# Supplementary material for: TMT-Opsins differentially modulate medaka brain function in a context-dependent manner
Source: PLoS Biol. 2021 Jan 7;19(1):e3001012. doi: 10.1371/journal.pbio.3001012 (PMC7837489; doi:10.1371/journal.pbio.3001012)
Supplement: S1 Data — (XLSX) [file pbio.3001012.s001.xlsx]

## Sheet: panel 1D
Note: the number (#) of avoidances and approaches are displayed for every individual fish from both genotypes tested. An avoidance index (AI) is calculated by using the following formula: (#avoidances - #approaches)/(total #dots presented)
Note2: each row represented the behavioural profile of one individual fish.
	Genotype	tmt1b wildtype														tmt1b homozygous
	relative dot size	1		5		10		20		30		40		50		1		5		10		20		30		40		50
		#avoidances	#approaches	#avoidances	#approaches	#avoidances	#approaches	#avoidances	#approaches	#avoidances	#approaches	#avoidances	#approaches	#avoidances	#approaches	#avoidances	#approaches	#avoidances	#approaches	#avoidances	#approaches	#avoidances	#approaches	#avoidances	#approaches	#avoidances	#approaches	#avoidances	#approaches
fish_id	fish#1	0	0	2	0	0	0	0	0	2	0	2	0	0	0	0	0	0	0	8	0	2	2	2	1	0	0	1	0
	fish#2	0	0	0	1	0	0	0	0	5	0	1	0	0	2	0	0	0	0	0	0	4	0	1	0	1	0	0	0
	fish#3	0	0	0	0	0	0	0	0	0	0	0	0	0	0	0	0	0	0	1	1	1	2	4	0	0	0	0	0
	fish#4	0	0	0	0	0	0	3	0	0	0	0	0	2	0	0	0	0	0	0	1	9	0	4	0	0	0	0	0
	fish#5	0	0	0	0	0	0	2	0	0	0	0	0	0	0	0	0	0	0	0	0	0	0	0	0	2	0	0	0
	fish#6	0	0	2	0	0	0	2	0	4	0	1	0	1	0	0	0	0	1	1	0	0	0	0	1	0	0	1	1
	fish#7	0	0	0	0	0	0	1	0	0	0	0	0	0	0	0	0	0	1	2	0	0	0	2	0	1	0	0	0
	fish#8	0	0	1	1	1	1	1	0	0	0	0	0	1	0	0	0	0	0	2	2	7	1	3	0	1	0	1	0
	fish#9	0	1	1	0	3	0	0	0	3	0	0	0	2	0	0	0	0	0	0	0	2	1	0	0	0	0	1	1
	fish#10	0	2	3	0	1	0	1	2	1	0	2	0	0	0	0	0	0	0	2	0	3	0	0	0	1	0	0	0
	fish#11	0	0	2	0	0	2	1	0	1	0	0	0	0	0	0	0	0	0	2	0	7	0	4	0	1	0	1	0
	fish#12	0	0	0	0	0	0	3	0	0	0	2	0	0	0	0	0	0	0	6	0	8	1	3	0	0	1	0	0
	fish#13	0	0	0	0	0	0	0	0	0	0	0	0	0	0	0	0	4	2	4	0	8	0	2	0	1	0	0	0
	fish#14	0	0	0	0	1	0	3	1	3	0	1	2	1	0	0	0	0	0	0	3	4	1	2	1	1	0	0	0
	fish#15	0	1	0	0	0	0	2	0	0	0	0	0	0	0	0	0	0	0	1	0	2	0	0	0	2	0	0	0
	fish#16	0	0	0	0	1	0	0	1	0	0	1	0	2	0	0	0	0	0	2	0	4	0	0	0	1	3	0	0
	fish#17	0	0	1	1	2	1	1	0	0	0	0	0	0	0	3	0	0	0	1	2	4	1	4	0	1	3	2	1
	fish#18	0	0	0	0	0	0	0	0	0	0	1	0	0	0	0	0	0	0	4	1	1	0	7	0	3	0	3	0
	fish#19	0	0	2	0	2	0	4	0	2	2	1	0	1	0	0	0	0	0	1	0	1	0	0	0	0	0
	fish#20	0	0	0	0	0	0	3	0	4	0	3	0	1	0	0	0	0	0	0	0	6	0	2	0	0	0	1	0
	fish#21	0	0	0	0	1	0	2	0	1	1	0	0	0	0	0	0	0	0	0	0	0	0	0	0	0	0	0	0
	fish#22	0	0	0	1	0	0	1	0	0	0	0	0	0	0
	fish#23	0	0	1	0	0	0	0	2	0	0	0	0	0	0
	fish#24	0	0	0	0	2	0	3	0	1	1	1	0	0	0
	fish#25	0	0	0	0	2	0	4	0	2	0	0	0	0	0
	fish#26	0	0	0	0	0	0	1	0	1	0	0	0	0	0
	fish#27	0	0	0	0	2	0	0	0	2	0	2	0	1	0
	fish#28	0	0	0	0	2	0	5	2	4	0	0	2	1	0
	fish#29	2	0	0	0	7	0	6	1	5	0	0	0	2	0
	fish#30	0	0	0	0	3	0	4	1	0	0	0	0	0	0
	fish#31	0	0	0	0	3	0	3	0	0	0	1	0	0	0

## Sheet: panel 1G
Note: the number (#) of avoidances and approaches are displayed for every individual fish from both genotypes tested. An avoidance index (AI) is calculated by using the following formula: (#avoidances - #approaches)/(total #dots presented)
Note2: the intensity of the computer screen, where the dots are displayed, was reduced to 35% of its initial intensity.
Note3: each row represents the behavioural profile of one individual fish.
	Genotype	tmt1b wildtype														tmt1b homozygous
	relative dot size	1		5		10		20		30		40		50		1		5		10		20		30		40		50
		#avoidances	#approaches	#avoidances	#approaches	#avoidances	#approaches	#avoidances	#approaches	#avoidances	#approaches	#avoidances	#approaches	#avoidances	#approaches	#avoidances	#approaches	#avoidances	#approaches	#avoidances	#approaches	#avoidances	#approaches	#avoidances	#approaches	#avoidances	#approaches	#avoidances	#approaches
fish_id	fish#1	0	0	0	0	0	0	2	0	2	0	2	0	1	0	0	0	0	0	0	0	7	0	6	0	8	0	2	0
	fish#2	0	0	0	0	0	0	2	0	0	0	1	0	5	0	0	0	0	0	2	0	0	0	3	0	6	0	0	0
	fish#3	0	0	0	0	0	0	0	0	4	0	0	0	1	0	0	0	0	0	0	0	2	0	2	0	0	0	1	0
	fish#4	0	0	0	0	2	0	0	0	3	0	1	0	3	0	0	0	0	0	4	0	6	0	5	0	4	0	1	0
	fish#5	0	0	2	0	3	0	1	0	0	0	0	0	3	0	0	0	0	1	0	0	5	0	5	0	3	0	5	0
	fish#6	0	0	0	0	0	0	8	0	4	0	10	0	4	0	0	0	0	0	0	0	0	0	0	0	0	0	1	0
	fish#7	0	0	0	0	0	0	0	0	1	0	0	0	0	0	0	0	0	0	0	0	5	0	5	0	3	0	3	0
	fish#8	0	0	4	0	5	0	9	0	3	0	6	0	1	0	0	0	1	0	1	0	0	0	3	0	6	0	1	0
	fish#9	0	0	0	0	0	0	0	0	4	0	0	0	0	0	0	0	0	0	0	0	0	0	3	0	1	0	0	0
	fish#10	0	0	0	0	0	0	1	0	1	0	0	0	0	0	0	0	0	0	0	0	2	0	0	0	0	0	0	0
	fish#11	0	0	0	0	0	0	7	0	14	0	3	0	0	0
	fish#12	0	0	0	0	0	0	12	0	2	0	6	0	2	0
	fish#13	0	0	0	0	0	0	6	0	5	0	1	0	1	0
	fish#14	0	0	0	0	0	0	1	0	3	0	3	0	5	0

## Sheet: panel 1E
Note: the number (#) of avoidances and approaches are displayed for every individual fish from both genotypes tested. An avoidance index (AI) is calculated by using the following formula: (#avoidances - #approaches)/(total #dots presented)
Note2: each row represents the behavioural profile of one individual fish.
	Genotype	tmt1b wildtype														tmt1b homozygous
	relative dot size	1		5		10		20		30		40		50		1		5		10		20		30		40		50
		#avoidances	#approaches	#avoidances	#approaches	#avoidances	#approaches	#avoidances	#approaches	#avoidances	#approaches	#avoidances	#approaches	#avoidances	#approaches	#avoidances	#approaches	#avoidances	#approaches	#avoidances	#approaches	#avoidances	#approaches	#avoidances	#approaches	#avoidances	#approaches	#avoidances	#approaches
fish_id	fish#1	0	0	9	2	7	0	6	0	5	0	8	0	4	0	0	0	0	0	2	0	1	0	1	0	0	0	0	0
	fish#2	0	0	1	0	0	0	2	0	2	0	1	0	1	0	0	0	1	0	2	0	3	0	4	0	6	0	2	0
	fish#3	0	0	0	0	2	0	1	0	2	0	2	0	2	0	0	0	6	0	4	0	4	0	5	0	2	0	0	0
	fish#4	0	0	7	0	2	0	5	0	8	0	6	0	6	0	0	0	0	0	0	1	1	0	2	0	5	0	1	0
	fish#5	0	0	0	0	0	0	5	0	3	0	2	0	1	0	0	0	0	0	0	0	3	0	2	0	0	0	0	0
	fish#6	0	0	0	0	10	0	5	0	0	0	0	0	5	0	0	0	2	0	5	0	7	0	4	0	11	0	2	0
	fish#7	0	0	0	0	2	1	10	0	2	0	1	0	2	0	0	0	3	0	4	0	6	0	8	0	4	0	5	0
	fish#8	0	0	0	0	0	0	7	0	8	0	1	0	0	0	3	0	6	0	7	0	10	0	6	0	4	0	1	0
	fish#9	0	0	0	0	6	0	5	0	4	0	6	0	0	0	0	0	5	0	5	0	5	0	9	0	5	0	6	0
	fish#10	0	0	0	0	0	0	0	0	0	0	0	0	0	0	0	0	0	0	3	0	1	0	3	0	4	0	1	0
	fish#11	0	0	0	0	2	0	3	0	2	0	3	0	0	0	0	0	0	0	4	0	5	0	3	0	0	0	3	0
	fish#12	0	0	0	0	0	0	2	0	0	0	0	0	0	0	1	0	0	0	2	0	7	0	4	0	1	0	0	0
	fish#13	0	0	0	0	4	0	2	0	0	0	0	0	0	0	0	0	0	0	0	0	7	0	0	0	0	0	0	0
	fish#14	0	0	0	0	1	0	2	0	0	0	1	0	0	0	0	0	4	0	7	0	6	0	9	0	5	0	3	0
	fish#15	0	0	1	0	3	0	4	0	3	0	0	0	0	0	0	0	0	0	2	0	5	0	3	0	4	0	0	0
	fish#16	0	0	1	0	3	0	3	0	2	0	2	0	1	0	0	0	0	0	4	0	5	0	5	0	3	0	6	0
	fish#17	0	0	0	0	3	0	1	0	2	0	2	0	3	0	0	0	1	0	5	0	6	0	7	0	6	0	0	0
	fish#18	0	0	0	0	2	0	7	0	3	0	9	0	2	0	0	0	6	0	12	0	10	0	3	0	2	0	1	0
	fish#19	1	0	2	0	8	0	4	0	6	0	5	0	0	0	0	0	1	0	0	0	5	0	6	0	4	0	1	0
	fish#20	0	0	1	0	2	0	4	0	2	0	6	0	8	0	3	0	8	0	8	0	5	0	7	0	6	0	4	0
	fish#21	0	0	2	0	2	0	1	0	2	0	1	0	1	0
	fish#22	0	0	1	0	5	0	2	0	2	0	0	0	1	0

## Sheet: panel 1F
Note: the number (#) of avoidances and approaches are displayed for every individual fish from both genotypes tested. An avoidance index (AI) is calculated by using the following formula: (#avoidances - #approaches)/(total #dots presented)
Note2: the order by which each dot was presented was: 30 --> 10 --> 5 --> 40 --> 1 --> 20 --> 50
Note3: each row represents the behavioural profile of one individual fish.
	Genotype	tmt1b wildtype														tmt1b homozygous
	relative dot size	30		10		5		40		1		20		50		30		10		5		40		1		20		50
		#avoidances	#approaches	#avoidances	#approaches	#avoidances	#approaches	#avoidances	#approaches	#avoidances	#approaches	#avoidances	#approaches	#avoidances	#approaches	#avoidances	#approaches	#avoidances	#approaches	#avoidances	#approaches	#avoidances	#approaches	#avoidances	#approaches	#avoidances	#approaches	#avoidances	#approaches
fish_id	fish#1	2	0	0	0	0	1	0	1	0	0	1	1	0	0	2	0	3	1	1	0	2	0	0	0	2	0	0	0
	fish#2	0	0	1	0	0	0	8	0	0	0	0	0	3	0	11	1	0	0	1	0	2	0	0	0	1	0	3	0
	fish#3	4	0	0	0	0	0	0	0	0	0	0	0	0	0	7	0	3	0	0	0	1	1	0	1	3	0	0	0
	fish#4	1	0	0	0	0	0	1	0	0	0	0	0	0	0	3	0	0	0	1	0	2	1	0	0	2	2	1	1
	fish#5	3	1	0	0	0	0	1	0	0	0	0	0	2	0	4	0	0	0	0	0	2	0	0	0	0	0	0	1
	fish#6	1	0	0	0	0	0	0	0	0	0	0	0			1	0	0	0	0	0	1	0	0	0	0	0	0	0
	fish#7	4	0	2	0	0	0	0	0	0	0	0	0			0	0	0	0	0	0	2	0	0	0	0	0	1	0
	fish#8	4	2	0	0	0	0	6	0	0	0	3	0			0	0	0	2	0	0	0	0	0	0	0	0	0	0
	fish#9															2	0	0	0	0	0	0	0	0	0	0	0	0	0
	fish#10															12	0	0	0	0	0	1	0	0	0	2	0	0	0
	fish#11															4	0	0	0	0	0	0	0	0	0	0	0	2	0
	fish#12															4	0	0	0	0	0	2	0	0	0	0	0	2	0
	fish#13															0	0	0	0	0	1	0	0	0	0	0	0	0	0
	fish#14															10	2	2	2	0	0	3	0	0	0	3	0	0	0
	fish#15															9	0	3	0	2	1	5	0	0	0	6	0	3	0
	fish#16															2	0	3	0	0	0	0	0	0	0	0	1	3	0
	fish#17															1	0	1	0	0	0
	fish#18															0	0	0	0	0	0	1	0	0	0	0	0	0	0
	fish#19															3	0	0	0	0	1	0	0	0	0	0	0	0	0
	fish#20															5	0	0	0	0	0	0	0	0	0	0	0	2	0
	fish#21															8	0	0	0	0	0	2	0	0	0	0	0	0	0
	fish#22															0	0	0	0	0	0	0	0	0	0	0	0	0	0
	fish#23															1	0	0	1	0	0	0	0	0	0	0	0	0	0
	fish#24															2	0	0	0	0	0	0	0	0	0	0	0	0	0
	fish#25															0	0	0	0	1	0	0	1	0	0	0	0	0	0
	fish#26															8	1	2	1	0	0	0	0	0	0	2	0	0	0
	fish#27															7	0	2	1	0	0	3	0	0	0	0	0	0	1

## Sheet: panel 1H
Area under the curve (a.u.)
tmt1b wildtype (100%)	tmt1b homozygous (100%)	tmt1b wildtype (35%)	tmt1b homozygous (35%)
49	5.833	10.83	36.67
9.917	26.58	9.167	17.5
12.5	27.83	7.5	7.5
44.42	14.58	11.67	30.83
17.5	8.333	9.417	26.58
25	46.08	40	0.8333
24.58	41.42	1.667	24.17
26.67	48.42	40.08	17.83
32.5	46.67	6.667	6.667
0	17.92	3.333	3.333
15.83	20.83	40
3.333	22.83	35
8.333	11.67	20.83
6.25	47.58	15.83
16.17	22.5
17	31.67
14.58	38.67
35.83	45.33
36.83	26.58
29.92	50.33
11.5
14.5
