# Supplementary material for: TMT-Opsins differentially modulate medaka brain function in a context-dependent manner
Source: PLoS Biol. 2021 Jan 7;19(1):e3001012. doi: 10.1371/journal.pbio.3001012 (PMC7837489; doi:10.1371/journal.pbio.3001012)
Supplement: S2 Data — (XLSX) [file pbio.3001012.s002.xlsx]

## Sheet: panel 2A
Note: each data point corresponds to the average distance moved (mm) by each of the individual animals (tmt1b wildtype and tmt1b homozygous; 20-22dpf) every 10 seconds of the trial (white light illumination)
Note2: each column represents the behavioural profile of one individual fish.
	Average distance moved (mm)
	tmt1b wildtype												tmt1b homozygous
Time (min)	fish#1	fish#2	fish#3	fish#4	fish#5	fish#6	fish#7	fish#8	fish#9	fish#10	fish#11	fish#12	fish#1	fish#2	fish#3	fish#4	fish#5	fish#6	fish#7	fish#8	fish#9	fish#10	fish#11	fish#12
0	9.88	52.23	46.57	60.84	32.43	15.97	15.02	13.72	3.57	78.97	10.28	46.26	14.87	33.95	24.7	21.71	60.65	45.09	39.2	7.21	41.8	39.51	96.68	13.83
0.166667	13.74	42.62	25.17	65.98	29.8	46.49	4.83	32.96	10.79	80.9	6.66	39.91	3.54	36.55	9.42	6.47	53.25	31.19	59.79	13.22	11.48	27.11	125.6	19.08
0.333333	10.09	40.16	17.88	73.75	39.35	43.22	4.78	25.39	12.93	99.22	12.88	20.85	1.98	54.97	7.76	21.75	51.73	28.89	32.08	34.71	7	14.01	65.85	11.61
0.5	18.62	37.45	24.75	69.83	40.06	37.49	26.05	34.8	50.88	137.44	10.52	26.03	3.77	57.76	19.45	29.9	61.36	23.41	33.37	23.08	10.53	19.41	111.65	22.67
0.666667	8.99	34.88	43.7	76.11	34.56	36.08	10.24	21.3	32.67	171.27	16.03	17.67	4.34	38.79	47.34	42.91	55.92	32.53	42.09	11.33	21.04	20.39	127.01	28.58
0.833333	31.47	47.33	14.05	85.27	66.42	41.48	21.38	26.83	29.55	155.17	16.18	17.2	5.66	57.32	62.98	15.49	77.27	28.55	54.79	30.95	30.39	66.36	114.33	27.39
1	8.65	49.54	52.53	86.17	64.78	40.89	42.78	59.03	48.62	149.08	10.99	40.77	7.56	63.02	76.82	10.67	67.78	31.61	58.29	43.61	41.2	140.18	114.44	25.11
1.16667	33.86	46.72	57.51	42.93	82.05	26.61	31.65	83.38	104.26	105.12	47.87	16.58	9.9	67.97	70.56	14.9	82.87	37.94	101.4	36.16	26.96	175.86	150.2	25.06
1.33333	36.14	33.64	42.01	67.9	65.89	40.88	45.51	70.35	80.18	75.99	37.75	16.61	10.15	84.79	79.01	30.6	91.99	41.65	74.35	54.32	52.8	105.24	103.87	29.86
1.5	11.95	37.21	61.14	102.62	56.12	58.91	57.56	56.44	55.65	108.53	66.48	41.81	2.5	60.74	97.72	42.55	81.46	45.06	66.63	34.54	27.46	76.08	133.66	55.82
1.66667	24.01	37.93	54.84	111.89	42.57	53.64	47.64	65.64	49.6	98.88	109.42	84.69	16.96	70.89	86.13	40.86	151.3	48.66	52.82	29.68	39.89	129.4	140.89	51.07
1.83333	20.82	39.73	58.4	76.32	56.43	45.64	55.91	56.36	70.83	103.41	157.33	52.25	21.16	92.48	68.97	48.17	82.64	60.33	59.3	29.34	19.77	107.89	109.86	50.42
2	39.66	30.64	50.13	83.34	83.03	61.03	50.33	66.63	46.54	106.34	101.01	77.88	47.01	126.02	60.36	28.33	93.45	66.41	58.98	27.62	35.56	94.79	89.58	46.81
2.16667	45.59	18.96	35.39	59.17	89.48	33.98	33.98	84.83	54.65	121.06	80.43	68.28	40.99	124.76	79.62	39.7	106.52	37.62	72.15	26	17.13	111.8	108.39	49.47
2.33333	32.03	32.71	46.99	80.94	111.13	45.79	23.84	66.65	41.5	179.74	119.41	77.76	32.78	77.93	100.3	17.37	102.49	58.19	92.18	44.75	13.4	95.94	126.14	46.34
2.5	24.73	35.88	32.83	67.29	79.23	41.54	10.46	75.25	66.87	140.9	101.9	75.22	29.23	102.66	117.62	17.69	105.2	56.16	76.41	39.98	24.96	96.88	106.06	40.64
2.66667	37.86	33.42	42.25	85.75	90.71	45.2	29.53	89.54	50.22	161.21	121.79	77.91	29.13	98.4	95.18	37.18	105.16	56.27	79.17	37.34	17.34	92.21	92.3	56.65
2.83333	29.71	37.06	36.79	84.8	71.31	46.56	44.92	69.79	46.61	161.76	177.24	96.94	33.4	116.09	95.87	52.74	93.23	51.76	61.67	41.77	14.6	95.07	126.2	123.44
3	33.58	40.25	37.13	109.02	74.76	34.86	43.54	85.53	32.88	224.99	176.96	87.97	9.25	53	111.42	53.81	107.81	56.06	66.44	38.61	16.37	93.76	92.46	109.14
3.16667	15	22.77	30.25	61.59	51.74	55.8	54.9	60.24	56.75	159.28	169.34	110.04	14.46	87.05	64.96	33.68	128.01	46.13	58.73	42.96	38.02	109.03	94.9	88.65
3.33333	16.92	40.92	34.17	54.53	72.78	54.28	118.6	56.04	51.68	120.76	117.4	63.34	25.33	108.98	122.09	53.3	103.78	43.06	59.54	57.26	32.09	114.22	115.32	75.06
3.5	30.3	38.65	30.92	73.17	60.05	48.3	96.03	102.7	30.13	123.53	194.12	53.52	11.79	75.44	100.89	23.62	109.62	53.48	52.95	48.29	31.15	117.34	103.56	62.91
3.66667	33.35	43.81	30.59	89.41	67.72	62.8	66.28	57.52	58.09	96.35	188.18	71.99	21.05	38.8	83.77	50.19	110.67	60.24	66.78	58.67	26.89	94.05	88.46	52.06
3.83333	22.26	38.71	64.65	108.71	83.45	39.84	44.58	77.48	59.21	98.16	128.53	128.77	19.4	89.54	45.17	23.64	72.95	59.65	76.36	25.23	38.35	106.37	102.18	50.36
4	18.03	43.24	43.12	100.02	73.75	34.46	102.38	113.78	54.01	116.6	144.67	83.01	40.28	94.98	53.2	50.22	74.22	61.28	83.15	45.74	17.84	110.66	136.85	61.46
4.16667	43.72	44.65	46.77	135.99	74.43	42.6	114.21	118.67	60.34	89.01	188.16	110.25	30.28	116.87	87.06	60.63	121.28	64.09	120.82	80.4	17.37	135.49	120.72	43.94
4.33333	28.92	22.97	61.62	75.81	67.25	56.03	112.97	99.65	58.11	91.78	130.63	125.73	56.8	81.66	83.26	52.48	93.4	68.9	97.56	55.24	26.81	87.91	119.78	90.69
4.5	25.67	20.76	37.17	113.1	87.82	44.28	123.11	117.47	78.72	96.84	188.33	85.72	28.31	100.42	88.31	62.19	101.67	74.58	96.99	52.49	70.79	113.28	149.37	77.04
4.66667	46.15	39.94	58.39	100.64	70.37	48.01	45.65	130.69	37.89	74.96	170.82	116.53	25.86	85.68	103.34	57.69	132.4	73.04	94	41.05	87.31	102.41	128.23	26.02
4.83333	22.16	36.18	6.53	72.73	82.66	46.45	88.54	93.05	43.73	61.63	148.73	114.86	37.02	80.33	46.33	63.61	104.02	49.84	74.57	49.85	45.48	129.2	127.72	51.4
5	33	40.12	3.89	71.37	45.89	46.17	139.64	97.28	62.62	61.34	150.33	109.69	52.78	136.32	47.17	44.96	144.1	43.46	67.17	41.18	48.55	98.61	111.78	31.64
5.16667	31.54	38.46	17.72	107.79	51.68	44.63	133.97	83.34	79.49	85.41	136.81	103.98	54.48	113.63	92.2	63.49	117.1	52.68	95.44	52.55	51.86	81.87	115.54	50.01
5.33333	25.22	46.53	42.98	35.56	101.41	47.59	97.65	129.19	67.59	68.43	152.76	92.08	40.8	115.17	87.38	64.43	122.2	49.77	90.69	55.15	19.78	99.23	108.79	62.32
5.5	49.75	38.56	34.44	28.55	52.54	47.38	75.1	89.25	66.12	55.29	145.38	100.34	47.83	87.94	95.9	47.57	113.55	54.97	74.48	60.07	9.93	81.06	123.7	41.85
5.66667	86.33	35.55	21.69	81.23	81.43	49.01	103.18	86.29	53.53	81.18	131.59	84.81	28.87	119.16	125.58	66.83	134.58	63.09	70.97	51.16	13.69	123.21	81.88	55.81
5.83333	41.19	24.02	30.22	106.92	113.31	47.1	81.18	112.9	62.44	84.84	142.23	95.05	11.56	163.19	85.85	55.24	149.53	96.6	94.36	46.15	26.78	103.95	117.75	105.3
6	75.88	29.58	42.77	61.63	98.72	36.99	91.65	114.94	38.85	58.61	128.58	111.53	13.54	125.71	42.57	78.12	99.85	95.72	74.35	68.55	17.64	126.24	99.9	95.68
6.16667	73.86	28	84.45	81.67	103.2	39.75	90.71	105.1	49.2	95.55	114.93	194.37	10.4	105.17	42.33	66.34	81.29	81.52	88.05	43.24	23.97	144.18	118.1	54.91
6.33333	71.52	28.48	54.32	103.84	60.55	68.25	71.88	108.17	58.26	106.36	123.83	131.83	27.58	117.63	89.89	77.59	93.63	37.17	95.11	40.96	8.35	138.96	119.37	64.15
6.5	41.42	36.49	53.93	73.23	107.12	44.07	91.46	103.46	44.48	134.13	154.66	123.55	48.75	129.41	99.56	83.58	95.65	62.7	83.6	71.67	25.24	127.19	141.44	87.4
6.66667	72.87	25.2	33	43.27	71.22	47.89	118.31	108.13	38.11	125.6	125.22	137.7	40.6	56.45	58.82	74	92.87	57.7	82.77	72.74	22.43	133.5	149.83	44.1
6.83333	47.25	35.25	14.18	65.67	68.82	41.41	94.97	124.79	27.27	87.75	153.31	134.16	15.41	98.48	42.52	61.6	97.43	109.77	68.27	53.64	20.38	163.89	139.74	32.29
7	8.62	39.46	56.41	73.35	73.57	41.99	113.12	132.45	56.03	115.98	117.49	83.68	30.38	110.2	95.8	51.69	107.48	61.93	42.18	52.23	24.49	143.85	129.53	43.67
7.16667	28.74	31.1	40.64	97.7	73.66	37.43	134.01	84.34	47.89	137.86	135.49	82.64	62.36	161.71	94.96	65.21	79.66	34.42	66.99	66.5	38.02	127.08	124.52	67.07
7.33333	26.29	68.18	32.8	117.89	85.46	48.48	125.47	79.44	75.05	129.44	109.6	96.07	64.69	87.57	105.05	59.55	185.71	45.94	77.78	53.57	24.89	144.63	148.85	106.62
7.5	43.48	38.09	53.55	83.41	92.62	38.85	88.01	117.6	43.01	98.28	125.92	105.77	69.27	128.77	95.26	80.53	110.22	60.58	96.96	75.63	29.41	199.5	131.48	89.7
7.66667	32.49	36.66	58.03	82.67	122.92	32.16	125.59	101.11	39.71	95.66	127.52	102.79	81.72	50.94	109.39	76.43	169.18	27.55	92.8	62.46	33.21	130.89	159.74	100.15
7.83333	56.32	32.08	38.03	116.89	109.68	46.17	149.1	117.05	56.24	108.06	140.67	111.98	99.75	102.87	95.71	69.78	122.47	39.18	84.74	66.6	31.11	162.94	114.62	30.97
8	58.44	31.68	42.84	78.25	112.41	41.91	146.19	92.48	23.69	128.76	121.56	95.17	89.08	142.44	110.91	88.35	138.49	46.17	81.13	33.5	29.87	173	132.11	60.12
8.16667	77.53	46.76	33.98	82.1	62.55	67.76	127.95	120.13	37.25	110.05	124	122.62	39.21	120.02	62.56	74.42	151.92	55.12	75.67	58.82	19.62	171.58	143.27	86.07
8.33333	84.08	37.53	42.29	99.8	94.6	58.05	132.59	106.78	65.1	94.39	145.4	99.31	101.61	117.59	99.37	91.51	149.53	46.83	80.12	56.16	11.14	178.65	105.8	40.17
8.5	74.54	27.2	42.33	79.42	108.54	56.11	131.59	92.2	38.65	81.26	82.36	128.05	50.17	166.22	96.98	63.51	175.94	45.38	90.65	31.36	28.17	182.23	135.29	32.57
8.66667	72.33	34.79	44.47	83.51	103.24	63.58	177.6	124.25	34.14	38.29	109.93	118.01	57.5	90.44	111.92	91.87	148.41	50.98	67.36	38.33	24.4	214.88	110.48	62.58
8.83333	80.36	41.05	26.82	125.79	87.5	36.08	129.77	93.05	74.24	90.64	130	116.21	93.4	63.2	99.6	94.89	174.38	57.94	80.35	37.7	16.71	175	204.51	75.19
9	71.23	33.32	35.4	74.09	111.65	42.71	149.66	166.79	87.94	129.52	118.19	126.17	43.24	131.74	90.17	87.73	148.69	53.07	84.26	75.57	29.09	161	130.67	94.34
9.16667	9.15	35.89	50.28	100.17	107.1	60.2	147.24	136.57	70.8	102.21	109.1	138.2	50.55	87.63	47.57	58.52	141.49	49.13	74.31	81.62	39.13	193.4	106.99	81.04
9.33333	56.9	38.02	32.64	109.01	120.66	58.53	122.18	137.8	28.84	130.68	125.91	132.39	48.72	92.55	130.54	48.22	137.54	63.15	87.49	62.99	28.24	184.34	110.68	46.01
9.5	61.27	40.06	28.57	93.78	120.83	45.39	135.91	175.94	72.92	110.88	101.36	134.04	46.68	151.62	94.6	88.18	191.2	48.41	100.34	66.67	23.21	105.56	124.84	88.62
9.66667	105.34	45.6	40.84	123.84	119.44	54.67	149.35	158.57	72.57	85.43	102.09	107.39	52.31	109.87	54.8	125.08	134.8	55.18	73.23	67.17	33.28	128.91	97.39	72.55
9.83333	43.93	38.57	5.38	74.82	94.34	52.26	157.08	152.75	74.32	113.87	136.73	133.53	61.72	124.97	89.59	93.35	137.69	46.6	95.59	50.31	32.14	178.16	128.92	49.54
10	7.44	29.17	4.56	87.52	73.46	56.92	136.91	152.46	25.07	87.72	95.38	102.02	93.14	129.44	95.27	101.47	141.15	55.13	95.18	69.77	32.11	193.28	88.23	61.67
10.1667	10.96	57.15	19.56	75.34	82.15	51.73	138.74	185.56	31.44	106.51	153.22	136.41	90.04	137.22	98.09	145.43	156.14	92.05	88.56	73.59	27.79	135.85	122.9	90.89
10.3333	8.02	51.19	24.61	73.88	117.8	42.21	137.71	110.41	69.77	110.74	149.8	137.16	131.54	120.23	97	102.27	175.54	104.24	93.14	67.88	22.62	154.2	116.34	83.08
10.5	33.87	38.55	54.18	65.37	93.5	51.81	117.77	172.76	69.34	90.5	124.08	131.57	104.01	86.21	76.27	123.38	133.77	97.64	99.64	80.63	13.1	177.16	111.88	9.91
10.6667	54.93	41.46	81.09	57.57	104.41	56.9	131.07	178.2	66.19	32.64	153.91	72.21	80.34	96.35	32.26	115.38	124.2	114.42	119.66	55.51	27.53	214.4	176.57	36.61
10.8333	17.83	65.14	45.81	89.69	109.15	68.01	138.92	189.59	71.01	46.87	126.58	122.91	66.86	122.78	37.69	120.74	80.25	116.06	113.17	61.63	15.86	210.46	113.88	74.83
11	34.35	36.06	51.46	106.47	115.12	56.49	159.43	127.91	26.22	83.19	99.36	112.63	99.97	121.72	37.86	155.74	125.48	73.94	67.07	70.85	31.17	121.43	109.14	74.32
11.1667	39.34	62.11	10.47	114.62	111.81	30.69	142.46	124.8	53.29	42.41	133.29	76.99	64.61	101.85	50.32	183.7	182.74	27.04	102.79	65.1	28.13	182.88	115.2	91.09
11.3333	23.62	64.75	48.58	84.65	104.16	40.69	131.92	87.1	54.81	75.36	119.56	118.52	70.09	149.59	61.87	137.46	134.89	51.22	82.43	62.15	22.19	197.67	141.1	96.93
11.5	31.1	41.3	50.88	96.19	99.22	36.18	148.83	90.88	80.65	88.66	158.43	86.9	110.26	152.21	109.03	133.62	131.82	64.16	84.08	64.28	25.22	114.24	131.57	78.43
11.6667	58.27	59.54	31.33	71.35	112.97	46.46	102.24	79.63	80.71	75.41	173.26	128.06	64.38	172.71	120.73	151.81	213.37	54.37	75.79	69.76	24.58	149.47	158.69	103.67
11.8333	58.41	62.57	36.75	71.53	169.11	58.34	187.71	101.27	45.75	77.57	135.26	139.13	89.63	128.11	81.74	137.03	164.91	69.32	88.08	52.38	27.78	172.94	160.06	95.44
12	46.77	53.77	4.53	74.54	127.45	48.41	144.85	93.26	42.6	94.09	162	138.71	96.84	161.03	113.94	147.28	134.66	59.92	122.47	50.61	30.21	181.48	193.79	94.71
12.1667	61.37	48.94	33.87	75.81	121.03	52.08	115.42	101.06	70.39	109.82	137.63	104.15	84.39	145.7	109.23	146.58	169.06	143.89	77.35	63.26	29.68	221.86	179.38	68.69
12.3333	48.95	61.53	50.51	57.62	118.29	45.32	168	80.49	74.47	84.46	166.39	114.34	113.07	141.31	94.5	134.88	115.83	113.24	100.88	60.38	35.41	202.51	95.42	89.64
12.5	73.55	51.16	55.61	65.48	86.9	63.75	142.87	80.96	79.64	81.7	149.76	69.35	95.92	85.11	110.24	112.95	144.96	103.87	79.81	63.81	35.95	145.1	145.82	109.58
12.6667	52.95	38.43	70.49	83.42	91.19	80.26	129.69	103.5	57.77	95.55	145.69	79.94	119.49	104.05	85.48	178.8	149.21	98.94	80.46	63.36	24.95	158.4	179.38	63.76
12.8333	64.01	30.1	29.31	84.64	99.8	43.27	141.53	89.54	112.4	108.13	169.04	76.08	129.89	171.78	72.98	129.28	150.12	104.27	104.99	60.81	28.56	201.26	187.86	91.82
13	80.02	44.96	2.9	101.1	85.34	56.98	134.39	72.71	80.98	118.7	104.07	134.3	99.41	122.96	26.35	146.63	129.52	105.4	80.41	48.32	27.93	231.95	197.5	106.91
13.1667	44.56	33.9	37.76	78.67	138.98	65.26	117.59	92.4	71.08	145.69	142.3	137.83	96.95	212.18	30.71	135.29	140	118.13	99.37	58.9	19.85	206.37	187.04	78.7
13.3333	77.34	23.17	46.39	107.54	149.96	60.05	158.2	123.46	66.2	126.77	116.96	85.26	135.26	134.54	49.95	115.02	142.2	81.72	82.98	43.29	28.31	175.84	195.52	91.08
13.5	91.95	49.95	23.98	104	102.29	86.68	138.93	103.77	66.27	98.16	142.63	81.72	49.1	184.53	95.18	111.72	146.81	74.2	58.72	34.55	23.88	161.16	192.74	72.37
13.6667	112.07	38.21	33.99	69.12	139.45	54.15	186.31	99.07	65.51	71.38	152.49	109.74	19.1	149.24	93	166.03	130.8	122.23	103.34	28.64	31.07	200.1	207.21	83.23
13.8333	95.48	48.29	17.45	63.22	130.05	74.82	123.54	117.87	85.66	20.7	184.46	83.83	22.77	159.21	100.3	144.65	139.4	56.84	81.87	19.11	34.75	227.33	117.91	79.79
14	58.32	34.07	13.44	87	132.27	54.33	135.14	124.53	82.33	45.81	179.69	63.99	34.51	109.88	56.84	117.91	132.7	37.1	65.56	31.05	32.82	237.9	122.16	86.9
14.1667	41.58	29.33	44.47	77.3	119.64	79	82.97	128.29	72.37	126.47	141.77	75.29	33.94	111.97	67.62	138.47	139	52.66	67.9	37.96	39.2	190.22	135.71	67.9
14.3333	88.63	32.09	12.37	72.36	186.73	87.28	116.34	153.6	109.66	120.56	171.89	29.72	30.27	97.27	115.57	183.89	147.44	116.76	60.81	35.2	37.97	139.52	127.28	97.53
14.5	84.27	39.98	54.73	83.08	89.07	69.39	183.71	145.9	118.01	109.89	157.59	90.79	25.05	110.29	124.78	145.11	117.25	91.59	67.09	36.08	34.96	151.76	121.75	82.72
14.6667	58.41	51.87	44.28	84.12	99.94	89.28	147.33	179.28	100.32	106.36	116.42	90.57	103.05	100.25	127.07	93.24	154.8	84.95	64.82	44.44	35.38	183.04	109.54	73.98
14.8333	80.37	39.4	46.29	84.43	128.34	71.56	127.51	170.08	81.45	82.96	114.48	125.31	139.6	84.63	102.67	116.32	113.52	103.13	110.28	44.17	29.3	159.54	158.44	102.83
15	25.31	50.24	33.22	101.03	134.37	74.11	194.28	179.36	86.79	101.15	157.56	127.57	127.55	128.76	111.76	136.9	102.15	97.41	92.81	38.35	32.75	197.48	133.38	95.35
15.1667	92.92	41.5	55.8	88.79	125.44	72.8	155.13	188.9	92.17	143.6	155.12	100.59	110.86	93.02	141.09	129.17	116.28	44.62	84.21	45.16	36.4	200.45	150.15	99.5
15.3333	98.79	42.59	65.67	82.28	98.2	77.03	96.46	191.77	101.64	96.29	231.17	115.81	90.49	102.31	113.14	111.49	121.57	39.03	86.95	57.39	32.72	139.02	234.21	70.89
15.5	92.31	19.26	63.18	27.47	141.66	91.19	118.33	237.85	71	132.09	183.18	141.74	109.66	123.47	150.5	94.53	160.06	45.32	72.46	24.65	42.01	144.74	180.79	80.2
15.6667	61.64	27.73	34.15	96.79	106.43	82.68	132.06	240.24	77.18	102.22	183.94	134.01	128.35	145.34	129.82	80.9	120.44	99.29	82.36	38.05	49.99	204.04	206.33	86.77
15.8333	82.16	49.86	41.32	89.99	118.98	96.1	142.21	198.71	101.93	77.75	169.41	118.57	149.91	107.93	163.64	78.36	97.48	71.12	115.8	44.78	29.69	176.79	281.54	81.16
16	78.48	35.47	18.18	60.26	101.68	76.81	113.04	190.96	71.16	60.82	203.04	139.23	130.29	115.91	133.66	83.84	76.9	33.7	72.87	47.57	54.53	188.09	299.53	97.05
16.1667	135.9	48.2	61.84	96.55	137.98	68.56	90.85	200.24	91.41	73.01	165.74	132.65	148.91	162.69	69.86	78.23	104.68	93.98	80.32	56.56	55.3	198.16	275.41	93.12
16.3333	96.15	30.8	52.71	80.83	132.7	44.37	47.23	239.41	82.67	83.45	196.35	160.87	71.26	130.51	95.41	66.14	127.48	102.27	95.29	50.39	77.97	173.98	225.15	90
16.5	142.9	50.18	85.54	104.3	183.3	86.3	57.51	235.05	151.39	100.76	191.93	73.23	49.16	134.42	82.69	76.49	77.69	59.34	70.59	52.86	70.24	213.22	220.88	116.84
16.6667	60.46	66.91	44.89	116.06	110.79	76.19	37.6	243.09	80.98	59.62	163.5	158.61	117.88	148.62	68.1	76.9	74.68	32.37	68.51	48.78	70.69	157.14	233.77	119.3
16.8333	117.71	46.88	35.16	129.74	171.17	67.34	71.41	177.44	97.17	96.25	181.4	163.37	178.54	172.66	131.81	91.13	115.99	35.81	91.36	56.09	63.41	169.35	225.86	116.82
17	109.84	68.72	13.03	94.49	127.11	75.35	100.56	249.39	116.54	88.9	141.41	128.13	149.77	135.16	97.21	153.45	141.04	44.22	82.82	66.97	68.19	214.05	165.68	130.82
17.1667	93.77	51.49	38.83	79.29	177.27	89.54	111.14	207.79	78.48	110.93	168.46	165.99	170.24	133.67	71	72.76	128.04	54.93	67.54	57.17	70.05	203.35	135.6	121.5
17.3333	112.58	56.92	15.78	102.99	109.73	54.63	103.36	254.82	133.55	131.64	144.43	154.43	162.39	191.02	88.13	97.77	117.74	60.55	93.41	51.55	71.61	176.64	172.71	102.39
17.5	87.57	45.18	31.22	98.86	123.54	85.46	103.2	209.46	143.36	101.86	177.14	119.36	162.07	160.4	88.46	114.13	107.95	93.12	111.15	48.3	70.64	181.31	129.57	54.29
17.6667	119.12	45.51	58.37	72.91	110.22	70.24	80.03	248.33	120.03	121.22	150.83	162.78	107.15	127.38	102.82	102.62	113.6	86.44	110.02	67.99	72.91	134.75	210.51	108.31
17.8333	105.56	27.71	35.17	116.31	123.99	53.39	111.07	257.01	102.17	141.01	188.31	146.01	58.45	136.18	89.1	129.95	78.48	101.69	118.64	51.83	67.52	155.78	212.06	125.35
18	85.24	45.86	59.33	74.3	130.21	59.36	117.36	228.31	114.89	104.15	136.27	158.19	108.53	176.37	120.58	118.95	67.37	79.44	111.71	40.07	52.13	148.8	167.65	112.93
18.1667	108.7	52.02	65.23	51.58	123.03	77.82	175.07	261.57	97.79	111.89	160.32	151.39	173.05	127.54	123.83	118.68	114.29	73.09	117.23	33.12	80.59	195.23	161.49	160.7
18.3333	56.64	62.3	68.26	42.48	118.39	80.09	143.44	257.36	145.05	111.58	223.08	124.35	161.3	133.08	116.59	106.12	102.13	91.36	112.08	64.59	75.18	179.99	165.82	132.69
18.5	96.71	48.78	83.8	35.09	125.04	78.3	148.19	216.89	169.9	124.63	224.03	146.17	165.35	146.86	130.1	118.96	124.18	102.21	117.12	41.59	44.4	179.67	187.33	91.71
18.6667	116.39	94.03	40.82	41.88	113.07	71.43	121.8	261.92	135.72	129.67	194.4	163.94	132.3	122.91	95.03	110.21	155.82	140.9	85.72	61.98	69.27	187.21	186.2	81.17
18.8333	90.94	63.19	70.23	61.48	108.72	80.53	100.35	263.52	139.77	158.5	177.02	116.59	151.02	103.43	52.5	111.8	84.84	75.77	114.82	62.56	61.22	104.46	262.81	90.81
19	85.59	94.03	55.8	52.15	136.77	60.5	119.39	304.32	138.89	164.95	195.98	132.36	119.25	30.96	100.68	123.72	121.33	107.58	112.99	61.75	52.47	149.84	254.62	73.5
19.1667	105.33	88.67	34.1	34.88	105.63	40.3	62.54	263.81	155.29	127.52	243.22	181.82	132.35	94.2	123.82	119.81	119.47	69.54	113.66	62.44	37.83	184.81	304.39	52.41
19.3333	146.82	61.8	48.66	29.83	102.11	63.31	153.97	205.71	132.55	109.55	176.24	147.68	150.14	114.19	127.74	158.06	111.79	69.8	80.21	55.31	78.51	157.47	256.44	92.19
19.5	118.52	94.93	41.98	72.42	106.36	63.43	156.33	305.18	131.79	129.96	237.77	143.84	119.52	114.64	115.36	125.84	86.16	21.81	90.33	94.77	65.32	178.83	267.03	139.21
19.6667	141.02	93.18	58.39	36.76	108.84	53.31	99.42	219.1	148.14	125.78	193.7	160.92	172.27	110.68	92.52	96.52	119.62	39.09	114.98	68.63	72.8	156.89	240.81	148.95
19.8333	134.61	97.93	85.78	66.95	135.91	52.57	166.54	263.32	126.43	103.59	130.03	123.83	114.25	104.36	116.96	124.93	137.85	105.51	117.83	88.26	77.99	121.71	280.71	164.89
20	172.78	76.68	37.9	61.07	117.63	49.32	133.22	237.19	126.25	118.91	183.18	71.79	154.91	169.89	24.08	124.59	105.39	80.55	86.81	75.73	68.85	170.65	252.01	140.5
20.1667	131.3	81.73	55.22	72.4	114.68	61.18	83.15	264.72	160.6	126.6	202.82	74.87	186.6	143.2	53.97	174.48	151.23	44.79	133.85	50.27	67.24	145.57	290.18	144.95
20.3333	128.47	96.86	50.94	87.23	90.7	67.65	155.96	238.37	163.17	121.34	165.54	71.69	137.84	104.57	43.36	155.28	132.88	71.41	124.34	46.56	56.15	140.81	247.26	157.98
20.5	125.55	77.14	39.81	85.49	92.04	78.91	162.33	302.18	108.61	143.47	128.95	94.33	34.35	127.64	39.79	117.29	76.53	142.04	114.86	29.91	55.24	164.82	305.97	131.23
20.6667	129.71	75.65	45.73	80.34	57.21	56.69	148.45	236.26	120.08	108.32	206.83	86.28	55.66	158.58	32.11	164.99	74.83	104.08	87.55	55.96	60.92	167.75	273.95	96.28
20.8333	183.98	88.62	18.75	62.4	65.75	88.21	83.37	285.17	184.62	147.83	192.41	89.52	143.92	141.14	25.42	145.03	54.65	122.57	110.35	48.14	64.21	133.12	298.89	142.71
21	142.65	110.68	49.94	103.54	155.82	79.82	144.66	281.74	118.9	90.16	203.3	92.85	145.85	171.18	46.54	206.81	110.09	98.92	68.02	69.39	78.09	154.66	242.34	144.9
21.1667	166.07	90.95	35.87	96.52	113.84	67.2	109.13	303.72	98.36	110.65	176.18	76.56	165.92	173.93	50.17	99.16	117.81	18.6	97.98	51.18	64.05	187.22	265.37	161.99
21.3333	158.6	85.64	54.42	121.52	142.7	69.59	129.11	166.12	105.68	124.16	186.2	102.32	132.51	164.09	29.47	133.14	130.59	82.72	86.07	69.35	74.02	219.68	292.06	186.99
21.5	147.95	124.54	44.9	114.76	106.26	66.67	180.5	254.21	90.25	123.9	166.71	103.43	98.15	161.78	39.25	121.95	110.32	41.92	122.16	47.33	87.97	228.96	292.41	139.25
21.6667	155.11	94.27	28.43	98.09	104.17	50	105.65	321.98	137.99	134.31	165.26	89.83	132.38	105	31.71	165.98	141.48	71.99	121.33	55.85	80.47	171.55	273.87	204.78
21.8333	121.28	114.72	47.76	87.81	97.75	49.34	140.27	235.81	75.06	132.74	179.77	88.12	145.58	114.86	19.58	108.46	89.74	71.25	124.85	59.92	74.57	173.02	198.39	79.87
22	123.1	57.47	35.36	90.89	102.18	56.99	122.46	242.38	69.03	139.05	155.46	82.98	156.73	130.97	38.61	184.01	151.22	98.07	81.03	58.96	57.61	185.27	233.29	30.99
22.1667	157.15	74.66	31.57	117.03	68.59	47.48	178.63	262.04	137.87	150.47	135.28	98.73	138.62	143.35	42.23	162.74	80.41	49.22	109.51	46.2	28.73	140.4	238.58	60.74
22.3333	67.79	117.56	39.39	88.14	121.78	49.59	89.69	269.29	96.76	152.67	164.93	92.31	138.71	192.24	33.9	148.67	59.76	93.8	127.16	60.01	69.65	216.01	266.56	74.07
22.5	158.62	84.97	24.56	139.92	143.29	61.49	116.23	247.27	94.79	124.89	110.62	86.33	138.78	153.92	47.99	164.93	102.23	94.46	94.8	73.07	67.27	206.01	284.05	130.34
22.6667	114.32	127.73	49.84	92.78	118.23	49.48	149.22	234.03	84.52	132.58	126.74	95.23	155.96	162.14	36.06	108.96	99.4	36.41	100.31	45.52	67.6	170.57	279.34	113.56
22.8333	139.64	118.7	44.6	102.91	118.74	41.43	206.41	266.32	73.93	110.25	152.43	102.92	166.74	141.17	113.65	82.58	106.82	11.93	94.22	50.12	77.23	147.71	289.09	102.72
23	126.05	123.55	20.59	81.22	94.6	59.42	140.95	265.54	87.9	118.27	105.64	104.9	187.95	197.57	107	71.47	150.9	58.07	127.56	62.8	73.78	123.36	292.1	132.91
23.1667	175.36	120.06	3.73	161.18	149.57	60.71	117.43	302.21	102.87	79.91	151.46	83.59	138.6	110.63	121.16	44	127.17	91.64	127.56	59.53	77.95	147.03	279.58	143.78
23.3333	109.22	100.45	7.95	90.36	53.13	64.1	131.96	278.52	112.01	92.9	136.2	107.89	171.65	122.81	123.08	94.76	132.53	46.31	115.23	69.26	78.82	164.63	256.92	165.07
23.5	117.41	114.19	48.44	89.29	78.97	41.82	158.02	221.3	100	118.78	168.63	115.28	128.49	185.66	105.07	67.61	171.78	79.02	123.86	57.41	67.57	206.39	209.67	110.37
23.6667	139.74	108.09	59.08	62.68	107.09	61.83	137.15	296.65	82.75	95.41	162.26	106.81	139.36	171.25	76.68	89.77	152.38	70.02	90.12	40.82	67.72	172.5	238.67	116.34
23.8333	180.64	144.7	37.67	100.68	159.22	62.3	127.42	222.47	81.64	109.36	179.92	118.13	106.54	145.51	57.55	77.79	136.04	68.07	127.24	44.58	62.22	185.13	272.63	141.7
24	136.93	94.18	73	84.27	90.21	64.13	107.29	308.47	86.85	102.79	195.41	129.43	148.01	165.11	136.05	73.9	143.8	83.88	86.23	43.75	70.36	191.15	226.08	114.29
24.1667	124.02	139.04	42.01	86.86	72.55	60.91	147.44	206.32	99.81	85.41	115.25	120.49	178.75	138.29	133.09	84.71	156.06	102.68	61.9	67.52	77.31	199.07	179.26	139.66
24.3333	131.95	144.44	35.2	70.97	110.28	54.62	131.73	270.01	77.6	82.76	110.29	103.7	148.14	184.42	117.82	83.18	150.47	92.98	60.22	62.21	49.51	160.44	199.02	102.24
24.5	103.68	121.79	83.45	88.21	130.71	59.83	158.88	298.59	97	77.19	130.52	97.97	57.45	177.33	111.14	92.93	172.67	90.72	91.15	50.2	56.38	139.28	191.35	124.79
24.6667	164.37	148.04	43.64	108.96	145.27	64.84	173.59	284.1	89.68	61.5	173.02	113.62	29.58	153.82	63.78	53.37	156.86	24.01	67.19	59.34	73.04	204.72	152.47	111.98
24.8333	132.26	121.8	47.61	55.28	85.77	79.53	72.18	236.07	108.85	75.76	182.34	120.32	136.67	123.58	115.27	61.85	129.16	84.05	103.85	46.17	57.81	153.95	183.43	94.25
25	28.04	126.02	46.68	20.33	62.28	60.3	79.06	213.84	82.43	115.02	195.38	93.87	199.5	140.37	88.74	97.29	178.13	99.97	88.57	37.17	62.98	143.78	201.86	124.32
25.1667	107.32	100.57	62.14	68.35	82.87	63.39	103.02	322.8	96.53	89.06	164.72	80.91	71.3	170.28	127.01	62.47	103.1	17.4	115.38	50.74	61.24	184.07	228.64	105.04
25.3333	119.72	117.88	32.98	94.1	150.22	45.74	84.73	265.31	103.68	89.37	172.13	74.45	42.69	149.94	102.14	66.84	121.93	50.33	98.65	64.41	81.8	149.82	225.55	85.25
25.5	162.57	137.87	34.61	80.97	105.63	63.13	105.18	268.82	55.86	79.71	154.68	105.22	104.74	151.93	69.34	50.24	141.59	11.03	106.16	51.08	73.68	141.94	209.58	163.09
25.6667	88.05	124.12	50.97	107.61	135.59	57.07	119.03	232.2	85.05	68.3	164.7	66.19	126.24	125.28	110.1	92.19	142.47	28.25	88.73	50.21	66.34	95.93	199.39	123.42
25.8333	65.8	109.88	47.48	78.14	95.21	59.08	85.27	296.62	81.45	89.09	147.08	76.08	170.16	116.09	100.19	58.59	113.1	71.89	68.92	61.26	71.04	133.47	169.21	110.35
26	158.09	145.04	51.63	109.86	105.1	35.78	72.76	241.33	92.44	62.45	157.03	105.89	85.27	136.56	116.11	68.76	162.52	86.91	70.25	44.32	87.52	159.49	170.02	163.26
26.1667	146.9	111.63	11.23	80.59	148.33	53.38	109.56	277.94	94.99	89.4	119.11	82.07	113.3	176.57	113.89	56.87	163.28	21.41	71.3	54.87	76.25	192.43	238.28	143.23
26.3333	130.31	55.28	7.95	78.11	77.44	53.11	168.64	283.68	77.15	132.94	151.93	75.99	172.5	197.4	77.2	106.85	99.31	33.43	103.74	59.95	69.88	201.27	249.8	99.27
26.5	119.44	130.05	40.22	77.08	130.57	45.35	146.13	254.15	101.83	117.38	155.43	72.6	171.89	145.87	21.07	91.17	175.36	98.98	82.32	64.11	48.53	172.78	293.74	126.03
26.6667	131.39	106.54	54.6	95.16	98.77	74.18	153.61	261.98	78.98	80.9	157.47	143.4	127.69	149.09	20.78	72.46	135.84	113.87	102.89	53.34	31.51	157.74	291.92	174.89
26.8333	136.09	138.55	44.4	97.29	91.83	57.4	201.15	255.08	88.14	73.31	130.34	121.6	77.46	51.29	26.81	89.42	77.21	33.03	76.61	65.85	27.32	188	286.61	155.66
27	157.34	128.9	38.82	133.37	78.84	40.15	170.68	280.41	88.52	79.76	142.26	105.43	79.63	46.68	46.22	73.93	141.88	63.39	85.58	52.77	39.11	183.39	263.02	162.76
27.1667	140.53	117.28	55.11	87.44	136.82	43.4	121.84	265.32	72.93	75.69	125.94	93.35	62.97	19.35	36.13	80.06	152.01	116.95	63.06	50.78	37.16	139.44	316.31	146.04
27.3333	122.15	120.77	3.04	102.25	148.07	54.87	93.7	242.61	74.71	64.34	150.98	86.94	127.4	53.27	45.9	70.99	137.4	57.21	20.63	49.07	40.07	114.54	293.4	169.51
27.5	113.76	77.02	2.85	128.94	71.16	46.19	61.19	297.92	99.73	129.52	143.35	81.5	160.86	72.75	77.52	77.06	129.05	87.32	39.47	59.09	39.32	133.78	299.28	71.08
27.6667	123.25	125.84	46.26	98.37	91.04	30.69	146.81	253.45	99.7	77.47	119.23	113.25	132.41	137.13	112.38	87.4	159.6	78.13	48.93	49.37	41.33	107.84	264.54	172.06
27.8333	139.27	110.1	47.8	95.56	139.91	60.14	124.03	271.12	88.94	109.72	92.24	96.33	156.77	93.2	112.54	74.67	111.14	126.03	36.49	53.78	52.43	83.72	293.63	171.12
28	155.23	122.88	57.63	34.69	51.99	58.97	123.46	263.4	123.58	61.67	102.34	93.54	124.15	71.06	119.3	99.62	124.25	67.59	62.98	73.2	34.99	80.6	331.39	117.93
28.1667	141.53	93.41	54.99	40.3	81.21	47.87	151.21	266.47	84.66	79.05	121.1	102.28	99.3	135.35	124.65	68.93	93.14	124.98	85.32	71.55	48.89	79.79	291.24	158.1
28.3333	122.67	121.17	75.45	159.85	89.82	43.14	163.59	264.45	85.81	87.04	116.01	68.83	120.55	33.07	125.02	97.03	159.68	21.39	62.7	42.89	45.21	132.46	297.1	101.08
28.5	171.89	107.49	54.11	108.87	126.92	43.34	151.79	250.43	100.83	88.98	178.57	115.66	118.73	108.15	133.28	69.39	126.11	12.77	54.31	54.97	40.8	94.76	251.84	92.89
28.6667	146.03	124.08	40.55	130.21	44.12	47.18	128.09	263.6	73.27	93.94	145.18	78.19	129.3	14.23	105.24	102.75	145.9	35.81	78.69	32.62	34.3	104.62	300.84	182.13
28.8333	137.75	127.26	15.01	152.17	84.19	31.39	108.84	288.44	73.25	94.1	158.79	90.44	111.17	40.97	106.92	110.62	87.98	96.03	63.68	34.19	31.93	105.48	301.32	170.83
29	160.22	98.2	9.52	120.22	120.74	61.76	104.61	254.31	73.39	75.88	157.45	76.09	127.71	13.24	102.08	75.38	80.77	46.33	65.86	53.21	32.96	89.74	261.22	195.64
29.1667	132.42	152.99	87.32	94.91	117.82	32.89	101.2	285.75	107.04	106.88	164.41	85.81	154.45	28.02	53.7	123.23	85.35	9.56	63.19	53.39	41.99	91.52	264.68	119.43
29.3333	138.14	128.7	54.07	111.4	112.87	39.15	71.31	245.84	132.99	96.27	144.99	80.52	117.05	38.57	28.55	129.31	80.31	22.82	85.16	40.27	30.33	98.59	286.97	154.77
29.5	106.2	127.91	39.93	137.42	92.3	35.92	119.07	263.81	75.93	103.23	160.62	142.81	157.27	31.02	27.1	110.25	88.2	52.37	75.92	49.19	24.72	75.91	228.49	171.32
29.6667	121.01	106.99	58.89	126.06	113.54	39.34	158.28	270.23	75.93	92.21	147.88	89.22	175.36	37.08	38.58	118.43	114.87	82.95	69.41	47.16	33.25	92.66	238.84	138.47
29.8333	163.8	66.83	49.46	81.48	69.64	31.88	133.23	274.06	70.29	107.95	160.6	102.34	83.8	41.12	44.41	120.03	43.26	75.54	96.37	52.4	17.54	101.54	263.41	173.98
30	29.13	30.74	63.44	97.6	75.3	44.71	89.98	180.14	80.59	141.63	86.65	128.42	74.73	70.33	92.1	92.74	106.99	88.89	103.81	57.42	62.52	101.42	76.87	185.5
30.1667	57.42	52.75	97.94	75.83	82.27	51.66	95.22	216.29	111.53	174.16	63.89	108.87	106.54	147.64	122.34	138.14	120.23	144.95	134.55	92.88	139.49	144.27	197.78	252.2
30.3333	75.21	65.16	101.29	94.62	87.28	46.61	106.9	177.42	98.13	190.24	98.64	107.27	105.75	102.11	113.1	154.02	102.76	166.2	205.9	132.02	134.37	142.05	217.11	257.19
30.5	51.91	52.14	87.08	109.62	79.76	48.78	102.99	149.35	126.32	176.81	74.95	116.09	109.27	112.84	132.86	151.77	113.3	152.95	146.47	90.95	149.6	215.82	187.78	228.03
30.6667	43.4	39.69	80.1	117.03	86.48	43.92	64.64	115.22	116.12	203.35	101.47	80.43	128.11	135.53	180.9	160.04	132.38	148.73	124.3	113.63	97.95	214.49	209.34	172.55
30.8333	56.65	54.87	59.35	146.95	105.01	39.99	101.65	133.35	93.44	160.5	92.54	97.85	99.02	121.15	120.63	159.75	182.22	146.87	125.81	95.79	108.61	303.01	163.27	228.03
31	39.89	34.47	101.98	116.31	114.54	39.52	97.58	153.92	93.84	202.75	94.32	86.4	94.6	161.18	139.1	149.72	105.93	139.68	131.93	118.65	110.46	236.61	147.74	196.26
31.1667	36.49	35.72	56.51	58.32	122.25	38.91	99.01	174.76	108.67	183.48	107.24	101.71	114.86	119.82	136.32	148.62	113.11	142.94	117.73	106.35	134.59	225.69	138.79	167.99
31.3333	41.74	21.27	47.92	153.23	126.62	36.17	135.72	219.87	76.4	201.15	99.37	102.56	105.39	102.94	140.55	134.66	98	158.55	136.78	81.23	163.9	217.61	142.82	233.7
31.5	50.65	7.75	34.39	135.12	137.1	36.17	121.18	189.15	91.07	187.75	114.91	79.55	124.17	110.13	121.81	139.37	119.15	250.62	120.85	72.8	214.5	233.21	148.6	174.3
31.6667	48.91	21.75	15.71	159.35	132.29	33.8	107.57	237.24	56.41	168.3	85.34	76.17	117.73	95.73	108.31	146.37	142.04	240.96	124.73	92.32	162.49	208.08	154.94	239.47
31.8333	41.78	15.23	28.48	109.99	115.67	34.65	119.86	163.18	89.98	153.28	85.04	92.21	99.56	107.27	117.76	131.51	175.98	174.37	114.19	88.94	80.95	178.89	182.24	169.04
32	36.66	38.02	10.54	161.94	94.34	35.45	137.96	119.18	132.85	127.62	86.25	77.49	106.21	98.23	130.64	121.22	90.71	225.99	93.31	42.47	94.65	230.28	177.29	186.62
32.1667	51.97	20.77	22.37	170.09	93.87	36.45	131.55	167.3	84.77	155.52	82.05	85.53	87.99	114.79	130.01	188	127.88	195.74	130.29	75.15	91.53	146.96	181.21	207.45
32.3333	59.55	7.07	17.94	177.31	141.59	36.17	111.98	152.22	82.23	191.07	65.49	103.6	130.64	71.82	137.46	172.33	127.28	229.94	151.37	77.19	106.43	193.91	179.36	187.13
32.5	47.64	15.85	8.07	188.9	97	23.37	129.6	128.85	116.74	175.16	82.28	81.23	115.29	96.31	126.83	162.94	179.37	192.64	131.28	65.8	84.48	178.72	216.93	162.48
32.6667	15.82	14.96	16.55	121.73	139.16	23.75	178.34	221.2	82.86	205.23	65.19	116.03	143.13	68.05	121.64	181.04	141.02	215.95	130.17	81.38	98.2	241.28	196.1	242.68
32.8333	32.39	12.84	4.24	178	126.36	23.26	191.06	201.3	89.28	207.45	40.62	59.08	108.07	71.92	132.56	184.45	143.81	323.38	122.27	50.08	70.02	198.93	171.7	250.92
33	22.96	24.25	1.93	144.33	126.95	27.91	157.69	210.26	102.24	299.77	79.72	78.2	102.41	78.85	103.25	211.74	100.02	211.58	155.93	85.53	73.79	211.29	185.79	230.78
33.1667	25.8	10.54	22.9	159.1	120.4	27.18	144.11	156.51	65.85	189.11	87.13	84.86	119.88	64.15	104.9	172.89	143.14	217.57	149.4	88.5	70.18	237.95	170.88	181.84
33.3333	25.44	11.36	19.73	124.84	110.95	30.92	221.12	189.29	84.98	193.98	75.03	64.24	139.88	79.67	162.31	168.39	64.37	234.03	87.36	121.11	106.6	292.62	190.42	207.77
33.5	15.78	11.36	9.61	127.86	138.75	24.73	139.91	245.5	87.1	183.68	56.23	90.24	69	76.36	177.47	234.96	98.59	203.87	99.78	144.52	82.55	214.15	165.9	190.76
33.6667	17.72	7.66	4.57	110.82	191.22	19.43	148.8	220.24	76.03	140.76	60.03	83.29	42.61	65.81	184.47	254.46	85.97	189.87	70.78	99.78	88.94	215.63	211.61	172.88
33.8333	8.69	8.3	6.24	164.87	113.4	15.05	187.06	285.48	97.41	190.37	80.37	82.61	57.24	72.65	157.41	226.4	82.14	135.33	56.7	58.42	86.78	187.52	186.37	187.7
34	16.11	9.24	8.52	143.33	292.22	16.59	246.95	222.67	106.9	226.15	66.23	96.88	68.85	97.07	156.75	220.52	77.36	145.72	57.53	80.39	94	209.87	194.59	146.08
34.1667	21.22	7.73	6.64	142.29	301.77	16.32	193.09	254.09	92.18	211.17	40.66	84.31	53.68	84.57	130.34	123.66	84.45	143.39	58.58	87.89	100.42	223.39	225.89	162.08
34.3333	20	11.49	4.21	126.58	411.59	14.45	182.19	184.34	113.2	258.11	89.63	88.76	75.83	73.36	160.35	135.91	55.61	208.8	50.8	99.33	87.49	174.44	195.19	193.25
34.5	11.71	8.78	5.47	129.03	390.17	16.4	194.2	168.45	101.81	164.62	54.34	115.14	114.28	87.29	155.81	180.36	69.83	230.86	48.13	79.04	87.8	239.06	215.84	144.87
34.6667	19.11	8.69	4.86	119.19	389.31	11.97	141.55	188.35	88.73	249.9	79.44	76.56	99.25	70.43	146.84	236.67	58.37	230.89	59.9	84.44	97.49	213.19	228.44	173.3
34.8333	16.35	7.18	2.89	160.4	343.92	10.9	133.6	207.38	89.04	185.66	58.23	99.64	52.85	61.41	118.72	220.89	72.96	218.92	43.8	76.64	92.02	234.11	196.96	143.36
35	15.92	11.29	3.16	148.14	390.87	19.23	183.12	261.61	110.41	184.62	61.98	87.17	48.65	70.53	105.61	119.13	63.78	219.88	63.83	52.68	101.29	219.02	184.45	188.54
35.1667	11.11	5.53	6.32	142.51	396.58	14.31	131.78	204.04	69.22	180.5	66.7	84.27	54.42	72.9	102.54	113.61	73.52	159.64	49.54	81.49	80.78	250.6	141.03	118.02
35.3333	15.9	5.08	1.95	116.05	415.49	14.32	111.95	219.44	110.5	136.41	65.78	99.2	36.72	84.99	145.92	116.05	73.68	131.12	53.71	91.62	119.36	238.41	222.58	141.3
35.5	13.99	13.9	2.47	161.99	378.87	19.08	78.54	158.78	87.77	160	76.8	70.96	25.42	109.82	165.86	138.92	58.14	188.56	55.66	55.68	108.5	143.43	175.15	192.9
35.6667	14.11	11.17	4.91	151.98	420.4	11.22	113.14	185.49	106.11	145.71	46.29	96.54	38.27	149.66	149.77	99.01	65.33	212.79	66.69	69.04	100.28	168.7	155.27	138.94
35.8333	10.92	5.83	7.26	111.37	347.59	8.59	111.43	132.55	96.69	161.76	73.37	83.52	32.68	94.03	137.75	183.59	46.08	215.48	76.4	67.57	103.12	243.01	195.35	108.99
36	14.8	10.57	26.31	168.56	408.74	10.57	72.09	137.7	83.35	160.46	45.27	124.69	31.17	139.37	150.02	248.76	46.52	131.23	57.99	57.79	133.32	342.79	222.81	145.25
36.1667	12.33	8.53	5.79	135.95	438.34	9.88	110.63	135.95	87.58	161.72	97.38	76.6	33.73	69.45	157.34	287.7	57.88	114.94	53.2	38.39	153.69	166.23	212.48	122.33
36.3333	9.29	4.73	1.85	134.63	382.53	10.47	102.1	116.81	96.53	170.94	30.26	106.87	58.8	116.21	90.05	226.99	70.56	97.86	57.23	36.17	134.24	235.38	228.69	104.92
36.5	6.85	8.05	4.21	122.38	403.42	12.44	112.87	94.56	96.07	156.41	30.84	92.36	62.73	127.14	145.41	185.42	50.3	90.35	59.86	33.03	122.64	309.43	193.86	110.66
36.6667	5.09	6.96	8.41	120.39	380.63	5.32	103.26	100.09	86.39	163.67	69.35	86.5	59.57	167.18	119.8	95.68	56.81	87.15	69.89	21.4	133.43	216.63	191	104.52
36.8333	12.89	8.6	9.78	118.92	115	11.41	101.62	115.61	80.29	133.44	44.66	108.81	43.55	102.09	99.36	146.46	48.85	89	58.44	14	133.97	159.73	244.36	95.32
37	7.33	3.15	2.04	134.39	80.14	9.14	75.09	112.53	73.95	134.27	24.99	102.86	49.69	130.47	101.73	137.4	61.4	62.43	60.67	24.5	139.57	162.58	305.22	107.37
37.1667	10.1	13.28	6.87	141.15	307.38	7.8	66.06	123.09	74.9	139.9	56.58	80.98	34.14	123.92	59.05	185.54	53.25	57.43	60.63	6.86	127.56	180.47	199.43	87.33
37.3333	10.78	3.43	10.9	151.4	405.26	8.23	52.13	123.02	76.29	175.13	49.05	92.25	30.33	114.06	55.69	249	47.68	41.24	55.57	31.07	99.13	183.14	247.74	96.38
37.5	16.41	14.5	12.45	128.65	394.21	7.41	68.08	109.56	84.69	155.21	50.04	97.92	34.07	135.91	56.54	230.87	42.7	77.45	34.67	21.07	136.3	224.16	197.71	96.53
37.6667	10.86	5.93	4.31	143.62	380.42	20.84	61.13	146.93	60.7	167.09	29.58	117	40.2	125.3	58.8	183.3	64.44	57.69	35.67	18.64	175.2	155.94	208.89	79.77
37.8333	11.6	10.86	8.66	93.9	408.62	5.4	32.89	135.14	68.8	149.11	47.95	100.24	32.01	97.57	47.87	241.85	50.33	67.44	47.15	48.36	134.7	175.49	236.89	89.95
38	16.82	6.5	6.82	122.55	108.35	7.7	44.7	113.77	55.22	194.04	41.65	82.48	22.48	165.97	52.44	100.3	62.98	40.56	32.31	57.39	158.66	182.58	195.69	52.82
38.1667	10.55	8.11	7.51	130.97	7.65	7.43	42.84	126.14	53.86	171.33	56.5	100.5	20.01	129.67	48.19	105.41	51.4	35.33	23.36	40.08	128.32	147.11	195.76	84.63
38.3333	9.4	10.66	6.01	114.67	58.89	7.01	15.3	104.12	58.07	147.67	45.14	78.03	19.86	163.79	44.09	126.18	53.57	49.77	48.78	26.9	79.46	137.66	219.4	99.21
38.5	8.24	2.51	1.76	84.19	81.41	5.33	11.66	143.87	64.07	160.39	28.24	110.23	27.8	158.1	41.15	283.81	26.43	52.15	52.15	23.12	105.69	156.26	197.82	93.13
38.6667	7.75	17.31	1.92	116.27	51.51	5.32	9.43	158.3	47.96	125.21	34.23	97.91	11.6	148.49	40.4	176.6	45.65	37.49	47.24	20.18	104.22	148	207.21	72.56
38.8333	12.17	2.21	4.24	79.5	56.1	10.94	11.03	116.75	79.56	175.21	52.69	104.34	7.22	141.39	45.44	271.94	7.42	45.18	47.02	19.17	102.21	119.69	241.08	76.39
39	7.56	16.12	8.95	95.77	55.03	7.22	34.43	97.7	44.2	170.18	64.43	106.6	6.32	227.52	39.71	147.21	71.76	56.12	58.98	27.54	106.17	152.1	196.31	101.77
39.1667	11.85	2.11	9.94	99.17	7.91	7.62	38.61	127.74	47.46	203.87	47.49	90.08	5.91	155.86	43.36	233.36	16.87	46.67	35.36	20.84	109.79	197.01	176.59	79.7
39.3333	12.29	11.56	7.33	74.73	61.14	6.73	12.52	138.81	45.97	119.93	27.95	113.34	5.23	177.39	38.92	106.61	44.08	62.82	36.96	26.58	99.82	155.1	217.57	95.4
39.5	12.16	5.83	2.49	50.18	20.48	4.35	10.4	136.06	42.73	134.47	56.21	87.94	7.21	294.62	40.01	140.18	19.64	66.46	27.98	12.44	127.24	194.69	245.21	80.78
39.6667	5.51	10.36	2.33	72.42	57.28	5.19	18.76	150.34	42.97	175.7	43.59	88.64	4.62	179.06	36	228.73	33.17	39.21	27.22	16.67	69.05	171.38	247.38	81.2
39.8333	10.77	11.56	7.37	79.02	25.28	5.21	23.1	142.89	34.75	182.31	34.33	92.33	4.23	281.62	42.59	191.28	44.83	33.61	34.94	8.82	104.11	138.65	211.43	84.1
40	4.93	11.04	5.98	104.41	9.72	4.42	7.52	152.81	34.82	198.37	61.44	91.82	5.88	231.57	44.99	164.13	29.22	39.35	41.73	22.45	66.94	175.73	256.29	77.25
40.1667	12.49	10.36	2.17	74.68	27.83	23.43	12.71	164.71	28.03	155.48	38.09	83.92	4.93	112.46	34.46	113.39	40.49	36.53	34.74	14.66	98.22	211.31	282.9	71.43
40.3333	10.97	5.25	2.18	65.66	22.18	5.87	12.36	150.15	40.03	147.42	42.12	104.33	1.76	151.44	20.13	139.67	12.58	33.32	21.3	13.72	79.6	148.06	268.43	65.64
40.5	10.51	10.28	1.89	74.67	38.77	7.73	16.2	127.31	29.54	166.07	55.08	98.29	2.75	130	28.26	156.25	30.97	32.29	24.8	16.7	56.9	183.96	238.29	59.89
40.6667	14.29	7.84	2.04	56.71	11.69	7.1	18.15	121.43	22.73	183.82	45.84	91.09	7.23	103.25	28.89	229.48	10.49	37.5	33.08	27.51	90.19	96.11	225.17	59.3
40.8333	11.22	5.02	1.96	61.79	12.27	31.03	10.07	117.55	33.92	169.71	31.29	95.47	4.18	98.91	24.73	213.67	15.12	38.38	26.01	9.85	94.33	151.34	239.56	53.77
41	6.95	8.51	2.13	50.88	18.62	4.53	5.27	121.78	16.85	174.31	44.34	89.12	4.97	95.53	20.34	201.57	17.91	45.98	24.48	18.07	59.58	95.17	244.47	69.24
41.1667	11.23	12.67	2.26	76.04	17.71	4.77	7.27	112.88	31.64	176.09	51.93	81.3	1.67	128.65	30.47	167.74	15.14	56.43	37.41	40.33	21.88	85.81	179.56	53.25
41.3333	1.67	11.04	2.89	41.37	15.3	7.02	15.57	138.18	19.18	160.16	13.95	112.77	3.84	97.5	27.13	151.09	31.38	65.13	39.02	20.07	6.52	126.14	246.72	58.21
41.5	13.2	2.53	10.66	55.78	17.84	5.13	9.05	125.74	24.21	151.92	44.75	99.97	6.93	98.77	30.19	235.37	10.27	41.12	29	13.46	14.7	88.89	261.05	54.05
41.6667	17.27	11.76	19.53	16.02	15.97	6.29	9.49	157.35	21.76	158.89	34.52	108.72	4	80.82	23.75	204.36	10.23	32.2	23.19	25.38	10.88	129.8	233.34	63.52
41.8333	8.59	4.97	3.16	15.56	3.11	19.03	13.86	147.35	14.14	149.03	32.16	106.37	7.13	81.8	31.4	148.4	29.74	29.55	26.15	9.75	5.11	108.86	229.7	66.19
42	8.2	6.96	1.97	17.42	22.39	3.81	10.6	164.95	36.96	143.45	34.25	78.73	4.42	76.44	23.66	164.41	20.44	28.47	37.97	17.35	13.62	71.31	202.97	71.17
42.1667	1.95	11.74	1.69	19.38	4.71	11.58	8.67	114.16	18.06	148.41	44.24	83.55	7.49	88.08	33.73	175.22	13.51	29.61	44.42	16.08	8.6	76.69	224.58	64.1
42.3333	8.49	1.84	1.76	18.24	17.93	5.44	14.1	158.42	1.94	128.88	41.68	92.55	4.82	50.81	28.09	192.85	16.36	38.08	40.64	20.9	5.37	98.63	226.13	69.56
42.5	7.42	11.46	2.09	41.52	18	6.23	6.82	131.18	13.78	123.82	54.38	79.98	6.18	63.9	27.25	225.85	30.37	44.64	35.64	15.18	18.07	98.8	183.39	82.38
42.6667	18.43	8.11	2.03	25.6	15.27	5.39	8.14	116.38	12.13	122.88	38.27	89.13	11.22	54.78	27.22	175.86	17.19	38.93	31.97	10.15	11.36	122.27	235.12	86.71
42.8333	14.08	2.23	1.74	33.1	19.09	4.37	7.44	132.69	15.75	115.4	31.1	90.02	6.81	65.89	29.05	217.07	15.15	42.44	21.59	11.82	9.88	134.21	194.45	67.67
43	12.67	10.54	1.89	40.93	11.21	6.42	14.66	147.52	24.5	125.85	47.04	128.09	9.23	69.02	21.94	159.48	24.97	49.35	34.45	15.59	8.02	133.26	187.5	75.84
43.1667	8.51	8.89	1.94	34.83	32.12	4.3	7.13	149.48	15.25	121.88	44.4	77.68	5.42	63.33	24.02	103.67	26.69	39.01	21.46	14.42	4.52	103.48	211.03	81.61
43.3333	8.35	2.28	2.97	38.61	14.28	4.09	13.01	135.19	15.59	121.61	15.14	113.04	8.81	54.56	29.35	153.04	23.25	20.35	27.19	8.44	10.6	96.47	245.36	82.07
43.5	11.85	11.42	2.07	36.91	8.92	5.27	6.5	173.92	19.93	130.03	9.69	90.46	13.81	51.82	41.18	134.98	17.78	32.75	21.87	21.52	11.23	121.36	182.46	73.16
43.6667	10.06	15.09	2.23	30.34	13.05	4.73	15.55	147.52	27.06	179.33	12.08	121.64	7.38	40.14	20.97	151.71	20.59	32.86	25.75	12.84	5.91	237.65	194.98	66.63
43.8333	7.54	2.18	1.58	44.21	10.25	16.21	17.21	165.18	27.8	158.28	1.85	99.13	12.93	45.55	20.92	189.27	36.54	31.7	10.33	16.11	10	53.69	180.38	61.78
44	16.68	10.91	2.71	41.41	15.43	23.77	8.46	167.1	9.17	163.18	18.25	97.52	3.43	47.16	22.84	140.39	25.82	31.42	19.77	11.2	7.89	56.58	255.14	80.69
44.1667	3.11	2.32	2.46	43.34	2.65	7.64	3.62	152.57	23.47	168.87	15.12	69	1.7	61.7	33.71	117.52	4.57	27.03	15.76	26.53	10.7	48.03	247.14	66.12
44.3333	1.68	11.54	3.43	38.46	19.16	14.24	16.28	172.03	17.46	200.42	30.63	62.61	4.52	73.49	34.8	155.87	18.86	27.33	23.67	15.35	7.5	58.33	228.12	57.86
44.5	1.68	8.52	1.75	3.98	17.57	7.24	8.39	157.01	6.65	168.56	22.26	97.27	3.35	61.9	28.99	98	33.16	32.08	10.08	26.2	8.48	60.6	196.03	56.55
44.6667	7.31	5.93	2.16	38.42	17.58	11.64	15.46	126.25	20.39	154.95	16.51	78.36	5.74	63.9	35.16	239.63	4.51	41.93	14.87	14.7	10.3	75.87	175.22	55.93
44.8333	15.03	6.4	1.69	21.94	7.42	6.31	14.22	128.85	28.42	116.61	24.96	91.27	3.47	68.2	25.11	226.42	25.78	31.12	19.39	6.39	10.82	138.14	234.74	97.13
45	5.28	1.91	2.51	12.41	15.42	4.39	10.11	136.16	25.55	121.84	31.18	99.76	3.37	67.66	15.7	194.08	9.07	43.36	21.27	12.2	4.85	19.9	213.97	107.07
45.1667	1.69	8.49	1.67	17.74	15.98	4.73	9.67	133.04	24.67	133.54	15.37	85.03	1.69	71.67	8.48	103.12	2.01	28.48	15.05	13.16	6.76	17.55	190.43	97.33
45.3333	14.94	2.72	1.57	13.93	14.6	3.74	10.25	140.3	8.36	96.36	27.41	97.91	6.12	72.49	17.03	77.69	9.01	35.57	22.5	3.5	9.88	85.53	212.03	160.76
45.5	1.69	9.72	1.61	13.17	14.53	5.52	9.21	161.26	21.49	146.28	38.99	97.91	10.3	59.39	22.68	81.12	5.85	36.85	22.96	21.31	11.33	110.29	226.22	119.39
45.6667	12.27	2.14	1.92	13.96	5.72	3.69	10.76	157	10.43	175.74	51.29	106.19	4.99	66.24	12.95	122.4	11.63	36.82	23.54	3.59	6.32	106.72	243.79	117.07
45.8333	5.48	9.5	2.07	12.13	17.56	4.22	10.73	123.2	16.8	111.73	48.11	105.36	5.38	69.81	16.67	127.71	14.37	32.26	19.6	7.97	8.1	77.71	223.18	141.2
46	7.38	5.78	1.93	12.04	5.31	3.75	14.44	150.08	11.69	131.45	38.15	130.49	3.59	62.87	22.84	93.65	19.87	23.54	15.2	20.81	11.51	109.77	187.8	114.95
46.1667	10.29	2.03	1.72	13	21.74	4.39	8.05	160.71	15.81	118	16.96	110.62	1.74	52.43	29.25	135.76	7.03	31.92	14.1	9.91	4.57	108.48	219.51	141.24
46.3333	8.83	9.4	1.61	11.16	12.13	4.49	6.88	164.28	24.34	99.91	30.44	91.54	1.73	57.1	33.51	90.51	4.29	34.49	20.75	10.53	4.73	63.56	212.49	109.17
46.5	1.95	3.37	1.78	10.18	23.32	4.42	8.84	144.6	14.87	90.22	25.21	106.3	4.14	57.45	16.22	148.45	5	33.74	14.08	28.72	11.07	56.48	215.29	119.6
46.6667	16.49	10.17	1.66	22.72	14.07	4.1	6.09	163.62	35.28	162.71	64.29	92.85	2.42	55.92	20.69	138.8	11.15	29.76	9.66	4.09	9.99	63.55	171	126.44
46.8333	2.71	1.91	1.92	2.16	10.38	5.03	6.34	133.71	6.52	123.62	28.34	92.74	9.8	51.37	19.16	84.08	11.28	25.81	13.63	2.71	6.22	43.37	181.92	127.71
47	14.43	10.1	2.32	13.99	11.8	11.96	7.14	125.15	29.33	128.01	67.35	83.41	5.28	50.06	29.81	96.36	7.49	37.09	8.98	35.26	4.55	47.58	234.57	115.78
47.1667	6.42	2.56	1.97	14.13	15.92	5.1	5.17	144.1	31.05	119.18	36.11	109.48	4.54	46.97	21.16	109.71	16.16	26.21	17.69	10.55	11.98	60.89	232.41	105.7
47.3333	23.01	10.04	3.58	2.71	11.1	8.81	6.12	125.37	19.51	108.55	22.21	100.35	2.68	43.77	23.41	101.9	12.92	27.8	19.48	22.78	5.81	46.5	193.73	107.58
47.5	2.14	6.11	1.77	30.75	41.06	3.71	21.08	160.62	23.67	121.11	13.43	90.81	9.64	36.94	20.45	129.02	4.48	20.5	12.21	9.84	5.6	38.62	219.09	131.44
47.6667	1.92	2.14	1.67	11.42	15.93	4.13	6.54	164.87	23.92	124.15	17.79	104.93	12.6	48.67	28.99	110.38	20.23	34.74	21.74	2.65	6.57	51.75	200.41	121.36
47.8333	12.76	12.13	1.66	2.31	5.42	4.55	6.97	161.27	19.19	108.91	11.11	85.53	11.3	51.56	17.74	45.24	17.7	31.65	8.75	26.8	7.44	44.55	196.03	92.15
48	10.24	1.93	1.65	2.26	14.93	4.61	8.45	178.71	22.88	104.6	2.32	100.14	13.33	49.65	20.6	96.15	3.04	29	23.07	12.02	3.81	46.99	203.34	125.37
48.1667	9.39	1.99	1.66	5.53	6.56	12.83	6.87	133.29	31.56	89.23	20.22	80.47	16.33	51.02	11.31	102.9	3.63	30.58	14.14	4.07	4.43	38.7	187.25	120.61
48.3333	2.91	9.6	1.68	17.77	9.24	3.39	9.19	158.38	17.11	144.27	14.18	62.76	6.28	66.62	2.39	79.89	15.14	15.22	16.7	14.63	8.71	3.38	231.68	165.51
48.5	9.1	1.97	1.62	3.77	2.52	3.23	15.04	182.23	22.49	91.27	15.68	106.39	4.66	63.23	3.91	96.05	14.85	27.98	12.93	15.27	7.8	8.62	221.78	125.07
48.6667	1.64	1.83	1.63	3.2	7.03	3.51	7.24	161.38	43.84	114.37	38.21	105.13	8.96	63.06	24.48	120.12	11.39	26.18	19.29	4	8.84	38.16	194.36	120
48.8333	8.09	9.17	1.69	13.33	2.23	3.89	2.6	134.55	48.44	106.96	51.03	76.44	1.78	64.02	17.95	107.71	13.15	23.08	21.53	24.44	12.16	44.23	194.56	102.88
49	1.57	1.82	1.63	5.26	2.36	5.86	5.62	196.36	29.96	105.4	30.86	76.65	1.68	70.26	12.2	63.89	9.34	14.04	13.05	36.02	2.36	24.07	196.24	140.59
49.1667	11.91	5.96	1.66	7.06	12.44	3.23	9.2	137.97	34.89	116.81	42.43	113.74	9.4	66.72	14.69	125.23	10.16	27.8	8.18	34.51	3.46	53.7	234.73	121.58
49.3333	1.85	2.88	2.05	7.66	7.24	5.36	6.59	167.57	31.26	119.63	12.88	80.42	6.46	46.9	15.14	97.95	10.29	24.89	18.21	10.37	9.64	19.02	198.41	109.15
49.5	10.58	2.02	1.55	4.28	1.96	3.27	5.71	152.61	13.77	98.49	25.79	104.26	2.05	60.27	16.85	124.08	7.82	30.24	16.16	8.54	6.07	14.13	195.5	131.04
49.6667	6.34	2.03	1.76	8.24	17.54	7.68	9.72	153.46	23.63	92.2	32.73	92.74	1.77	62.02	18.7	121.77	18	28.31	24.25	8.56	12.79	26.63	185.82	110.4
49.8333	1.89	3.59	1.94	4.37	2.94	4.71	4.74	141.81	18.45	91.5	13.74	80.3	6.57	42.46	2.12	107.89	5.73	24.46	13.55	22.45	7.59	61.17	171.63	118.63
50	6.05	7.14	2.02	6.01	6.64	4.58	2.55	170.88	13.2	94.85	24.66	94.74	7.22	59.46	24.83	79.77	7.96	30.82	14.73	2.31	3.82	36.3	182.55	128.19
50.1667	6.63	2.06	1.88	9.97	16.28	3.63	2.04	190.09	17.42	61.52	33.09	92.22	4.59	45.2	10.47	115.27	17.57	19.83	21.59	17.69	9.26	2.01	184.64	140.39
50.3333	1.69	4.11	1.91	4.08	2.39	3.31	6.37	127.1	15.48	63.03	32.96	107.07	7.85	46.79	2.67	143.42	6.75	25.3	19.55	16.05	7.06	1.79	199.21	136.25
50.5	9.89	1.87	1.9	4.96	12.39	9.04	6.35	149.53	4.6	85.41	17.96	84.96	4.58	61.73	7.42	135.28	10.19	12.07	16.48	5.78	15.7	41.67	177.92	98.7
50.6667	1.71	1.68	1.92	10.46	6.43	9.08	8.81	126.73	31.79	78.73	12.04	101.94	1.72	39.6	8.15	129.44	3.8	13.84	11.43	10.18	9.67	41.83	171.92	146.55
50.8333	11.88	1.69	2.39	8.92	6.1	12.72	2.09	150.11	15.42	75.43	15.38	77.14	5.9	42.97	10.07	144.62	6.75	28.1	22.38	17.22	7.35	22.55	185.49	127.03
51	5.66	6.74	3.52	7.5	5.33	4.37	5.4	161.82	2.09	55.15	25.07	90.69	6.48	49.15	9.35	109.14	11.29	17.88	26.38	15.02	17.38	34.73	171.22	103.11
51.1667	4.67	1.7	3	8.48	10.14	3.99	4.64	147.16	11.3	52.52	11.43	88.96	15.39	48.4	26.8	95.59	3.71	21.92	17.42	24.23	9.93	32.99	198.65	141.22
51.3333	1.61	5.96	6.46	5.46	23.09	9.43	11.16	109.07	29.2	36.31	10.81	85.2	17.28	65.97	25.82	125.1	2.05	34.57	14.81	4.26	7.49	2.58	196.93	127.72
51.5	10.34	2.01	6.62	1.79	14.18	2.99	2.43	139.47	14.01	30.83	30.22	107.09	6.85	60.02	29.06	143.14	6	29.05	14.87	9.09	15.13	2.11	174.59	119.81
51.6667	14.69	1.77	8.18	6.57	2.38	3.86	5.46	138.33	15.54	31.69	17.42	75.67	5.78	66.47	25.12	155.1	2.12	27.53	18.85	8.92	9.92	2.34	159.82	148.51
51.8333	1.75	3.61	5.02	1.94	14.69	16.47	6.88	147.45	3.37	38.61	11.36	87.2	11.08	66.95	30.71	166.33	23.14	19.27	13.61	3.34	3.72	9.24	176.5	94.59
52	9.77	2.03	8.68	9.74	2.17	4.85	1.93	173.9	10.99	29.01	17.17	96.79	6.06	57.06	26.75	142.69	15.31	21	28.61	17.15	25.07	35.32	143.97	103.83
52.1667	11.62	1.67	17.16	8.86	1.96	7.07	9.12	142.52	19.72	33.61	23.19	82.16	3.24	67.28	13.42	137.49	2.5	22.8	12.32	12.84	9.4	22.64	154.6	98.48
52.3333	1.74	1.91	1.72	11.35	8.8	3.4	8.08	189.85	10.99	29.36	36.18	103.78	7.2	81.75	22.35	189.49	14.04	21.18	18.62	2.08	3.24	32.79	189.87	106.47
52.5	12.32	5.5	1.6	5.6	8.68	16.1	10.02	165.41	2.49	32.48	34.88	96.6	9.02	57.27	20.81	144.78	12.4	13.51	17.52	22.08	9.66	2.06	144.05	100.04
52.6667	16.2	4.53	1.5	4.09	9.57	10.58	2.33	196.53	20.96	25.86	24.76	86.17	10.61	72.47	11.86	109.43	12.93	29.48	20.49	14.32	5.34	5.37	194.47	122.94
52.8333	3.45	2.06	1.76	3.22	2.03	3.59	6.59	161.39	14.82	21.67	20.03	85.39	7.46	47.59	27.15	135.07	7.81	19.9	23.26	6.35	18.41	2.28	144.35	127.93
53	2.39	6.82	1.63	9.93	2.03	3.69	1.84	182.95	17.83	26.11	20.38	80.99	14.13	62.82	3.66	102.43	6.85	23.27	22.69	15.32	5.16	7.29	179.43	138.34
53.1667	2.97	1.95	1.76	14.03	2.05	4.57	5.94	159.34	12.3	23.42	13.41	87.54	15.15	58.43	10.21	102.73	6.72	15.87	16.58	2.58	5.85	39.43	137.98	110.48
53.3333	7.88	1.91	2.76	2.2	8.23	3.14	5.78	174.24	17.89	13.88	22.02	101.05	6.57	50.29	11.66	147.46	1.97	19.58	12.29	1.98	9.97	7.47	161.38	93.29
53.5	10.84	8.54	3.46	15.08	2.22	3.11	2.3	150.48	6.08	33.09	15.01	64.17	4.75	62.5	2.1	153.03	7.24	21.13	15.58	9.18	6.15	7	158.06	127.42
53.6667	4.93	1.82	2.76	4.24	6.89	11.74	11.18	137.04	20.06	18.68	10.55	56.03	4.92	50.24	1.85	140.83	14.39	19.78	15.84	7.31	8.71	1.92	164.21	74.97
53.8333	2.46	2.09	1.81	9.63	3.8	3.09	7.53	137.46	5.69	25.74	21.71	115.35	13.22	33.37	2.3	132.91	16.19	19.68	22.74	8.77	13.44	7.01	132.09	115.9
54	9.13	1.85	1.62	3.33	2.23	6.71	3.17	133.89	2.03	21.12	2.11	98.84	10.45	49.43	20.52	152.15	10.83	31.45	13.81	13.95	7.73	16.18	164.88	121.37
54.1667	8.77	3.74	1.84	1.77	12.53	8.26	6.11	132.66	13.68	2	9.97	109.61	11.47	36.97	4.33	212.16	12.12	36.72	16.22	19.03	16.54	29.61	152.75	102
54.3333	1.65	1.99	3.72	1.69	27.64	2.6	1.85	166.22	1.92	16.36	16.8	123.84	3.7	53.46	26.49	122.57	2.24	28.97	9.77	9.15	28.72	12.58	177.66	90.02
54.5	14.19	10.26	3.61	1.98	9.38	2.33	2.68	139.71	1.67	26.47	18.58	97.52	10.55	55.61	5.13	163.08	12.66	26.79	12.41	3.24	19.05	38.38	152.16	106.62
54.6667	2.11	4.3	1.66	3.86	3.28	18.03	4.82	161	1.55	4.04	7.49	107.01	9.69	46.05	21.82	145.62	6.05	28.85	15.28	16.52	6.83	31.07	171.87	95.54
54.8333	4.75	1.75	1.82	4.45	5.13	3.56	1.88	142.81	2.92	6.4	20.47	67.2	9.8	40.25	13.78	193.4	7.35	26.42	14.16	12.94	7.75	3	124.37	84.78
55	4.82	2.08	1.98	3.18	8.13	6.95	1.82	123.23	26.6	10.4	33.16	75.65	8.38	42.95	11.21	124.15	13.11	27.33	15.72	14.85	2.8	5.64	133.49	109.08
55.1667	6.19	2.13	1.81	9.49	18.93	8.43	1.95	159.6	3.1	20.66	22.93	99.19	8.4	43.12	2.6	136.7	22.13	23.28	11.21	5.61	14.27	4.25	172.42	98.88
55.3333	1.77	1.76	3.36	6.02	7.98	5.53	2.19	136.88	14.2	29.86	23.06	94.77	10.65	71.89	6.49	132.77	8.24	33.02	16.83	14.94	8.6	1.67	172.58	122.51
55.5	9.62	1.79	7.5	2.65	2.27	4.59	8.45	146.75	26.21	4.66	1.88	73.3	13.15	70.38	18.92	182.73	26.45	19.82	16.73	36.33	3.22	6.24	178.29	131.04
55.6667	3.54	7.2	10.77	1.84	2.85	5.27	4.17	135.95	13.96	3.62	11.69	104.93	14.92	58.72	12.16	119.35	3.88	47.54	21.38	14.41	9.88	1.72	165.81	117.91
55.8333	1.54	1.85	10.37	3.06	17.32	4.8	2.11	142.4	1.69	1.64	16.32	86.87	16.97	62.72	2.3	169.62	9.41	50.76	18.1	1.78	7.72	1.73	191.17	128.05
56	4.14	1.74	4.44	1.95	10.79	5.38	2.04	129.93	2.81	9.17	3.68	89.63	15.3	74.91	11.57	132.52	2.16	49.17	19.48	6.99	6.01	7.06	165.21	109.15
56.1667	1.83	3.13	1.9	4.26	7.22	9.96	5.09	135.91	9.55	7	25.57	78.54	9.43	40.56	13.18	189.69	2.01	41.36	18.5	7.93	6.62	7.22	146.56	92.26
56.3333	1.91	1.93	1.78	21.1	14.07	5.04	2.26	145.01	1.68	7.32	6.58	87.75	12.72	55.99	9.53	188.18	7.25	49.69	21.56	1.85	3.5	13.76	151.31	104.24
56.5	17.54	1.96	1.78	6.69	8.82	4.66	2	122.01	12	8.83	11.83	62.2	1.93	67.89	8.29	130.15	26.5	50.66	17.61	18.7	3.82	8.4	165.12	94.36
56.6667	1.59	6.87	1.91	5.26	9.41	2.34	9.56	133.02	1.8	5.65	27.34	86.55	6.68	60.39	8.06	206.94	16.46	55.73	15.73	12.2	23.9	2.85	138.88	79.47
56.8333	2.12	1.97	1.77	1.92	6.17	12.52	5.45	154.74	9.44	4.44	10.9	41.15	12.46	60.58	2.62	110.36	12.02	21.75	17.39	13.92	4.01	10.83	146.31	87.85
57	10.52	2.96	1.72	2.18	8.63	2.81	1.83	145.48	15.91	4.25	2.06	85.36	10.96	47.32	8.38	132.7	17.69	32.11	11.11	2.24	20.9	7.22	144.07	101.62
57.1667	6.91	2.14	3.2	2.04	5.62	2.27	1.91	144.82	27.72	1.52	9.92	69.48	8.78	38.08	27.58	192.06	2.87	47.25	18.31	6.18	3.07	7.16	154.58	105.44
57.3333	3.84	1.96	1.84	2.09	27.03	2.31	6.13	175.71	2.11	19.42	22.92	68.96	15.65	49.81	14.82	141.42	10.68	42.31	11.39	4.28	9.13	8.03	110.84	87.43
57.5	5.24	2.2	10.91	10.15	2.43	2.93	1.91	151.36	14.68	2.83	2.34	44.13	7.97	47.57	16.61	173.83	6.87	45	15.46	6.91	13.24	14.24	108.3	97.31
57.6667	3.49	2.15	2.89	9.06	2.17	2.22	1.77	167.49	8	22.5	32.5	87.08	9.02	26.68	16.91	179.12	12.4	27.74	7.7	17.27	10.52	48.94	134.26	117.44
57.8333	6.61	2.34	3.89	5.44	3.84	7.1	4.31	157.34	13.69	7.69	22.68	64.66	14.95	28.38	9.56	179.08	10.03	49.58	16.45	8.03	2.71	53.84	95.21	125.13
58	2.32	4.31	13.57	1.59	14.61	6.47	7.59	115.76	5.72	5.15	2.32	84.91	16.64	26.91	2.22	167.32	12.49	50.19	13.16	3.45	23.99	72.89	130.89	98.02
58.1667	1.59	2.25	3.32	1.75	1.86	8.87	4.12	137.23	13.04	7.61	15.26	85.86	12.23	19.9	12.77	158.3	3.11	33.13	13.35	6.61	2.3	71.1	144.72	146.29
58.3333	9.24	2.35	1.64	2.32	10.29	6	1.91	149.83	2.18	18.32	18.4	49.96	8.17	34.79	2.56	150.76	2.04	61.25	12.12	15.68	3.23	88.77	178.16	122.22
58.5	5.25	2.49	1.65	15.93	1.85	5.81	7.48	164.88	19.61	12.72	29.42	78.67	12.67	22.75	1.99	179.69	6.78	55.2	17.11	10.03	4.54	51.52	147.96	119.02
58.6667	4.27	8.49	1.76	9.06	1.97	8.73	10.94	147.43	9.03	6.86	1.83	97.63	14.64	33.68	2.15	192.14	8.94	59.16	25.5	2.59	2.49	2.34	167.57	119.23
58.8333	16.74	5.16	1.51	2.91	7.46	2.67	1.83	137.35	1.91	20.04	1.78	81.31	11.58	30.68	2.59	174.06	8.68	39.62	11.54	4.78	16.17	2.03	168.9	134.29
59	1.79	1.89	1.71	1.86	4.43	3.71	5.63	166.6	33.85	15.03	23.6	78.16	3.35	17.66	27.85	183.55	19.99	48.42	13.84	8.74	3.89	1.89	176.49	110.65
59.1667	1.69	1.68	1.58	6.72	2.7	5.94	1.89	185.13	3.33	21.92	1.9	91.35	5.9	27.33	33.35	161.52	9.52	49.04	15.72	9.33	1.93	1.86	175.17	147.54
59.3333	10.15	1.43	2.5	7.26	24.73	7.54	10.32	125.76	1.92	10.93	9.32	91.31	9	31.22	33.7	209.46	12.25	35.13	11.04	5.97	2.09	1.89	164.7	118.02
59.5	1.77	1.47	1.71	8.82	7.51	8.64	1.95	97.65	1.59	8.35	1.65	104.38	8.51	43.61	30.97	183	7.87	38.9	21.98	1.8	2.15	1.9	151.68	135.82
59.6667	1.77	3.86	1.61	1.66	2.84	12.19	1.83	145.38	1.6	10.39	12.69	77.4	6.35	9.51	35.98	126.11	2.69	42.21	7.46	1.89	2.13	3.7	189.59	133.9
59.8333	12.26	3.65	2.2	1.69	2.12	4.99	8.61	158.16	1.5	21.31	8.81	84.37	11.81	28.04	10	108.02	6.35	27.32	10.58	17.89	2.11	3.29	175.67	108
60	1.61	3.68	3.02	8.68	2.09	2.16	4.55	45.26	1.79	2.83	11.54	76.2	2.07	17.9	5.09	15.83	2.67	12.2	2.99	5.74	6.42	1.92	159.9	14.58
60.1667	6.85	1.67	2.58	14.78	2.98	33.14	2.28	46.45	1.69	6.69	8.95	61.47	9.98	2.33	2.75	50.58	11.72	2.18	9.78	2.37	4.37	3.11	195.14	32.37
60.3333	3.64	3.35	2.74	7.93	8.58	8.02	8.62	77.28	1.69	11.09	3.17	42.59	16.05	1.94	5.77	64.88	1.95	4.4	6.63	3.25	6.13	3.54	177.58	34.52
60.5	1.62	3.98	6.71	22.95	26.35	15.58	7.15	77.22	4.42	15.63	6.7	39.7	5.35	7.66	2.37	58.67	6.32	9.62	6.09	3.04	19.1	13.39	116.82	90.66
60.6667	5.2	5.04	1.5	16.63	27.3	12.06	3.67	100.62	3.8	22.45	10.68	69.47	3.93	4.27	3.49	103.98	3.44	16.93	16.5	2.95	4.73	27.31	140.4	83.06
60.8333	5.34	4.41	2.02	12.31	9.65	21.9	12.11	103.19	18.69	28.38	7.63	81.87	7.5	4.23	2.25	181.95	6.86	2.41	12.07	24.27	14.13	58.31	133.79	62.09
61	1.51	3.65	1.6	6.94	65.24	8.02	5.06	86.41	9.73	26.51	8.93	99.45	7.95	3.73	2.09	96.13	30.63	2.85	26.11	12.07	7.37	46.78	103.6	86.11
61.1667	6.9	8.36	2.12	4.08	13.05	5.1	14.69	54.33	21.77	28.46	8.96	84.07	6.91	2.35	7.21	114.08	22.81	6.16	17.29	7.11	26.49	50.79	67.63	90.93
61.3333	7.21	2.9	2.54	11.41	8.43	23.42	14.66	52.72	7.22	22.73	13.72	93.71	12.35	6.95	24.96	116.38	23.21	17.47	28.05	9.72	11.39	62.23	58.35	94.86
61.5	4.26	2.13	1.44	7.51	14.33	10.69	16.87	88.29	8.9	34.53	17.12	68.49	8.13	6.16	14.17	114.19	29.91	30.24	20.89	30.31	19.36	119.15	60.85	114.96
61.6667	3.26	1.61	1.52	12.99	5.7	7.67	15.16	91.18	23.54	10.12	12.4	141.15	16.62	5	17.2	200.98	33.09	18.77	17.23	13.85	22.61	80.05	71.71	120.39
61.8333	3.75	2.09	1.58	2.61	10.66	14.62	7.76	83.76	13.92	43	15.54	67.69	9.66	14.46	7.65	82.2	15.89	18.42	11.45	22.99	17.67	55.02	39.3	90.6
62	2.25	4.36	4.11	5.68	9.57	10.46	19.57	77.25	8.73	27.95	12.15	100.45	14.75	16	5.38	94.29	22.12	25.73	12.47	12.17	13.31	36.9	39.67	108.72
62.1667	1.6	4.65	1.92	8.19	5.37	9.88	6.76	83.35	20.93	8.49	5.45	96.59	6.72	20.71	16.54	85.2	14.11	14.69	14.58	18.79	25.11	50.06	48.84	72.89
62.3333	5.05	3.88	2.18	12.09	10.2	19.58	5.27	55.73	16.95	25.76	11.83	104.03	13.54	17.44	17.29	164.68	8.9	25.26	20.97	19.79	25.88	57.66	47.31	96.4
62.5	6.21	4.99	1.63	65.08	22.03	17.69	10.32	87.91	20.55	17.58	7.6	105.77	14.05	12.12	20.97	135.99	5.75	7.96	19.98	20.87	20.76	41.18	61.39	116.74
62.6667	2.31	3.37	13.94	35.95	3.73	10.43	3.03	65.69	18.06	22.49	18.4	95.47	18.04	15.51	13.08	147.63	4.28	16.52	23	21.66	21.8	53.73	59.69	112.89
62.8333	4.19	2.83	3.56	4.3	27.86	9.11	13.33	76.24	9.55	20.04	9.2	106.29	12.51	26.78	15.02	136.13	10.85	23.28	23.81	34.4	23.04	55.44	64.55	102.26
63	6.24	4.89	1.71	21.3	21.69	18.67	9.03	95.74	7.6	18.27	18.98	103.33	9.45	22.36	15.28	164.32	13.99	27.47	26.53	30.35	14.31	47.48	71.32	125.93
63.1667	3.54	3.57	1.69	19.74	35.07	16.52	25.19	97.17	4.22	44.87	2.07	98.97	13.37	24	16.71	166.41	20.57	19.65	13.62	40.36	29.9	62.79	56.19	111.55
63.3333	2.98	3.57	3.29	30.93	9.07	22.79	14.3	111.03	5.13	43.34	10.92	80.31	11.72	27.59	8.35	166.06	24.45	14.8	19.83	44.31	27.42	56.86	69.63	79.25
63.5	4.73	5.06	3.8	20.22	17.37	20.58	15.32	77.26	10.98	29.6	15.81	80.67	24.04	17.31	12.27	114.72	14.26	25.6	14.56	24.94	7.4	52.11	58.97	115.06
63.6667	6.65	3.1	3.81	15.8	17.88	9.43	30.7	110.77	18.85	24.82	12.25	105.99	24.65	24.77	6.3	138.99	2.18	26.72	16.2	24.78	4.68	46.34	58.89	79.12
63.8333	4.33	5.09	3.11	12.9	11.1	11.55	26.64	97.79	27.12	32.61	15.31	126.9	20.47	34.31	14.19	112.73	2.08	19.23	19.03	26.4	7.96	41.19	46.84	101.52
64	4.02	4.04	1.64	18.08	12.13	12.04	16.05	123.34	20.05	35.01	27.53	105.64	5.31	24.13	11.76	101.93	3.56	5.88	11.63	41.11	8.53	46.39	80.36	68.53
64.1667	2.28	2.9	1.66	28.76	22.96	33.32	23.79	114.37	21.19	40.87	21.35	135.88	5.93	16.21	9.28	80.36	22.15	14.59	28.61	23.75	21.67	38.96	100.84	112.8
64.3333	3.31	4.45	2.45	11.89	15.7	11.52	25.57	120.56	37.15	44.96	12.05	107.19	35.37	9.32	25.43	74.47	13.22	22.03	19.39	33.16	16.89	48.12	94.45	83.61
64.5	6.8	7.47	4.34	12.64	21.55	15.48	10	110.64	36.7	56.42	43.69	130.38	22.25	8.69	15.69	82.63	14.99	20.3	19.32	36.37	19.92	48.96	80.73	100.06
64.6667	3.95	7.49	4.22	24.9	35.02	20.68	25.62	132.36	10.74	68	68.37	121.1	20.08	17.86	19.83	111.75	7.46	12.42	33.39	33.56	25.67	84.42	106.86	87.09
64.8333	7.57	6.81	5.12	19.53	16.11	19.01	13.02	111.79	11.11	49.23	55.08	162.06	31.85	24.34	15.24	56.67	8.68	14.28	28.55	35.53	22.29	50.43	66.92	70.97
65	7.92	14.33	8.99	31.46	20.06	13.82	24.04	153.28	19.96	67.95	50.52	146.98	27.5	29.79	17.41	84.49	17.84	18.61	30.12	38.18	21.75	62.43	98.88	83.03
65.1667	1.72	12.95	7.01	26.63	36.16	12.08	23.89	114.59	17.52	54.25	73.13	137.28	34.93	20.5	31.69	93.09	24.92	20.2	23.52	43.11	24.2	42.01	69.5	71.21
65.3333	4.94	16.91	3.76	52.67	30.82	17.31	45.99	149.4	31.28	43.53	60.1	142.46	19.85	48.81	20.29	141.3	36.06	14.53	31.46	52.74	20.58	79.27	78.78	89.94
65.5	6.25	16.19	2.97	45.83	32.11	20.47	77.29	137.14	41.18	37.84	47.17	143.05	22.35	30.29	16.79	111.99	72.03	26.26	35.59	64.39	30.37	72.83	107.83	67.45
65.6667	3.74	21.59	3.1	65.32	22.2	13.18	76.45	150.86	70.59	40.07	82.69	144.93	13.34	38.63	28.54	144.69	9.78	19.24	31.19	54.82	25.15	70.19	69.36	30.72
65.8333	5.61	15.8	10.29	75.43	37.9	26.75	66.41	140.61	71.32	50.37	71.32	135.71	27.27	24.95	27.81	115.14	38.27	27.33	35.37	47.45	27.76	61.52	53.84	81.07
66	7.82	12.56	17.51	74.57	27.34	32.8	122.07	164.46	50.74	55.84	55.64	159.67	35.04	41.49	28.16	179.19	34.45	20.41	33.03	55.83	32.16	76.48	82.73	75.76
66.1667	5.12	23.28	11.74	65.63	26.42	13.41	70.05	136.5	59.65	63.77	48.43	157.16	34.11	43.39	37.62	163.73	66.22	25.34	45.39	65.93	20.81	96.3	73.79	57.6
66.3333	4.39	30.6	12.14	66.95	29.1	28.24	59.81	143.43	72.56	42.65	59.9	134.23	38.46	25.95	25.43	94.86	12.71	21.16	29.85	52.12	29.85	56.28	70.98	93.08
66.5	9.73	22.3	12.99	67.82	31.96	24.6	63.4	183.86	73.31	58.19	59.11	159.7	56.02	23.6	33.63	139.26	56.52	16.46	37.25	65.9	31.34	69.5	88.09	61.54
66.6667	12.01	19.75	17.27	106.55	49.27	32.05	52.61	203.74	78.42	51.6	67.63	167.87	38.25	22.61	26.8	143.11	57.42	22.64	71.58	58.79	28.09	60.73	80.96	101.1
66.8333	6.25	22.44	8.19	69.32	28.3	32.48	68.19	176.7	50.42	44.72	75.69	98.33	33.27	27.12	30.2	124.3	33.42	28.86	74.81	45.65	36.87	100.6	81.06	76.91
67	3.08	28.15	17.19	97.03	46.45	39.65	51.9	150	53.88	39.73	63.57	123.43	52.42	10.16	28.83	134.05	55.22	25.13	67.75	43.08	22.09	70.85	44.43	93.11
67.1667	15.9	22.47	17.51	100.35	29.67	32.45	64.63	157.99	50.89	62.16	60.83	108.13	66.52	1.73	24.06	80.18	74.05	30.6	65.54	24.89	64.13	81.33	44.91	73.93
67.3333	1.63	17.25	21.75	121.17	31.05	40.45	24.22	223.83	59.24	33	38.66	123.4	58.96	4.24	29.56	112.23	75.09	18.87	73.8	57.67	45.2	96.98	47.28	85.98
67.5	6.21	15.24	15.74	144.15	52.04	42.73	71.65	230.35	75.05	32.43	37.98	132.67	43.69	12.89	33	85.66	56.21	29.92	68.69	73.47	83.37	70.28	38.54	131.55
67.6667	7.77	13.09	33.51	131.79	61.07	34.92	55.62	126.6	43.41	69.84	70.99	147.31	37.29	11.83	31.01	74.23	65.8	31.92	54.3	47	58.38	62.65	54.98	119.66
67.8333	7.71	17.06	42.58	96.73	52.97	44.66	69.07	213.09	63.86	53.89	84.41	101.67	45.14	21.32	25.57	90.58	82.41	29.17	68.85	64.66	81.31	83.41	43.97	94.22
68	2.15	17.92	49.02	97.2	82.68	54.24	67.68	200.57	71.05	37.09	79.58	89.32	42.48	10.79	32.11	89.69	83.72	38.26	80.38	41.31	62.82	96.85	45.07	105.09
68.1667	6.49	19.06	40.36	100.68	32.8	63.95	70.73	194.91	39.57	66.55	73.79	100.13	56.77	12.25	25.69	70.17	84.35	29.25	73.82	55.11	49.18	142.38	52.59	91.29
68.3333	13.37	10	52.49	133.14	33.76	37.92	71.28	194.84	45.72	46.38	42.17	105.31	38.57	6.49	34.33	108.88	97.36	36.26	54.31	86.23	51.73	93.75	42.11	121.78
68.5	4.01	21.9	35.72	107.04	75.73	39.2	69.75	253.96	55.72	43.9	29.07	139.78	91.51	13.52	35.21	79.3	66.84	29.96	81.37	34.41	50.6	96.83	48.39	113.93
68.6667	8.94	24.16	31.06	137.18	68.55	29.49	58.66	231.46	57.99	43.07	44.9	92.38	69.52	14.17	33.11	89.28	65.94	25.37	53.17	23.98	56.13	61.97	49.07	128.06
68.8333	18.43	29.37	47.15	150.1	54.32	22.57	38.63	144.75	83.77	37.08	86.26	112.1	58.82	21.32	40.88	65.25	65.73	51.64	58.19	53.55	8.09	76.97	45.99	143.05
69	12.69	14.43	78.12	130.43	92.43	55.78	44.8	285.96	89.33	71.2	67.43	71.55	47.93	14.76	31.28	82.06	76.79	49.37	62.98	69.2	4.94	72.97	45.5	159.18
69.1667	17.18	18.34	82.05	118.64	53.22	34.39	62.15	223.54	60.43	47.46	49.39	59.96	59.42	8.03	41.26	74.34	104.88	22.57	70.78	63.09	20.28	82.35	81.94	164.88
69.3333	22.65	26.81	48.2	129.35	67.79	45.54	82.41	241.71	68	48.53	41.82	89.43	49.03	14.07	37.76	71.14	89.2	40.01	73.22	49.49	22.84	161.25	102.4	136.9
69.5	19.28	27.56	47.19	122.35	31.09	46.12	77.55	234.82	56.76	26.41	35.89	90.97	36.67	24.3	38.47	72.84	98.88	33.87	53.44	58.78	24.5	143.9	89.81	157.17
69.6667	15.76	63.93	56.52	86.98	90.82	47.17	70.29	246.78	60.75	50.07	65.99	100.16	73.01	24.89	45.91	67.57	92.39	37.1	84.13	68.13	21.05	115.57	96.26	155.21
69.8333	18.23	39.49	63.8	102.64	96.29	40.47	86.22	196.48	66.09	36.77	80.25	126.32	35.89	29.85	37.87	50.76	116.48	43.21	81.45	62.75	28.48	83.95	110.53	152.35
70	28.93	19.43	56.12	137.85	74.53	33.47	54.46	220.7	88.46	33.21	66.85	106.1	48.87	17.35	42.47	74.19	111.17	39.12	96.94	87.44	22.08	126.64	76.25	181.67
70.1667	19.23	20.91	48.58	125.24	91.89	33.22	112.4	214.18	64.75	47.25	30.92	84.19	53.38	24.94	22.66	60.11	150.89	46.71	96.52	54.83	27.9	162.38	50.15	120.33
70.3333	30.25	31.4	41.46	149.37	108.34	49.27	122.53	210.22	79.86	40.05	32.44	109.46	53.45	28.12	35.05	69.84	67.57	44.58	78.16	104.5	20.11	95.55	99.26	144.21
70.5	31.93	26.25	77.9	129.49	75.32	41.25	84.6	234.22	94.78	34.66	41.02	127.89	80.7	19.37	57.26	89.89	114.24	33.22	70.59	46.04	22.29	72.04	83.74	143.88
70.6667	53.26	34.61	56.74	120.79	88.4	44.5	87.3	179.97	33	64.76	22.16	130.32	57.49	39.87	39.61	82.52	111.85	37.3	64.47	96.43	29.81	82.06	121.44	165.93
70.8333	55.24	23.65	48.54	126.27	135.3	37.44	93.3	260.77	79.58	55.48	33.63	140.31	30.47	48.44	59.81	109.33	92.2	82.85	78.77	99.3	29.77	88.26	141.82	150.8
71	54.57	26.97	47.83	118.93	55.13	65.72	113.36	200.87	73.68	57	28.37	111.12	41.55	36.61	56.34	65.74	120.84	67.65	79.72	80.7	9.97	75.9	120.08	112.11
71.1667	79.21	33.67	61.5	144.52	53.02	73.37	81.54	288.29	62.14	65.55	23.09	108.72	62.43	33.76	59.1	89.69	130.03	80.57	72.38	81.85	44.08	96.6	101.59	130.93
71.3333	79.15	32.12	91.05	139.03	70.64	64.34	75.9	232.17	79.89	62.95	39.87	100.89	45.38	48.65	89.03	73.33	132.84	88.7	75.13	73.72	42.15	97.34	102.7	132.83
71.5	61.89	30.65	91.66	151.07	90.72	55.82	65.81	269.62	44.6	66.08	33.38	138.97	67.39	53.34	68.71	103.09	119.94	93.98	61.6	109.71	32.14	105.21	159.35	119.35
71.6667	94.27	41.66	43.02	168	89.31	47.84	93.77	230.55	61.57	59.72	17.98	107.71	45.46	47.81	81.78	113.56	120.1	23.6	35.68	88.86	34.19	79.07	188.38	182.96
71.8333	46.47	35.05	39.55	146.49	87.91	53.61	84.95	245.81	59.35	68.42	28.89	114.37	64.65	32.98	87.65	69.07	123.28	58.91	52.61	107.63	31.2	95.69	129.02	184.41
72	102.62	25.85	45.16	116.15	97.2	46.64	104.86	223.7	68.32	79.95	27.3	115.65	73.71	53.52	90.73	102.32	85.09	57.47	37.62	92.69	53.07	126.32	65.41	162.73
72.1667	93.91	29.88	80.13	154.69	133.2	44.23	103.43	241.58	62.84	54.28	37.5	135.85	52.44	40.49	56.81	116.09	160.39	80.92	49.75	88.34	68.44	100.96	107.87	189.62
72.3333	78.95	33.56	53.47	155.04	93.72	50.65	94.77	196.35	53.8	67.64	36.85	114.71	66.58	50.65	62.63	117.31	110.06	43.04	55.22	88.41	67.16	167.36	110.02	101.94
72.5	101.13	15.63	41.45	110.81	135.95	77.05	79.09	232.65	84.98	60.55	59.69	108.48	73.04	28.48	84.11	84.36	84.42	65.5	29.17	77.73	47.97	130.34	153.13	102.62
72.6667	91.93	61.35	58.92	146.41	119.58	47.94	115	222.06	78.92	68.1	48.3	90.35	74.21	26.89	82.28	145.7	92.04	89.41	64.49	91.41	46.25	127.48	104.11	196.02
72.8333	88.87	31.37	94.1	112.15	125.88	56.18	112.11	192.26	55.8	82.54	44.88	104.19	62.41	51.49	75.87	108.74	123.64	59.31	77.56	70.47	56.92	124.93	72.04	135.67
73	88.02	46.46	98.46	115.14	123.12	56.32	102.47	207.59	63.46	63.73	39.87	69.74	66.65	56.86	82.97	140.4	127.53	56.1	77.03	57.81	31.57	144.62	83.8	179.81
73.1667	65.04	57.54	58.63	165.77	123.64	66.88	137	267.96	19.74	71.6	76.1	132.8	66.81	71.28	90.78	131.56	62.84	69.32	87.96	45.68	54.74	202.33	96.77	183.25
73.3333	122.15	74.94	105.48	138.28	162.61	49.88	134.03	244.52	20.32	65.5	109.22	132.17	76.63	79.85	43.89	159.99	136.81	72.5	76.76	40.1	68.31	143.75	86.82	177.43
73.5	78.79	56.23	109.42	134.15	132.01	45.58	105.34	212.36	19.4	54.76	39.65	99.57	85.46	76.54	47.94	102.28	144.24	84.86	79.82	52.39	74.57	185.55	65.81	187.51
73.6667	81.71	61.76	108.01	127.43	77.6	50.46	175.39	251.55	19.19	80.98	68.45	130.67	75.7	44.33	49.02	122.28	127.61	59.66	77.71	65.27	58.71	185.38	126.51	164.13
73.8333	128.8	91.13	117.65	164.24	186.3	26.73	128.84	245.28	32.11	79.69	51.66	100.19	101.79	70.38	82.08	177.73	109.42	79.65	58.75	71.68	45.42	173.52	84.45	157.3
74	100.28	61.44	109.82	68.74	136.51	41.74	178.38	193.88	42.21	80.66	58.13	130.98	43.82	78.54	54.2	140.69	107.92	61.81	72.49	89.64	57.09	184.44	100.4	160.91
74.1667	102.24	66.94	106.65	159.35	118.64	50.16	102.44	256.25	55.44	77.02	48.16	82.44	83.21	48.69	61.55	137.13	107.95	86.68	75.36	75.93	59.7	139.18	80.35	195.73
74.3333	123.05	52.93	123.7	125.8	119.18	52.53	138.23	187.47	47.57	53.48	47.08	109.27	40.69	23.64	104.24	103.51	79.79	102.15	61.45	81.8	68.03	198.17	80.74	132.32
74.5	137.68	69.11	103.12	149.03	177.46	47.84	127.58	233.63	28.91	64.16	63.5	100.09	84.88	46.61	94.7	138.95	138.74	86.28	53.92	44.29	33.19	148.5	95.01	139.75
74.6667	92.36	74.78	113.72	114.05	143.87	49.11	171.2	195.98	39.43	84.81	40.82	102.31	98.64	74.58	106.96	147.32	114.43	65.01	68.16	94.33	54.48	139.86	94.6	130.06
74.8333	78.58	72.64	106.58	110.65	146.46	68.08	157.81	261.22	35.4	61.75	35.85	103.89	84.23	105.8	81.34	140.94	118.53	90.24	49.44	74	69.87	150.99	101.93	184.08
75	108.58	92.38	37.71	146.59	160.94	60.23	174.43	213.54	43.33	57.24	49.84	88.44	82.82	48.86	119.62	62.79	63.51	12.67	81.51	95	61.72	215.57	97.13	117.87
75.1667	105.28	66.03	86.04	157.97	167.27	52.53	166.6	242.3	32.36	81.25	59.32	95.85	107.1	53.93	97	119.44	169.16	4	117.32	53.12	61.95	224.49	117.53	144.65
75.3333	86.65	78.99	114.19	151.51	91.35	51.19	103.12	230.61	77.72	98.09	63.21	97.19	82.61	90.01	70.43	113.47	145.5	24.12	57.12	89.32	70.5	95.29	100.98	202.1
75.5	118.09	83.01	50.83	199.87	108.66	40.35	120.77	244.06	37.09	64.18	39.38	138.72	89.57	77.21	81.34	56.64	131.96	37.15	84.1	98.83	77.34	162.87	55.51	139.11
75.6667	105.69	39.93	92.07	155.01	154.75	58.84	208.14	172.37	50.68	71.38	27.38	101.26	96.14	91.23	84.08	97	163.76	38.27	60.78	67.87	73.76	216.78	49.15	166.28
75.8333	141.82	79.48	66.61	183.26	160.34	37.69	162.56	231.61	86.37	86.49	32.72	83.94	74.34	83.79	57.36	74.64	141.77	26.81	70.05	43.89	49.19	193.31	67.87	165.65
76	23.51	114.12	103.79	159.42	124.11	41.73	178.06	213.98	46.88	77.76	65.91	114.73	60.16	85.29	64.99	103.55	36.89	22.48	71.98	76.81	53.32	247.41	76.21	186.15
76.1667	82.26	60.97	112.99	79.93	120.34	56.13	130.07	203.87	83.74	85.5	49.87	106.79	77.71	83.34	92.44	116.11	131.2	32.41	95.43	74.44	56.84	235	185.53	56.16
76.3333	173.55	85.1	62.37	154.73	164.14	43.64	130.23	227.4	81.52	55.49	47.32	88.37	91.08	85.56	136.54	141.15	161.73	57.7	34.84	85.08	50.42	255.41	190.18	112.61
76.5	138.65	100.93	88.19	78.99	150.66	42.04	100.79	218.88	85.35	100.72	32.9	90.53	82.52	97.33	120.42	126.95	147.78	103.52	61.16	93.82	51.54	200.22	120.51	80.36
76.6667	78.99	114.61	53.19	114.86	108.89	71.31	180.37	218.05	61.81	77.27	39.59	82.46	38.22	123.55	114.32	84.68	195.48	95.48	87.63	95.68	53.72	168.6	59.52	191.93
76.8333	147.37	69.6	52.46	160.58	159.78	40.14	112.18	228.87	52.19	95.77	55.21	55.61	63.55	112.59	85.59	131.99	141.31	99.12	40.5	53.15	61.34	208.89	102.94	187.2
77	127.46	112.36	80.44	139.97	121.01	63.37	135.82	225.15	104.18	93.95	73.85	81.07	66.24	56.31	98.23	113.22	147.48	75.33	19.67	77.82	58.8	172.58	212.85	146.21
77.1667	153.39	78.26	104.18	188.19	170.1	57.45	195.33	215.35	57.18	68.78	46.19	78.51	63.95	99.46	96.95	162.66	144.63	64.47	58.57	115.44	60.06	142.22	177.57	187.58
77.3333	137.15	57.27	46.38	142.44	172.75	61.39	141.12	234.01	74.53	70.62	53.57	80.38	76.42	92.14	131.02	73.46	122.2	34.54	57.47	103.3	53.86	199.61	104.61	199.47
77.5	168.2	127.56	85.9	95.97	180.58	60.22	119.61	258.71	90.88	43.49	35.14	88.17	62.86	46.49	137.07	96.76	126.02	12.91	34.77	102.15	57.75	121.36	54.11	139.01
77.6667	123.64	74.4	43.56	135.78	212.62	39.47	157.3	143.92	90.26	79.92	44.2	98.51	98.23	75.45	104.82	128.57	169.8	22.21	67.99	108.54	66.14	198.64	45.92	129.89
77.8333	117.36	91.73	36.83	174.06	164.26	65.56	135.04	275.68	81.43	101.28	38.76	68.44	88.67	91.95	67.96	83.04	159.25	14.01	68.05	78.74	76.16	140.36	75.48	118.17
78	141.06	66.28	41.58	176.61	138.37	69.07	137.24	124.96	52.26	59.24	66.35	98.18	67.19	94.72	68.27	115.23	167.04	17.67	60.86	77.07	50.34	129.77	99.64	92.16
78.1667	168.43	37.51	74.22	102.48	153.65	66.85	146.97	264.58	83.02	74.51	45.02	74.79	75.75	52.56	55.17	119.85	143.01	35.64	49.65	91.41	62.35	85.94	114.56	123.81
78.3333	131.64	50.16	116.22	153.4	118.14	48.5	138.53	247.6	62.3	84.69	90.96	93.05	94.71	136.92	73.01	158.42	172.45	22.58	48.78	73.49	73.9	123.56	115.49	104.36
78.5	153.31	104.35	59.21	83.57	130.49	57.98	135.3	252.5	19.69	81.99	41.32	76.24	50.56	111.91	118.46	89.19	162.13	34.61	39.83	76.83	71.98	107.53	143.7	110.69
78.6667	166.13	127.05	109.74	83.55	175.98	59.78	124.33	237.13	4.03	29.71	46.92	83.27	118.16	37.77	127.64	33.53	138.79	34.26	51.92	40.17	49.83	188.66	181.97	93.97
78.8333	158.05	81.71	106.98	68.24	172.45	64.31	169.09	231.48	20.61	29.7	47.15	87.29	48.63	88.07	72.93	72.19	168.94	40.84	56.7	85.97	77.18	243.29	170.16	118.29
79	195.52	35.83	57.14	61.66	93.6	35.77	149.15	208.75	24.42	54.43	47.63	89.09	86.86	97.04	143.53	64.89	154.54	27.16	56.4	96.68	61.54	77.72	75.01	120.57
79.1667	130.6	73.48	41.17	76.63	157.58	43.64	134.67	249.14	24.73	52.45	58.98	83.86	70.5	103.49	107.39	95.37	131.55	36.56	44.97	79.55	68.36	164.32	78.63	71.57
79.3333	159.5	65.49	97.71	58.76	133.64	44.39	71.84	225.53	29.8	65.69	59.77	106.64	54.94	136.08	107.81	107.19	119.48	46.18	63.73	97.77	87.88	141.73	89.47	124.17
79.5	168.6	81.34	41.68	71.28	161.47	54.39	56.59	244.91	49.2	52.65	79.72	91.41	81.96	116.87	109.9	91.51	149.56	9.31	75.47	61.72	54.01	151.94	144.51	81.22
79.6667	165.96	107.14	100.56	73.65	152.07	61.61	113.47	223.04	45.28	58.95	48.58	91.42	72.19	35.53	109.81	118.86	137.69	80.29	64.64	72.24	37.51	191.63	116.67	92.23
79.8333	151.78	123.6	81.09	58.39	142.95	49.41	98.29	238.04	44.97	46.7	51.91	70.4	56.79	111.93	84.03	57.74	175.27	118.73	82.61	102.04	11.47	185.25	153.58	100.07
80	208.75	112.47	66.71	106	95.17	53.72	118.19	207.56	60.53	58.38	65.02	86.04	95.84	146.26	114.65	91.31	133.28	17.43	78.67	93.9	19.86	126.89	140.55	45.72
80.1667	178.73	101.19	51.44	61.96	103.02	59.7	157.33	215.71	84.86	55.82	48.85	84.38	87.25	130.17	110.43	88.04	105.48	13.05	58.09	79.1	21.83	85.82	100.09	126.9
80.3333	164.86	99.62	53.6	59.12	101.63	69.88	151.63	186.16	67.47	57.8	53.25	74.16	82.37	77.01	96.31	88.94	110.62	43.93	72.2	81.56	20.02	111.09	89.09	121.17
80.5	196.27	115.22	64.76	83.34	155.96	57.56	128.78	237.91	66.02	49.14	55.36	77.91	61.96	41.75	72.44	119.91	118.42	69.95	65.17	81.76	30.89	131.91	154.42	95.58
80.6667	184.47	91.85	61.29	126.96	72.43	48.63	140.74	221.78	55.23	45.83	63.9	107.35	86.75	99.66	49.94	108.25	152.68	90.44	59.36	59.98	15.29	110.2	223.62	118.66
80.8333	197.88	62.26	53.36	105.69	83.98	42.04	127.39	218.84	119.15	62.74	66.92	101.01	76	117.37	37.93	132.47	151.77	36.32	56.65	97.39	27	141.04	279.32	82.42
81	184.22	65.25	69.66	85.04	140.76	38.15	65.97	181.6	94.97	56.43	85.77	100.09	58.73	117.9	36.35	127.01	126.12	76.89	49.89	84.28	18.19	93.17	170	89.74
81.1667	179.65	108.89	70.35	82.81	139.09	44.26	118.06	229.38	9.35	77.9	65.24	77.05	87.99	158.16	91.54	78.24	147.53	29.94	69.5	85.81	28.56	115.82	182.99	108.56
81.3333	167.69	101.75	44.24	96.19	156.73	66.4	119.09	207.98	14.08	103.69	61.02	102.13	68.84	106.84	66.05	97.19	150.66	12.75	71.4	67.39	25.66	76.74	228.94	105.75
81.5	172.1	117.05	79.66	117.85	132.07	41.61	95.05	201.69	12.5	84.2	58.09	86.57	78.59	120.19	112.1	155.68	91.63	22.29	79.92	75.66	26.41	96.67	203.85	125.92
81.6667	126.11	98.66	98.75	61.49	123.12	47.78	95.87	229.24	30.57	82.48	92.42	84.82	91.2	107.91	68.9	117.3	154.86	37.5	65.33	85.03	9.7	110.7	41.87	84.64
81.8333	144.97	88.95	52.98	79.82	116.27	50.45	113.08	213.52	19.27	89.54	73.16	101.48	87.5	112.61	29.51	87.91	118.47	64.88	65.15	96.64	17.63	121.24	83.03	118.76
82	191.63	72.03	51.59	100.26	179.99	45.65	121.89	133.16	29.67	107.39	55.06	105.96	77.34	104.75	22.28	142.31	128.88	91.82	60.95	108.58	15.02	146.69	228.17	97.82
82.1667	157.77	51.04	64.94	100.4	118.69	48.24	155.72	205.02	19.83	78.61	52.49	110.02	93.41	131	32.88	78.31	181.96	90.24	60.99	98.16	16.7	113.76	179.49	113.75
82.3333	184.74	101.89	48.69	116.06	136.1	46.93	89.41	228.69	29.5	78.19	54.72	118.9	94.12	146.37	22.8	115.31	125.48	16.42	70.46	120.38	18.09	86.19	216.77	95.96
82.5	226.4	147.41	58.77	145.33	176.77	49.9	93.5	188.8	18.61	97.54	55.9	121.12	60.12	187.29	24.29	111.2	152.86	23.81	91.74	85.08	16.64	150.28	80.13	90.04
82.6667	183.16	139.03	41.64	118.91	122.3	39.74	56.57	166.48	11.79	87.29	45.99	95.62	55.7	153.64	21.49	117.07	175.94	50.49	83.83	119.21	21.82	157.21	208.08	145.6
82.8333	161.41	116.84	71.3	126.87	133.16	68.72	55.51	194.47	9.86	72.94	64.97	80.43	51.07	85.84	41.73	92	197.57	89.27	72.18	128.84	28.29	204.74	216.56	93.7
83	181.37	121.05	57.55	114.34	124.61	56.63	45.51	225.96	12.36	97.78	59.51	92.23	72.22	33.64	44.17	59.08	132.03	89.97	72.93	112.79	28.94	124.09	193.74	97.25
83.1667	194.25	136.47	55.2	137.57	135.75	70.39	78.03	196.76	22.47	97.15	53.54	82.3	85.8	23.6	46.56	78.67	158.09	79.47	76.03	81.81	31.03	113.71	199.05	84.54
83.3333	179.17	96.62	63.02	124.05	150.36	43.47	68.43	174.22	18.26	49.86	59.72	66.93	69.28	28.12	22.75	64.24	136.15	19.54	44.85	110.61	19.7	128.11	157.75	120.82
83.5	193.8	127.75	47.11	152.09	144.39	54.94	54.41	160.34	24.01	68.85	57.92	64.29	69.99	35.12	35.42	103.4	168.42	56.35	82.59	49.83	24.29	166.08	258.39	79.8
83.6667	197.52	148.49	59.21	163.5	139.43	38.68	31.98	254.76	22.88	87.51	50.78	90.64	82.01	25.12	25.04	97.63	128.02	44.12	80.86	43.78	13.92	236.75	70.75	95.09
83.8333	186.63	141.72	36.84	138.18	117.07	48.7	80.95	238.12	31.69	26.61	67.6	85.1	94.72	38.32	37.38	140.85	153.28	88.06	60.05	72.96	27.94	184.81	59.79	111.01
84	169.12	135.98	32.94	118.14	111.69	63.71	87.77	229.64	29.8	56.64	67.34	82.63	90.72	25.4	41.24	87.04	57.65	54.63	77.12	115.81	40.17	172.56	116.46	72.24
84.1667	150.23	109.97	60.14	123.41	99.26	50.79	86.89	236.72	22.55	101.48	46.93	82.36	90.78	36.19	37.73	107.65	51.55	22.18	77.76	91.07	78.31	206.48	231.76	103
84.3333	136.8	49.76	59.4	173.05	130.71	58.12	107.99	171.78	29.8	107.75	45.14	96.88	105.24	40.97	53.99	70.95	54.46	18.21	81.59	88.33	54.63	165.55	181.62	141.77
84.5	212.67	56.57	41.09	153.35	165.64	41.45	69.69	234.07	28.63	81.01	42.22	87.9	52.68	39.93	33.97	103.21	38.56	22.3	84	71.78	46.41	207.65	163.76	130.53
84.6667	230.17	124.64	45.74	98.89	161.13	41.61	96.65	239.92	37.66	75.45	39.33	41.51	64.13	29.76	61.92	55.03	43.55	44.25	108.3	42.94	47.43	125.34	49.62	129.65
84.8333	160.89	140.95	52.13	96.79	154.79	55.88	88.4	207.48	26.15	68.46	46.48	83.53	75.24	57.88	53.2	98.72	34.29	72.59	87.29	22.54	44.04	217.48	172.32	150.18
85	203.86	137.34	80.13	100.69	137.47	83.04	89.23	222.38	36.58	83.5	56.14	74.43	95.74	37.28	68.54	87.28	59.96	94.87	87.19	85.4	34.47	105.97	187.1	164.92
85.1667	207.29	154.62	64.55	58.45	104.51	46.56	83.61	216.15	36.69	88.61	40.97	85.53	65.39	40.43	42.88	88.3	74.07	75.6	104.82	100.93	35.1	119.08	114.8	104.94
85.3333	125.95	75.68	36.97	98.34	128.55	42.54	66.73	218.59	37.25	85.16	43.67	139.69	26.77	44.06	77.85	89.84	93.21	71.49	65.32	81.03	29.11	136.5	107.99	91.7
85.5	52.1	48.93	44.72	115.24	151.58	47.79	87.99	194.71	28.38	73.06	7.86	136.33	19.11	48.26	77.19	76.7	112.8	82.34	101.44	67.19	48.56	208.5	219.23	164.49
85.6667	195.15	126.45	44.67	78.82	165.39	47.06	93.86	251.06	39.06	48.28	29.45	98.42	25.69	65.26	83.15	142.15	130.56	68.87	83.76	56.94	66.39	137.42	221.68	157.78
85.8333	71.45	122.07	50.01	59.78	113.21	40.52	62.21	207.14	33.95	59.43	33.31	84.56	24.69	122.92	95.76	54.34	143.39	78.16	88.44	72.6	69.29	104.18	217.75	197.26
86	41.67	89.66	40	114.7	162.47	37.94	61.52	215.49	32.35	94.39	39.84	87.89	47.44	134.59	106.43	91.13	149.73	91.85	109.75	96.62	60.18	156.71	70.74	133.1
86.1667	65.81	145.98	51.68	131.13	140.92	50.78	68.33	218.79	25.46	86.79	39.75	91.96	51.59	82.51	80.19	98.34	157.63	58.79	92.25	119.8	66.44	184.96	133.34	79.78
86.3333	52.87	138.78	75.8	115.53	155.43	55.59	77.15	218.03	22.94	84.1	43.23	68.75	75.38	93.83	57.68	82.45	175.21	53.96	103.95	98.86	75.54	184.18	147.74	126.05
86.5	88.61	132.19	74.76	72.97	82.3	39.31	74.51	170.75	23.28	62.29	28.56	118.69	79.86	102.29	14.67	77.71	137.98	24.84	119.53	74.97	62.78	187.12	96.06	118.8
86.6667	82.84	131	61.51	162.89	79.15	42.64	90.74	161.9	30.64	89.09	39.62	106.55	69.38	117.59	12.23	111.74	175.57	116.67	61.75	80.88	70.55	189.4	96.35	69.56
86.8333	130.43	147.48	43.55	121.16	68.37	53.37	76.1	220.84	36.75	71.24	60.65	84.15	77.9	113.04	26.17	54.85	170.98	46.89	75.47	84.68	61.91	182.78	174.01	85.28
87	115.59	120.32	42.73	68.92	133.19	44.39	91.28	189.14	24.66	86.12	52.67	90.35	81.35	27.66	22.91	120.53	178.84	89.48	102.85	54.23	68.15	179.21	216	146.61
87.1667	141.28	117.55	38.53	108.75	94.57	43.55	41.94	209.98	39.66	94.24	47.26	89.63	86.98	35.88	31.69	108.84	147.67	25.7	81.71	83.47	76.35	187.14	75.65	126.26
87.3333	207.5	135.59	36.39	141.94	145.64	59.46	55.3	193.99	28.67	74.78	32.41	121.44	32.03	27.42	21.42	129.7	148.11	19.94	86.95	103.17	84.36	171.08	218.18	126.96
87.5	191.27	151.24	30.55	144.66	160.75	55.55	94.15	201.87	26.75	94.07	29.59	77.6	93.76	25.12	27.5	115.68	130.26	28.67	114.98	118.99	57.54	149.05	213.18	123.65
87.6667	193.17	148.67	41.29	182.61	169.36	43.14	101.68	179.77	25.88	68.76	36.28	107.82	106.92	31.12	33.49	85.32	47	57.33	96.35	63.18	45.71	147.29	173.01	115
87.8333	209.56	99.64	74.08	160.54	156.27	54.41	80.1	227.69	39.72	46.82	31.8	89.48	83.79	18.39	27.53	107.77	113.03	78.75	105.83	62.98	65.53	128.88	69.18	148.7
88	170.9	139.54	31.89	161.05	173.69	41.09	86.27	203.01	44.32	104.67	58.07	92.96	68.98	21.89	35.45	140.66	140.75	99.27	100.54	72.78	48	188.42	189.38	169.98
88.1667	214.51	104.52	34.28	149.73	128.2	32.88	83.89	241.27	41.77	80.11	36.12	99.03	81.36	84.08	34.66	97.41	134.42	57.3	83.1	88.79	33.14	128.18	191.22	116.9
88.3333	205.25	96.43	27.14	143.27	131.96	64.84	118.16	208.9	47.54	78.21	28.64	94.4	79.7	121.07	29.41	102.3	124.32	47.44	119.25	46.99	42.86	123.7	287.04	99.26
88.5	177.98	115.74	31.07	179.76	120.82	58.45	73.22	213.16	45.69	76.46	38.83	78.52	74.91	159.93	25.93	71.63	130.24	87.89	73.41	62.57	44.89	120.31	157.53	72.39
88.6667	179.16	126.41	29.12	150.08	112.07	48.45	101.76	229.93	23.88	81.85	41.21	72.35	79.01	74.56	28.37	106.76	197.6	73.52	67.26	81.86	69.6	94.75	135.36	127.19
88.8333	179.34	145.8	35.59	190.07	145.07	55.01	34.59	200.5	51.37	92.55	56.94	74.99	73.91	176.13	39.57	105.45	181.96	54.28	53.68	74.51	61.04	133.93	180.58	111.36
89	213.76	61.57	47.43	141.48	76.98	43.86	145.1	239.23	59.93	61.06	21.87	89.18	79.66	83.54	29.61	77.78	130.31	62.25	86.77	101.89	77.44	127.92	139.5	146.74
89.1667	220.48	42.26	51.13	126.37	96.62	45.92	96.71	167.5	29.44	81.77	41.74	67.28	34.92	19.54	33.08	150.5	165.06	58.87	71.33	102.62	56.4	104.21	153.66	133.67
89.3333	216.47	61.02	53.72	123.57	120.85	59.29	75.53	221.01	30.05	67.54	47.11	53.97	50.05	34.97	29.32	148.06	165.36	80.56	88.2	106.96	74.3	111.05	135.39	120.83
89.5	199.02	104.88	48.2	164.78	116.81	64.26	72.18	200.42	26.13	49.76	24.97	85.12	95.28	34.94	23.96	91.82	165.25	86.25	58.92	80.94	68.48	79.69	35.25	87.23
89.6667	186.05	127.79	74.77	144.42	172.23	49.71	93.21	199.64	49.76	47.88	43.87	84.59	98.57	40.56	51.54	159	151.19	46.91	84.37	108.37	58.47	76.37	62.65	148.31
89.8333	174.72	53.68	30.97	171.97	155.04	62.63	97.54	109.63	61.97	77.96	34.3	108.31	142.71	36.06	80.78	88.45	176.44	68.1	85.53	80.75	53.7	75.48	48.45	150.34
90	52.96	73.61	68.13	64.88	61.12	51.18	79.66	177.83	60.74	116.7	94.84	107.99	79.46	87.26	96.13	86.9	83.74	132.55	120.75	73.46	58.54	71.06	125.24	216.03
90.1667	79.24	94.08	85.67	90.78	131.87	49.18	99.28	222.96	125.38	138.08	110.62	147.32	91.68	113.47	118.79	168.78	92.24	225.96	128.2	115.99	95.73	103.73	217.91	313.37
90.3333	56.06	98.67	49.53	88.62	134.01	65.22	137.2	212.63	95.67	147.37	52.65	123.07	107.28	150.82	112.01	158.02	82.03	152.75	149.31	82.3	140.67	154.86	206.8	317.74
90.5	84.06	78.86	58.93	109.8	131.65	25.39	107.11	141.35	101.2	196.28	65.99	123.86	113.89	134.38	105.22	164.27	178.15	140.23	97.95	115.99	97.85	124.48	167.87	284.9
90.6667	47.39	99.49	35.65	52.51	121.67	21.4	110.62	125.5	93.8	154.77	87.63	96.99	98.97	121.74	127.5	221.5	172.38	175.27	101.4	117.66	121.34	139.08	156.56	216.95
90.8333	60.54	74.87	53.57	63.34	102.23	26.38	88.57	134.44	67.67	108.15	73.99	100.28	92.32	124.8	146.92	156.6	160.3	150.53	102.02	110.78	111.65	151.2	152.09	233.51
91	43.35	35.06	67.99	80.93	150.53	32.01	91.52	162.52	66.42	93.39	57.05	97	74.77	146.98	135.7	138.66	139.25	208.78	98.56	75.87	116.43	169.64	152.84	243.61
91.1667	33.44	46.83	77.87	137.44	152.38	17.46	99.4	162.47	48.02	91.17	54.37	101.61	101.6	224.66	140.69	153.88	106	192.37	99.42	75.7	95.83	287.13	86.12	176.13
91.3333	40.71	82.34	79.56	99.22	144.42	32.42	93.45	165.85	62.83	83.5	46.5	86.92	100.17	183.7	133.41	185.6	98.81	114.91	94.11	98.72	87.59	274.28	89.32	234.27
91.5	54.25	76.16	75.07	145.26	149.42	24.45	106.8	155.76	38.99	82.08	43.87	81.14	94.26	133.26	120.76	269.77	105.8	240.64	99.59	92.07	90.49	142.21	109.52	208.65
91.6667	47.66	96.64	84.45	145.12	138.73	27.75	108.76	186.32	42.63	87.13	57.06	76.64	72.39	208.42	154.96	272.27	123.14	264.2	117.8	119.99	86.31	196.47	108.27	226.73
91.8333	53.56	46.46	70.07	121.61	94.87	22.59	136.04	178.35	32.18	84.21	68.91	69.69	74.38	137.27	140.72	222.31	129.36	192.75	102.15	100.43	104.99	384.78	129.82	149.73
92	52.19	49.22	87.62	69.33	140.34	24.37	135.66	154.42	46.45	117.01	48.27	78.46	66.42	82.53	142.7	229.26	121.72	161.72	112.99	88.48	115.91	318.78	108.95	209.86
92.1667	53.5	83.47	46.01	129.23	133.65	45.98	173.76	167.88	59.19	85.93	51.16	87.06	69.31	135.26	123.9	149.87	138.93	164.09	129.5	97.33	213.38	315.76	159.23	229.89
92.3333	47.54	85.34	38.05	100.47	108.12	41.14	118.64	121.72	77.1	73.49	50.19	83.59	67.43	153.7	132.3	215.52	118.45	202.52	129.47	102.33	181.77	294.78	145.28	189.61
92.5	42.51	67.08	44.73	108.92	120.96	20.88	134.22	150.32	34.55	95.81	44.45	67.73	96.03	163.26	91.68	205.66	143.4	258.06	109.36	104.11	164.75	341.95	143.4	198.11
92.6667	41.77	55.77	21.3	97.64	148.65	26.52	183.45	195.26	29.48	97.49	63.02	68.43	98.58	200.95	132.35	212.3	120.83	159.87	96.65	113.79	182.84	284.07	171.71	207.12
92.8333	64.44	79.77	17.57	80.26	160.12	19.42	168.11	155.94	67.41	114.35	46.77	93.43	73.28	69.3	75.27	128.76	125.06	123.38	101.53	97.39	173.11	275.58	179.36	167.69
93	38.31	79.1	5.06	110.88	161.54	29.26	156.82	134.55	29.6	115.41	47.92	76.84	50.98	95.24	171.35	127.83	115.34	130.97	73.84	85.63	107.54	336.64	209.62	180.02
93.1667	32.16	96.15	8.37	162.98	146.94	19.52	143.25	137.56	58.39	90.34	41.32	53.85	62.78	141.81	162.92	122.41	102.25	159.29	41.98	72.73	81.38	294.01	212.44	133.48
93.3333	37.49	92.53	1.74	162.74	157.65	20.4	199.64	168.25	45.88	80.52	64.31	75.09	55.68	101.63	128	161.12	93.78	122.06	44.65	81.97	82.74	286.69	286.09	205.04
93.5	36.31	93.48	1.7	134.48	171.52	18.76	215.52	158.34	36.2	75.24	36.65	91.91	43.95	42.22	108.04	146.15	84.37	154.41	33.78	65.77	91.85	144.75	247.77	186.23
93.6667	28.77	91.77	6.98	146.76	136.68	18.25	206.37	207.09	56.78	96.85	55.25	76.59	10.81	83.95	154.22	110.83	74.68	127.11	28.29	40.08	74.76	161.85	186.9	193.08
93.8333	40.49	97.4	2.37	136.09	134.85	15.8	174.35	124.64	53.82	98.36	48.49	80.21	4.35	58.74	150.17	97.81	92.32	87.87	25.98	34.45	93	134.62	257.37	221.21
94	38.76	114.77	1.91	116.07	126.98	19.92	164.25	158.18	98.9	88	64.55	92.58	7.09	66.6	144.57	52.84	87.21	104.27	30.41	20.19	93.39	148.37	285.81	174.81
94.1667	35.82	49.31	3.71	119.14	143.24	22.51	172.32	155.27	96.62	101.31	64.3	67.53	4.89	48.37	141.06	67.79	72.2	104.12	29.61	19.8	101.71	149.86	421.47	173.13
94.3333	36.59	57.43	1.82	141.7	128.86	10.5	153.97	142.94	31.69	100.95	53.83	73.44	19.21	81.04	95.29	56.8	74.29	102.37	39.28	43.07	82.84	310.48	395.3	168.5
94.5	16.14	10.92	6.15	135.22	126.24	10.98	118.79	141.5	55.2	116.03	48.76	93.37	10.39	62.3	129.23	73.36	85.5	103.01	25.48	47.17	75.83	361.73	341.84	203.46
94.6667	19.9	48.43	14.59	128.18	87.35	11.15	125.16	151.62	57.1	109.9	44.81	67.38	7.27	65.06	79	46.28	55.03	86.28	24.32	33.88	74.32	369.32	344.74	253.32
94.8333	20.08	42.03	6.48	126.63	86.01	12.11	113.44	162.5	51.41	115.19	43.6	57.68	15.03	98.14	99.9	84.64	70.92	86.87	32.28	24.53	52.28	249.82	364.89	171.3
95	18.87	21.66	10.5	103.25	128.14	9.5	90.67	161.51	46.66	117.96	65.08	75.44	11.37	71.45	121.69	49.88	64.09	101.01	19.89	26.66	46.77	221.7	310.29	193.54
95.1667	13.17	29.46	7.05	128.48	135.54	16.45	85.84	153.89	51.47	116.57	39.82	40.9	17.34	81.25	74.84	53.79	74.85	88.82	28.63	45.06	49.59	134.81	220.5	189.03
95.3333	11.74	32	2.15	84.14	127.05	8.19	105.62	185.19	51.88	105.03	29.62	55.95	12.18	60.04	94.97	54.65	62.04	86.58	34.78	26.17	48.82	143.29	155.5	147.33
95.5	18.56	24.74	10.98	137.24	134.71	14.29	94.7	130.98	33.27	91.26	25.72	80.51	9.25	127.94	100.32	46.25	63.22	77.26	27.13	28.41	24.97	396.79	166.37	144.82
95.6667	11.82	26.86	3.08	99.72	111.93	23.62	74.23	135.61	25.95	128.68	13.98	99.73	6.81	182.21	76.4	88.32	58.94	49.96	26.19	15.56	47.97	141.45	168.86	134.96
95.8333	14.47	37.95	4.53	89.81	119.78	11.4	86.66	98.06	34.69	115.16	15.67	58.41	6.49	216.67	86.85	43.39	64.66	34.87	24.24	18.23	43.06	156.9	108.16	128.62
96	16.68	24.75	1.66	71.76	124.05	8.09	91.02	105.53	51.3	105.24	39.86	66.5	7.93	72.03	81.02	42.17	52.96	49.01	28.16	38	57.34	151.96	153.32	145.14
96.1667	6.5	33.46	2.68	90.65	136.19	8.5	80.31	104.08	59.76	102.67	55.97	66.46	7.75	77.98	102.2	77.14	63.14	50.79	20.57	13.85	37.33	145.39	172.98	139.53
96.3333	7.04	17.15	9.41	87.4	119.76	17.05	83.11	109.65	65.81	76.37	35.79	71.56	6.35	84.79	78.43	38.44	69.78	37.03	26.63	14.1	12.15	134.48	130.5	115.86
96.5	13.23	28.8	2.07	70.37	136.98	7.29	72.97	111.89	31.08	87.72	26.51	49.81	5.89	95.11	101.46	3.96	52.57	39.65	19	13.09	15.21	128.68	217.46	126.11
96.6667	14.74	31.62	4.56	62.34	136.23	5.76	84.36	100.98	35.17	105.22	24.59	36.08	3.32	88.81	67.99	5.43	64.93	23.45	15.88	15.35	4.84	136.43	131.38	135.11
96.8333	9.01	27.34	12.62	54.43	98.95	14.64	79.01	90.08	30.72	101.65	37.49	60.35	5.53	82.39	76.19	4.52	74.68	20.88	25.74	13.73	6.61	114.81	167.49	128.65
97	11.27	21.76	3.05	81.16	141.52	6.61	79.19	104.84	17.01	106.64	36.97	55.01	4.67	82.34	64.42	21.68	74.92	32.31	28.23	17.94	6.91	115.2	133.3	150.29
97.1667	12.94	36.05	2.49	107.39	113.08	6.54	116.84	120.72	45.49	78.5	21.32	67.08	3.46	99.29	88.18	49.27	56.28	13.01	33.07	17.22	14.84	154.45	143.93	121.05
97.3333	8.34	37.82	2.84	123.21	129.26	6.5	97.37	106.04	11.92	91.37	27.53	52.43	2.78	81.14	77.9	44.59	54.82	20.88	25.47	14.94	21.22	145.22	218.43	150.1
97.5	8.87	48.7	2.25	96.38	117.28	4.54	105.67	78.93	18.92	74.36	40.24	55.5	2.45	71.81	83.16	60.22	53.01	17.66	20.46	11.99	33.35	144.81	328.61	131.44
97.6667	8.55	48.49	1.68	133.41	135.87	7.49	112.85	91.29	11.62	91.5	44.88	64.03	3.67	96.43	100.12	17.43	18.71	18.12	25.49	12.85	31.9	144.14	136.01	150.24
97.8333	6.67	29.12	5.12	87.22	121.24	6.96	98.09	76.3	9.76	92.3	36.59	52.7	2.47	110.08	74.72	56.22	2.13	23.59	21.97	16.81	5.97	143.5	416.05	130.54
98	9.46	30.61	3.3	105.75	152.28	2.3	103.92	110.16	13.15	71.95	12.8	32.15	2.88	76.61	68.69	47.09	46.5	27.8	6.82	11.23	4.98	145.68	427.55	120.84
98.1667	9.25	12.65	2	120.07	93.65	3.45	77.34	102.98	11.28	92.92	21.93	47.95	3.77	88.8	52.74	41.22	51.14	23.8	22.49	17.57	13.13	136.4	152.81	119.96
98.3333	8.74	11.76	4.3	97.46	132.01	3.84	92.95	133.28	25.92	79.35	10.71	33.68	1.91	105.39	49.22	37.72	33.18	16.04	20.85	8.54	12.18	138.97	165.48	178.94
98.5	6.32	31.51	7.47	80.89	60.53	16.02	106.57	108.82	9.65	91.96	29.46	52.58	2.63	66.39	58.04	29.44	26.78	24.6	20.31	15.77	10.96	131.71	468.75	143.86
98.6667	6.84	13.12	5.45	88.07	55.61	2.31	82.9	139.35	13.94	93.27	26.81	51.56	7.38	87.17	53.2	36.65	14.93	29.37	17.83	14.69	5.92	158.68	380.92	154.4
98.8333	12.04	13.12	5.12	74.45	117.69	11.61	93.71	113.45	10.74	81.29	13.31	52.33	2.89	76.87	68.6	41.19	19.05	17.67	22.35	12.11	8.57	314.11	459.02	120.69
99	2.57	8.97	4.33	85.35	141.88	2.78	117.22	100.82	14.45	99.09	25.4	37.53	3.07	82.29	52.63	38.55	52.06	23.15	10.39	25.02	9.19	315.56	101.13	134.35
99.1667	3.71	15.99	1.81	101.56	83.07	2.96	86.54	93.43	1.7	85.82	30.79	41.87	3.66	82.89	45.65	35.74	5.15	24.34	16.95	24.31	13.78	345	123.04	152.47
99.3333	9.72	11.67	2.37	77.37	78.7	9.23	61.78	73.89	1.75	82.42	13.29	44.35	3.98	65.88	32.29	27.81	12.31	29.26	16.37	28.26	13.9	433.56	415.96	162.2
99.5	10.2	10.79	1.61	108.33	60.18	1.99	52.76	99.33	1.67	97.24	1.55	40.78	1.95	59.42	13.72	30.82	40.88	13.09	18.98	25.61	17.78	419.21	516.26	161.24
99.6667	4.48	10.12	4.69	88.16	100.95	10.15	68.2	97.07	1.91	99.59	30.72	39.08	3.03	70.5	16.85	38.35	7.77	18.1	28.98	2.5	11.24	437.14	469.77	154.9
99.8333	4.58	13.26	2.55	107.17	110.91	4.05	97.46	147.04	1.74	107.93	9.71	42.22	3.11	61.64	19.84	38	13.96	27.49	24.47	5.95	3.29	335.98	414.88	132.95
100	8.58	8.81	1.76	82.93	73.34	2.18	94.74	123.81	20.73	95.37	23.28	43.84	2.35	71.15	8.98	23.72	37.42	8.94	24	11.43	18.98	51.36	310.5	149.15
100.167	2.21	9.98	1.87	70.95	98.45	10.87	61.91	117.3	24.79	92.89	15.78	46.1	6.26	68.32	17.4	27.62	14.34	33.4	29.5	39.1	19.32	55.56	100.74	122.7
100.333	13.39	3.05	3.55	76.33	42.9	7.15	56.29	108.41	13.42	85.73	2.65	47.34	3.53	79.57	15.56	13.53	23.98	39.38	28.82	27.05	3.27	44.77	179.78	83.36
100.5	10.22	10.4	1.85	65.94	36.2	14.71	68.18	110.67	7.63	87.92	9.86	36.96	3.03	76.84	17.31	31.31	29.65	28.23	29.59	2.57	9.31	3.29	425.61	111.52
100.667	1.65	16.56	2.06	75.65	60.4	1.86	92.25	117.21	10.76	85.23	22.17	38.21	9.47	62.19	22.56	33.95	2.5	34.9	32.88	2.2	7.07	2.66	256.86	122.43
100.833	21.96	8.73	4.34	81.04	67.4	10.48	53.15	125.29	18.93	63.29	1.99	37.74	2.41	73.7	12.93	25.38	5.06	25.52	23.4	36.41	6.25	7.2	372.76	103.6
101	3.26	5.87	10.01	93.19	71.73	1.87	54.94	117.17	21.8	70.87	17.66	32.8	2.03	75.48	20.07	29.71	18.36	28.37	25.58	18.66	15.3	7.3	330.95	119.98
101.167	11.07	4.59	2.46	80.26	54.62	9.75	55.56	112.67	10.38	72.25	21.32	39.46	1.98	81.02	15.71	20.75	3.41	23.79	25.8	13.91	9.25	15.34	356.71	94.7
101.333	8.84	10.8	2.03	79.82	62.63	2.3	57.75	105.45	12.65	83.73	4.58	35.43	1.94	84.06	11.76	26.63	36.29	7.06	18.49	2.89	12.25	33.22	135.13	99.39
101.5	11.56	5.66	1.7	56.65	66.12	9.95	54.16	90.71	18.63	62.96	14.4	37.68	1.94	83.41	9.29	31.1	2.6	36.99	27.01	1.88	7.19	42.38	390.38	63.16
101.667	6.72	12.41	1.82	68.16	59.9	3.12	51.59	131.2	16.7	63.53	13.36	36.81	3.05	84.84	5.94	40.12	2.44	11.7	25.23	23.86	17.15	39.78	234.63	71.53
101.833	9.27	11.72	2.01	74.15	71.96	2.08	38.48	111.16	12.33	82.34	5.98	34.15	3.84	83.84	23.95	11.77	8.41	17.11	18.65	15.79	4.86	43.52	123.03	69.24
102	7.69	2.2	1.87	50.13	73.1	7.86	55.22	71.99	10.56	79.46	22.31	31.69	1.78	111.24	14.35	27.39	27.37	41.9	17.22	2.62	5.81	3.59	260.98	54.15
102.167	10.78	11.96	2.03	60.48	62.98	3.64	34.62	87.16	17.94	74.75	11.91	28.37	2.82	81.07	15.98	25.11	32.38	2.49	19.7	6.35	13.67	9.21	345.26	42.24
102.333	10.93	9.95	1.93	64.87	71.36	2.24	23.29	86.58	22.5	54.93	5.64	30.91	5.27	99.8	2.26	17.66	29.72	25.76	19.11	12.59	16.39	27	184.78	46.33
102.5	4.28	7.85	1.8	43.25	44.32	9.41	6.63	80.68	9.55	54.55	25.38	38.85	2.36	66.33	1.9	26.41	8.22	21.15	21.93	2.47	20.13	5.03	265.69	38.3
102.667	20.24	1.7	1.58	31.21	68.83	2.79	22.04	93.3	11.36	39.57	17.06	33.17	1.71	78.51	1.91	21.5	2.27	18.05	17.48	10.73	16.29	15.58	371.81	41.41
102.833	8.85	9.86	3.3	47.36	67.42	14.06	16.71	82.24	7.7	34.01	8.58	25.47	1.71	78.71	2.28	26.88	4.58	39.54	8.03	19.58	9.47	12.27	376.08	40.73
103	9.54	9.79	1.64	34.24	82	1.91	24.69	65.78	14.56	32	2.39	38.99	1.96	79.29	4.43	31.33	15.11	12.43	23.05	4.65	10.59	15.39	299.59	51.58
103.167	10.44	7.57	1.63	24.39	81.02	12.45	3.87	85.68	14.31	33.96	42.66	43.58	3.51	79.27	1.9	25.87	3.85	1.81	5.98	8.12	11.1	13.22	163.8	42.43
103.333	13.96	1.86	3.06	39.4	79.83	8.08	5.89	96.99	2.95	26.98	7.79	30.76	2.03	79.96	2.54	26.97	4.92	23.63	16.33	10.94	8.96	19.13	202.1	35.94
103.5	1.95	8.72	1.69	32.72	53.41	5.69	15.26	79.95	13.24	24.46	2.15	26.6	3.32	78.97	2.16	33.23	4.15	5.3	31.6	14.35	8.46	10.29	417.58	54.33
103.667	12.24	1.6	1.69	32.62	105.99	11.28	16.82	67.12	13.74	7.42	1.78	26.26	1.8	78.38	2.04	21.7	3.63	42.9	22.41	2.07	11.03	17.83	365.03	46.99
103.833	11.42	10.21	1.63	21.34	69.09	8.66	16.86	75.11	2.78	14.6	10.41	31.68	1.89	67.17	1.95	27.78	8.4	15.56	11.42	27.48	7.17	11.41	391.5	35.55
104	9.68	4.39	3.38	9.88	70.68	3.41	4.62	75.91	14.22	10.72	15.8	25.69	1.73	77.72	2.23	29.53	2.63	2.17	20.66	10.55	8.95	18.64	249.81	34.16
104.167	10.65	2.17	1.64	12.29	51.75	5.71	13.09	99.28	15.49	16.98	10.56	25.01	3.42	67.69	9.87	26.09	5.31	2.11	13.9	2.82	9.97	27.01	138.47	40.29
104.333	8.23	1.95	1.58	13.35	91.04	1.86	4.15	86.17	16.44	12.65	33.59	23.05	2.09	66.93	9.84	23.07	5.06	11.02	15.72	11.88	14.43	15.36	153.74	35.92
104.5	11.83	14.82	3.44	13.56	58.59	21.28	7.27	110.02	2.23	13.62	1.92	21.58	6.46	70.45	2.58	27.62	5.42	38.66	8.77	21.61	9.36	10.95	222.57	49.51
104.667	2.43	1.66	3.3	14.79	54.42	2.63	4.57	90.47	20.43	10.63	1.83	27.76	1.73	70.73	11.63	29.68	2.82	9.7	18.93	5.57	16.44	12.12	220.17	36.95
104.833	10.3	11.71	1.62	13.61	66.3	1.8	16.07	95.82	22.15	10.46	20.78	6.12	1.97	53.72	12.17	36.78	9.31	7.91	12.55	23.41	8	19.81	265.6	43.79
105	9.41	1.7	1.72	14.37	31.17	7.98	8.06	61.77	2.56	8.4	10.18	14.1	1.93	56.33	10.5	28.29	2.23	12.37	13.6	1.94	7.73	9.73	111.93	36.32
105.167	12.61	9.9	1.84	14.53	72.23	6.38	14.46	71.22	1.99	12.2	15.06	17.71	2.27	44.09	10.21	26.78	6.93	19.13	11.05	23.04	8.38	32.12	281.6	45.06
105.333	15.62	10.49	2.21	11.58	54.37	22.53	10.05	110.27	36.92	4.38	16.49	24.19	1.8	40.03	7.11	28.06	11.02	2.98	21.75	27.67	8.99	21.21	257.79	32.86
105.5	2.29	2.01	1.82	18.79	34.23	3.4	2.26	110.51	9.13	6.13	2.29	42.62	1.79	27.82	2.86	25.77	3.2	16.93	27.26	11.2	9.44	9.7	203.87	32.87
105.667	7.84	7.8	1.9	11.02	40.32	2.65	12.59	93.19	3.91	5.31	15.68	19.73	2.72	22.81	14.79	24.35	16.11	42.22	15.1	14.12	9.45	19.56	103.85	36.24
105.833	11.29	5.72	1.7	9.38	45.78	2.11	10.38	81.36	9.32	4.96	5.27	32.28	3.91	11.03	17.61	36.3	4.18	24.81	31.08	5.81	6.3	13.14	186.34	32.79
106	6.68	11.04	2.47	8.59	29.72	5.76	2.55	96.68	2.46	7.28	1.72	6.57	5.13	8.84	18.14	41.25	1.86	9.83	12.16	10.45	8.44	21.16	151.38	30.7
106.167	6.71	1.66	1.9	13.03	29.8	11.01	3.42	85.3	9.89	8.17	6.43	22.38	2.02	13.26	12.72	29.58	2.22	8.78	14.58	21.48	5.67	16.65	115.55	29.84
106.333	13.96	12.43	1.91	9.66	21.03	2.24	7.29	113.74	8.37	4.26	16.06	26.93	4.48	15.26	3.24	29.6	23.39	42.03	2.41	21.59	7.23	19.1	159.27	9.17
106.5	1.57	1.6	2.34	9.92	25.34	3.95	4.02	88.04	3.11	9.76	6.74	17.85	6.66	18.81	1.7	22.23	7.83	25.6	11.83	1.87	7.07	2.68	191.37	14.74
106.667	10.54	12.19	2.2	15.2	6.62	1.88	6.48	61.27	17.45	6.01	1.89	31.66	3.83	14.07	1.78	35.46	2.12	6.14	13.81	13.76	3.84	10.59	179.81	24.33
106.833	2	1.88	8.16	9.39	11.33	1.8	8.75	99.2	11.63	8.89	1.93	33.6	1.86	9.19	3.92	23.15	1.99	2.97	9.22	17.32	6.15	20.4	125.66	22.06
107	13.7	14.37	1.78	12.09	14.91	10.31	7.1	86.52	1.9	15.08	9.85	31.08	2.36	10.62	6.32	34.87	3.94	12.28	7.34	2.93	4.04	17.18	212.16	31.62
107.167	9.37	2.02	2	13.23	9.62	2.01	7.68	65.53	14.61	7.72	1.61	18.11	3.22	14.95	7.32	27.68	8.23	3.6	5.48	15.07	8.47	12.47	153.54	37.92
107.333	1.9	1.58	1.95	9.53	10.46	8.98	6.22	81.73	1.77	2.1	1.67	2.34	2.19	13.11	12.54	15.91	2.29	3.76	16.48	2.48	6.58	2.63	134.34	29.11
107.5	9.79	12.3	2.1	8.33	11.3	7.74	11.05	76.75	14.37	2.34	2.14	9.92	2.1	13.97	12.6	28.31	10.83	9.66	11.01	10.14	2.73	2.09	181.54	19.01
107.667	14.83	1.58	2.95	12.42	4.29	2.24	9.04	56.22	9.73	6.1	16.61	25.73	2.75	13.55	2.67	27.94	2.74	19.26	8.28	10.75	14.1	1.91	233.06	31.21
107.833	12.61	6.46	7.69	2.02	4.03	2.09	3.74	81.33	9.38	3.79	24.51	2.46	1.98	19.67	5.18	33.55	2.5	8.21	13.43	2.53	7.34	8.68	259.8	22.25
108	10.78	8.03	2.02	4.83	13.95	5.38	7.65	80.02	9.03	1.51	2.56	8.15	3.63	6.93	8.66	24.22	10.29	17.98	12.97	1.77	10.46	9.66	218.45	38.65
108.167	1.94	7.86	2.11	8.17	13.59	1.79	7.39	80.88	9.09	5.13	3.94	17.26	2.91	13.97	8.37	19.79	15.82	21.9	6.27	16.68	9.6	32.2	142.02	29.81
108.333	10.89	1.95	5.94	12.86	7.06	1.98	15.65	65.36	1.7	6.02	17.23	17.91	1.95	9.66	39.88	24.94	2.65	20.73	9.33	2.21	8.13	37.84	122.65	25.05
108.5	19.55	2.01	2.16	12.01	12.05	1.95	12.06	80	1.63	5.52	8.99	8.57	1.76	13.7	38.04	25.09	8.88	9.01	11.79	19.03	14.13	24.72	154.82	29.95
108.667	4.16	9.44	2.27	2.08	13.63	17.13	4.57	76.58	1.76	4.29	8.76	2.01	2.05	12.21	36.94	27.24	19.01	3.32	8.82	12.33	6.35	6.13	182.15	26.25
108.833	1.72	11.35	7.71	4.76	9.37	2.01	8.64	82.84	11.71	4.77	1.77	14.32	2.15	8.51	40.76	24.12	4.27	12.69	9.32	1.87	11.72	11.53	144.82	29.02
109	11.57	1.65	8.65	7.32	7.66	1.99	1.98	96.07	2.3	9.94	1.62	13.04	4.63	8.9	42.32	30.69	21.09	6.67	9.93	7.1	7.5	2.3	170.46	22.67
109.167	7.55	1.58	2.43	9.91	8	2.75	6.93	102.97	13.38	4.01	12.61	26.35	4.55	9.79	49.1	36.58	4.13	13.98	10.4	1.76	9.73	2.07	187.08	15.31
109.333	1.75	11.29	3.6	2.15	11.08	1.91	13.17	101.24	1.75	5.41	10.3	11.57	2.35	8.11	51.59	36.17	16.22	21.12	9.06	18.31	4.57	2.1	204.52	23.31
109.5	24.29	1.6	11.11	6.3	24.03	1.77	4.8	87.74	1.78	3.5	2.08	2.44	4.01	8.98	48.8	31.11	2.07	2.61	7.99	11.09	9.91	9.55	190.87	28.34
109.667	6.48	10.3	6.8	2.55	16.25	1.81	6.32	92.98	1.83	3.88	1.73	13.94	2.24	16.33	18.95	35.05	1.83	1.95	8.89	1.82	8.66	2.44	252	15.9
109.833	9.15	3.41	1.85	7.23	5.92	17.15	5.48	83.29	13.45	3.52	3.75	23.55	5.51	10.48	12.57	28.74	12.89	24.78	7.01	2	11.71	9.84	112.47	23.47
110	2.04	1.59	1.81	2.09	11.25	4.39	5.11	81.46	8.95	3.72	14.88	16.88	9.29	10.69	5.42	38.03	20.43	9.3	4	14.54	3.3	32.07	235.39	25.13
110.167	16.28	15.48	1.7	2.06	2.04	5.8	11.47	73.84	16.59	3.45	2.55	18.45	7.02	7.5	2.02	35.8	13.33	2.19	8.46	1.73	6.04	16.66	293.83	32.43
110.333	7.67	1.62	1.83	11.7	11.53	1.87	8.38	77.36	2.38	3.4	2.28	24.48	7.95	8.12	7.97	33.18	2.12	43.53	6.72	10.84	5.11	2.32	263	35.95
110.5	14.57	11.42	1.7	1.93	8.2	1.96	6.02	94.39	1.84	7.56	9.72	7.09	8.05	7.17	2.24	35.21	10.97	17.39	18.93	2.61	7.61	11.11	295.22	27.83
110.667	1.99	3.3	2.07	11.49	7.14	8.04	9.45	101.19	1.69	16.99	17.6	7.74	8.44	10.77	6.55	32.13	6.73	7.97	9.69	5.62	5.8	2.61	301.86	21.15
110.833	13.39	2.14	3.69	2.1	15.53	1.95	8.32	89.54	1.54	1.82	2.59	26.36	10.57	7.91	29.94	30.64	2.04	23.43	8.79	17.15	6.93	24.49	202.75	27.6
111	1.76	1.76	2.25	11.02	24.2	1.91	3.03	72.19	15.22	4.03	2.03	23.23	6.77	5.41	41.83	39.19	11.3	15.62	4.91	2.07	4.41	12.61	259.66	35.57
111.167	11.82	12.45	2.72	2.14	7.86	1.88	6.15	76.81	2.03	10.06	4.61	17.85	3.66	10.26	51.63	24.67	13.18	19.19	5.83	2.04	13.09	8.42	236.86	27.25
111.333	1.69	3.2	1.99	10.16	9.93	1.97	10.61	102.04	16.78	9.45	17.03	11.78	7.73	10.23	54.35	27.81	2.24	23.95	12.37	47.81	1.92	10.4	148.28	25.19
111.5	14.36	6.78	1.68	10.43	2.43	13.93	4.91	126.32	2.27	4.33	5.44	12.45	9.93	8.77	61.91	38.86	4.8	14.04	2.28	7.89	7.21	9.58	266.73	22.91
111.667	1.98	2.65	1.86	16.31	8.74	2.19	10.25	110.82	16.09	9.49	1.76	7.66	7.74	5.82	29.61	41.42	2.53	12.36	11.02	14.55	6.35	8.8	212.57	20.65
111.833	6.18	1.81	1.63	3.22	9.85	1.98	2.25	105.97	12.92	10.28	4.77	11.73	15.36	8.06	30.65	49.24	2.13	14.28	7.61	2.4	10.09	13.93	223.26	46.2
112	10.43	10.87	1.58	5.04	12.37	2.09	14.55	63.44	4.46	5.33	6.88	21.28	10.96	8.44	53.18	48.07	9.74	2.31	10.91	7	7.61	11.28	170.59	23.83
112.167	1.86	1.66	1.86	4.87	12.79	6.13	2.36	85.95	1.82	6.63	1.68	20.15	5.49	8.31	46.67	67.66	7.13	12.12	1.83	12.84	2.5	10.1	185.07	34.01
112.333	6.89	13.16	1.84	1.74	9.26	1.66	5.95	88.28	18	7.04	1.76	18.75	10.75	9.81	20.36	69.39	2.07	34.12	13.66	2.72	4.27	29.16	176.97	31.66
112.5	4.43	1.77	1.75	6.77	3.09	1.86	14.31	84.25	2.03	1.6	1.75	8.35	10.32	6.7	34.34	78.72	15.84	2.75	5.3	8.82	10.26	2.96	193.6	13.9
112.667	14.08	1.61	1.93	3.06	15.26	7.52	13.75	98.32	17.26	3.79	2.84	8.86	9.59	10.48	47.13	75.32	1.83	24.39	11.53	4.82	7.94	3.66	184.41	32.47
112.833	1.63	1.71	1.75	13.2	4.58	1.87	8.73	76.48	1.74	2.12	6.65	15.6	9.18	7.35	18	59.63	2.55	16.48	8.49	5.5	5.72	10.94	187.74	32
113	8.97	12.17	1.84	7.06	14.75	1.89	2.43	60.47	17.44	4.55	1.97	5.91	5.98	4.36	10.93	49.82	12.74	12.07	26.1	2.7	2.2	2.56	179.92	22.46
113.167	6.58	1.84	1.95	7.14	5.66	1.9	2.2	52.87	9.08	4.69	1.57	5.48	3.42	4.49	25.28	44.36	14.23	2.09	17.13	5	2.18	18.15	236.22	27.38
113.333	1.44	2.92	1.87	3.06	9.03	1.7	5.24	66.22	1.81	4.21	1.92	19.41	15.79	6.02	42.91	41.21	11.56	1.71	16.63	5.85	2.36	3.77	224.05	20.19
113.5	8.57	5.64	3.07	9.43	1.91	1.75	11.28	84.96	11.27	2.98	1.72	14.71	10.86	9.63	52.21	49.53	2.33	14.46	11.82	6.65	7.11	2.09	248.32	17.97
113.667	8.3	1.48	1.91	2.63	11.68	12.18	8.19	102.16	1.85	4.15	1.83	16.44	13.17	5.38	33.31	60.89	3.6	18.05	13.2	1.88	9.35	7.06	174.52	30.24
113.833	12.53	3.07	1.96	8.58	17.65	2.19	6.29	83.97	13.87	1.64	7.94	7.68	3.36	9.96	55.6	48.6	2.41	15.79	7.57	9.18	10.07	6.9	232.15	37.96
114	1.73	1.44	1.7	2.99	2.55	2.07	10.02	92.71	2.12	3.71	1.85	13.48	5.25	11.76	39.64	69.52	2.5	24.63	9.13	1.58	5.58	8.97	92.09	38.89
114.167	7.68	4.01	1.58	15.23	8.61	2.28	10.51	55.68	24.24	9.78	1.84	19.29	14.8	5.74	34.57	85.14	19.32	7.88	13.33	1.68	2.05	6.05	221.95	26.73
114.333	2.07	2.19	2.01	7.47	1.83	2.02	8.05	73.54	13.18	7.35	1.8	17.34	5.78	7.98	35.49	98.65	7.94	13.26	12.56	8.48	3.36	11.69	209.9	30.21
114.5	11.53	4.26	1.91	1.96	1.72	1.85	2.03	67.95	3.16	22.55	6.45	20.29	5.7	4.12	43.65	73.58	15.93	1.9	13.91	6.49	6.6	17.26	139.82	25.98
114.667	2.11	2.75	1.96	1.72	1.63	7.18	7.68	68.23	11.11	3.99	18.44	14.43	10.44	5.02	41.86	95.42	18.86	1.68	10.21	4.36	8.65	33	222.63	32.27
114.833	1.97	1.69	3.66	8.06	18.39	11.71	9.49	53.78	2	8.32	2.42	7.96	10.96	9.28	19.54	61.32	8.68	2.11	12.79	1.78	2.15	26.83	151.24	52.84
115	8.08	9.04	8.57	2.35	2.66	10.71	6.15	68.98	12.48	2.1	1.85	11.95	8.01	12.79	7.53	96.56	32.03	3.9	10.89	9.73	2.41	2.97	141.93	16.67
115.167	1.71	1.51	12.25	3.05	19.43	13.7	10.64	57.81	1.82	2.35	1.77	3.44	9.94	7.07	14.68	101.4	2.32	1.9	2.83	1.98	5.83	35.52	180.02	25.82
115.333	11.87	5.09	4.83	5.37	14.93	27.16	15.77	49.04	13.13	7.69	1.8	20.41	18.08	5.2	9.77	95.56	2.36	5.54	7.19	12.41	10.99	25.55	161.01	32.09
115.5	1.67	3.06	13.47	10.71	19.16	12.55	2.71	49.78	13.62	1.54	14.03	17.33	12.23	9.76	6.62	105.19	5.04	7.65	5.87	7.23	5.7	7.36	158.71	29.13
115.667	2.38	3.34	2	2.16	2.06	1.91	7.61	58.2	2.14	7.92	1.98	21.2	10.35	10.88	8.48	108.28	8.76	2.32	7	10.27	1.84	11.63	184.86	24.66
115.833	1.59	1.91	1.85	8.13	11.85	1.76	16.26	45.33	1.79	2.62	2.85	10.71	9.67	8.29	13.92	79.76	8.47	2.05	24.47	13.77	1.85	1.9	177.29	35.08
116	12.13	2.97	1.77	1.79	2.09	2.04	11.2	55.75	15.68	1.89	1.67	2.35	10.02	8.23	32.29	91.13	2.59	13.18	7.99	16.68	5.68	13.78	194.19	34.57
116.167	4.38	1.73	2.04	6.57	11.39	1.77	4.83	52.05	2	12.23	1.71	9.35	5.58	6.24	19.76	91.26	3.89	10.08	14.41	17.26	1.89	7.28	206.43	24.64
116.333	4.79	1.81	2.24	5.98	17.28	3.38	5.84	42.72	10.94	19.53	1.5	20.3	8.11	2.61	14.07	56.46	8.86	8.08	15.84	8.91	2.05	36.31	97.73	28.68
116.5	1.69	1.93	1.95	1.92	9.97	6.31	2.09	55.14	1.74	1.91	1.69	8.15	11.06	3.56	15.08	65.9	5.68	11.32	31.25	2.01	1.96	2.27	187.94	21.72
116.667	1.63	1.49	2.16	6.94	1.88	1.73	8.37	46.2	11.91	7.38	1.44	15.34	7.88	12.51	3.1	101.31	4.04	9.97	15.71	1.82	3.81	23.83	163.48	22.12
116.833	7.56	1.54	1.8	5.39	9.22	6.87	2.9	43.81	12.32	8.88	5.97	20.84	6.46	10.58	23.6	77.91	34.7	16.73	16.79	1.86	4.15	7.35	163.9	24.23
117	1.69	1.94	1.82	19.54	3.54	1.79	23.22	40.06	1.78	16.98	1.61	5.2	3.22	7.17	10.63	72.04	28.29	11.38	2.53	12.43	2.45	2.04	184.81	32.21
117.167	1.5	5.02	2.55	1.89	1.96	2.27	7.96	54.63	11.08	4.11	1.64	9.85	12.02	2.34	11.2	112.82	4.37	4.44	13.31	8.17	3.91	17.04	124.09	24.99
117.333	6.53	6.12	3.33	14.5	10.39	2.62	8.14	44.96	7.11	4.45	1.82	6.12	6.39	10.4	3.73	132.69	4.68	1.97	10.31	16.06	1.82	2.64	162.05	35.61
117.5	1.87	2	4.28	1.72	16.29	7.46	9.5	48.55	1.81	1.53	1.54	2.14	2.68	8.61	9.7	76.23	18.42	28.79	10.34	10.38	2.04	23.57	137.22	21.49
117.667	1.86	1.84	3.66	2.68	2.38	1.89	10.48	45.33	14.69	1.62	1.86	16.01	6.01	12.85	26.07	107.88	12.61	16.32	18.48	10.15	4.35	34.48	119.59	36.22
117.833	21.12	1.9	1.75	6.33	2.04	1.96	15.98	45.87	4.41	4.48	7.04	15.32	6.74	16.85	13.33	104.01	7.35	6.08	5.66	6.75	3.94	3.17	118.32	23.54
118	9.34	2.45	1.73	12.39	15.41	2.12	2.96	51.28	2.28	1.91	1.78	18	7.5	5.36	3.96	71.62	3.13	24.05	7.18	5.04	2.32	2.04	129.97	28.41
118.167	2.29	5.03	6.36	1.97	2.39	2.07	7.39	43.33	7.68	1.65	1.69	16.4	9.72	7.72	8.25	77.17	31.34	10.58	10.2	10.43	3.56	6.18	159.81	31.57
118.333	2.29	8.34	1.94	8.32	18.96	1.83	1.9	38.15	2.12	3	1.78	6.8	2.13	8.98	2.07	76.11	3.77	2.53	13.18	6.14	8.16	1.94	120.82	54.65
118.5	2.24	5.41	1.89	5.1	27.52	2.15	17.54	39.15	11.29	5.66	7.53	2.21	2.53	9.01	1.95	122.63	2.22	9.05	9.85	9.56	11.74	4.04	121.18	30.66
118.667	1.9	1.7	3.23	4.64	2.43	2.04	7.56	48.53	6.68	6.05	16.06	6.83	8.08	17.07	8.74	101.44	7.72	20.73	7.25	1.79	7.26	36.58	145.26	29.23
118.833	6.37	1.43	2.66	13.27	16.61	1.9	3.96	37.99	1.88	5.86	1.76	22.73	9.51	17.91	2.9	120.57	2.83	15.68	9.7	10.35	3.92	10.29	170.97	34.4
119	1.8	3.51	1.72	6.85	20.81	2.05	19.66	29.42	10.44	2.99	1.73	5.7	6.08	15.14	15.25	89	8.61	11.14	8.47	1.87	13.75	6.48	87.29	49.31
119.167	2.18	1.98	1.7	6.34	11.59	2.09	4.99	37.71	2.04	7.99	1.56	2.85	5.39	6.57	27.22	114.74	2.42	12.21	5.3	12.6	4.35	9.74	103.48	29.83
119.333	4.68	4.5	1.85	1.74	7.87	2.08	13.51	37.72	1.55	4.26	1.8	5.91	10.4	15.44	4.71	136.15	2.18	11.28	17.88	8.27	5.3	16.16	75.74	21.04
119.5	2.47	4.69	1.75	1.92	8.88	1.96	11.31	38.76	10.45	1.5	1.72	22.24	4.44	6.94	2.17	107.57	2.22	12.4	14.55	7.66	7.9	22.06	120.28	24.3
119.667	1.61	3.11	1.99	22.91	2.49	1.78	8.24	39.42	4.46	13.47	1.68	18.32	6.68	12	11.83	99.46	24.98	18.53	13.22	13.97	2.17	1.84	151.32	26.3
119.833	1.95	1.93	1.88	9.41	2.26	1.98	3.5	34.47	5.32	10.68	1.96	10.3	1.89	7.52	13.56	122.38	5.85	2.79	8.23	3.48	6.2	13.49	149.5	34.09
120	5.9	1.89	1.9	2.09	11.71	2.05	6.46	5.83	6.08	1.72	1.69	2.06	6.23	2.29	4.37	15.47	2.16	2.41	23.29	3.89	9.16	10.01	35.29	38.19
120.167	2.55	1.97	2.68	6.58	2.03	1.8	7.86	16.84	1.87	3.85	4.12	2	2.35	4.92	12.14	8.97	2.15	9.15	2.15	6.17	5.69	2.36	48.52	25.47
120.333	17.84	2.9	5.64	5.12	20.24	2.14	5.69	24.9	1.79	4.66	7.41	2.29	3.08	4.48	7.3	3.1	2.09	3.27	5.22	12.01	4.91	2.3	24.7	26.11
120.5	1.6	9.66	10.07	1.82	6.5	2.46	7.84	32.16	1.97	3.95	1.94	10.74	5.51	4.54	5.35	8.59	11.68	12.72	12.97	1.81	5.93	2.2	28.64	13.99
120.667	4.83	4.04	2.26	3.49	6.17	2.04	10.75	26.03	5.1	10.99	7.69	8.02	1.98	3.78	17.34	16.08	17.15	7.94	31.01	11.22	9.44	2	27.12	21.72
120.833	2.2	6.31	1.83	2.39	18.66	3.58	8.71	27.49	1.8	1.91	1.63	12.46	1.92	2.66	30.36	34.28	8.15	5.59	24.89	12.33	13.92	7.28	34.32	18.38
121	3.62	5.96	1.83	8.2	20	9.88	2.02	19.33	1.88	2.86	1.87	17.93	5.76	4.35	22.47	30.73	11.14	5.81	30.58	2.22	4.8	8.97	36.24	35.45
121.167	1.61	7.2	15.16	5.58	13.91	14.51	7.41	17.95	6.17	1.66	1.65	15.84	2.07	9.01	34.41	38.35	34.09	53.51	28.86	5.97	19.62	36.5	36.79	28.16
121.333	4.52	8.3	10.51	5.2	20.22	41.73	2.49	15.86	10.01	5.27	2.18	12.28	7.45	21.35	23.65	38.75	23.3	32.95	27.08	23.12	30.81	20.73	38.92	38.14
121.5	5.12	6.23	10.49	12.18	13.97	20.17	4.45	14.66	4.93	8.2	1.61	22.93	6.55	17.51	21.85	40.27	47.1	23.38	20.26	13.75	27.57	12.64	33.37	49.27
121.667	5.95	2.31	4.27	9.21	16.28	11.64	12.04	13.72	13.05	9.98	6.06	20.36	6.21	17.96	14.78	33.39	9.93	45.91	38.44	20.86	25.94	32.21	54.61	33.88
121.833	6.08	11.06	7.08	17.58	8.02	14.07	21.01	31.44	6.51	14.43	1.79	2.41	12.28	7.79	17.14	30.64	22.91	17.86	32.63	18.7	26.05	43.41	36.33	18.87
122	2.94	6.74	5.36	6	33.81	18.05	11.13	23.4	8.86	15.77	2.61	2.09	11.22	8.11	12.15	21.13	35.96	20.03	22.57	20.92	3.44	41.07	45.16	27.55
122.167	22.06	9.54	2.5	5.99	16.57	28.48	8.53	29.8	3.42	15.99	16.82	17.42	2.29	3.79	16.21	33	30.26	22.89	24.31	22.28	12.48	30.22	41.37	14.17
122.333	12.06	11.49	1.75	5.09	20.69	21.71	8.65	29.61	1.86	20.59	5.45	18.86	11.93	10.3	26.77	21.87	35.76	27.17	14.5	15.56	16.08	42.48	34.88	24.81
122.5	13.24	6.59	6.73	10.2	15.03	20.16	18.3	26.72	13.16	13.7	5.33	21.35	2.02	14.34	9.11	37.55	15.91	15.33	19.42	22.87	4.96	32.2	36.2	21.65
122.667	8.17	7.33	4.68	5.83	16.88	7.44	8.23	28.89	6.04	14.24	19.58	31.07	9.99	7.75	18.22	22.61	19.1	21.23	29.4	25.24	18.11	18.55	44.24	30.08
122.833	14.28	11.14	7.68	5.2	19.18	9.92	6.57	40.07	14.51	15.56	1.52	6.81	5.65	27.73	11.28	35.61	8.41	14.85	25.85	30.98	15.97	24.53	43.64	30.77
123	19.75	17.05	11.03	12.23	15.67	15.52	6.17	35.26	8.54	13.08	2.34	1.83	9.12	28.64	20.78	19.58	10.43	33.96	28.7	15.39	7.18	21.5	34.32	24.65
123.167	10.98	19.33	7.92	13.31	14.57	7.58	10.79	38.64	11.84	13.22	9.21	2.02	2.04	13.55	13.79	26.56	37.56	24.26	30.61	24.72	22.31	20.32	19.2	15.72
123.333	16.7	11.03	3.86	14.45	13.94	12.33	7.9	31.43	15.38	8.01	4.16	9.34	10.16	19.55	16.3	31.39	26.22	16.13	16.68	32.29	25.67	20.95	21.07	23.94
123.5	14.29	16.55	2.16	20.1	11.65	22.61	5.68	43.94	5.14	9.63	10.06	15.54	13.3	17.23	19.06	31.73	23.43	19.59	27.9	25.48	27.03	23.38	35.48	16.54
123.667	14.4	10.17	2.23	20.77	22.85	24.16	8.43	44.07	16.14	22.34	12.69	33.27	7.4	14.99	16.25	35.14	18.91	22.62	36.61	9.06	25.54	28.06	26.09	15.46
123.833	7.5	7.43	3.63	29.06	22.85	21.85	7.71	58.11	16.18	22.21	5.7	3.39	15.78	27.45	28.38	43.91	40.23	30.23	16.16	26.79	10.75	42.07	18.92	16.07
124	20.93	13.61	10.56	27.24	17.46	21.65	10.1	44.93	16.41	8.11	10.46	3.45	9.66	19.24	16.84	49.9	27.5	24.84	18.57	27.81	19.03	37.27	19.65	20.49
124.167	5.65	18.07	18.92	11.45	17.45	22.35	6.87	47.2	13.61	18.01	14.85	4.66	5.77	26.79	15.27	49.18	15.75	15.33	15.01	34.5	25.14	46.84	24.2	22.24
124.333	14.88	15.81	20.77	5.84	15.82	19.43	4.4	60.53	8.61	20.57	15.13	24.61	16.57	23	20.52	48.82	21.55	25.14	14.34	25.99	15.61	42.92	20.81	16.72
124.5	21.03	15.66	45.12	7.94	22.02	18.38	3.65	52.29	10.69	28.61	6.8	19.71	11.51	21.7	19.06	33.48	38.87	25.66	16.35	31.87	21.8	45.33	17.61	28.23
124.667	18.65	18.82	55.5	17	22.83	21.86	7.9	51.82	11.23	19.55	7.09	34.8	26.25	24.61	18.85	53.66	36.04	14.06	29.53	24.99	13.06	50.34	18.23	18.35
124.833	17.23	17.55	57.19	18.03	13.14	24.41	15.52	64.25	27.33	49.23	10.07	26.5	13.3	12.6	21.39	56.8	35.72	28.33	29.71	29.71	32.09	43.49	31.6	26.21
125	23.23	20.66	52.28	9.87	18.29	31.76	6.53	64.53	17.68	57.88	13.43	32.81	10.99	21.16	28.55	37.03	42.82	11.89	32.33	22.12	28.32	46.68	31.94	23.7
125.167	10.1	28.84	53.69	21.3	15.32	24.02	10.46	100.49	17.99	36.93	4.92	24.29	30.08	25.6	19.28	56.61	43.96	17.67	26.18	32.9	21.33	51.35	27.73	21.75
125.333	41.39	31.94	48.38	8.98	10.4	12.74	9.38	92.56	24.37	25.59	7.07	44.95	17.42	24.41	30.85	41.09	46.64	22.79	24.91	30.71	21.97	49.4	41.78	27.09
125.5	24.63	33.99	44.48	9.1	25.26	44.02	6.4	71.8	17.01	30.63	5.95	19.82	11.9	27.81	16.96	51.94	58.66	23.77	28.26	39.63	28.16	52.26	29.05	28.94
125.667	32.99	20.42	34.95	20.67	17.17	24.9	13.28	79.34	25.34	44.67	4.2	25.91	12.83	30.57	36.76	49.68	60.76	30.38	32.21	32.56	32.12	50.58	41.23	22.35
125.833	33.02	29.66	39	12.92	22.78	19.38	9.9	108.47	32.4	34.1	7.34	33.77	32.63	25.86	24.87	101.94	66.19	27.27	27.01	32.21	32.83	55.97	28.14	20.55
126	48.45	17.89	42.1	8.14	13.54	15.73	14.83	77.17	23.61	20.59	7.68	28.26	42.58	28.77	19.58	55.98	60.94	27.78	35.55	30.03	31.21	62.5	32.94	23.85
126.167	29.56	17.69	35.63	13.26	14	28.54	15.81	113.25	38.78	39.2	4.96	49.51	49.83	29.4	24.37	47.15	38.44	20.86	30.29	40.85	38.66	41	33.55	34.37
126.333	42.72	22.76	43.89	21.23	29.84	32.97	13	105.13	56.63	29.34	7.22	28.75	54.16	32.79	33.09	71.77	33.9	17.92	20.21	34.82	24.57	57.22	38.3	28.25
126.5	74.41	29.84	52.31	24.21	37.57	34.31	10.91	94.47	38.71	30.28	13.89	35.99	40.33	35.51	28.3	65.96	55.35	31	24.13	49.03	36.55	55.26	37.79	22.74
126.667	83.29	19.78	45.56	14.04	29.12	31.15	18.06	118.23	57.99	39.93	18.99	40.93	35.37	33.28	37.29	67.83	61.13	20.49	27.7	60.91	41.24	54.71	41.53	24.32
126.833	92.02	37.62	30	15.04	46.05	36.34	23.82	84.61	64.63	30.42	15.85	64.66	59.58	35.52	35.5	54.3	28.91	35.4	33.6	47.66	14.72	15.22	43.81	32.15
127	62.87	33.78	42.05	16.59	30.72	22.37	26.83	82.8	41.98	39.31	15.76	30.4	37.89	36.51	34.17	90.24	53.77	35.94	34.06	50.07	28.61	64.32	36.62	22.72
127.167	86.6	40.05	43.22	21.2	32.93	23.79	51.94	86.94	61.9	26.26	4.23	52.07	30.43	37.99	35.66	55.7	41.71	38.33	43.42	46.08	44.52	44.55	41.78	28.51
127.333	76.28	20.45	49.83	19.8	23.92	28.2	102.82	86	72.27	39.73	5.48	46.23	32.12	19.02	52.05	78.85	46.53	32.63	40.27	43.42	45.5	54.37	37.5	31.89
127.5	63.81	21.23	48.41	24.58	28.63	24.95	83.17	130.1	78.63	43.16	5.4	52.61	28.02	25.72	39.28	91.17	37.1	24.24	38.86	34.91	34.81	66.24	41.89	22.57
127.667	18.01	24.92	47.35	23.91	32.44	34.45	48.96	184.75	59.25	36.23	11.23	60.8	32.17	19.11	43.15	57.01	47.92	17.73	44.84	56.7	31.15	59.08	40.58	42.22
127.833	86.59	30.8	30.68	40.39	62.92	35.42	84.72	123.67	70.38	44.19	21.1	27.38	32.72	24.36	32.12	65.23	58.05	29.38	42.57	62.48	25.72	66.29	39.38	34.68
128	110.66	28.85	45.87	20.22	38.55	20.46	49.58	139.11	69.41	41.43	15.37	61.86	48.93	24.36	36.78	60.05	42.99	22.35	55.55	59.84	16.83	80.43	40.86	29.79
128.167	61.59	21.12	44.77	34.39	42.4	37.24	37.48	68.28	41.75	22.9	28.01	78.52	38.14	37.96	22.17	45.91	88.13	35.2	57.44	51.07	30.76	70.2	38.44	29.45
128.333	87.45	30.68	43.19	17.22	33.83	29.43	66.03	140.31	51.86	41.67	19.33	50.25	58.7	25.95	34.36	65.31	46.63	37.88	54.27	51.43	27.67	54.79	50.39	31.48
128.5	87.07	30.3	30.16	24.26	67.1	38.92	59.83	143.61	41.11	36.23	20.38	44.67	55.26	31.91	25.36	61.42	47.8	39.32	41.83	41.86	18.52	52.17	35.88	42.12
128.667	57.25	32.02	42.75	19	41.76	28.09	55.51	141.25	56.96	45.01	28.3	38.11	49.77	29.37	27.15	47.06	139.58	39.48	45.35	31	24.44	48.79	32.55	41.17
128.833	83.15	34.03	40.15	28.31	52.34	30.47	114.31	84.94	35.97	24.63	20.38	65.92	60.91	38.83	47.35	51.48	84.51	48.77	39.02	18.25	24.25	54.22	31.17	29.16
129	58.41	30.59	47.35	20.89	64.79	29.93	106.16	138.9	12.09	48.36	23.16	60.26	55.88	33.24	27.52	71.55	64.6	32.48	44.56	40.77	32.96	82.78	35.99	33.81
129.167	57.51	23.72	41.25	29.85	74.13	40.88	99.04	136.23	49.9	35.9	21.69	49.25	55.43	38.03	34.94	45.81	84.56	35.48	17.91	42.05	41.54	70.58	37.78	46.03
129.333	65.69	31.99	49.33	36.49	82.41	28.18	66.08	174.14	30.52	39.83	32.74	38.31	53.5	37.2	21.41	39.28	46.33	36.51	39.56	37.2	19.71	75.78	39.21	38.45
129.5	89.68	41.52	34.96	31.06	71.51	14.82	101.13	159.93	16.88	55.23	12.1	73.92	60.13	39.99	33.66	90.36	53.89	29.56	44.52	36.25	14.64	87.4	38.78	59.38
129.667	92.19	8.55	46.75	25.24	65.75	18.13	88.7	131.88	52.56	39.33	16.38	61.37	87.18	38.54	32.15	58.26	85.82	23.14	37.69	25.35	11.93	76.2	34.7	98.99
129.833	123.65	14.48	49.67	27.35	90.27	37.98	105.4	171.4	51.9	44.11	15.43	63.4	77.24	34.66	35.49	58.71	49.52	26.74	48.16	37.08	19.97	59.96	44.84	58.97
130	92.22	44.53	48.4	28.78	78.76	29.88	88.09	156.77	53.88	49.17	24.54	97.81	76.52	16.35	35.29	48.89	95.38	44.48	48.7	53.42	18.94	102.61	37.06	60.31
130.167	128.16	48.22	55.38	26.36	90.75	22.95	123.91	174.23	49.75	55.39	22.05	117.23	62.96	37.16	30.61	49.36	41.99	41.12	63.67	70.85	16.38	86.91	46.37	51.66
130.333	116.65	36.83	94.17	24.59	85.22	29.44	71.47	165.07	57.93	27.39	28.85	102.41	105.45	43.02	31.12	62.68	96.88	37.63	41.03	61.66	16.38	81.37	35.31	66.86
130.5	90.45	38.12	48.94	16.53	108.84	32.49	109.06	121.01	69.9	46.19	34.57	48.33	46.86	41.62	44.61	37.37	106.9	39.36	58.44	52.59	14.67	83.51	49.24	51.16
130.667	162.51	28.12	46.84	27.33	97.45	26.93	82.92	169.8	47.03	46.77	30.51	136.56	89.35	17.91	38.49	66.37	120.41	41	49.11	69.64	23.48	109.78	49.13	71.02
130.833	180.84	27.38	57.51	19.74	86.86	24.65	101.99	171.89	75.73	47.98	33.42	84.35	74.61	36.13	43.5	42.99	99.98	55.52	61.25	60.24	17.54	109.76	30.2	79.69
131	150.18	50.35	46.89	21.19	117.61	27.71	63.1	136.75	58.47	48.68	15.8	117.74	96.92	29.64	37.04	55.73	115.08	56.9	44.44	58.53	20.34	93.83	39.48	129.8
131.167	156.24	44.22	56.99	37.6	110.44	41.23	71.07	164.05	48.95	55.46	20.47	183.01	65.52	26.57	35.69	56.95	113.49	52.75	55.7	52.41	19.91	113.75	47.24	80.56
131.333	142.67	41.31	34.75	20.47	100.62	32.02	79.41	125.07	42.4	61.87	17.42	108.1	70.91	35.88	39.39	46.24	98.94	47.92	50.25	59.14	28.31	69.76	51.87	100.94
131.5	156.08	54.25	33.99	20.94	104.16	28.86	63.99	114.68	23.86	68.92	29.04	69.66	89	32.89	34.01	40.19	120.01	81.72	48.55	91.15	24.44	123.88	45.34	101.07
131.667	110.72	38.02	33.68	38.58	118.04	23.29	50.78	215.36	8.76	40.72	24.59	99.29	134.91	30.85	47.8	65.86	93.29	14.91	57.03	49.94	20.51	74.68	50.35	77.79
131.833	146.15	28.37	52.74	41.47	103.41	28.72	82.82	171.35	17.07	62.65	31.66	96.96	100.35	31.61	25.9	57.19	134.03	19.72	66.56	17.44	20.96	132.37	52.4	69.98
132	165.5	41.8	39.12	36.61	100.95	23.57	88.67	157.05	28.89	59.85	27.19	138.11	79.73	35.36	41.93	29.76	100.66	59.3	67.54	35.66	18.25	157.59	47.59	65.66
132.167	151.75	59.06	71.27	34.61	144.69	39.58	83.15	178.23	20.63	74.87	41.42	88.97	68.26	34.4	39.36	56.97	79.06	67.79	61.33	82.39	27.72	113.85	19.02	89.78
132.333	199.14	20.81	57.3	29.78	101.86	28	71.68	179.69	12.42	63.72	40.28	84.36	91.2	52.58	47.46	47.65	99.21	54.59	60.64	27.05	24.4	119.01	31.27	105.84
132.5	155.52	31.97	45.75	46.63	111.52	31.95	119.66	156.06	38.85	60.29	24.4	161.33	82.77	36.45	57.89	50	95.79	58.73	42.74	42.42	20.23	143.95	39.04	114.25
132.667	127.63	43.52	61.21	56.13	61.66	34.23	137.12	150.93	26.08	75.61	26.74	160.5	112.26	47.03	97.69	40.95	99.52	69.66	43.26	53.85	20.65	125.57	44.99	100.86
132.833	195.9	52.48	15.79	49.57	134.71	21.69	116.53	155.53	26.77	64.22	25.56	119.28	83.8	38.41	107.84	55.7	113.94	47.72	91.96	70.8	18.6	140.08	39.07	82.68
133	153.66	35.22	34.01	47.12	81	36.66	132.46	178.4	37.87	63.23	27.47	86.89	73.83	37.57	74.13	61.69	122.14	62.66	51.56	71.04	22.47	169.9	66.82	67.52
133.167	135.52	54.34	49.07	67.71	128.96	27.16	119.93	153.23	24.54	43.73	25.06	119.91	100.45	35.55	91.84	52.36	103.79	74.02	59.12	86.71	20.37	144.23	42.73	73.12
133.333	203.46	56.66	41.87	57.08	107.67	28.81	129.84	182.06	25.6	34.88	34.47	72.72	104.37	62.8	88.69	49.74	120.55	58.04	60.74	65.32	23.68	132.14	38.44	86.01
133.5	164.38	52.48	60.11	69.46	45.81	28.92	105.01	145.28	30.7	48.57	27.55	141.11	78.64	51.64	113.94	42.28	131.64	15.59	81.97	73.3	27.15	49.68	12.48	77.58
133.667	159.36	41.77	63.1	66.76	148.47	38.07	113.89	110.92	31.26	64.48	35.64	129	100.66	38.38	81.87	44.35	95.75	34.87	66.26	64.96	23.58	51.89	28.68	77.66
133.833	174.26	41.13	17.99	63.45	166.36	22.94	128.36	183.72	33.95	56.29	18.01	124.48	85.28	41.69	87.57	63.29	57.13	21.61	84.7	66.2	25.06	57.81	45.08	98.38
134	105.52	37.2	25.91	51.79	123.42	32.45	92.35	175.06	22.71	41.13	38.86	57.35	69.41	51.78	92.53	69.37	96.03	21.55	100.77	89.56	26.31	90.66	53.77	69.19
134.167	82.35	49.68	38.75	50.01	131.46	35.02	147.53	181.48	49.04	46.63	18.83	75.89	129.17	51.84	103.78	49.22	111.76	15.78	98.8	62.93	30.42	108.22	43.6	84.29
134.333	132.99	45.15	46.19	43.99	116.73	38.74	133.42	151.19	38.89	36.82	21.43	95.64	92.41	53.59	84.93	46.67	100.68	17.8	86.75	80.67	23.12	136.35	48.66	77.17
134.5	137.64	47.51	53.79	63.04	112.72	40.31	105.16	165.99	22.19	52.2	29.22	104.28	111.98	52.9	102.68	44.54	120	27.71	56.74	72.76	18.16	139.98	67.52	103.99
134.667	94.25	53.01	52.16	66.37	126.5	31.68	144.05	164.47	31.29	59.6	47.51	136.97	88.68	41.65	128.83	90.22	106.87	24.33	100.11	78.13	24.66	107.44	55.6	126.2
134.833	165.49	52.14	41.98	82.46	129.09	33.62	103.65	199	31.33	52.21	47.67	89.84	75.72	50.88	93.95	68.03	131.77	28.63	76.48	45.44	25.16	128.22	51.14	125.33
135	106.4	25.45	37.96	28.98	165.47	30.39	137.81	125.97	25.19	83.37	22.97	75.3	112.07	58.98	81.56	67.2	109.44	22.76	84.3	71.74	23.32	126.91	54.12	139.29
135.167	180.51	61.12	36.55	75.64	112.71	29.89	125.21	171.22	30.67	92.99	28.82	66.18	136.59	68.38	78.48	73.52	109.96	27.32	87.11	71.42	21.79	124.3	71.91	115.17
135.333	139.13	34.36	43	70.41	86.85	46.47	133.04	180.91	40.59	58.2	41.4	90.09	131.36	39.79	92.98	40.7	81.39	29.39	100.49	107.96	36.96	136.26	87.48	158.04
135.5	138.88	53.06	63.67	55.86	131.93	44.01	143.75	185.72	34.71	82.07	22.44	73.16	109.75	34.47	99.66	94.48	109.27	35.59	74.3	55.66	32.02	193.83	72.96	107.63
135.667	159.08	54.26	55.67	69.44	106.36	32.23	155.13	177.09	32.56	54.96	31.64	99.85	103.3	71.5	64.41	53.21	61.77	31.89	90.92	16.76	26.07	124.94	51.31	110.43
135.833	185.28	29.49	44.56	67	130.6	36.66	150.47	176.12	43.71	102.41	34.76	70.87	94.51	64.17	138.29	70.52	78.67	31.13	71.81	18.26	35.89	173.88	63.74	111.1
136	150.27	30.08	43.87	24.46	99.18	23.31	124.27	199.52	22.02	74.45	34.53	70.35	135.13	58.75	93.57	59.75	119.73	44.57	59.95	30.89	37.15	135.97	39.56	146.73
136.167	139.78	37.14	32.74	70.53	117.92	33.85	133.99	161.72	31.24	81.49	26.28	92.76	69.23	64.08	101.78	55.67	89.46	28.1	79.22	75.34	28.47	119.44	54.41	126.67
136.333	145.48	30.83	28.9	39.88	102.83	48.13	200.24	187.87	35.15	62.09	36.33	64.73	149.19	56.03	108.79	81.07	85.63	36.27	103.33	86.59	32.25	112.93	72.67	90.36
136.5	121.87	42.86	40.21	83.33	133.78	32.84	176.9	131.97	34.11	60.6	56.38	75.85	93.04	41.21	48.33	51.41	82.74	17.66	69.26	42.91	32.97	156.86	89.22	120.68
136.667	104.42	35.16	88.53	56.89	66.73	53.03	133.45	212.32	35.41	77.99	34.84	74.57	146.24	38.41	28.26	54.23	119.25	38.81	88.47	36.09	26.27	155.88	62.95	156.43
136.833	138.36	41.68	63.96	60.22	67.11	31.63	199.26	186.86	37.97	91.44	37.64	92.97	94.98	67.36	40.82	63.49	83.11	24.28	85.6	45.88	24.96	141.94	93.84	138.96
137	103.65	58.37	44.93	35.34	161.61	39.5	55.59	143.88	36.36	65.93	49.9	61.3	116.56	67.22	47.23	83.88	79.13	28.66	84.56	80.15	30.58	184.95	89.23	106.85
137.167	107.54	27.77	76.23	77.77	126.38	52.87	146.91	173.44	34.14	92.92	52.08	103.38	126.77	55.72	57.29	72.99	108.72	33.26	82.57	78.54	33.01	170.81	76.62	106.5
137.333	99.01	11	74.18	48.67	181.23	34.1	157.38	167.56	39.41	69.28	56.26	83.64	103.86	71.19	92.38	95.11	124.18	20.57	98.7	82.07	29.06	152.25	36.42	182.16
137.5	118.83	14.55	33.26	83.59	134.86	32.09	95.09	165.48	50.25	74.9	83.88	82.18	147.14	47.02	115.03	122.27	94.32	29.55	81.44	37.35	40.54	48.64	23.16	124.73
137.667	129.69	43.36	51.33	105.61	122.22	35.58	95.86	200.72	84.75	57.43	32.57	98.97	87.49	42.26	132.2	96.44	103.89	30.29	101.54	42.42	39.35	93.47	57.39	177.62
137.833	146.65	42.78	33.58	88.85	104.87	47.28	201.95	192.71	67	51.47	37.46	69.76	120.07	35.04	94.54	52.46	90.07	19.98	88.14	68.01	27.01	158.95	94.88	157.78
138	201.98	25.03	63.15	21.12	85.62	43.58	214.55	173.36	87.59	53.9	30.94	68.72	102.67	66.07	75.66	60.81	63.11	29	80.95	63.47	34.06	161.84	98.99	98.75
138.167	152.56	41.36	57.06	33.31	151.61	44.26	169	192.93	83.42	68.83	49.73	73.07	122.28	55.79	76.6	95.29	80.56	40.35	100.8	61.92	27.55	149.7	115.19	155.36
138.333	193.2	49.76	110.84	31.79	117.86	35.51	199.89	150.12	57.46	75.52	54.76	73.51	97.97	81.36	42.46	65.06	104.31	47.13	81.83	33.16	39.97	182.21	86.13	145.84
138.5	207.26	55.29	41.42	41.82	161.59	31.11	199.18	226.36	42.21	75.2	63.15	77.47	73.29	69.26	90.77	68.03	116.67	43.07	65.77	66.58	17.76	205.71	132.49	203.92
138.667	150.9	46.8	66.54	21.61	83.24	34.43	213.74	164.45	86.26	67.52	51.97	111.54	97.09	62.79	108.13	49.9	102.43	45.44	70.88	93.74	41.67	173.35	155.04	128.77
138.833	186.98	46.39	45.17	54.53	123.89	33.07	163.89	209.07	56.23	84.96	24.96	88.65	153.77	49.76	152.68	79.95	98.87	16.27	113.08	63.87	40.28	154.79	114.34	133.69
139	205.7	42.24	88.8	36.58	112.54	43.96	199.65	167.63	47.81	53.03	20.32	109.74	65.41	65.05	119.93	66.31	80.16	34.58	78.09	57.29	70.66	166.51	68.15	195.57
139.167	192.41	36.8	69.89	44.77	120.82	42.43	178.82	171.06	41.57	86.28	51.31	70.03	115.44	72.22	86.35	98.66	97.32	27.95	105.11	60.16	54.51	189.09	155.5	164.73
139.333	222.41	57.35	96.29	29.07	144.34	35.68	187.32	211.48	42.83	77.1	68.18	85.93	108.22	66.04	95.07	105.7	83.87	45.88	115.92	71.12	59.49	199.96	126.18	141.64
139.5	202.08	30.91	124.24	36.52	126.64	39.84	197.39	127.73	44.55	75.2	67.95	79.63	94.05	61.86	59.95	69.28	111.77	24.26	98.44	49.63	48.07	202.24	62.81	164.31
139.667	200.22	38.27	81.09	21.66	113.52	28.83	148.89	199.65	52.97	82.95	36.54	120.13	124.86	61.42	91.06	95.14	112.71	53.76	73.75	36.02	56.15	149.73	47.57	127.75
139.833	197.38	47.55	47.72	34.32	85.64	48.92	159.97	201.34	50.83	92.65	39.71	128.04	125.04	26.2	35.84	98.54	109.67	61.47	79.48	28.38	57.76	214.71	34	154.65
140	170.76	35.63	83.65	21	128.84	26.76	153.64	164.69	57.09	80.78	27.27	84.12	66.96	32.23	42.07	65.71	126.32	63.96	104.72	25.9	53.6	168.42	54.87	192.21
140.167	197.08	57.81	84.19	39.01	119.62	65.1	229.92	184.08	54.93	44.59	57.65	77.33	136.72	53.47	44.87	83.93	108.74	75.81	132.41	26.96	46.06	225.81	49.1	205.83
140.333	149.5	39.17	49.34	38.12	80.94	61.78	137.53	186.01	46.95	50.05	48.52	122.71	156.47	80.12	51.92	74.99	95.45	72.57	75.82	30.43	54.56	172.64	33.98	118.71
140.5	209.35	38.19	53.36	18.45	103.67	39.56	169.92	169.96	47.64	61.98	53.65	89.75	91.59	73.41	53.81	86.51	92.56	58.55	106.37	33.17	43.51	176.51	47.04	124.93
140.667	203.32	57.23	66.99	30.38	133.05	43.55	196.99	176.15	52.07	53.65	55.76	125.82	150.98	64.6	76.9	121.01	72.68	30.84	113.04	35.11	55.47	198.81	96.3	140.55
140.833	202.44	44.35	82.06	25.1	130.72	38.77	161.02	153.36	64.19	75.03	34.81	87.14	117.87	58.01	67.69	88.88	57.46	32.56	75.57	27.21	52.71	138.64	128.76	118.47
141	197.82	47.57	61.06	49.63	140.63	44.38	172.13	162.51	52.08	139.52	56.52	63.3	119.95	60.72	88.97	89.21	115.27	46.22	93.84	22.86	66.06	198.06	84.42	169.67
141.167	188.29	49.68	59.48	21.72	85.15	52.39	199.15	176.66	62.72	91.54	46.72	97.52	123.85	69.63	104.19	74.24	95.39	41.49	94.48	29.89	51.12	140.14	108.63	179.21
141.333	74.31	82.29	72.12	47.6	103.33	35.77	215.12	119.08	54.45	43.47	47.48	89.11	142	57.29	91.68	84.27	118.81	15.08	117.61	21.94	32.01	178.77	135.93	82.49
141.5	178.67	44.66	45.28	40.15	93.26	33.06	183.06	130.59	58.8	59.66	27.94	80.49	115.96	62.87	91.72	91.48	113.26	16.96	136.51	20.42	46.06	204.45	66.07	143.96
141.667	211.13	29.53	64.29	75.8	131.5	45.15	187.64	217.38	36.8	53.21	75.64	82.28	64.41	87.14	90.26	61.37	101.59	34.79	83.27	27.47	62.05	162.6	87.11	144.89
141.833	207.16	69.42	47.1	83.92	103.52	29.07	190.22	165.63	27.6	103.07	106.51	97.59	167.69	79.64	90.45	67.08	102.62	26.98	103.17	25.96	33.44	141.69	68.53	123.41
142	193.69	68.32	58.64	116.45	141.25	37.67	140.75	215.79	44.69	80.5	129.03	114.85	131.97	46.77	98.49	70.13	97.84	23.91	108.31	32.85	45.27	185.22	87.53	136.33
142.167	184.44	31.89	35.73	86.9	117.8	54.34	198.19	190.41	20.85	101.36	34.35	149.45	107.71	36.1	101.08	56.98	128.57	37.45	111.95	23.57	61.57	185.51	133.5	132.37
142.333	191.49	67.15	34.61	89.52	54.78	29.79	136.55	156.92	10.69	83.17	31.53	103.72	161.42	49.1	99.99	61.02	111.49	30.7	118.45	24.59	48.63	190.05	121.84	44.19
142.5	177.69	55.83	68.21	79.27	112.78	34.85	199.42	183.41	27.82	99.91	32.64	92.32	93.03	53.89	59.7	66.21	87.18	31.65	105.73	29.82	43.65	190.23	128.16	95.48
142.667	182.05	52.14	62.52	30.77	140.33	34.2	215.45	195.87	31.21	111.01	51.01	101.1	59.56	51.63	101.33	74.88	115.08	43.16	83.49	28.2	47.89	210.99	187.36	169.88
142.833	124.86	75.31	38.75	109.89	145.75	48.81	187.65	176.35	39.1	78.5	43.81	76.73	99.43	45.12	72.43	59.17	126.84	29.52	109.93	30.61	48	157.13	153.03	143.4
143	152.07	43.13	51.31	100.91	97.58	38.01	160.06	180.4	37.27	77.98	54.71	89.99	44.2	49.24	94.21	52.47	145.86	33.2	98.83	27.24	43.73	144.28	201.5	58.07
143.167	213.63	69.45	86.41	91.41	141.85	33.69	211.59	172.66	45.4	127.13	24.07	75.86	117.91	56.56	88.29	30.08	128.19	56.27	123.49	35.53	41.66	173.4	69.36	67.68
143.333	223.7	68.16	71.61	52.99	104.79	54.12	111.51	191.89	35.69	86.1	33.04	103.62	148.71	54.64	87.68	27.95	92.73	25.06	94.73	33.11	38.86	178.35	95.06	118.27
143.5	195.45	68.91	75.1	123.37	121.36	33.02	127.96	118.53	40.61	120.32	34.08	57.55	105.34	43.85	87.41	34.64	129.7	65.51	76.17	31.88	44.66	198.33	209.62	124.26
143.667	208.09	75.58	67.45	78.88	130.17	58.3	103.02	152.01	32.85	153.07	49.27	70.15	94.94	54.83	67.14	78.54	101.98	72.5	122.79	30.06	59.82	162	48.49	107.72
143.833	195.66	83.98	87.64	86.38	169.35	61.96	108.18	195.1	37.02	138.01	28.79	73.25	134.29	47.31	86.11	130.17	131.92	64.75	137.04	30.93	30.41	179.36	47.41	145.35
144	230.09	82.71	48.47	88.35	130.66	42.91	92.53	159.24	37.22	135.9	32.13	95.96	151.01	47.38	94.06	102.71	86.42	70.68	124.56	24.17	21.64	167.88	49.2	106.04
144.167	245.47	68.91	40.1	79.21	107.53	63.5	98.91	123.58	28.31	84.45	30.11	100.74	122.31	73.24	120.67	83.96	117.74	93.29	100.26	32.74	60.96	154.25	35	105.01
144.333	212.48	85.3	32.49	53.81	124.79	46.19	96.18	175.37	50.86	75.94	36.81	69.74	133.82	66.25	77.83	69.13	116.94	64.16	89.44	28.08	49.24	198.83	53.54	161.97
144.5	197.29	55.24	87.08	87.97	128.59	33.35	63.54	172.7	36.02	100.72	38.48	103.77	94.2	77.23	136.2	58.39	77.15	38.43	111.85	31.77	52.9	140.27	116.69	106.41
144.667	233.48	98.93	49.44	131.6	114.48	37.58	71.46	195.83	23.91	118.95	57.07	49.73	113.92	73.32	100.44	105.89	45.9	59.1	105.7	32.83	52.04	127.14	160.54	182.45
144.833	219.88	104.1	104.98	108.51	168.55	63.57	72.51	185.95	53.55	82.51	44.24	93.48	136.21	59.13	72.13	103.69	85.43	53.68	117.95	30.87	48.11	222.1	147.99	213.94
145	220.28	88.21	50.38	49.48	125.51	48.86	87.21	171.39	56.21	110.23	38.56	57.49	127.98	75.13	70.87	107.24	106.86	50.23	112.16	45.25	65.66	185.11	173.1	167.27
145.167	182.48	113.91	54.29	83.23	119.54	51.35	104.09	202.53	65.88	140.34	22.71	103.96	151.02	54.24	98.72	95.46	102.53	53.28	127.11	38.55	55.5	208.39	194.81	125.05
145.333	208.39	68.87	59.42	83.74	127.02	65.82	78.73	181.14	52.38	67.86	38.67	81.42	143.71	52.44	95.8	78.09	106.34	65.19	67.95	32.97	56.74	139.48	138.86	177.25
145.5	138.53	115.83	43.61	45.58	81.45	48.1	79.25	185.19	20.79	76.83	46.1	90.39	117.15	71.06	111.99	125.45	85.05	66.46	96.91	32.18	58.07	112.91	46.14	179.74
145.667	219.82	145.16	55.96	47.92	119.4	66.36	91.11	178.01	54.19	144.64	23.47	81.58	136.5	55.07	164.95	79.01	119.98	19.43	120.44	40.02	61.13	146.82	88.72	174.18
145.833	223.41	116.56	74.93	67.88	114.45	52.92	52.58	185.27	47.19	108.3	23.41	95.78	80.31	52.91	127.71	85.48	77.18	76.07	133.13	41.44	59.42	187.29	129.49	185.72
146	201.01	96.1	78.67	99.67	123.07	40.06	72.73	156.74	25.89	118.91	38.79	118.3	139.99	63.54	94.04	81.35	75.92	29.63	98.32	50.06	59.5	154.3	104.24	198.93
146.167	162.83	116.03	51.73	91.99	103.24	71.3	70.15	139.77	69.44	100.43	42.6	90.54	128.93	53.61	131.85	84.19	77.09	21.8	127.32	42.8	58.92	154.13	150.11	159.61
146.333	82.46	133.09	75.34	76.25	70.42	40.67	61.66	166.42	48.93	147.92	50.16	60.66	104.64	58.62	92.84	105.2	72.62	30.01	85.48	53.92	61.22	160.49	176.72	167.49
146.5	77.87	111.05	54.06	75.68	125.16	48.02	106.7	169.84	44.54	140.17	62.11	96.84	130.23	49.62	105.14	77.57	118.22	42.06	115.56	34.53	65.13	144.98	132.05	118.54
146.667	102.59	86.66	58.2	77.7	118.69	54.43	99.46	169.38	69.69	126.07	54.86	83.77	136.87	90.97	93.6	73.49	126.22	36.12	102.3	37.28	50.79	126.31	162.02	165.98
146.833	112.25	78.93	77.16	75.84	132.32	49.31	100.52	120.09	51.54	118.4	52.69	88.05	140.18	63.28	84.95	70.69	85.82	69.62	139.15	33.91	54.69	101.81	68.56	112.86
147	135.2	161.4	68.31	88.09	128.14	30.56	35.84	200.95	35.04	116.4	45.18	79.61	121.04	57.21	126.15	54.36	122.99	54.9	106.19	46.91	58.15	59.36	87.57	132.73
147.167	159.18	83.61	39.35	87.64	91.66	46.99	24.55	166.15	35.57	130.55	34.03	81.86	108.27	59.18	114.24	70.77	145.8	49.88	87.69	61.05	65.88	54.31	191.69	151.56
147.333	86.47	110.74	99.26	76.04	119.85	33.24	86.26	164.39	39.64	149.16	40.3	16.09	140.73	80.76	112.46	75.11	124.61	40.63	104.05	38.86	49.92	66.46	79.67	27.06
147.5	177.84	73.05	69.74	56.08	116.46	37.07	93.16	194.87	51.88	126.39	63.01	71.03	136.42	81.36	95.21	87.05	117.05	53.44	114.5	36.99	88.58	88.1	191.5	51.64
147.667	200.34	42.4	52.96	56.28	53.15	45.26	113.15	153.39	35.18	160.09	38.73	99.5	118.55	75.13	132.53	44.19	136.88	61.94	78.52	49.06	88.26	132.65	102.8	53.05
147.833	188.53	114.17	56.38	80.67	55.76	54.19	73.59	192.29	35.35	90.21	46.52	79.3	98.3	101.72	99.86	89.17	141.63	46.61	107.67	36.81	25.41	163.16	151.7	55.82
148	218.59	121.67	42.48	55.89	95.8	40.74	33.97	233.05	36.69	79.16	29.21	78.67	112.55	88.02	92.62	115.62	107.7	62.31	120.57	32.37	58.07	167.71	99.22	31.67
148.167	168.55	102.62	47.38	46.97	55.01	43.2	64.77	125.33	39.28	149.35	37.45	88.36	62.76	80.66	93.22	113.86	87.28	65.66	119.94	31.97	51.7	205.13	173.46	50.11
148.333	209.21	139.66	32.69	28.89	57.7	41.07	130.8	175.94	30.64	125.2	34.5	97.97	80.27	105	88.78	61.86	73.15	31.11	100.8	34.53	59.62	121.78	133.03	42
148.5	105.92	85.77	24.82	66.29	57.21	53.19	102.12	146.63	40.76	103.48	41.6	77.48	76.36	127.03	104.73	62.22	102.64	32.86	12.75	28.62	65.46	58.96	55.01	49.61
148.667	185.42	119.07	35.7	75.59	41.87	47.03	119.33	183.14	34.33	139.73	39.72	155.52	80.21	81.87	111.36	102.26	107.28	15.44	61.28	28.22	66.12	112.45	57.94	38.31
148.833	143.2	133.8	81.81	102.57	87.42	42.59	83.65	202.16	29.04	125.64	54.33	108.06	87.85	78.07	137.7	82.83	109.52	15.29	87.65	39.71	57.73	149.67	113.86	46.9
149	195.59	68.14	82.91	91.07	92.05	44.15	136.33	174.02	41.68	154.6	45.12	95.69	57.54	70.37	129.14	61.56	87.22	23.91	82.57	43.71	61.42	86.92	117.13	39.84
149.167	169.15	106.06	53.62	79.19	60.91	45.84	124.81	112.63	27.05	98.83	44.83	61.94	90.35	73.97	127.54	68.42	128.31	14.52	109.65	54.63	62.09	84.35	110.41	77.08
149.333	178.9	123.36	62.38	76.79	96.85	44.88	53.06	147.62	36.23	129.51	18.51	83.52	120.52	80.83	104.96	51.03	118.55	18.79	74.48	50.04	85.57	158.45	72.21	78.98
149.5	172.2	135.63	63.47	63.53	101.44	64.67	92.41	206.8	38.4	91.81	37.67	76.22	116.93	59.02	121.65	66.73	134.79	17.97	76.71	55.95	62.89	158.65	70.13	42.19
149.667	174.81	170	44.75	109.62	89.71	30.99	63.63	143.83	49.32	153.68	52.41	78.27	98.09	99.26	84.74	62.28	115.68	29.05	151.07	69.08	85.09	170.6	76.03	63.32
149.833	211.83	168.67	63.9	76.97	109.36	44.31	44.73	114.57	45.13	159.46	46.65	67.88	128.19	82.23	103.78	96.69	149.04	38.34	139.65	66.19	93.51	124.37	127.47	61.33
150	39.26	119.33	99.03	54.99	67.84	52.12	93.83	124.37	96.65	142.77	108.21	90.34	111.74	68.45	114.54	87.61	74.26	71.77	97.51	57.29	44.92	148.09	128.89	237.35
150.167	72.44	181.1	184.46	49.95	97.59	45.1	120.92	163.53	131.06	163.83	70.15	110.49	161.66	156.73	141.1	142.21	103.62	112.81	103.92	96.11	87.62	271.87	170.48	351.9
150.333	104.26	119.89	154.64	80.27	110.4	29.14	117.59	115.53	66.3	138.74	48.55	119.76	146.35	182.44	230.09	160.32	111.78	111.7	110.78	91.61	133.85	270.6	107.73	313.08
150.5	65.18	146.52	182.64	84.82	121.42	28.5	143.67	131.3	67.22	103.05	61.06	84.02	122.72	164.84	196.59	132.54	183.71	116.77	104.08	107.88	119.58	230.37	108.03	273.14
150.667	95.24	97.64	126.39	83.03	152.46	37.71	126.29	113.42	74.93	109.89	46.87	100.4	157.57	204.66	194.53	173.87	204.84	107.86	126.8	114.42	125.85	285.34	162.61	263.19
150.833	146.39	150.94	120.47	84.69	139.9	20.51	123.18	81.3	69.95	109.94	39.24	79.56	152.91	160.4	168.16	180.34	159.45	107.38	122.4	87.06	91.26	274.45	210.86	230.09
151	92.62	130.77	128.91	57.85	148.17	27.3	84.08	136.38	44.8	118.15	79.97	94.65	152.39	195.2	162.08	155.52	180.85	108.2	119.05	80.38	119.81	216.52	147.64	267.37
151.167	93.28	154.94	101.18	101	145.32	29.25	137.53	187.4	78.51	166.95	43.72	64.39	165.84	200.94	93.18	151.3	251.9	101.36	116.85	80.4	152.58	177.74	109.78	277.05
151.333	83.67	78.87	65.58	128.83	132.49	37.04	115.74	173.41	88.23	150.29	34.15	71.92	124.49	155.97	126.22	202.9	209.06	124.56	127.71	125.01	120.93	386.16	116.59	189.5
151.5	86.15	156.89	67.34	83.8	140.79	23.65	120.41	148.65	60.22	133.66	62.02	100.21	141.11	171.66	126.91	197.63	258.98	121.5	111.29	109.94	100.29	349.06	140.07	186.51
151.667	75.82	92.18	52.84	111.2	128.95	30.46	138.99	99.42	78.88	145.32	39.96	91.22	168.72	167.25	138.11	225.99	248.24	91.07	128.68	156.58	146.09	298.05	119.21	242.43
151.833	78.45	118.13	98.12	77.49	146.1	24.25	142.6	79.04	58.89	168.82	28.09	64.87	118.39	145.72	119.35	199.01	225.69	137.88	106.78	126.23	143.13	319.62	101.63	220.39
152	55.49	144.42	87.73	101.43	136.86	28.35	139.49	77.94	74.57	151.31	43.05	60.02	100.94	151.38	109.69	173.99	234.61	135.51	118.94	149.66	132.82	311.05	128.83	216.35
152.167	35.5	137.79	34.28	97.09	110.95	30.52	170.99	132.37	61.62	133.12	24.1	66.07	124.1	161.59	99.5	200.76	271.23	123.75	126.26	103.62	106.09	298.98	156.21	195.77
152.333	96.78	164.18	13.37	87.09	214.67	20.38	115.29	115.16	35.99	142.44	34.82	70.63	97.88	133.94	118.9	192.65	254.66	159.17	112.53	102.46	125.62	340.07	151.63	317.3
152.5	103.77	135.4	17.62	100.72	222.18	18.38	112.18	105.65	29.94	184.24	29.74	56.87	101.67	129.98	145.24	127.39	252.76	111.35	157.2	99.37	128.77	305.01	158.74	312.22
152.667	117.46	157.62	42.36	118.44	177.91	25.68	164.04	76.18	49.91	105.07	35.91	40.86	96.42	138.62	172.72	168.78	237.62	133.99	145.91	110.21	146.8	288.79	143.17	329.03
152.833	154.48	167.15	48.72	106.69	320.05	21.88	132.45	124.22	48.84	140.03	26.94	58.33	91.35	151.47	91.76	189.41	186.69	93.63	148.42	101.44	80.54	275.38	180.58	199.66
153	183.09	187.82	51.52	148.11	345.67	21.43	167.74	105.15	27.41	157.23	34.88	75.69	63.82	155.81	115.58	175.55	163.42	85.93	109.76	61.05	72.49	279.55	132.3	244.06
153.167	153.57	164.95	55.14	152.36	398.1	19.75	133.96	115.2	59.59	153.54	18.95	68.05	37.68	135.08	109.88	161.7	143.58	94.74	104.07	61.95	83.03	201.8	125.87	189.37
153.333	100.81	127.74	30.26	165.37	311.83	12.14	126.25	126.64	33.73	156.92	11.13	51.62	11.89	167.81	126.84	110.5	109.98	86.42	117.06	73.54	114.25	230.5	114.44	137.33
153.5	73.53	166.42	19.54	159.9	427.3	21.94	156.68	144.88	41.78	126.4	12.99	27.28	16.08	185.68	109.59	165.46	23.65	47.68	131.97	77.57	98.37	278.65	139.05	202.94
153.667	50.16	99.57	11.52	149.55	125.16	9.31	148.19	137.56	35.62	150.24	39.83	61.15	15.68	114.41	101.24	162.99	49.6	72.4	85.4	63.85	94.22	259.1	146.59	241.68
153.833	59.87	117.8	6.06	115.01	23.48	10.3	140.1	124.4	36.07	157.07	10.52	58.85	36.43	188.06	106.97	116.96	55.81	80.58	59.56	72.62	86.88	206.02	110.12	158.7
154	60.26	132.78	14.1	127.96	96.51	11.43	168.85	131.6	61.58	139.33	41.78	59.97	12.52	176.04	127.98	147.15	34.96	77.8	70.97	71.26	107.96	157.02	139.77	115.19
154.167	51.66	155.65	10.69	122.31	90.08	11.53	146.43	119.78	50.67	157.82	13.48	51.83	11.01	106.06	128.86	98.41	33.44	65.97	72.06	50.32	111.1	103.32	103.35	162.93
154.333	48.42	136.83	14.1	116.09	118.73	11.75	134.44	108.39	45.42	160.21	19.47	62.04	26.83	117.4	150.72	63.25	50.39	64.73	68.64	24.03	94.17	109.92	123.96	262.24
154.5	16.61	157.29	5.76	103.37	118.8	10.34	140.58	137.15	36.37	153.52	21.15	41.59	13.73	137.95	119.54	74.25	52.95	40.49	54.73	23.59	86.81	97.37	109.45	136.76
154.667	23.49	109.67	8.97	59.91	153.74	10.14	101.13	140.97	42.79	187.67	11.21	53.75	12.46	126.85	150.43	41.44	9.39	26.71	46.1	25.05	82.17	81.34	98.2	38.85
154.833	26.08	171.59	9.63	89.75	246.78	9.89	86.23	147.23	27.44	105.69	43.32	42.69	21.72	177.95	146.22	77.73	2.78	17.03	34.34	45.69	79.92	90.08	129.6	88.82
155	23.76	157.46	7.49	94.11	211.52	8.64	77.89	153.5	24.17	135.56	22.77	57.14	16.22	107.28	121.11	51.55	2.34	38.46	28.2	33.77	73.17	122.86	103.61	72
155.167	23.22	126.97	17.4	115.35	239.68	10.23	73.92	134.61	33.97	110.31	16.73	42.58	16.74	151.57	149.55	50.36	14.26	34.83	42.33	50.18	65.43	97.37	130.88	100.58
155.333	29.38	101.42	20.6	83.45	114.22	7.16	76.74	115.2	35.18	98.62	2.71	44.49	6.27	149.64	115.81	50.73	12.21	36.92	33.11	34.88	68.19	83.39	108	80.29
155.5	20.83	124.43	9.87	78.39	43.98	27.03	69.57	119.25	22.15	109.35	31.31	50.03	11.7	110.91	81.86	30.79	6.12	27.49	30.77	46.04	79.81	87.36	134.58	81.18
155.667	26.87	128.39	6.75	54.84	147	6.78	65	120.89	23.55	123.75	10.33	35.67	17.24	85.7	125.84	41.24	2.46	35.78	45.7	39.12	38.88	110.78	130.38	73.94
155.833	18.47	124.63	11.69	57.05	280.9	6.42	58.45	102.01	27.01	147.36	8.02	25.12	18.58	16.41	97.39	41.33	5.73	32.06	29.6	15.78	86.5	94.81	136.8	97.56
156	18.75	78.72	30.35	30.49	369.76	7.47	99.43	89.74	21.33	161.65	17.69	34.17	12.31	22.8	89.56	29.13	7.94	8.64	24.98	25.17	62.05	120.31	124.43	101.23
156.167	9.4	77.51	2.51	17.97	376.05	8.84	79.44	115.43	27.41	121	10.98	28.83	5.87	45.12	104.58	19.21	22.25	50.17	22.37	15.16	61.01	96.56	124.24	38.05
156.333	15.08	95.18	1.82	7.77	55.79	6.5	69.96	150.05	18.44	123.54	17.04	24.73	11.05	55.87	82.89	26.74	10.64	21.95	19.95	19.65	58.02	83.46	127.28	14.56
156.5	17.37	61.62	3.87	34.7	56.67	7.34	66.39	120.53	17.64	112.69	19.15	27.98	7.49	46.75	82.21	33	10.97	23.1	24.12	13.42	66.58	78.62	152.97	25.71
156.667	14.85	40.91	5.68	38.89	418.97	7.26	52.7	120.5	14.15	113.55	6.17	6.2	9.63	36.45	89.99	18.57	1.64	15.33	13.75	19.47	61.88	104.33	162.78	38.66
156.833	16.36	45.68	16.17	30.87	425.51	7.08	65.75	80.03	19.68	133.16	14.26	22.84	12.06	52.4	78.55	18.67	1.94	19.64	20.66	23.61	58.24	84.55	172.53	45.49
157	12.97	64.22	2.7	26.33	108.19	17.62	49.19	115.17	14.64	128.38	20.87	27.86	7.4	52.04	95.52	20.38	16.6	18.31	17.42	17.01	77.57	107.45	169.3	52.4
157.167	22.59	40.79	7.33	23.96	18.25	7.82	40.96	133.46	15.51	102.51	7.89	31.75	7.48	44.97	79.98	13.7	3.65	17.24	9.3	14	54.5	112.21	149.45	34.89
157.333	18.59	57.02	6.55	21.95	71.67	7.4	19.42	115.98	20.65	95.11	1.73	16.73	12.21	50.84	104.16	18.88	11.6	18.2	24.96	15.53	74.17	117.43	152.36	53.56
157.5	22.63	46.59	2	29.81	60.85	8.2	10.42	97.54	24.59	72.97	7.86	16.09	24.14	57.12	68.96	22.41	10.52	19.99	23.86	9.46	68.1	100.84	130.8	21.12
157.667	14.52	41.47	3.06	28	80.19	7.91	16.52	124.74	2.48	82.28	1.81	14.04	17.52	51.48	96.88	20.04	5.44	24.83	16.59	16.31	54.12	109.3	115.83	11.89
157.833	12.91	24.84	4.02	27.25	130.3	7.27	17.52	134.91	31.56	95.32	10.13	11.12	4.46	57.85	77.43	22.32	11.07	10.9	19.77	11.6	25.56	97.39	108.77	5.51
158	25.08	31.98	6.86	27.47	145.6	8.33	12.41	84.76	13.77	99.39	11.34	13.08	10.1	59.09	81.45	34.42	2	17.6	21.32	16.04	8.86	99.06	116.69	40.5
158.167	8.74	36.88	16.22	34.89	127.61	4.69	16.32	75.19	18.2	114.69	5.7	23.88	4.15	46.99	83.94	15.45	3.07	11.29	22.03	10.16	4.65	70.98	128.83	40.81
158.333	13.47	29.36	14.02	29.75	103.73	14.18	8.01	87.05	12.12	47.71	7.52	34.42	9.33	50.17	86.09	17.44	7.51	30.58	14.8	21.59	7.94	86.24	114.03	21.27
158.5	18.62	21.87	2.91	29.79	104.13	8.26	4.44	107.65	25.14	43.21	13.61	19.15	6.54	31.93	85.3	6	1.99	8.77	24.99	5.97	2.26	126.26	116.56	33.66
158.667	11.1	12.35	4.16	8.07	80.64	7.12	3.55	58.02	8.66	72.05	2.26	23.2	17.25	45.04	69.54	10	1.91	13.36	31.65	10.79	5.05	89.23	99.57	49.57
158.833	17.53	15.18	8.52	1.97	54.15	5.44	12.48	83.23	19.55	122.6	1.95	23.99	12.43	16.73	78.99	20.92	8.2	19.28	12.01	12.18	12.21	69.69	102.34	40.39
159	16.36	11.44	4.86	6.15	94.11	6.1	10.12	81.6	11.66	67.55	2.49	24.62	8.98	46.31	108.83	8.75	9.18	16.42	27.57	2.71	9.31	94.08	115.89	33.98
159.167	22.78	15.94	2.75	1.84	65.49	3.01	14.21	72.25	21.73	60.51	2.25	21.26	13.71	65.19	108.31	13.1	14.04	14.01	31.54	18.9	7.74	122.8	175.1	29.68
159.333	11.47	8.85	4.59	6.47	96.23	6.77	12.65	88.4	15.71	54.82	2.39	20.84	6.7	59.34	98.26	28.88	3.22	16.91	17.45	2.8	7.63	110.44	130.95	25.52
159.5	9.51	27.27	19.51	10	12.61	6.94	4.37	112.82	10.78	78.37	2.89	20.65	21.41	40.85	99.46	10.81	2.08	3.84	15.35	13.48	13.42	98.03	85.77	35.34
159.667	20.13	5.83	6.73	16.52	9.78	4.39	16.71	95.4	10.83	55.6	6.35	27.54	7.16	26.24	68.71	19.96	2.01	21.12	18.56	9.01	13.88	97.31	78.09	23.46
159.833	18.88	21.58	2.31	13.96	27.77	4.13	17.4	66.45	22.18	39.09	25.34	21.95	7	59.18	70.74	17.02	1.69	16.79	31.75	2.09	14.91	103.5	112	27.95
160	25.98	18.4	1.96	8.53	13.72	5.01	9.93	103.77	15.87	34.97	6.5	19.39	12.88	19.55	78.18	11.45	10.63	19.98	11.21	24.77	10.31	107.48	97.15	16.15
160.167	11.93	7.87	3.02	12.73	14.13	2.09	9.43	120.5	15.17	43.43	8.21	20.5	2.92	42.4	73.22	6.51	5.31	9.95	27.78	1.96	7.82	108.52	72.89	24.89
160.333	17.09	15.57	2.76	15.37	31.82	15.92	4.6	107.69	11.12	20.94	2.53	19.05	5.46	35.4	86.16	18.88	12.69	4.71	16.48	27.38	9.31	130.17	92.43	29.9
160.5	8.77	9.69	2.11	22.95	17.14	2.57	8.43	121.82	12.16	34.01	1.88	18.09	3.06	40.42	75.76	11.48	2.22	27.12	22.91	2.9	8.2	92.94	100.33	30.61
160.667	11.8	7.31	2.03	18.94	17.17	2.22	12.29	121.4	21.63	47.7	12.64	16.77	11.71	37.46	86.87	11.79	10.62	6.87	11.16	22.95	15.02	101.91	87.38	28.23
160.833	16.58	34.15	1.86	20.1	11.32	12.08	3.31	84.67	10.48	12.95	15.99	22.08	1.96	28.6	98.88	22.74	6.9	13.28	27.59	13.77	6.84	118.56	82.93	9.58
161	13.36	9.26	2.01	13.65	15.37	4.26	4.36	89.61	10.41	16.4	1.63	22.34	4.81	28.69	79.27	9.9	7.43	3.58	28.21	1.83	15.05	72.17	89.3	3.09
161.167	20.34	22.13	2.29	18.92	25.19	1.99	13	109.69	15.03	19.51	1.53	19.63	2.2	20.49	74.76	10.08	2.51	7.01	21.73	25.48	14.29	69.77	88.75	21.01
161.333	25.6	14.79	1.83	8.02	18.54	13.42	4.98	59.52	17.91	9.67	1.71	22.78	2.05	38.74	89.86	9.43	2.95	9.89	16.45	1.83	4.89	118.76	65.55	24.17
161.5	10.77	16.01	1.89	8.1	2.23	2.19	7.49	55.12	12.12	13.19	9.34	19.96	2.13	32.35	64.92	12.13	10.13	6.73	23.69	17.37	6.42	136.91	77.2	28.23
161.667	12.57	3.23	2.53	11.37	8.96	1.71	6.45	76.62	10.36	11.16	2.12	19.25	6.19	38.98	79.29	13.9	2.22	14.33	14.14	14.26	5.97	119.44	69.32	17.98
161.833	14.85	14.42	2.5	23.41	2.85	20.79	3.75	91.22	16.17	12.36	1.96	17.14	16.06	40.25	75.21	3.12	1.98	16.76	15.57	1.93	3.31	95.97	84.4	13.12
162	8.9	19.66	2.21	10.34	7.61	6.83	3.94	69.49	17.64	12.06	19.94	19.22	21.1	45.98	84.75	50.32	3.81	2.08	17.11	1.91	5.68	97.35	79.16	30.53
162.167	20.32	2.62	2.06	9.84	15.66	2.19	5.01	107.24	2.92	6.62	1.91	18.29	20.76	29.43	90.12	14.09	8	7.88	18.02	13.55	6.32	102.07	66.82	25.11
162.333	10.45	9.64	1.84	2.03	9.06	7.07	4.82	106.3	26.76	20.05	1.7	22.92	9.89	27.04	47.42	12.23	1.93	25.51	8.11	23.97	7.45	138.41	78.52	21.3
162.5	10.24	12.17	2.41	9	3.19	22.9	9.34	109.83	12.34	10.63	1.86	17.84	20.02	38.72	67.91	5.41	8.2	7.42	5.74	2.13	11.47	122.99	94.27	26.19
162.667	9.13	23.74	2.23	6.25	62.23	1.99	12.42	143.42	20.45	7.4	1.8	15.52	8.89	34.19	54.86	10.64	6.16	7.46	7.27	16.4	10.49	106.06	102.24	28.67
162.833	16.43	5.11	1.84	7.39	6.58	2.05	2.85	107.65	2.73	18.3	7.73	16.2	13.26	18.68	56.31	11.99	1.98	2.25	13.43	18.07	11.74	87.13	79.18	53.73
163	9.4	18.76	1.79	1.73	12.77	11.24	1.99	81.3	20.79	6.72	1.79	15.62	11.77	35.48	31.57	9.46	2.01	2.31	13.65	19.23	3.07	153.59	80.58	36.5
163.167	12.66	1.83	1.93	21.74	19.41	5.71	3.17	84.43	1.88	11.55	1.8	1.78	15.31	33.75	46.67	15.1	1.94	10.45	23.02	12	5.41	127.25	73.43	22.23
163.333	14.58	15.96	3.25	13.95	3.34	3.61	5	80.95	35.86	9.8	1.79	1.65	16.17	40.38	37	11.05	5.89	2.27	20.41	1.81	4.32	117.68	68.86	24.4
163.5	9.46	20.22	1.91	7.77	14.5	5.46	7.05	106.71	8.83	12.59	1.7	1.59	21.02	25.62	52.98	4.46	2.2	39.56	1.87	33.14	3.2	139.24	54.54	28.4
163.667	11.91	1.94	3.19	9.44	2.23	10.07	2.12	110.82	10.72	8.62	1.73	1.52	5.19	28.7	31.84	19.19	1.93	23.21	29.18	3.65	5.81	96.23	62.94	31.22
163.833	11.83	13.51	7.03	11.98	1.92	2.01	7.81	82.71	13.1	10.32	8.35	1.55	14.36	21.97	16.98	7.81	5.55	9.95	30.54	2.05	5.28	123.85	61.23	29.13
164	8.39	1.9	2.14	13.01	4.64	9.12	6.7	75.79	13.58	6.44	12.18	6.86	20.25	35.04	17.14	14.61	13.73	9.57	13.18	8.82	5.62	117.96	70.67	29.11
164.167	12.18	16.89	2.65	2.82	19.97	5.64	5.23	62.99	3.45	10.3	7.9	18.52	16.7	29.2	16.28	7.01	16.54	7.03	4.23	1.93	2.32	107.44	68.68	22.26
164.333	8.95	2.12	2.17	6.74	2.93	3.36	5.48	78.9	20.4	1.84	1.67	1.8	13.83	27.3	30.39	17.57	13.17	2.29	29.09	10.63	7.44	124.7	56.92	15.58
164.5	2.41	13.08	1.9	18.94	20.72	9.98	7.67	78.01	1.86	7.57	1.76	1.66	29.37	20.57	30.89	8.49	23.96	15.93	13.29	17.96	3.47	173.19	41.3	27.2
164.667	14.15	12.24	1.92	2.37	2.62	2.06	3.75	102.96	17.34	9.85	5.7	1.75	12.14	35.17	23.74	14.75	15.64	16.36	12.37	3.08	4.63	132.05	51.81	29.5
164.833	15.35	19.96	2.95	11.18	2.22	8.12	7.42	107.87	17.34	4.13	1.78	1.71	10.31	24	21.71	19.95	4.93	2.63	18.66	14.97	5.69	108.1	55.76	6.13
165	15.37	1.87	2.62	8.2	2.12	2.27	8.7	57.9	1.95	4.05	1.72	1.7	32.61	38.66	39.52	17.52	11.23	2.04	21.94	2.85	6.8	121.1	43.92	25.39
165.167	7.5	9.75	2.01	6.23	2.03	1.92	6.02	65.19	9.97	5.84	1.75	9.68	38.61	21.96	31.53	8.85	7.13	1.97	12.83	13.42	8.76	130.66	45.84	20.95
165.333	3.18	10.38	3.42	9.94	3.66	10.27	1.75	57.44	14.3	7.38	1.64	1.74	26.22	31.3	28.99	17.17	2.02	9.77	24.45	5.62	7.92	116.47	47.58	27.18
165.5	15.75	12.57	1.81	2.05	3.07	18.28	6.43	47.6	12.9	9.3	1.57	1.8	11.85	25.37	24.51	11.69	1.98	9.74	18.91	1.79	3.59	153.76	47.04	17.26
165.667	7.06	16.92	2	12.05	12.87	13.09	3.65	61.44	1.99	2.18	15.81	1.64	2.14	15.99	26.81	10.15	5.35	11.42	12.74	1.86	3.34	116	52.25	27.15
165.833	9.29	2.41	2.2	7.76	1.9	2.27	1.95	60.97	16.52	3.8	15.03	1.83	2.19	26.21	36.4	16.68	3.65	10.12	18.07	8.39	5.45	109.45	58.25	22.14
166	19.52	17.62	1.8	14.49	11.94	2.02	1.96	80.27	14.08	6.32	11.11	1.69	1.96	27.24	38.73	23.37	5.58	2.17	15.58	10.9	3.39	128.82	57.7	33.83
166.167	9.65	1.73	1.83	2.04	2.27	16	6.93	74.88	10.38	15.61	1.75	3.1	2.14	33.25	18.69	13.8	2.13	7.91	6.27	12.01	7.48	116.67	56.85	25.78
166.333	8.23	11.69	1.72	5.48	14.31	1.83	8.01	83.59	10.08	8.05	7.31	1.56	7.62	27.72	24.56	10.5	11.05	2.6	7.42	2.44	4.81	127.48	45.36	19.43
166.5	7.63	11.72	1.8	9.47	5.43	1.71	2.04	78.28	20.21	19.05	6.1	1.71	7.04	35.18	30.7	17.78	14.7	13.43	7.8	6.45	7.8	110.7	46.88	19.81
166.667	9.38	6.34	1.74	8.1	2.13	4.62	9.94	87.35	7.68	7.86	1.54	1.77	4.62	25.43	28.15	15.38	5.94	2.57	17.14	3.66	5.74	118.76	48.44	26.79
166.833	12.1	13.3	1.9	5.82	11.54	10.43	2.35	83.77	8.33	1.69	1.65	1.65	4.03	27.25	22.25	18.54	3.95	2.19	15.6	1.71	7.4	122.76	41.57	34.98
167	8.38	3.73	1.54	8.19	2.04	2.21	1.81	85.25	12.01	10.29	1.83	1.56	2.9	17.4	24.91	15.83	10.71	1.85	18.35	11.49	5.13	102.48	54.33	20.02
167.167	9.91	7.14	1.94	2.69	16.06	2.15	4.76	78.7	10.02	8.92	5.16	1.76	12.44	31.68	23.67	12.93	10.18	6.81	7.47	2.47	2.56	110.55	55.03	22.14
167.333	9.09	2.01	1.94	1.73	16.93	2.83	4.9	75.74	14.86	20.99	1.92	1.69	12.49	23.23	17.46	15.33	2.77	5.99	10.23	12.16	6.8	142.54	49.17	27.02
167.5	10.73	10.81	1.73	9.85	2.1	8.73	7.67	77.96	21.19	15.45	1.42	1.67	8.32	28.73	13.52	2.61	3.38	5.58	10.26	9.14	9.55	118.4	43.41	15.48
167.667	8.1	10.83	2.03	12.46	14.08	2.02	1.99	80	3.82	3.36	1.66	1.75	6.18	13.33	12.88	16.58	2	2.16	11.29	11.39	3.71	96.85	55.55	13.95
167.833	3.05	3.6	1.69	17.85	3.54	1.82	11.71	56.55	18.85	4.25	1.74	1.8	13.77	13.98	27.64	18.53	11.31	5.78	4.39	5.34	7.29	73.15	43.77	18.16
168	8.56	12.92	1.87	10.21	2.31	4.87	1.74	63.75	10.04	12.12	1.55	1.68	4.42	28.05	8.45	15.8	2.52	2.15	7.49	5.78	2.82	96.7	44.89	25.96
168.167	10.25	6.79	2.72	2.22	14.3	2.05	1.84	57.74	12.48	18.41	1.54	4.97	3.51	22.51	26.69	9.89	2.43	2.13	13.14	1.96	8.67	81.42	50.3	15.51
168.333	9.41	8.86	1.9	1.82	5.38	1.82	2.86	70.61	1.87	6.67	1.6	1.77	6.59	21.65	14.25	14.73	6.13	5.11	9.93	2.48	7.81	62.98	36.91	22.34
168.5	9.46	10.23	2.35	6.64	18.77	13.22	1.69	47.79	14.31	9.23	1.66	1.85	17.36	16.59	48.23	22.82	20.99	1.92	12.28	10.94	6.56	70.08	43.5	9.16
168.667	2.79	4.99	2.68	13.57	1.91	2.73	11.08	69.56	1.91	9.3	1.79	1.71	11.07	28.16	38.22	20.97	5.55	2.06	14.41	7	5.81	35.58	38.61	16.67
168.833	9.34	1.8	1.91	9.75	14.19	2.19	4.11	61.55	12.27	3.94	1.72	1.47	13.85	11.04	31.37	12.1	18.87	1.83	23.57	20.01	5.6	15.73	32.79	23.88
169	6.04	12.64	1.76	13.31	2.37	10.31	1.79	52.18	14.48	3.47	1.63	1.91	3.62	21.06	21.37	10.52	2.85	12.79	13.88	9.64	6.78	8.34	34.17	17.01
169.167	9.24	14.93	2.02	8.44	7.5	2.11	1.72	47	5.7	5.41	4.96	1.79	4.56	13.56	17.26	17.23	2	8.54	19.65	4.91	3.66	5.91	42.22	13.22
169.333	1.66	8.34	1.97	9.21	1.89	1.76	9.76	42.07	2.54	9.63	8.9	1.66	5.21	21.46	23.63	25.35	10.21	5.59	8.44	1.78	15.76	24.34	37.15	25.43
169.5	9.53	6.48	1.94	1.77	24.37	9.61	7.12	42.19	9.44	14.89	23.33	2.1	7.43	25.95	22.05	42.89	3.89	6.36	18.89	13.01	4.37	42.64	51.39	33.33
169.667	6.72	16.08	1.82	17.92	2.21	13.6	1.86	44.89	9.11	8.15	1.59	1.66	7.77	18.41	26.28	7.87	2.35	2.25	13.46	8.82	9.9	62.78	32.46	31.68
169.833	1.84	1.78	3.13	8.68	2.08	8.71	7.58	51.85	1.68	19.46	1.62	1.71	9.68	15.54	26.05	15.37	41.5	9.77	11.99	8.73	6.49	61.6	36.64	11.58
170	9.15	11.93	3.76	1.99	3.36	8.67	10.51	50.28	13.64	10.6	1.6	1.77	5.86	11.67	11.1	7.63	2.18	9.66	8.74	5.86	2.82	53.6	41.65	27.99
170.167	6.29	7.54	1.91	17.27	12.33	7.51	3.98	45.42	1.85	9.54	1.6	1.6	13.52	21.66	34.77	12.34	2	11.97	5.76	18.2	4.05	43.18	32.67	27.14
170.333	9.58	1.78	1.67	1.85	10.16	2.24	5.6	36.8	19.44	15.22	1.65	1.86	3.76	18.75	17.83	23.76	2.34	4.16	8.81	1.97	7.71	32.61	38.31	32.72
170.5	1.71	13.92	1.88	9.07	7.15	2.19	5.5	50.23	2.98	23.44	1.94	2.11	6.77	24.45	18.95	23.37	10.17	17.17	10.54	1.74	1.84	38.14	49.05	22.37
170.667	5.61	8.53	2.58	8.32	2.74	18.09	10.26	35.75	1.71	3.06	7.39	1.98	5.99	26.09	33.03	15.43	2.13	6.42	11.07	6.45	6.5	34.91	27.31	17.8
170.833	8.37	1.98	2.06	12.04	1.79	6.62	2.64	35.79	20.21	1.98	10.77	1.61	15.95	16.87	27.16	13.78	16.21	1.95	9.6	8.33	2.51	14.74	27.31	22.52
171	9.08	18.54	1.95	6.84	1.8	3.16	10.12	36.3	1.79	4.88	4.32	11.73	7.03	24.02	24.33	13.67	9.34	10.96	6.53	1.83	10.48	10.94	26.56	29.99
171.167	8.59	6.5	1.75	11.57	14.01	2.09	2.01	37.15	7.85	8.97	2.99	11.11	4.9	23.98	4.49	31.33	18.8	1.89	9.19	1.68	2.44	4.02	26.19	17.2
171.333	1.62	17.88	1.92	12.45	6.31	1.83	6.55	42.44	4.96	14.88	2.38	1.94	6.47	20.66	25.44	31.51	19.02	8.45	4.92	12.72	6.54	5.34	31.47	2.28
171.5	8.37	4.93	1.67	4.07	1.86	14.52	7.6	32.87	14.08	6.79	2.34	1.71	4.44	23.6	25.65	11.98	19.17	10.86	5.5	2.07	2.64	1.85	38.91	24.52
171.667	7.98	12.54	2.07	1.93	8.06	2.48	8.92	30.79	1.94	7.17	2.73	9.93	1.98	24.09	20.34	15.35	2.3	16.71	6.48	13.94	5.27	30.14	42.8	24.18
171.833	1.76	7.14	2.01	6.38	19.3	2.18	1.84	35.6	12.69	3.58	12.37	1.7	2.84	25.57	16.94	27.36	2.57	10.89	5.33	15.7	2.05	20.09	32.52	25.33
172	13.17	3.02	3.02	6.81	2.65	2.2	6.6	33.56	2.32	2.13	1.78	8.94	7.9	7.72	13.09	15.79	2.5	8.47	5.15	9.48	10.41	10	35.2	14.51
172.167	4.3	12.71	1.73	9.26	8.27	1.75	1.68	44.07	12.02	6.46	1.72	16.95	6.4	17.58	14.51	21.84	7.32	10.29	13.28	4.42	4.75	9.44	30.73	28.04
172.333	1.73	12.54	1.59	12.19	14.85	7.45	6.58	39.87	5.61	14.19	2.04	31.21	10.6	19.15	16.24	11.64	16.25	17.28	1.85	1.79	6.4	12.21	28.63	15.19
172.5	6.58	6.93	1.82	8.41	3.92	1.95	16.42	35.53	2.73	1.89	1.52	40.21	2.78	17.96	26.52	26.06	7.67	23.61	6.72	18.37	2.24	25.79	40.56	35.79
172.667	8.67	5.42	9.93	2.92	14.02	1.93	10.08	33.28	2	6.51	4.86	36.31	12.87	23.09	17.28	16.51	8.19	13.2	4.84	2.19	3.9	7.65	30.75	30.32
172.833	2.44	12.13	2.2	4.73	1.9	7.12	2.01	38.36	1.84	8.89	3.12	19.69	15.31	42.18	23.1	24.39	6.21	13.1	5.95	13.81	6.14	2.5	33.98	13.86
173	8.48	20.33	1.8	1.8	1.82	2.31	16.03	30.69	12.15	7.66	1.7	29.76	13.53	22.96	25.87	16.45	9.04	11.1	7.57	3.02	7.54	8.7	34.34	12.58
173.167	3.97	7.57	1.88	8.36	11	1.83	2.55	28.59	1.81	10.34	1.65	17.15	7.8	25.93	13.4	34.63	27.94	11.77	10.67	5.8	9.45	4.07	24.71	34.89
173.333	3.72	9.46	1.81	2.16	8.87	8.16	12.38	28.05	11.25	5.06	1.85	2.14	2.15	20.19	21.49	24	9.93	11.38	6.33	7.83	1.93	22.25	23.77	28.63
173.5	3.35	8.05	3.91	1.87	15.77	18.55	17.18	26.78	6.6	11.76	2.56	1.84	3.95	26.29	22.81	31.81	1.89	14.77	24.72	1.84	2.07	15.34	29.49	36.55
173.667	6.87	4.42	1.69	7.45	2.63	2.9	6.33	33	1.84	1.74	1.68	1.92	1.98	27.08	16.47	19.57	17.41	19.68	3.5	21.65	4.43	35.09	32.09	44.36
173.833	7.71	9.88	3.89	17.68	7.25	2.16	6.72	25.66	2.01	6.23	1.57	1.88	7.35	29.42	43.89	22.13	11.88	11.83	5.23	2.48	9.24	29.23	45.37	12.7
174	1.85	7.6	4.58	14.88	2.21	9.46	20.87	32.48	1.67	5.38	5.01	1.82	8.98	18.36	39.19	27.14	35.97	13.92	11.23	6.94	8.67	6.96	30.33	18.62
174.167	8.56	10.81	5.18	12.85	7.12	2.1	15.67	28.79	12.21	15.02	2.55	2.67	4.6	24.03	25.33	24.92	29.09	11.66	3.61	1.86	6.86	13.48	46	22.73
174.333	5.4	8.22	6.68	1.75	9.3	12	4.79	35.16	10.59	8.23	1.81	2.01	10.96	31.1	22.18	26.31	13.58	13.52	5.93	11.67	2.36	2.27	38.52	9.82
174.5	4.75	10.81	2.47	7.75	3.29	1.82	16.38	28.48	3.01	5.48	1.62	1.96	5.61	10.54	35.81	17.09	21.93	13.63	21.98	14.36	13.32	21.16	27.8	24.38
174.667	13.25	2.79	2.38	7.26	2.08	1.56	10.56	37.14	14.68	2.69	1.74	1.95	14.26	24.07	21.49	26.62	5.38	11.93	4.23	10.82	11.84	31.45	31.94	4.12
174.833	1.84	17.52	2.13	6.57	25.59	1.92	6.14	30.75	1.9	16.09	1.75	2.14	6.14	32.35	15.7	22.48	8.33	19.99	11.14	2.06	12.92	24.35	34.83	13.8
175	8.71	5.86	3.69	6.78	15.72	14.28	11.14	27.21	11.59	14.48	1.69	2.26	10.33	30.03	2.09	21.46	12.56	2.2	7.2	1.97	13.97	3.81	30.78	20.26
175.167	21.01	14.83	2.06	7.21	7.2	3.04	2.23	35.31	1.9	11.47	1.59	2.29	2.42	47.03	14.98	28.62	5.02	9.05	11.76	16.82	2.45	6.33	31.42	29.89
175.333	15.04	9.48	2.93	13.21	1.8	3.91	6.6	22.06	2.18	2.32	1.97	1.99	5.25	17.85	30.46	18.77	13.95	10.79	7.65	2.73	4.19	10.29	26.17	34.46
175.5	1.9	6.66	2.86	2.47	2.09	2.07	1.72	20.27	18.45	14.92	1.66	1.95	12.4	21.95	37.29	11.12	14.39	9.31	7.25	4.5	2.05	25.58	44.08	27.13
175.667	1.71	12.2	2.54	7.77	10.68	3.62	1.84	20.18	1.83	9.54	1.65	2.21	7.84	5.56	38.11	22.78	22.6	15.46	19.08	3.87	12.44	2.85	31.34	21.67
175.833	6.06	10.7	2.95	7.33	1.72	3.38	5.94	20.13	14.95	37.02	1.72	2.41	13.05	7.95	32.75	23.98	64.86	11.19	9.85	11.38	15.57	2.42	37.88	11.04
176	7.83	6.69	2.46	8.89	1.7	2.1	1.94	22.13	1.96	39.52	2.45	1.99	14.74	17.97	46.75	27.24	7.08	14.87	2.95	1.89	2.13	5.68	34	25.28
176.167	9.34	8.92	2.49	9	1.83	2.03	11.3	24.08	11.06	37.73	1.69	2.71	11.78	10.35	34.72	25.38	12.58	11.43	16.86	1.81	11.18	2.26	28.75	19.2
176.333	1.82	7.23	1.93	3.85	15.27	2.84	14.05	14.76	1.87	33.92	10.28	1.87	17.48	19.98	20.98	28.71	21.4	16.18	9.22	8.45	1.89	4.08	44.13	34.44
176.5	7.7	5.44	2.2	5.89	6.84	6.29	9.73	18.64	1.95	12.09	2.96	1.9	15.05	9.49	20.65	17.79	12.88	45.05	14.46	1.83	7.63	4.04	42.89	10.49
176.667	5.68	11.84	2.49	2.11	18.29	1.86	18.21	24.8	14.93	21.55	1.92	4.6	5.59	16.03	21.15	21.56	10.61	3.13	4.06	1.89	7.87	3.95	38.45	24.06
176.833	18.36	2.47	2.33	9.26	2.38	3.94	2.16	19.27	1.87	9.23	1.54	2.3	12.35	8.22	24.84	15.14	2.85	2.56	3.68	7.46	23.32	5.35	20.71	23.83
177	6.99	12.58	3.37	1.6	2.05	21.1	12.99	15.8	1.74	9.26	1.6	2.05	5.3	9.17	25.51	28.69	18.4	16.77	6.56	1.86	12.75	10.39	30.05	23.55
177.167	17.99	11.98	2.74	4.83	16.18	16.97	18.66	21.53	16.42	2.6	1.61	2.31	14.86	16.46	35.34	18.73	16.6	3.64	10.27	4	41.2	12.13	22.8	13.89
177.333	2.19	12.92	2.66	9.28	1.94	5.14	8.91	27.07	1.66	1.91	1.79	2	21.63	44.57	10.8	38.65	2.87	3.86	10.43	6.6	4.68	2.08	45.27	17.12
177.5	9.29	13.54	3.89	2.14	4.59	1.85	3.3	20.35	1.76	1.74	1.66	2.48	24.04	28.61	28.15	30.54	20.14	8.81	9.84	7.41	2.33	4.7	31.54	12.26
177.667	12.09	1.75	7.96	1.88	9.67	8.7	1.98	16.81	9.93	2.05	1.84	2.13	24.33	21.39	19.6	20.76	13.22	11.29	6.72	12.41	2.25	2.2	20.78	25.82
177.833	9.37	9.35	8.66	8.28	7.57	1.76	2.4	31.11	1.63	8.75	1.73	2.14	25.35	29.93	30.48	31.41	7.61	11.18	12.81	14.96	4.34	6.51	28.37	14.6
178	13.56	4.62	1.94	9.83	5.08	5.22	2.6	19.95	1.42	23.46	1.6	2.24	49.38	25.62	24.36	37.84	16.27	2.41	2.24	10.08	14.48	7.76	32.65	26.68
178.167	11.8	7.19	1.75	8.48	1.89	1.81	8.41	24.79	4.46	7.29	1.78	6.43	16.54	25.38	15.5	37.35	11.52	18.29	13.03	2.34	8.34	3.46	25.12	5.59
178.333	8.76	4.97	1.82	22.25	1.59	1.99	2.14	17.42	17.33	3.18	1.65	2.89	20.67	29.76	21.65	20.13	23.03	13.58	8.94	14.15	14.19	2.42	23.61	11.01
178.5	10.99	8.74	1.93	2.28	2	7.96	3.42	23.68	1.68	5.16	1.88	2.14	2.83	20.45	15.58	35.9	23.91	2.24	17.16	11.41	8.51	10.85	28.07	26.51
178.667	9.32	8.71	3.56	6.25	1.7	2.4	24.01	30.88	1.87	5.18	2.48	2.17	11.48	21.28	26.68	21.56	21.15	9.16	6.07	17.56	12.56	12.63	27.63	16.19
178.833	19.01	13.8	2.26	2.24	14.41	2.36	2.1	27.18	13.11	12.72	1.68	2.25	9.51	21.8	12.78	43.65	3.85	20.55	6.45	6.93	8.06	15.36	28.93	20.7
179	9.2	11.54	2.1	7.39	27.07	12.43	2.01	17.52	2.33	4.48	7.76	2.26	14.17	15.2	14.49	47.16	32.41	12.32	4.73	2.02	11.05	11.95	46.22	19.08
179.167	5.91	3.9	3.89	23.28	2.47	7.03	16.72	37.33	1.86	5.57	1.83	2.38	19.42	16.29	36.14	24.25	51.43	10.61	15.46	6.67	6.66	25.64	39.56	35.72
179.333	12.33	14.9	16.42	3.64	4.81	2.65	18.39	47.62	1.57	1.82	1.6	1.86	7.1	23.07	38.77	25.58	12.71	7.11	2.68	1.82	5.39	3.18	41.94	34.48
179.5	9.89	3.12	19.67	1.93	2.09	1.71	16.23	34.25	17.44	8.58	1.77	2.19	18.08	24.58	14.19	57.64	24.77	10.38	11.73	9.62	5.97	2.68	42.47	10.87
179.667	7.69	10.63	2.13	8.11	7.27	7.91	14.07	14.12	1.81	5.28	4.14	2.12	4.23	40.39	14.78	37.15	17.1	16.27	8.19	13.14	1.98	2.29	31.29	27.51
179.833	6.42	1.71	5.96	11.17	2.01	5.39	5.66	26.38	1.69	5.98	6.95	2.2	12.77	2.62	33.58	39.04	9.55	5.14	11.91	11.01	1.97	7.64	21.06	21.43

## Sheet: panel 2B
Area under the curve
tmt1b wildtype - LIGHT	tmt1b homozygous - LIGHT	tmt1b wildtype - DARK	tmt1b homozygous - DARK
2519	2720	366	776
1985	3466	243	2348
1244	2494	233	1436
2575	2780	1561	4603
3039	3615	2190	1030
1661	2006	321	2027
3423	2556	1152	1151
5354	1562	4551	862
2420	1299	1146	1354
3110	4468	3295	2955
4325	5554	1102	5708
3086	2851	2716	3539
2808	1747	407	429
1859	1631	579	1568
1449	1535	248	1313
3036	3129	1381	1951
2912	2997	1742	934
1267	1360	263	1202
2513	1833	1405	760
5688	2030	2869	660
1269	1227	594	781
1806	3601	1314	2464
1343	3366	551	6288
2971	3558	1060	2468
3680	2410	671	676
1473	1379	1139	1533
1421	1975	377	1756
1352	1888	844	1230
2510	2471	1705	964
1027	1076	260	757
2787	2100	963	858
4147	1262	2204	669
1109	1075	542	872
1970	3306	1390	2793
916	2063	292	2204
2146	2598	589	1708

## Sheet: panel 2C
Note: each data point corresponds to the average distance moved (mm) by each of the individual animals (wildtype and homozygous) every 10 seconds of the trial.
Note2: each column represents the behavioural profile of one individual fish
	Average distance moved (mm)
	tmt1b wildtype																																			tmt1b homozygous
Time (min)	fish#1	fish#2	fish#3	fish#4	fish#5	fish#6	fish#7	fish#8	fish#9	fish#10	fish#11	fish#12	fish#13	fish#14	fish#15	fish#16	fish#17	fish#18	fish#19	fish#20	fish#21	fish#22	fish#23	fish#24	fish#25	fish#26	fish#27	fish#28	fish#29	fish#30	fish#31	fish#32	fish#33	fish#34	fish#35	fish#1	fish#2	fish#3	fish#4	fish#5	fish#6	fish#7	fish#8	fish#9	fish#10	fish#11	fish#12	fish#13	fish#14
0	8.77495	5.89104	3.64365	6.3733	5.68099	7.94987	13.2849	34.128	21.2967	36.1672	16.0975	7.07771	40.461	22.2669	24.4179	70.2935	49.776	31.8137	95.2121	42.0783	41.2841	87.5904	169.192	158.98	15.8674	27.1493	24.1374	9.40217	29.3215	7.54656	29.6269	60.7696	48.6165	56.0935	26.6319	44.7817	36.4213	36.4045	33.3791	18.7211	18.1535	52.8441	70.9277	54.3637	44.014	51.2726	35.6324	67.3173	122.462
0.166667	10.2415	5.40144	7.34179	9.37778	7.606	12.1575	28.9604	40.3763	33.0199	36.1467	26.6916	9.96811	26.4563	41.825	23.2671	143.295	17.9977	41.8245	121.2	45.3008	56.8975	88.5805	147.8	195.889	7.3738	9.80203	39.479	8.68259	37.959	16.2477	21.6235	92.2753	25.9175	43.1676	16.4836	56.1446	35.2101	48.2796	40.4994	34.2152	9.27832	53.788	98.8008	72.5052	50.3459	54.7554	49.9774	94.245	139.537
0.333333	14.588	8.62	7.59754	25.1097	11.97	18.6758	28.2815	69.332	41.7815	67.4218	36.61	20.0173	15.2336	23.3994	26.575	25.9371	40.8515	41.4749	106.17	67.1749	47.3647	83.5492	201.625	159.856	7.92693	20.7248	11.2762	6.29903	29.3948	4.97286	16.0029	55.7437	24.0573	58.5271	31.1788	77.635	69.94	61.8377	68.2455	49.2194	13.8515	68.2679	110.337	88.5129	43.9449	62.7899	67.7896	114.831	161.574
0.5	16.0743	5.19189	13.4412	29.4785	18.7539	19.5424	47.5822	73.833	51.8412	59.5105	45.5209	27.6912	17.6242	24.7907	58.1233	68.4201	71.9112	56.2547	108.259	74.7619	60.0158	108.038	179.13	142.939	18.3709	20.1824	15.1332	9.6196	41.0912	5.35881	46.1684	76.9665	35.2212	29.4298	14.1536	72.3642	89.3454	56.1787	57.5537	63.5006	42.7818	89.4777	115.38	98.7479	38.9693	80.5674	67.6375	190.806	149.671
0.666667	18.2862	11.3211	8.68586	27.0243	24.3735	21.4125	48.8374	77.7342	82.9037	65.5957	49.4057	29.6605	18.9	43.1242	43.9928	51.646	73.1499	74.1225	122.911	74.9297	68.5201	150.042	197.236	185.133	26.9234	27.2691	14.3159	10.4719	17.0179	7.50247	35.3937	66.9466	39.5197	18.6408	11.5388	101.226	113.367	71.4194	71.8964	57.977	30.3396	80.7826	108.954	119.374	61.6331	80.1638	85.0922	172.739	164.455
0.833333	24.7056	15.6424	8.46475	27.5573	28.4228	20.0608	53.9233	73.2417	69.6521	71.4541	58.0518	28.0633	33.5809	42.2778	67.919	61.8634	69.6262	68.2914	103.715	67.3498	62.9442	161.985	155.012	155.099	32.8038	9.91605	52.8795	39.7939	20.8942	17.349	35.5249	75.2414	44.4642	24.5368	10.4379	74.7269	106.375	70.3492	55.5449	47.9722	34.0081	89.107	116.155	107.941	67.0838	77.6345	50.666	102.499	176.509
1	22.0113	7.0482	12.4364	17.0612	15.6517	18.1808	52.6253	78.581	66.3981	63.1934	25.3301	23.414	38.1522	28.1336	66.052	47.8078	70.7841	98.7676	78.7833	46.7751	64.0107	160.101	212.898	169.135	49.1049	21.6874	20.1756	34.9193	23.2908	14.5594	35.3407	88.1964	54.4584	26.3959	6.56511	93.2924	79.3299	39.2287	47.9021	43.1563	32.0102	102.796	103.838	99.128	56.1838	69.9535	48.4121	143.971	188.151
1.16667	16.9121	9.62407	6.99409	20.5913	19.9469	26.2741	41.4997	49.2669	51.3364	49.139	48.1596	22.6251	33.2988	43.5788	73.1036	34.511	81.9839	58.944	100.488	66.9737	61.271	144.283	178.436	145.288	43.0412	41.7651	23.2901	38.3092	30.0502	21.6466	40.5929	81.1706	57.0251	54.0578	14.2911	62.9336	83.6745	64.895	32.8082	11.4316	26.1985	53.223	72.639	61.8199	57.9165	56.7504	50.6522	130.102	150.085
1.33333	14.3534	13.1631	11.939	16.2339	16.8893	20.5376	31.5614	43.1622	42.9148	41.681	46.2972	19.4834	38.1442	55.5169	67.5081	80.241	87.2566	87.6784	155.826	81.3648	66.9773	115.557	238.044	145.852	61.7318	41.0786	45.6479	36.67	45.2758	31.6176	51.6723	102.254	68.5027	21.4723	23.5948	68.0178	54.3016	53.4086	46.8958	24.2249	32.3839	68.7081	76.4889	63.7845	33.5898	52.3469	44.0483	133.114	139.205
1.5	12.728	3.27143	5.65206	16.2628	20.2565	23.3191	26.9529	57.2547	47.205	44.1649	35.9883	27.947	35.5816	42.4732	72.8241	22.714	86.9545	62.1317	137.24	81.9635	68.03	179.253	165.654	176.784	74.0159	34.6178	36.6716	39.0212	30.6343	29.3173	47.7587	110.914	53.9589	11.3694	26.4929	61.7981	65.0847	61.8702	34.6354	43.3311	23.5372	61.2798	61.6186	71.138	41.5015	49.532	37.1101	109.63	143.753
1.66667	12.7027	13.5645	11.7381	25.0495	30.7353	24.4929	39.6921	63.8324	55.3582	44.344	47.8741	41.035	40.1467	41.0375	58.4924	23.9113	78.8013	65.8868	132.22	97.7856	48.8801	160.958	180.652	164.61	67.0634	54.8721	48.4927	32.9311	38.8147	38.7267	48.7205	85.4365	69.951	30.1272	17.1912	77.9982	76.4652	86.6485	39.8925	29.1755	37.2027	70.9398	79.9273	76.2148	47.4134	54.1132	63.3787	106.043	176.076
1.83333	13.538	19.6906	13.7642	25.0254	28.6111	29.6245	37.7715	64.455	68.3668	51.2507	44.981	39.3622	38.3104	31.365	47.0041	50.9038	67.6112	88.024	172.738	86.9866	26.1377	155.757	183.712	184.246	54.9736	43.7368	47.6472	28.4237	25.389	57.4061	66.8428	81.9078	54.4322	19.6013	23.9515	75.8543	89.9075	87.9746	44.0642	29.1636	32.387	86.9412	140.143	70.9628	52.5549	53.4486	71.7049	147.508	153.527
2	8.39989	11.6989	21.3628	31.6728	37.6989	24.3994	59.453	72.3394	83.156	80.6336	61.0609	51.5112	47.5351	38.6191	67.6231	116.851	31.9722	18.0763	126.977	80.9152	46.0108	137.153	164.828	197.111	57.9864	26.2335	46.8113	40.8545	47.6718	45.7802	88.1989	89.0712	38.3468	31.4585	10.517	106.138	116.813	74.5991	39.3458	55.5572	36.5468	94.5373	103.84	84.034	72.5243	95.5501	63.6768	85.7122	193.42
2.16667	19.4104	18.5855	17.578	42.6732	41.3992	27.2832	60.3347	85.5648	80.6681	80.9331	64.1611	45.8427	52.6251	45.7673	44.5257	30.2566	72.4648	97.4976	95.8248	71.6588	66.1109	87.2165	180.845	132.544	69.2366	33.0593	53.395	37.1713	33.9278	62.8305	49.2486	91.6578	55.1619	11.3013	44.167	110.404	94.121	96.0522	58.2635	78.8993	30.0309	112.446	135.666	114.072	81.4055	60.5868	56.8836	105.695	152.271
2.33333	13.8508	20.551	13.315	37.4273	37.3631	13.9148	53.8623	67.1934	60.5311	36.2502	44.8387	43.7496	57.9117	71.0514	39.6417	40.5526	73.7116	55.1731	143.791	47.3904	26.9349	143.727	172.58	182.531	61.45	38.7015	83.8814	24.8581	30.209	52.637	61.8564	76.6027	45.7747	19.3334	40.9662	83.5948	97.1702	70.9887	42.9594	49.1015	43.9188	87.6851	113.269	71.9046	62.1563	69.3116	61.712	108.154	147.402
2.5	14.6953	13.6775	11.7401	27.3688	40.0946	25.2565	40.7891	47.2822	76.9408	50.9963	43.2418	48.2332	52.7039	41.5869	45.6723	122.932	96.8753	58.5638	103.621	71.6183	64.0935	143.373	142.41	155.818	83.8733	54.7132	80.3328	42.3603	54.456	66.9753	63.5376	80.3744	51.3928	21.5466	34.3054	88.2307	84.0144	49.5838	44.4355	46.444	25.6586	95.2654	97.6123	69.7368	54.0059	44.9965	41.8999	158.384	147.793
2.66667	12.8245	14.9488	8.30296	31.293	24.8449	21.9577	45.2398	47.8899	44.4238	52.6525	41.0311	55.7962	48.6868	38.6293	37.5304	33.5118	55.2235	56.9115	71.4867	73.5314	72.027	114.318	182.988	179.779	85.526	50.408	92.0091	34.0239	49.4588	36.1795	63.2086	83.9796	54.016	22.2819	34.4898	33.8348	61.9363	49.6676	30.3927	49.9936	22.5469	62.918	78.801	52.1746	42.4499	46.2602	57.0497	130.509	170.549
2.83333	10.4274	15.041	11.3848	31.9781	26.4329	10.9321	32.6091	48.7883	52.0987	36.6123	43.942	37.5905	42.3153	50.6895	38.3242	103.704	59.9569	66.7948	130.691	41.5519	33.4193	127.907	136.541	127.309	73.7597	45.998	84.9379	31.5874	51.2981	44.569	84.9527	85.9987	57.669	22.1342	15.7109	64.5482	58.279	61.9353	27.9223	38.7537	35.8377	69.2233	79.3119	57.0934	39.0121	35.0329	32.3852	101.974	135.342
3	14.3075	16.4196	17.7581	51.3549	30.8729	19.1288	30.0132	54.3852	64.3533	49.1606	55.2411	51.0131	71.4502	58.9264	43.712	121.471	58.7696	41.8536	65.6785	59.1821	36.4955	128.34	158.147	139.779	77.4146	29.5644	84.6339	49.728	47.0956	40.5835	58.2271	92.4894	44.6004	21.4418	42.4426	70.6469	89.408	58.2231	32.746	33.5672	27.9867	79.7599	87.1964	78.8419	37.4072	61.9451	56.404	99.8358	149.029
3.16667	22.2886	24.5965	28.3337	50.969	30.7608	18.5345	41.9568	68.9356	79.3805	64.8211	61.0963	62.3541	50.9569	51.3398	42.788	34.8803	55.3781	57.0359	86.0997	48.7687	37.489	135.575	164.475	135.251	64.308	22.9768	78.2738	42.9582	25.8764	58.6428	63.446	93.5911	67.9547	18.9939	35.8918	116.081	106.932	61.1036	34.8918	23.7033	35.7979	78.1191	80.6161	66.5184	67.6744	69.7712	64.2228	142.106	156.401
3.33333	12.4801	17.224	32.0334	55.6286	60.2014	21.5448	53.142	85.1765	84.762	44.8465	71.8963	56.9499	64.7994	73.5455	41.4416	43.2805	57.6071	30.8697	129.614	48.8927	40.9455	123.575	161.291	142.592	81.3726	61.3482	71.4873	44.6802	53.3798	65.7921	49.394	86.3249	24.5752	31.4392	37.0805	124.621	85.2728	46.827	43.0369	25.6767	40.9243	102.976	115.915	60.6457	53.7708	63.6531	83.4443	151.039	173.334
3.5	22.0497	20.7347	18.7607	49.4322	47.8922	29.5176	51.6874	82.9368	52.0964	44.3079	67.3505	88.0253	71.7435	65.8049	34.8426	64.0252	36.0927	33.7068	115.596	88.8659	29.218	122.828	163.379	141.78	76.8638	49.9049	110.076	68.8767	38.87	61.1292	62.8055	80.8829	54.0972	34.6184	31.2437	125.294	127.214	54.3941	45.5972	51.7051	34.6381	138.453	108.963	110.395	39.0957	64.4933	60.404	115.414	189.05
3.66667	18.8784	27.0054	34.719	53.615	41.1782	36.4173	39.9947	87.8014	83.1071	71.0436	75.2061	56.25	54.4956	45.1591	32.5746	91.3503	67.9727	56.3977	88.7828	75.0564	59.6617	80.7879	188.018	142.783	70.344	61.1128	83.8431	35.0762	16.0945	58.0307	53.2961	109.52	55.5639	19.813	31.611	99.7499	113.764	70.2962	38.7312	68.4479	40.5535	82.6283	104.79	61.6803	56.4977	55.4753	64.6874	104.2	172.309
3.83333	16.1913	17.2653	13.6652	27.4007	36.868	31.0021	25.5977	59.202	91.1758	68.5215	60.4569	54.8934	61.6775	47.3174	47.8315	60.7336	70.691	91.1422	133.669	89.186	54.5341	122.481	112.663	164.393	103.838	51.7688	83.7287	57.1217	38.6528	76.4652	58.5189	103.24	43.0945	31.9383	37.3163	96.2395	58.2665	54.17	26.6024	41.6309	32.563	99.1999	95.0246	69.2113	38.6511	60.6737	57.6385	127.062	158.162
4	14.1109	17.7978	17.0265	30.7046	45.9128	17.2761	19.84	58.8638	58.796	37.4356	47.1912	45.8389	69.1686	51.5288	44.5423	78.655	56.8433	83.7468	72.4057	88.0175	33.613	104.992	174.466	130.669	68.8563	58.1019	127.132	47.6485	30.0922	58.6034	78.3506	114.063	48.1317	17.1849	51.3813	91.1888	59.2475	78.618	30.0869	36.1235	28.7579	73.2033	74.8639	61.3889	37.4864	37.9517	36.3754	123.507	158.285
4.16667	10.7121	13.7828	8.06515	33.244	27.5183	22.2514	21.9316	51.1012	61.1496	43.2088	41.189	37.4312	63.3836	35.2319	39.4641	55.7603	69.8322	96.3479	84.3242	89.6693	39.293	104.763	192.038	136.355	60.392	48.3983	73.0717	42.2049	39.5154	44.5938	67.0533	46.9356	55.5048	20.4071	26.6137	69.4834	60.8403	48.0703	26.2173	33.479	24.5852	67.2943	74.0757	65.6944	24.5017	29.2376	32.7651	110.933	194.156
4.33333	15.1569	20.0239	18.3781	32.8417	36.114	27.475	27.4043	53.0677	51.3904	46.6322	39.3473	52.2031	51.5925	45.1916	64.8196	34.4339	70.608	64.9461	97.6391	65.6268	55.7319	73.3096	158.432	127.284	89.309	62.392	72.8787	66.1444	38.7006	61.9589	54.4754	89.4982	37.3567	25.5901	34.5785	80.4465	73.8117	36.4402	30.4866	36.5851	27.6304	80.9746	78.4095	69.6157	21.7014	48.0596	43.7461	93.814	178.296
4.5	25.2633	25.8743	26.16	38.3812	45.6904	34.1283	25.05	67.5635	57.5223	60.0987	63.553	51.9432	74.6661	65.2976	50.7148	59.3973	72.3948	50.0649	63.7667	74.9403	26.7096	74.2915	130.351	119.542	66.4197	45.7533	106.985	37.0468	24.258	56.7202	56.5938	91.0355	34.519	34.9695	14.1887	103.04	96.6415	65.4253	32.9922	20.443	28.3058	82.6028	71.9558	68.9655	33.9137	45.8759	68.0304	122.573	168.641
4.66667	46.9032	29.3227	31.632	42.4775	53.8771	39.8933	26.0535	60.3487	74.315	62.6544	45.3364	48.7846	56.5556	40.6588	58.9859	73.8241	34.8805	64.7533	36.7446	75.4735	40.2056	77.895	126.547	147.325	55.0327	96.8733	105.491	49.8479	45.5349	55.1733	78.9265	137.209	51.148	41.2934	17.6482	144.492	105.342	60.3124	53.3509	29.0373	42.0832	77.4947	118.451	92.7081	49.172	79.7068	69.0282	87.0998	187.976
4.83333	55.6947	22.2903	33.9588	53.9304	57.9208	55.7332	50.1634	99.3014	88.0361	89.5685	79.5522	43.2165	57.9451	30.1574	45.7757	68.7064	36.5787	91.1556	30.2047	79.1388	45.1931	67.0173	147.174	151.503	49.7714	72.1695	84.084	58.4362	40.3512	59.1598	65.863	120.336	65.9157	35.7451	18.7151	138.395	93.1133	75.8337	38.4586	47.1692	31.5817	77.4526	142.337	66.7425	15.6218	55.7053	65.3598	144.27	186.596
5	16.7558	29.2586	39.1151	53.7985	55.5661	56.7819	30.593	85.8846	73.5262	33.7854	61.0154	50.6036	86.167	24.9803	36.6679	66.3729	30.3074	88.0067	64.7829	51.13	44.9523	73.4354	105.656	146.282	94.6978	45.5618	113.916	34.0245	29.9353	68.8769	59.2998	142.738	67.378	20.809	27.975	139.351	89.5614	75.0216	46.495	45.3153	32.5456	61.8775	98.7918	81.8455	57.4578	41.5575	79.198	96.914	163.154
5.16667	16.8428	22.295	32.4388	56.7913	56.7812	53.6507	35.034	78.082	75.5619	66.6238	57.713	39.2957	69.3786	51.0111	36.5284	64.0555	38.7951	69.8168	61.3842	77.3235	38.7608	93.4756	162.47	141.748	83.6839	85.9168	95.8517	51.6492	41.3796	59.5413	65.5069	153.652	58.3945	15.2285	15.5585	84.8752	98.7218	58.1089	40.4301	47.8191	43.4927	77.7371	100.404	79.2846	54.3836	55.229	75.7515	91.9832	177.94
5.33333	10.3551	12.6827	24.9057	53.6136	51.628	50.8591	25.4889	58.6355	59.6143	50.7042	39.3895	39.9033	61.9105	30.1373	44.6859	57.6236	56.6215	55.5657	74.7743	84.1796	32.6059	81.8503	167.88	159.01	65.1483	81.1603	139.143	49.4053	38.1468	60.4292	79.0772	104.814	50.7438	17.0081	17.6773	78.1037	62.5662	61.9281	30.8392	40.6458	29.1416	81.8677	75.1401	44.342	11.194	28.3351	52.7262	106.476	184.071
5.5	14.3668	14.3848	21.6785	39.8865	33.0625	36.2369	24.0148	48.2791	51.6156	58.2849	51.1734	30.0316	79.0696	32.4967	46.941	46.7375	53.7196	59.564	123.006	105.349	33.8539	86.3758	142.878	150.778	73.45	81.6034	88.6494	52.6968	44.6146	59.416	66.3255	149.648	44.5422	24.4195	29.1244	68.0883	60.6797	40.3277	32.3131	26.4737	23.2638	70.9011	65.3823	43.1712	23.702	32.0324	51.9019	128.775	207.879
5.66667	17.1273	15.8028	32.3926	30.1036	47.3763	39.5649	27.4959	50.2665	66.9481	61.4452	54.8794	37.128	65.0692	48.6511	28.8568	57.0026	46.9492	40.4845	82.1278	82.4472	30.8537	72.7204	151.545	163.2	61.8143	62.0879	100.266	52.4897	35.5199	76.4044	96.1961	138.067	63.1335	22.2281	31.0271	78.1174	67.0953	41.7686	32.4507	33.4497	29.788	77.6886	93.3705	46.4289	44.9958	49.3863	55.2499	96.6894	213.522
5.83333	22.6361	18.1383	16.2575	21.7629	37.4891	47.8932	35.3276	55.5384	79.7279	92.6271	57.2718	43.352	62.3416	44.1476	38.4532	78.1235	60.3608	52.0172	118.952	89.8646	46.2582	93.4176	122.335	162.567	58.6497	102.651	93.5404	61.9012	34.665	55.8643	75.8917	99.7718	62.3664	27.6473	25.1899	95.1994	66.9975	57.0765	37.2307	30.1774	29.1991	82.3139	90.906	72.2344	39.0766	35.4754	61.8183	133.823	173.764
6	36.7889	25.1574	27.3023	58.8812	63.5625	70.9289	64.0495	59.1484	54.5123	94.2818	55.1464	57.1165	66.6899	44.0665	42.9011	94.1891	52.8413	121.335	100.213	90.0605	32.4297	67.3418	161.959	137.694	70.0628	63.1421	90.3772	61.1603	32.7147	86.8296	55.9973	132.785	64.1596	14.7467	21.8157	118.682	100.958	57.1363	35.9519	51.2216	34.2841	95.2903	133.106	53.6642	60.012	48.0545	59.5424	134.978	195.928
6.16667	47.3938	26.8909	43.0077	67.8187	60.0316	67.2458	61.3797	71.8522	105.342	99.2766	65.4412	66.8958	66.3849	32.0817	31.9826	57.0598	43.0527	75.2261	81.4089	101.339	38.34	120.501	161.465	144.381	65.0791	63.1265	90.9242	47.0197	30.4507	67.6162	64.674	118.206	63.6243	20.8809	37.6922	112.734	79.5826	72.8124	51.5346	52.4182	40.5531	114.663	94.7897	80.9023	66.2356	57.5585	80.4244	143.457	222.116
6.33333	44.8361	29.1236	40.0525	25.1081	59.7497	51.4745	94.9079	66.6772	66.3887	90.9996	75.8412	62.2243	53.205	28.939	32.7475	46.462	44.4972	71.9173	121.839	82.8979	47.3592	106.301	145.326	126.308	61.4135	82.8708	100.102	9.19897	29.4216	50.33	78.8268	117.418	54.3492	25.2574	19.343	117.117	85.9242	91.9631	45.0482	44.5337	42.8141	62.3063	86.2929	74.3952	51.2789	84.7483	80.9008	115.287	213.382
6.5	50.5006	22.2378	54.7973	50.7039	60.585	34.1927	54.0346	65.1775	49.6899	76.2094	56.2871	61.7146	73.4695	32.7563	54.2085	64.0486	65.3656	74.5732	79.467	94.1881	44.2439	79.6442	115.465	77.8595	43.2782	59.7858	85.4814	21.4841	32.9273	72.8632	63.8604	103.009	52.7372	32.6511	36.8847	101.37	88.3306	70.0095	47.866	40.5962	37.5571	88.605	125.369	77.7129	52.337	63.7778	56.7641	101.019	196.208
6.66667	52.3937	17.2349	21.7356	34.7775	39.6269	48.9131	63.3803	62.3662	65.1699	60.6363	46.5443	35.3337	59.3082	36.6109	35.7576	43.3179	58.2787	62.6592	96.1699	73.409	33.2231	116.076	116.58	103.308	59.3391	79.3909	66.9825	21.9872	26.3764	93.338	59.1783	131.298	81.257	19.17	37.4966	89.3858	86.5831	39.1914	36.6138	44.5022	29.6931	85.4704	93.3094	81.7354	39.7151	39.765	55.5179	153.524	172.408
6.83333	17.6416	13.6095	14.2716	25.5921	30.1962	29.2806	27.8724	45.398	57.9413	54.0998	43.1046	43.2126	70.8462	55.8885	42.8958	65.964	128.006	62.061	117.19	59.3658	56.1898	82.492	137.599	128.8	64.4922	77.4821	108.288	36.8606	32.8659	77.9544	47.3403	122.481	88.884	23.2585	42.3283	61.5299	44.2007	37.009	39.3413	33.4033	27.0372	60.1765	78.9849	48.8513	34.6407	30.6781	48.7403	132.614	180.628
7	27.3032	17.4627	16.5226	26.5666	40.2691	36.7513	27.899	43.58	47.2501	48.8198	40.4447	37.567	57.3584	53.333	32.9774	73.0315	88.5849	68.3013	120.51	104.739	56.2105	85.7979	125.463	125.041	59.0617	68.9436	91.3361	53.6471	26.5526	57.5026	73.0868	136.68	75.9332	15.8507	36.4816	75.6681	42.7695	55.2337	28.6035	32.3963	28.4677	65.6078	71.5184	44.9495	31.5161	37.611	32.7758	132.131	166.489
7.16667	17.4314	16.2538	23.6202	29.1646	42.7931	52.6501	31.331	52.2653	56.9288	43.1061	69.1014	46.2399	42.3485	37.1086	42.9419	57.0467	10.9575	90.2311	130.488	79.6881	53.8266	123.154	149.691	148.481	63.705	97.8083	98.9614	41.4618	35.3329	48.7391	68.9593	123.408	66.7171	13.7959	29.6557	84.6454	46.6886	74.9002	32.5876	35.1394	35.7697	58.0614	68.6708	58.7984	53.2701	52.8386	50.2066	135.702	239.96
7.33333	43.4892	34.3387	46.9969	34.4868	52.726	57.7696	41.2436	66.4637	88.8276	77.7386	53.1377	44.8285	65.122	33.0587	39.756	52.4304	71.367	108.621	84.2013	79.2624	66.4573	82.4426	128.491	112.834	66.1921	75.1548	88.0059	42.7572	39.8375	58.1731	87.0932	137.569	57.2667	20.6672	43.7389	101.238	77.8153	80.5519	45.6195	30.3061	34.0603	67.9532	85.1268	90.5468	71.9683	64.7351	46.9099	102.206	209.742
7.5	38.5261	26.4601	35.9821	53.6099	69.3923	68.1331	47.9015	83.7826	66.6219	85.6832	90.6082	67.4816	60.1329	57.7443	38.42	56.6275	13.2757	68.388	82.0156	92.5848	53.2051	110.866	139.792	121.471	55.2294	89.0505	102.721	33.3464	29.818	82.6613	60.4749	123.204	73.8574	20.0442	31.4773	111.572	85.201	110.201	41.8215	41.1067	39.2726	63.3407	96.5915	90.9637	66.1748	63.2671	69.9398	150.034	212.326
7.66667	47.3828	32.9287	51.2091	61.8315	55.0416	83.1239	46.1315	68.1957	72.6147	85.9957	67.6884	56.3858	51.4256	35.1919	41.3268	53.7608	7.46373	87.8266	112.353	85.6642	49.1531	83.478	116.601	125.392	54.6212	68.0035	100.057	52.2233	31.104	80.0309	69.2984	96.9513	74.9241	28.1683	37.888	122.907	97.1937	98.2813	54.8826	33.2035	39.0987	78.1798	121.224	77.0717	28.6469	40.6509	67.6425	147.502	189.594
7.83333	34.6514	31.418	54.6247	38.6503	54.6244	59.6936	43.4326	70.2014	95.1539	88.7788	53.1371	42.0802	56.802	40.1772	40.7737	61.28	12.8232	53.6392	55.5885	92.64	47.2221	105.807	106.68	118.377	48.2102	90.4297	83.7655	67.445	47.3714	62.9296	80.1341	119.776	78.6778	21.5765	33.4811	85.6595	94.8589	149.973	40.6955	57.4606	33.6161	69.2252	85.8263	103.199	51.0265	71.6821	70.873	139.79	219.329
8	48.1825	22.6519	43.6188	51.395	54.6765	53.7846	36.8751	43.3049	53.6293	55.8825	59.7779	47.8373	57.1162	40.6993	40.5417	69.9073	5.47015	47.1394	85.7148	99.8567	76.1943	105.427	121.746	130.851	45.0897	85.0479	82.6326	59.0698	43.9487	79.5685	88.6405	100.97	84.0492	33.817	45.9119	106.413	100.847	105.486	39.8588	37.4666	36.7702	93.1125	99.7665	62.6755	37.9731	46.3826	42.5157	179.084	202.255
8.16667	32.3201	25.9959	43.2709	31.8895	37.8156	38.9257	42.4786	43.904	51.4664	51.2058	78.5573	38.1454	59.9228	25.1569	45.1452	72.9805	20.488	80.9995	136.78	92.2359	59.6966	96.4836	110.691	129.503	57.0123	76.1176	122.013	57.5562	36.3009	78.4927	69.1877	101.779	58.8579	21.3196	33.834	82.6831	63.1167	85.6067	26.1039	29.273	34.4998	74.4249	69.1735	53.5625	37.9599	40.9271	26.0366	140.799	212.578
8.33333	23.5659	17.5708	26.0861	32.4893	32.3577	40.0913	33.6978	31.7688	51.1282	51.1228	51.065	35.0239	62.6645	27.9308	36.9388	53.4596	18.6996	53.3535	142.304	79.936	50.251	95.861	116.701	144.046	60.0395	110.685	93.4821	62.361	36.1148	82.2538	72.6673	116.967	72.7436	31.3507	30.7723	80.0396	52.4497	77.6425	26.0833	26.0406	22.7796	59.8163	54.3932	56.0904	32.8743	28.5503	46.7311	188.721	195.296
8.5	39.5721	21.8258	38.7472	49.649	41.095	45.271	36.1515	57.7199	39.9767	58.0321	54.5977	38.6778	48.9609	31.9682	30.1435	63.4705	13.7576	38.805	117.082	86.2057	49.5364	100.081	138.715	121.867	51.2611	79.7205	94.9724	91.7296	44.7164	53.6327	50.2431	104.175	45.7416	21.756	32.5819	79.4237	53.0197	61.5065	40.0953	31.5083	28.8454	43.6326	74.672	64.2125	44.6121	46.95	64.9836	116.134	218.176
8.66667	38.2354	25.8797	33.7257	43.2742	48.3602	48.222	52.3034	52.4517	74.3997	74.0753	59.9498	42.6936	68.5732	31.2182	45.5829	67.906	21.002	88.5882	123.113	81.0034	57.2541	86.1168	108.455	137.73	56.0255	81.6559	96.0449	36.7142	45.8647	74.2145	66.8738	128.17	85.1715	33.43	46.7805	97.5253	58.2752	85.2171	51.7606	30.7644	33.5533	47.5932	78.0134	68.6342	25.9173	42.942	53.8497	141.761	195.076
8.83333	48.2102	21.8043	51.6665	49.9724	51.6889	66.0965	47.2567	80.5062	70.7768	82.4782	84.1445	46.9936	49.6556	25.7366	42.4238	55.2644	29.6731	87.8904	139.126	70.9102	59.8404	101.738	103.101	114.243	56.2073	62.9051	80.9437	46.0622	60.3916	66.7289	63.514	120.859	82.2975	38.1538	30.7569	128.416	95.6429	160.539	53.4231	48.2203	43.359	92.5463	87.1675	77.2062	51.713	50.6307	79.5156	145.196	210.832
9	56.8428	26.5431	45.5036	36.1403	58.0749	45.4747	52.9621	80.6689	85.9673	79.2359	78.8389	64.5469	56.5206	31.7843	26.4658	69.0081	31.206	62.5645	110.658	59.9175	54.13	106.763	121.708	134.771	76.2253	61.5946	69.7658	69.2544	41.0909	68.7994	78.184	136.887	74.4603	27.2613	19.1525	130.567	68.0332	95.8708	66.2827	41.8459	41.4297	66.0073	81.0444	70.9529	51.549	49.4341	80.8658	153.72	203.409
9.16667	62.1222	30.7101	63.9173	59.3604	55.1022	71.1288	54.2284	84.4484	68.6538	64.8945	94.3215	52.8178	55.3766	30.7866	44.089	84.1983	28.1834	39.3836	102.762	91.5594	54.233	111.411	115.279	125.678	59.219	74.4962	93.1593	61.8987	45.6507	76.4617	56.4413	120.293	49.3728	27.5711	33.4011	129.108	98.8239	141.487	54.3288	37.5033	43.1652	66.4532	89.1657	96.9081	60.3799	56.2812	74.1913	145.164	234.042
9.33333	50.1742	47.7435	39.1198	44.2235	48.9477	58.8777	37.3841	73.3044	76.3748	79.4544	86.7449	60.4791	56.1889	31.1385	41.1087	95.6676	17.2013	58.8683	109.098	87.1758	64.829	109.81	111.434	103.06	72.0649	99.2096	104.981	32.7172	39.4834	75.9719	43.4329	137.739	21.9962	26.8901	30.3727	112.404	74.3501	82.9751	35.4934	39.6712	31.3795	32.5577	83.9179	73.9537	37.205	57.8134	54.2269	140.395	232.088
9.5	43.1585	27.9265	31.5163	37.0093	34.781	51.9951	37.2129	48.0736	52.8286	54.868	85.5131	44.943	49.8102	24.8394	40.7532	67.8451	13.4123	91.7272	109.55	92.6323	33.2087	107.619	132.065	118.061	52.7686	80.5929	86.5021	51.9369	38.3373	94.7999	40.4628	139.391	43.5331	14.8546	5.15981	109.864	62.1834	96.4869	36.8467	29.876	31.5007	23.225	52.5794	46.127	51.519	40.5807	58.4423	156.774	197.244
9.66667	24.7488	17.3426	34.533	36.9655	29.2199	27.2914	33.9698	52.903	44.7334	48.5105	58.2892	37.6313	61.4401	42.8184	51.5933	91.2739	11.364	91.5596	58.6592	78.7438	59.1003	135.036	155.468	121.339	72.0323	85.7201	109.943	48.8512	40.5513	61.1178	55.1483	110.214	50.0824	9.67945	11.6873	94.0762	35.97	84.3084	33.9851	24.9956	26.9255	48.2958	60.7235	64.282	27.1896	34.8759	35.8235	167.741	189.485
9.83333	23.5769	27.1989	35.7361	44.9992	36.4069	53.2336	33.9164	37.8554	65.9419	58.0293	62.9968	37.9362	53.6496	39.3173	47.8568	92.5779	19.3278	96.9988	99.0341	101.558	66.2056	92.2626	134.374	129.672	70.5296	86.1941	92.0547	85.5269	59.0276	92.4215	51.0389	87.6531	72.5896	12.7776	19.0509	82.8017	48.0432	87.1898	41.3466	28.1677	36.2385	12.1376	46.4422	47.17	43.9473	44.0046	45.5085	145.387	232.221
10	53.8763	28.6357	48.7562	42.4113	40.2904	44.5954	44.3498	68.0648	66.3199	71.8092	83.2924	52.2132	59.2524	41.1875	45.772	54.4527	28.2408	52.1338	116.482	80.0383	32.7452	107.092	125.09	114.262	63.1668	97.4695	83.2573	62.7404	39.2289	79.5623	66.2298	126.192	59.2312	11.5734	14.3853	102.484	68.4613	111.98	31.9297	34.6035	34.3277	7.10768	78.5985	55.5577	40.2144	31.788	43.8537	109.053	223.568
10.1667	28.4477	34.4825	48.346	64.5824	52.7956	112.226	38.8815	62.2309	79.5374	89.184	62.3857	42.5027	48.6813	57.1865	43.3421	101.575	34.2884	40.1926	129.466	75.7534	68.9416	114.999	116.196	101.788	84.0275	66.1214	113.269	89.8064	50.6999	97.1856	70.1564	123.888	93.6884	18.6535	1.8626	144.728	80.4478	99.1982	52.2358	52.2744	36.0611	24.2024	94.8306	72.5091	58.7485	40.029	51.6047	132.54	196.581
10.3333	27.63	41.6293	62.5012	62.1512	49.4359	81.6893	52.2652	90.2522	90.9007	87.2029	54.7467	60.2258	71.9734	59.8793	36.334	65.8621	17.9759	58.7427	62.5046	57.037	51.4164	109.364	105.264	114.639	78.5466	89.7508	126.47	64.8978	46.9492	98.3129	70.4233	92.5455	73.1494	16.1595	12.7611	130.958	101.788	161.352	55.8693	45.1321	48.8695	31.0671	108.424	92.6958	63.7704	57.9362	65.7303	143.044	214.336
10.5	57.926	34.6716	48.662	36.8931	49.0712	57.7634	60.8777	90.1931	82.9181	57.2109	87.7637	79.0132	56.7332	50.4132	37.5402	52.4541	47.0124	58.6567	57.3133	94.7319	65.6357	128.29	96.2838	117.237	63.5198	74.8122	131.543	89.7344	39.3526	116.973	80.6777	121.206	60.4168	40.3323	17.7227	109.874	79.2181	154.166	58.187	43.5342	58.0783	85.9834	113.171	88.1456	61.7309	45.5911	75.1331	177.364	217.93
10.6667	40.65	32.2867	62.6465	61.8789	50.2762	88.6598	59.8783	81.0386	94.2573	79.92	59.1141	65.0657	58.5719	56.8208	61.2658	54.5828	43.787	60.8664	108.114	80.0056	40.6059	114.141	132.753	136.93	74.2005	78.6952	96.5874	68.5517	51.2857	77.1737	74.312	122.046	46.3087	37.6173	7.34146	82.8961	69.7563	133.361	52.1312	41.3776	37.8523	62.9844	103.723	62.2474	56.9669	55.6469	67.0267	143.408	216.351
10.8333	44.2989	27.792	14.9962	42.641	50.9963	43.973	45.4905	63.3558	73.6047	69.3318	99.2663	44.8032	62.6723	56.3119	45.9251	63.7461	36.9978	70.4301	45.0884	74.5635	42.4114	115.322	152.973	136.359	86.1128	102.18	109.004	58.3287	47.8388	59.7983	87.8094	128.224	78.3402	22.7244	1.77552	60.5562	56.325	99.2807	33.2681	36.0744	34.8701	76.2086	80.686	53.896	48.4599	38.6821	36.587	174.305	217.562
11	30.7181	27.2173	18.4558	32.3522	39.5098	30.1437	33.2043	54.9682	56.5092	54.0101	69.2931	36.3898	76.8856	47.987	48.8289	64.784	44.3573	62.9911	83.9657	58.4383	42.2173	134.88	128.284	113.575	64.6137	139.376	80.0775	42.8603	62.3198	130.537	71.6958	117.703	66.9044	25.8478	27.1851	70.3627	47.2027	77.8914	21.7754	44.8775	27.438	48.2902	69.2828	64.3003	35.0545	37.463	31.8431	144.759	182.363
11.1667	14.8897	22.3897	27.8581	27.4029	44.2601	39.5883	20.3648	59.5362	56.0188	55.6562	54.4854	43.9353	59.0795	63.9629	40.6974	56.4999	62.4331	65.4787	85.3506	53.4347	57.0691	153.342	126.752	109.499	64.0629	107.457	99.1843	48.0198	45.725	78.8982	75.8308	105.894	67.7235	26.8734	43.9183	93.8819	52.1625	93.9687	30.1135	38.0464	27.6397	61.4124	75.2163	55.02	39.5994	31.4712	51.9048	175.345	198.236
11.3333	25.2291	29.0973	33.344	41.0491	54.0373	64.3896	18.4474	71.3394	41.2645	70.0866	64.1307	53.0992	82.5954	56.0397	40.2611	60.5199	33.7009	57.3939	75.5441	89.7437	54.732	111.855	107.664	129.324	82.8351	85.6885	106.551	40.4202	40.5214	71.9265	81.5747	128.44	71.5902	31.7598	32.5609	100.909	60.9921	99.0896	41.6711	21.9075	37.8126	33.4721	59.0275	52.1212	50.2643	45.6178	59.0274	120.643	200.497
11.5	36.0572	46.5138	33.4763	40.6374	50.7319	63.5729	29.7807	67.4015	55.5439	70.5579	62.1069	53.681	72.3652	38.6672	37.696	47.6563	43.7744	62.4704	61.2615	75.2321	50.8731	114.233	116.288	121.652	91.5903	66.8041	120.072	45.7508	30.4333	108.578	72.5513	149.871	75.1287	29.8273	31.801	145.824	63.8562	112.778	29.8772	35.3365	32.3516	11.1769	63.9325	53.4171	47.0466	34.0342	62.1913	139.054	228.77
11.6667	39.2406	43.9189	57.1443	60.1092	84.2179	72.8687	35.308	96.3637	87.1213	95.7924	86.234	63.104	83.5144	42.6465	41.2381	63.6325	46.6931	41.9155	73.5119	82.2674	39.075	146.801	77.2088	131.412	55.628	99.4019	136.159	76.5671	48.1215	110.905	66.0808	81.5204	61.6623	30.962	24.6171	123.271	112.303	130.571	32.9366	43.6632	42.3542	20.4046	100.941	75.5094	37.3101	44.2355	5.56333	192.166	190.195
11.8333	59.7184	48.3673	59.9036	38.857	60.2029	67.8049	48.8027	94.1947	78.4357	85.3326	79.2842	57.0429	47.9742	40.5104	60.6511	44.9357	44.2656	55.5426	56.1083	78.0361	52.7415	122.175	140.893	137.625	50.1252	94.2595	125.228	55.7274	44.3111	133.307	70.6463	129.198	48.3509	29.1617	24.6855	125.066	101.34	131.763	52.5229	58.2976	40.2006	43.2879	88.3345	65.2794	47.9867	83.0281	15.1165	170.708	184.233
12	36.4275	49.8074	44.3455	49.9741	68.2028	59.7267	35.9777	84.777	69.1471	76.1751	51.1488	50.468	46.4996	33.336	39.4387	63.4283	70.1819	54.6841	75.6384	80.0235	50.2794	151.325	104.131	123.762	82.6645	91.1223	84.6746	50.8587	46.6279	47.8586	80.2746	119.051	59.5355	14.7715	24.0739	152.788	81.3569	122.622	36.9383	31.6765	32.5929	88.4566	67.4771	72.4893	19.064	31.7101	39.8656	174.188	190.025
12.1667	43.9019	29.2763	38.6323	39.0671	44.9684	54.6499	44.2467	69.0568	53.9412	75.783	93.8109	50.0971	76.4433	28.3727	39.4562	49.0518	52.6913	51.8096	55.1451	81.3778	67.5146	124.206	103.823	87.9962	91.3569	89.7443	108.301	74.1302	37.213	53.8345	58.8629	32.4456	76.2669	27.2571	35.5033	51.7667	68.2028	116.428	31.8914	40.8229	37.0428	73.7877	70.6291	75.3354	33.6731	36.3441	64.1495	203.845	185.134
12.3333	40.9244	39.0161	18.4164	50.5098	38.3812	67.5055	30.7316	57.373	60.1315	86.1603	68.7408	34.1842	75.1009	38.1303	51.9977	76.555	83.4422	58.5695	57.0565	56.9956	65.8044	114.067	105.828	116.412	56.1192	89.5554	121.354	32.1789	32.2644	64.3171	94.09	109.396	55.6621	17.2855	35.3104	97.6757	46.0472	61.0921	32.1544	23.9753	29.6309	33.6315	74.3577	43.2071	37.5147	34.2589	25.5068	143.651	167.018
12.5	33.4117	29.5891	38.5167	33.9703	34.0969	40.1969	35.4484	56.4495	49.7417	54.3657	51.1569	39.4318	93.179	25.2519	53.6541	56.7241	57.5276	52.7517	77.6039	74.0196	47.9614	132.213	121.745	119.722	63.0137	79.0945	103.168	74.545	35.1864	101.679	97.5166	108.267	68.4151	32.0345	8.55111	82.7888	43.6077	89.4527	29.08	34.9346	27.7948	60.2456	49.8199	42.69	38.4093	37.5463	25.1393	203.322	203.438
12.6667	23.0927	38.7715	28.6852	38.1103	45.0746	55.2496	39.4785	51.8491	59.4555	75.5452	46.6775	38.1914	83.602	33.3046	46.9328	42.4163	49.0149	53.6838	95.2643	66.3567	62.6557	117.644	128.031	125.655	62.7968	87.4734	88.6775	37.5553	40.4238	88.0999	68.8973	122.062	53.9537	19.8163	25.0126	101.089	48.5114	80.4081	43.8355	42.1267	22.8583	34.8078	64.6986	65.5285	46.7426	48.052	48.1434	160.473	164.968
12.8333	33.542	47.9689	34.0273	22.5407	50.776	64.6009	47.8154	76.182	67.9257	82.6936	84.5668	55.1742	63.9827	26.4513	50.0073	49.9635	32.0344	49.0356	76.1294	50.8208	44.2919	129.665	89.263	93.9932	62.5771	111.174	102.023	50.0299	37.8155	116.254	81.8284	96.5443	57.1947	18.9093	25.7949	99.5384	70.8792	152.019	44.3049	30.887	34.1381	66.2635	98.69	53.521	53.4288	60.3052	60.395	154.331	157.89
13	58.1384	44.2622	54.7021	43.5346	72.3185	112.719	64.4872	113.097	87.2925	98.7261	78.2559	51.8372	78.5384	25.3095	49.9943	89.3718	85.8787	56.2353	110.523	70.8938	57.7694	77.1189	111.144	108.829	51.9042	97.3054	131.41	65.9641	41.5985	109.509	63.8683	152.69	72.1757	34.507	32.5825	118.588	57.068	182.425	45.6254	15.6238	38.8398	92.0733	82.2794	67.3287	39.8426	68.0323	47.3318	155.207	159.579
13.1667	60.4133	54.0549	39.8819	46.5443	73.4593	91.6691	65.2419	75.2588	65.9607	113.692	155.054	75.0624	80.9265	20.735	43.6086	93.9471	76.7211	64.6507	131.987	82.8018	39.2773	118.649	101.81	85.8449	61.3762	102.033	74.3333	37.1415	34.4616	111.606	61.1298	119.639	50.3162	28.4542	28.2707	119.685	89.2197	96.018	34.8213	42.0501	33.2794	48.742	92.6138	58.9637	55.6864	50.6206	73.7752	181.63	155.19
13.3333	61.3326	57.7774	52.3413	47.2718	69.127	71.9472	56.6365	100.983	85.5162	96.5852	126.797	60.3219	71.4845	22.204	50.9727	65.3697	73.851	49.5353	119.858	82.9974	50.9738	145.725	105.028	96.1543	65.4536	115.984	137.652	68.422	34.7212	75.2699	54.6083	49.5144	81.7882	22.0793	20.8434	142.444	65.6882	169.049	32.7485	40.9904	37.29	72.733	62.5062	66.4738	50.2556	45.3592	46.809	161.308	147.035
13.5	44.1107	39.2458	28.8354	38.3103	71.2188	113.342	54.5492	67.7835	36.2704	89.8363	96.3021	47.2015	94.9912	20.7177	35.137	60.6545	66.8859	59.7236	143.306	70.6345	51.2526	98.5028	111.189	123.608	60.0183	112.488	100.215	61.4249	31.0898	82.6077	70.4183	124.13	79.6462	16.3945	37.5256	92.0871	53.1721	92.5666	26.8968	38.648	35.0838	83.3729	108.295	64.5623	36.7647	56.0094	6.1848	164.279	192.139
13.6667	50.7418	32.6686	13.5404	34.5361	53.0196	42.5253	37.7284	69.8208	16.1289	80.5969	90.9335	46.0198	94.1481	21.6852	74.4837	52.1555	63.5548	68.2437	101.649	64.2173	35.0816	122.441	113.529	127.1	77.2358	102.702	84.6303	41.5305	27.5375	64.3076	70.9662	136.166	63.6747	23.0524	27.2742	77.2152	57.4982	80.6632	28.5635	41.7678	21.8882	64.5249	78.1183	55.4546	8.0316	54.0276	43.9199	181.442	165.628
13.8333	31.3761	29.989	26.8581	33.1938	36.5203	56.2472	26.1325	52.7383	25.0337	63.3068	92.2461	38.6518	75.9507	21.1483	68.1811	53.9994	49.6012	61.5775	129.895	61.399	63.7743	109.681	120.684	103.751	58.1716	107.673	97.5801	54.6428	42.9152	96.7399	76.994	54.5002	41.7103	32.7797	40.0676	70.901	43.4939	80.0574	20.9727	20.0933	22.6186	55.7234	41.5579	42.4381	43.4307	38.4775	19.8697	155.591	170.646
14	44.0047	32.9763	24.2913	26.8378	53.2636	69.6885	31.8011	47.1276	41.7374	85.0938	55.0531	47.3792	88.8168	24.6009	54.3266	76.3346	47.89	50.4483	125.255	84.5216	80.5643	121.471	118.664	104.531	85.8393	61.2353	131.718	48.6697	35.563	84.0371	57.4838	163.258	65.5765	23.2927	27.7895	87.7861	61.6575	111.655	32.0334	30.6393	30.0137	77.1818	46.5744	42.8652	43.0528	35.2406	41.145	160.453	146.279
14.1667	33.2598	44.0162	24.1429	55.0094	57.0142	68.5613	45.004	88.7308	38.9346	90.5137	114.398	54.6365	73.1817	26.3393	64.9689	43.109	78.4174	51.5848	121.379	73.5975	67.5915	123.614	117.779	133.524	84.889	109.996	82.3067	71.8926	36.2243	95.5346	54.9449	113.439	77.2489	23.7889	26.3695	89.2826	49.8065	110.621	44.8277	35.3655	37.6274	96.5938	80.5598	64.2271	50.8049	47.8739	42.7392	175.608	167.701
14.3333	46.487	39.8637	44.6046	52.7564	74.4186	72.7461	45.1612	84.4625	63.1083	65.3102	120.79	51.3572	74.7887	33.9675	65.709	65.7617	44.6468	65.1598	75.7718	69.335	63.1763	126.568	112.987	121.087	65.108	97.8955	100.616	24.3016	50.5115	66.256	70.0238	138.805	73.9902	24.0024	24.5088	131.862	71.7785	92.1231	33.9456	37.2473	37.9764	87.6133	83.873	79.1232	29.5505	59.2299	23.3377	189.253	190.02
14.5	39.4355	46.8687	55.4244	32.3848	72.9424	94.6806	64.4909	94.3476	54.7281	146.253	114.706	59.3788	64.8796	32.7506	32.0867	74.7467	77.8638	42.3996	161.041	79.7087	45.2522	133.143	137.069	118.444	71.8109	112.508	118.307	39.3698	45.9129	75.5488	54.7694	110.097	63.6637	19.9729	19.6479	138.766	65.4553	130.235	42.0876	48.4206	46.3661	85.073	109.111	73.5122	30.9594	46.831	88.7477	186.878	133.37
14.6667	42.1969	46.9148	53.3613	57.0788	76.4332	69.7941	58.8743	114.051	54.4344	137.684	102.525	37.4314	66.6052	39.6933	39.2766	76.054	101.145	68.1848	76.5291	68.9674	57.5811	125.457	117.925	141.193	76.2218	97.0818	104.756	38.8961	41.2778	106.734	44.2174	71.9043	61.5357	23.9589	27.029	116.647	72.7335	156.514	44.8001	39.6055	42.5321	46.1345	69.241	76.7193	61.9235	46.5197	20.9852	140.195	175.991
14.8333	55.5705	42.0651	32.4	57.3943	71.7451	51.6643	55.9807	83.5293	49.7976	103.402	92.7174	57.898	94.4103	51.7575	42.2632	81.9043	52.9264	56.8086	120.494	84.2669	79.0926	135.885	129.074	134.188	74.744	88.2361	118.516	25.8859	41.8418	81.4257	50.6493	138.031	49.4174	25.0711	23.0416	118.094	67.0003	73.2506	50.6311	31.7413	34.0606	69.8067	56.5417	42.5525	53.0554	43.9091	47.4069	152.934	176.136
15	38.3031	35.028	11.4108	38.1428	54.9863	75.3128	51.5752	76.2322	39.109	79.1321	77.2224	54.8138	48.9881	47.8057	70.2851	62.5067	89.3849	53.0874	114.458	79.1358	69.3672	109.492	82.2122	110.25	65.2731	107.529	76.2069	56.8664	37.7428	119.371	71.4118	87.2356	74.0187	19.9577	24.749	104.331	60.4617	116.194	40.5988	18.6254	30.3776	57.0979	72.929	67.8069	48.3374	42.2089	44.9971	146.199	155.853
15.1667	29.6145	26.6335	18.2241	41.4804	43.0219	54.2819	35.8386	52.0778	26.6709	66.6283	74.5096	32.5922	61.3193	59.1202	55.8432	73.6104	48.6518	67.7679	124.935	89.0117	55.5615	164.954	107.297	125.152	110.161	102.168	46.0205	39.1227	54.8251	124.035	76.6547	118.046	68.7222	19.8695	26.4667	89.8348	32.3457	80.7872	27.2546	36.4155	23.6161	36.8084	70.0189	38.148	45.7806	32.7833	29.7655	169.022	174.699
15.3333	33.3442	33.8301	28.6606	33.163	50.0872	54.5067	24.916	51.4204	41.048	59.8596	54.2608	44.5785	54.9759	44.4294	29.0194	70.5004	58.8473	33.1781	93.0582	82.8287	66.2446	123.748	100.806	150.085	71.2767	125.146	114.546	19.439	47.7703	103.487	79.0933	135.524	74.7131	15.9064	6.35917	56.9206	51.944	75.671	35.4025	16.869	26.7717	62.9267	71.3004	26.0422	21.0357	61.409	41.0961	159.411	197.974
15.5	38.2417	38.6874	34.0939	47.5313	64.4805	73.0595	22.9552	87.3099	47.4947	55.3293	106.207	49.9152	65.4276	33.8272	40.1805	93.8218	53.0857	60.0949	126.347	95.2214	74.6906	120.349	101.193	114.886	49.9887	85.8396	60.4004	31.1559	54.1206	96.0626	69.2468	130.105	82.3847	13.7038	15.2864	91.2777	51.3649	90.2494	38.87	64.6583	32.0764	37.0144	87.5588	46.5611	43.6581	33.7549	46.2822	193.917	174.046
15.6667	50.2956	37.278	30.7765	53.0883	69.3327	44.4672	30.0235	106.707	57.7493	100.931	75.7266	48.0785	59.4849	34.9569	36.8798	75.6462	59.2709	44.5904	59.0249	93.5711	49.4386	177.77	100.633	138.222	67.7043	110.957	90.2144	28.333	44.0467	82.0078	57.8517	141.726	82.4507	28.8793	19.6218	127.121	53.4323	91.4037	45.6849	48.3715	34.9838	82.3597	68.4677	73.7098	55.6356	55.1132	71.6857	179.563	192.728
15.8333	37.6487	54.4767	23.5653	50.3401	56.4088	106.915	41.7036	95.6589	46.5982	134.8	132.187	63.4293	60.7188	41.6758	49.8329	68.2863	75.9307	66.4855	43.3215	89.3207	66.1261	120.556	97.0283	118.1	116.028	104.484	87.5351	32.6244	50.9608	79.2323	76.6378	137.187	71.8242	52.7487	18.2022	115.402	72.5854	122.344	46.7601	76.2711	44.6674	93.2408	86.8018	61.3473	61.5583	18.1588	41.333	165.484	197.963
16	49.3639	40.7692	37.0068	47.8702	67.4422	77.2413	43.9827	103.18	93.6218	151.587	25.7747	62.8066	52.9419	39.8274	45.3414	56.6492	53.9396	64.1189	55.7821	89.7089	53.8981	135.084	100.421	140.097	81.641	110.065	82.0799	54.6928	48.7097	119.362	68.4803	116.33	57.8138	25.7227	25.3633	125.262	73.8321	133.83	39.1605	54.8452	36.5435	95.5594	85.6204	74.833	56.3362	55.3718	39.4463	202.196	178.332
16.1667	34.5154	29.787	42.4006	52.3596	62.4778	80.1729	35.7536	75.4445	82.3636	109.098	74.1835	48.7658	58.6773	45.282	42.9193	46.5955	57.8056	27.1963	54.7117	83.6418	51.8701	130.837	100.612	130.786	80.509	70.5069	76.3437	38.0898	50.9978	129.888	54.4709	156.985	66.7815	28.2679	25.7733	114.56	75.2098	150.325	24.5823	57.0866	29.8331	67.792	71.3116	69.7273	63.3976	29.8433	40.203	212.871	167.624
16.3333	38.7496	36.3174	31.4255	34.3601	52.6172	41.0805	33.9943	78.5925	58.1332	65.7869	105.118	52.9354	60.5046	58.6975	58.2241	60.4028	45.3192	43.3855	61.39	70.2465	68.3132	92.6668	101.276	109.666	87.4111	126.221	122.171	70.3804	25.7176	111.292	64.9001	134.943	65.5457	17.9086	22.0711	93.5569	59.5405	87.7321	30.0343	51.6467	35.5356	90.1283	89.1457	52.7521	30.9181	39.3529	32.3783	185.459	172.606
16.5	24.531	25.1876	11.8807	22.7399	47.4428	63.7952	28.3531	82.9507	41.0381	54.5788	55.0118	47.8471	54.1355	79.0369	34.0932	92.5536	52.3197	72.0585	79.2185	65.6327	44.6493	127.695	105.472	97.3881	64.2607	112.088	96.3692	64.9915	30.1636	88.2167	62.2684	89.548	69.3691	20.2712	33.1485	57.0636	46.3308	107.112	31.4244	42.7516	28.0099	46.8931	55.8129	47.3911	46.6274	39.7579	46.6688	175.995	170.773
16.6667	30.5251	24.1897	23.6437	19.5645	55.8112	41.1184	25.6165	60.4441	43.2476	75.6339	57.6558	34.8294	60.6264	54.2159	47.0332	77.0708	76.8978	49.2229	68.8715	88.3043	41.8418	81.9891	98.4207	85.1048	80.3376	89.6176	86.0458	60.4058	33.2995	85.6831	64.8974	115.087	52.8916	18.5215	34.607	50.1458	46.7389	67.5705	32.8261	27.0644	26.1186	56.1721	57.3912	40.3085	39.175	30.6598	36.6584	183.807	120.113
16.8333	20.8903	25.0099	8.55419	27.9028	50.1001	42.6181	30.6715	75.3079	36.4397	102.784	110.358	52.3743	52.642	48.7565	35.8664	76.8168	76.9175	52.7914	49.4666	81.0152	36.8964	131.285	110.229	132.3	91.4528	91.1302	73.3437	66.7864	43.7777	78.9392	40.338	132.077	75.5089	24.1587	11.0991	83.5844	53.98	78.7681	34.8698	44.1805	42.1538	70.7322	64.387	56.2507	44.9558	43.0365	35.212	181.456	139.896
17	25.0936	40.9168	29.8902	55.6844	69.4384	72.6847	40.6869	71.6926	72.0064	67.3084	98.6782	44.2929	44.6638	47.8942	43.1122	75.2188	81.1881	57.3453	63.2154	115.801	53.439	132.922	108.004	100.585	92.3302	112.666	112.01	76.5941	34.2081	76.3935	73.4787	158.458	57.6145	19.4312	20.5436	97.0928	54.0819	159.885	34.4224	41.3278	40.4287	89.0042	86.0109	73.5979	50.9103	23.7819	52.3833	186.374	201.542
17.1667	21.2868	58.7593	39.1162	41.0815	63.5042	76.1128	31.4138	96.011	87.167	145.135	157.997	55.5807	53.4997	44.6244	32.2146	60.1052	113.048	21.5844	64.8784	96.2032	58.4215	127.207	111.735	112.412	73.1472	67.8629	67.8309	48.8129	33.9255	69.9358	80.4133	155.695	82.7001	22.8484	18.7436	102.223	59.4758	113.954	50.8486	36.5164	42.8035	73.272	83.5859	59.2845	49.8999	69.1841	63.8934	208.064	183.714
17.3333	56.0782	56.6207	39.8118	70.7401	71.3944	81.4278	48.3402	114.056	90.4078	140.555	99.5956	63.5882	48.0688	37.6028	44.2343	66.0615	58.7281	43.7222	65.1199	97.3711	50.6513	91.9955	100.865	115.441	87.1842	91.4422	66.1937	78.1927	35.7896	76.399	87.5632	139.781	58.9416	19.7201	13.9138	150.91	86.804	188.649	51.5765	26.0267	46.2342	46.2919	106.824	58.9223	48.0055	40.6477	86.4877	150.863	186.893
17.5	40.0501	48.4046	13.7779	58.6073	69.5796	81.1102	51.184	129.896	76.0931	95.5236	100.649	53.0686	67.6023	50.5415	25.3453	71.9223	65.7604	42.1122	58.6528	81.4237	42.1108	112.361	110.001	114.57	72.6197	48.8321	98.0774	46.8958	31.5904	67.2751	65.3086	121.633	69.2709	30.6133	33.5765	156.718	89.1138	230.042	46.1803	56.5012	39.5028	68.7543	80.7984	64.4716	54.8466	72.163	66.5224	177.207	183.795
17.6667	26.8066	44.8889	2.35054	34.129	59.0221	81.6866	39.3315	87.4319	58.0622	101.071	69.1243	35.3768	56.7172	31.2899	32.9455	66.4737	64.182	49.5158	57.2362	94.2148	56.4216	126.532	90.0379	125.967	90.8958	114.571	87.0271	31.923	31.6853	63.2802	83.7933	140.055	88.8504	9.30875	25.9282	117.087	65.1187	100.255	41.2884	33.3434	30.2889	64.5473	84.0783	52.8684	51.4908	43.0049	40.3876	181.522	169.49
17.8333	15.3537	38.0798	3.15156	35.8839	42.5453	75.6954	37.1578	101.404	63.2322	94.111	40.9111	42.9408	63.4698	38.5438	31.4842	69.6373	57.3047	51.7831	57.255	109.216	52.1635	86.9291	89.3701	139.535	68.9083	78.4528	86.7934	61.5231	27.0886	64.9704	65.4994	122.096	58.6506	4.46807	29.2972	77.5946	57.614	123.841	31.9432	32.3537	25.4327	55.2069	60.0267	54.4436	51.7649	21.9306	47.6392	146.521	172.06
18	24.1896	35.1016	3.54261	23.6924	45.0806	54.9094	38.1691	79.9759	43.4111	85.8527	35.4429	20.7072	49.6997	46.1019	22.7042	83.1964	74.4416	51.9249	108.795	75.9591	42.0702	72.0957	112.265	131.253	88.7552	99.2583	124.103	73.0042	36.3523	60.7703	64.5258	128.174	91.6659	11.3472	23.2098	93.2345	58.0735	91.0181	28.5787	27.1292	23.5004	38.0244	57.2583	42.701	35.2131	37.0612	57.2893	183.57	193.738
18.1667	34.0998	39.0267	7.77826	19.5271	59.9648	77.8108	30.5602	100.67	50.0002	94.0519	71.143	45.3785	70.8338	38.6364	25.7043	83.0424	74.6182	41.2586	56.9627	85.0847	47.9934	107.152	102.7	128.196	95.9433	85.0249	83.3067	45.2483	36.3408	79.1931	68.0387	140.697	79.5054	34.3309	40.2903	89.4527	55.4481	108.601	26.8295	31.2699	32.644	67.2998	69.8015	46.3613	11.85	31.419	68.8118	186.717	187.573
18.3333	43.7297	53.2275	24.0334	22.4528	53.1098	77.9756	48.5506	88.3924	58.8931	96.915	119.933	32.943	56.1616	33.3028	13.1465	83.1627	93.3991	74.4416	87.1326	85.6154	63.2396	102.963	89.3319	125.376	69.6922	117.721	99.0772	32.2158	34.2637	80.9724	62.6364	133.991	93.7214	55.8429	31.0941	101.55	31.9682	92.2986	44.0518	43.5955	38.3694	65.531	90.0742	44.414	50.4384	26.1661	28.9099	210.587	215.226
18.5	54.1569	33.8227	30.5232	27.3827	65.9445	92.2748	46.7346	103.262	77.8683	138.314	88.8061	52.3069	54.1252	34.1506	18.9031	102.81	69.3899	38.7011	79.6996	64.503	61.6108	130.633	99.0843	120.095	74.328	86.1552	95.609	50.9374	31.9093	71.0207	19.099	158.496	76.8105	8.2218	26.4411	142.462	60.857	154.152	49.253	49.6981	40.1924	58.4281	92.5616	58.6236	74.7974	49.8361	31.6033	178.048	170.683
18.6667	42.8228	57.4853	49.3498	61.259	80.258	87.6011	59.5514	112.688	80.6479	54.2291	162.183	30.8775	44.8393	45.5014	27.4268	77.0187	62.9882	35.2129	135.709	103.397	39.4659	124.473	101.653	132.793	88.2475	85.7377	88.2692	87.6183	36.1531	82.9757	45.0503	137.972	93.3264	1.62041	42.6104	154.906	73.5254	177.934	50.4165	40.2853	41.1909	101.004	94.6495	69.0575	10.3465	53.4649	52.962	191.055	218.768
18.8333	59.1539	44.8086	52.1119	61.7454	80.7566	84.3483	51.3703	120.43	74.2529	99.0519	108.017	62.7698	105.938	52.5138	20.2371	73.9363	78.7636	67.6106	72.6713	93.8951	35.5247	111.005	92.0457	118.496	47.6101	110.936	99.4638	45.1538	28.9229	92.4476	41.3387	142.944	96.3844	1.66261	16.7261	108.171	87.2874	49.1028	45.2619	23.8552	42.3058	94.9502	88.1195	54.8424	36.224	87.5847	64.6806	197.167	160.761
19	60.0188	41.4346	9.12603	49.6889	59.9879	99.8823	47.3669	125.843	68.3603	67.1772	111.147	29.1918	82.4973	37.3739	12.7994	80.8293	59.5578	39.8161	68.3831	69.1289	31.2021	118.81	100.763	123.823	68.1715	101.119	146.12	75.7191	37.9961	76.6714	47.2257	108.747	83.4261	6.99094	18.8811	118.088	56.5087	76.0154	26.383	32.6847	42.2335	62.1236	84.9543	53.4287	70.6358	51.0238	63.215	113.736	191.555
19.1667	41.3612	52.709	16.0257	37.605	62.4996	90.9201	50.5679	78.5004	65.4494	71.8207	85.2943	14.9964	95.8235	38.0112	23.8409	78.8779	60.6127	53.2555	85.6604	102.292	29.2502	85.1989	93.7026	123.813	85.485	101.72	99.4877	62.2317	31.9119	114.793	65.7138	106.266	76.2613	17.5852	7.15487	79.9955	48.5821	181.802	27.9122	66.7326	27.2386	51.7141	57.2308	53.1306	43.6351	35.7424	48.479	193.293	150.519
19.3333	28.3781	29.4302	26.7267	39.3229	59.5137	58.541	33.3416	87.7222	47.9951	79.1969	60.2324	19.2458	62.3752	42.8464	28.6947	81.4106	66.8913	67.1593	98.9492	108.772	32.6302	134.586	89.1673	104.98	69.0728	91.8143	106.244	65.5934	31.5918	73.6369	60.9732	150.199	91.391	25.3802	9.71513	86.2171	47.348	67.5886	32.548	29.1008	25.1947	65.1801	54.6182	40.0765	39.3962	16.302	34.9049	194.206	179.389
19.5	46.4222	37.1559	31.7419	33.8533	52.9254	79.0966	39.7886	44.9722	47.9572	79.4909	74.341	26.4288	82.127	46.4487	34.4378	60.2602	102.339	58.9401	86.9442	76.7636	16.9582	95.6436	104.872	129.913	73.4768	83.6755	115.82	89.0121	28.5591	89.8208	58.8925	129.687	74.1852	19.0467	24.702	106.886	55.0243	115.227	30.4993	28.2075	25.1315	52.8744	51.5843	40.2987	11.4174	34.1157	45.8844	205.599	193.829
19.6667	47.9928	37.2606	31.0685	41.6327	56.249	68.395	40.8054	85.6622	60.5627	74.1633	54.6719	32.0146	62.7082	45.8776	37.1112	65.6417	82.1019	55.9834	76.494	60.2529	42.0229	122.57	78.4539	142.409	59.8664	115.153	115.174	31.9973	31.272	59.4076	78.7081	148.204	99.3569	26.9683	11.9639	60.0406	32.6383	124.07	25.8282	26.9005	28.8417	74.06	15.1864	58.7272	16.0447	55.695	63.4096	159.189	205.763
19.8333	51.6649	40.1563	54.4762	57.7987	85.5933	73.4155	35.9103	128.2	75.2701	106.357	88.016	49.9635	95.9725	67.0341	29.2828	77.8521	108.965	38.7094	108.716	95.7811	33.4398	131.201	86.4984	124.433	107.438	142.637	111.575	26.4058	26.9741	73.9358	65.5507	179.268	114.55	29.1302	24.3984	117.416	69.6314	197.149	45.69	35.9278	38.3201	99.5943	49.9605	63.9502	61.0872	24.8747	36.0098	167.973	151.007
20	68.6645	42.4364	49.172	67.457	96.2643	113.928	43.6709	117.479	76.4914	117.007	69.92	35.0209	80.751	55.983	11.9867	59.0618	102.764	73.8617	133.63	101.417	41.0358	123.805	104.716	158.852	97.384	117.933	103.944	50.6348	28.1015	82.1089	56.094	134.608	80.4795	17.293	36.0219	131.384	80.7907	127.552	50.1109	37.9979	40.408	104.142	87.5703	51.989	60.7776	57.5237	42.886	194.332	182.91
20.1667	49.7837	39.6182	46.1701	56.4368	95.8944	120.158	50.7085	125.501	86.8802	118.453	49.3319	30.709	66.0645	60.6652	10.8298	81.8807	60.4946	51.4973	73.1487	75.9666	43.0238	103.796	88.339	126.965	91.783	124.82	119.22	30.0795	27.3129	94.761	93.6729	152.372	105.008	23.6315	14.3604	89.5349	84.0613	128.382	53.1855	58.0747	37.0857	91.5603	105.581	71.0303	63.8894	76.1468	83.278	202.859	188.946
20.3333	62.6	26.5355	47.8305	23.9088	76.921	104.861	51.1945	99.464	80.5259	83.9373	76.9301	24.5993	82.222	55.8457	20.0299	53.8322	87.9148	72.0193	97.1964	77.7922	49.5307	114.761	93.1388	131.874	126.683	114.748	82.542	40.9146	29.1802	87.8013	70.6788	105.805	93.5723	25.3381	26.3974	109.754	68.4572	96.4987	36.3733	63.7766	40.2598	79.1195	35.1611	39.0934	9.0098	46.7993	42.789	180.914	211.472
20.5	55.2726	36.4525	35.1852	44.9954	71.4917	100.307	51.3678	112.365	69.8331	87.5656	58.5109	36.3089	66.2072	37.8936	38.1401	81.1256	62.2674	62.7551	116.388	69.4101	76.1046	154.505	100.964	122.773	60.4797	68.3241	100.664	58.5565	28.651	119.309	75.5207	175.684	80.8297	20.5142	30.187	95.2533	74.2054	175.33	34.8271	46.5756	35.7359	62.744	65.2666	40.6219	14.1734	28.8718	38.2455	183.229	214.795
20.6667	56.1166	28.6417	36.1095	42.7638	58.3598	83.1265	31.1281	99.5195	57.4227	49.4168	81.3428	28.3038	84.561	36.8926	32.2628	76.0855	75.3823	59.8067	104.129	62.1978	65.0318	115.842	96.9674	135.401	91.0795	112.813	121.543	46.3155	26.1392	106.92	87.5172	150.299	92.3343	16.7156	26.1549	61.6184	64.3634	102.098	36.8784	36.5383	30.9767	69.689	79.4132	65.8039	41.0168	60.8873	33.2503	204.157	214.809
20.8333	41.4992	28.6198	25.1946	34.3986	48.7376	70.3418	32.4269	82.3117	44.8126	42.5109	92.6227	31.3755	90.456	43.9285	11.3479	101.884	82.3166	51.7133	94.8818	67.22	48.608	87.4279	102.254	122.706	59.0035	162.463	121.083	69.9158	30.9705	96.3976	66.7701	144.21	56.6897	24.1555	36.9569	72.9512	29.725	72.8624	23.7258	31.1238	22.9594	30.6391	55.73	44.3937	44.2981	20.9698	42.5585	168.162	189.595
21	54.9912	45.8901	44.5644	43.3983	63.2964	53.6607	39.9123	74.849	58.7389	76.1962	65.1086	31.1416	67.3919	38.4003	9.73766	59.1798	121.387	50.7986	50.3025	79.9724	74.7765	115.154	140.159	138.651	85.5518	125.312	127.234	35.775	25.186	80.37	79.8062	176.74	63.4549	13.1738	26.6505	111.253	56.1068	138.17	37.154	29.5329	30.6328	44.4717	43.2836	51.036	38.4828	51.5425	52.3934	161.755	201.669
21.1667	62.1882	46.2772	40.5468	46.9501	70.5655	74.6103	41.8099	120.041	92.8253	108.79	73.5	47.9115	52.9259	41.6867	12.5582	72.2555	73.9279	67.0932	55.1992	59.2719	69.181	130.862	117.788	113.445	82.8311	128.054	89.8531	58.9042	28.8921	112.941	74.3033	155.018	56.1544	29.7503	17.1162	107.792	67.5622	89.5926	42.5514	26.4131	32.1369	57.3195	41.4084	48.5471	39.592	44.6051	34.3513	198.19	220.182
21.3333	73.5742	49.2686	47.1825	46.1124	83.2456	156.319	48.0639	160.45	90.0088	121.971	86.7424	28.4876	56.6009	40.198	10.3398	75.1586	77.643	49.54	80.0072	76.5372	59.05	128.668	106.613	125.4	88.3634	118.577	115.977	56.1039	27.6903	124.042	69.8603	149.603	72.1537	11.0366	32.1433	169.397	77.3913	178.392	37.2224	33.0068	42.2498	82.3649	87.2011	52.9425	52.7622	39.2574	66.0207	158.496	205.074
21.5	94.3642	59.3762	33.6569	63.1886	85.3732	71.0289	50.621	146.601	89.112	139.299	86.5333	38.6259	80.4744	45.4106	30.5761	77.2791	55.6717	76.5503	70.0487	98.5496	56.8331	99.2705	132.78	182.167	90.6134	160.227	113.887	49.6597	29.5702	93.6495	50.6313	123.559	41.0393	36.545	27.8499	156.631	90.5943	170.517	37.1777	45.5552	37.003	28.4651	139.255	56.5834	59.1614	75.456	47.1858	88.5762	195.324
21.6667	76.9692	60.7916	56.9193	49.2131	100.252	89.4078	40.7503	130.246	88.2729	126.611	130.497	39.355	57.4642	44.7015	36.9555	95.0737	102.565	59.4613	124.6	64.0402	62.2166	117.343	130.859	98.2022	68.4553	103.41	87.7711	38.8637	34.4656	78.919	73.3946	154.556	66.4065	17.7917	10.0575	160.592	73.7659	149.338	42.4005	57.3532	40.6458	20.0224	85.1604	50.2123	33.3367	24.5231	53.3154	180.865	199.491
21.8333	43.6349	52.6004	40.6479	47.4971	73.8259	72.237	52.0722	121.542	94.541	92.7425	87.7696	36.6675	52.0554	52.1439	50.5867	85.2698	71.3348	75.239	142.921	97.9381	80.2363	142.885	119.542	120.244	72.5749	113.834	86.1202	46.3954	33.1058	79.6181	52.9928	95.6819	73.1964	22.6819	22.707	137.076	74.5212	182.083	51.4529	66.5191	36.7395	22.3166	93.1169	49.0801	32.0424	43.6006	54.9691	146.319	214.02
22	32.623	35.3023	40.5802	17.8794	60.1386	78.2077	49.9795	125.328	61.2709	85.2552	89.0245	33.059	94.3014	87.0394	43.3655	65.2224	74.5039	74.3686	157.597	99.0965	60.6599	149.022	103.771	136.762	52.6212	89.4124	60.2967	41.3319	39.4947	77.2329	74.0929	137.814	63.0391	20.2021	24.7296	79.1466	54.7952	97.5886	32.6144	38.417	24.5288	45.6631	83.5521	39.3625	52.3723	45.2581	44.4742	162.792	199.141
22.1667	36.825	34.6877	28.8772	36.2146	58.6107	46.1494	34.5776	48.7705	53.631	81.598	35.1319	30.9128	63.0385	64.9947	16.6922	93.975	56.4562	70.9297	143.414	95.1424	81.4721	177.932	106.169	133.962	80.4996	108.408	65.9347	48.9997	29.9897	90.2474	80.5378	140.361	59.0708	8.39819	13.9408	60.8393	32.917	87.7994	34.6383	37.716	29.9926	50.3518	43.6782	28.0867	38.6896	35.2105	39.0691	109.229	189.083
22.3333	35.9789	28.7689	32.9651	45.4451	56.6256	37.6469	26.4806	82.5807	57.1207	88.598	38.3322	26.6923	88.3648	61.0723	38.9647	99.7089	80.2892	70.3049	145.743	83.4266	56.8332	123.39	91.4834	125.791	73.9641	150.486	42.9582	39.2119	36.3653	116.663	67.6863	118.352	78.1786	8.21305	27.2546	86.3332	49.3934	98.6583	31.9972	28.036	29.8174	62.2803	70.9969	41.3024	40.3563	34.7662	32.7974	153.778	146.671
22.5	42.7459	46.3144	32.3794	37.8966	68.7366	64.1127	44.1446	118.532	61.3843	86.7376	99.6212	28.4956	63.8324	51.9726	27.829	81.5659	107.109	66.6286	158.481	111.766	50.5661	158.159	87.295	150.129	62.1706	147.998	101.204	47.5457	29.9836	66.9847	80.731	192.914	70.5449	20.6826	40.9224	92.3654	51.7657	87.9051	21.674	22.4982	35.0087	41.0537	63.6271	47.2185	43.7063	55.714	46.8954	164.484	133.732
22.6667	49.0068	56.8558	29.8909	36.6232	90.0847	80.5324	43.8834	138.38	99.5674	98.5712	139.673	66.1779	53.8683	44.6255	34.2772	83.5535	104.622	70.3628	81.5361	74.8411	55.2023	160.725	66.8377	145.032	76.3288	148.529	107.008	47.5356	28.0113	86.7005	109.645	122.625	68.0225	39.1448	32.4435	98.022	64.9496	196.547	39.3835	47.3022	40.9686	94.1725	107.604	46.6332	70.2758	52.977	69.8759	177.601	157.473
22.8333	25.8047	59.247	40.1094	45.1305	89.794	62.2639	63.749	167.783	97.9689	92.7561	87.4166	55.8965	86.4382	38.6433	34.1921	67.1912	80.9192	50.8178	100.563	139.916	74.6293	132.482	98.0329	124.016	88.1745	126.72	97.3968	39.819	26.6113	61.1245	96.3364	112.317	55.3233	12.6418	29.3567	79.2539	73.9218	182.614	50.5807	55.3596	40.5552	17.5663	126.145	61.818	52.6281	49.881	65.9704	160.003	150.693
23	31.7612	60.9432	48.1133	38.8945	103.052	95.1105	61.8015	134.408	116.449	68.7415	105.782	70.1936	59.4483	35.5128	51.4641	110.03	91.9127	66.9728	129.163	73.8157	61.2869	198.627	92.9997	167.109	131.032	165.531	85.6115	50.5902	31.3766	95.3386	36.5485	102.8	41.6926	3.53497	40.1149	90.7298	66.1986	153.767	35.6423	42.6161	58.3542	59.7564	109.55	49.2947	83.9503	69.6511	53.5073	104.003	145.125
23.1667	55.5028	57.2745	33.9451	52.8809	72.5163	134.415	57.3622	146.958	90.0107	109.775	100.565	56.3069	59.5722	50.5818	22.871	86.7055	62.9482	88.8811	101.575	70.2112	50.7423	122.559	111.057	136.206	104.052	136.29	111.389	30.8298	26.1412	98.4779	71.3779	108.776	63.0274	9.48148	38.3585	84.2932	72.6385	107.147	39.4529	28.2848	32.728	66.7104	85.3171	50.5343	70.5196	47.9175	39.364	124.408	170.116
23.3333	38.8653	44.8136	10.9765	44.2792	46.8747	82.6411	39.8236	131.502	92.028	83.3588	66.8996	45.5651	48.8957	28.4321	27.3372	122.696	82.0503	84.7385	104.266	94.282	61.9516	155.306	85.0694	141.012	91.6526	107.792	84.8353	41.2497	27.0528	86.208	94.3307	107.339	61.843	4.76405	26.017	75.8895	65.4829	147.201	38.1253	32.9446	24.3099	52.1154	76.6078	42.5093	40.9661	35.2473	39.6063	145.648	158.261
23.5	27.3611	47.7719	25.6394	35.1876	44.2443	67.885	27.3174	107.86	58.5023	45.3286	75.0569	46.0115	57.6799	47.7968	20.4568	77.5983	80.827	52.7262	148.324	104.908	60.7821	133.476	101.73	132.656	79.1531	141.888	102.759	54.4014	31.1452	96.2879	127.136	107.953	64.2697	20.118	5.93287	71.561	37.0377	74.5088	25.8685	22.7641	23.6104	28.2882	71.9521	44.0309	25.4269	39.2536	39.856	156.471	148.713
23.6667	23.6354	49.4923	29.7374	48.4902	49.6876	102.053	34.5785	106.754	62.7446	73.4034	81.3126	47.4092	60.5823	55.4731	45.3885	84.0742	41.3421	85.575	124.634	90.8321	60.6527	171.925	90.4775	135.942	97.5909	136.584	156.168	54.2274	31.8679	85.1002	92.8014	81.0954	78.7527	13.3266	17.556	59.095	50.6489	39.514	28.2067	56.6656	35.1685	53.9153	55.5816	49.8348	41.3474	30.7442	25.1144	121.496	173.946
23.8333	26.6905	38.5532	33.631	27.6989	60.2179	96.0334	28.0967	118.178	83.577	56.5421	83.4808	46.8321	66.6668	46.3363	16.1504	75.3434	39.9927	55.7	94.2809	104.72	19.59	152.123	84.9677	148.728	90.3029	167.502	77.2192	92.4764	26.9304	98.5871	69.9381	61.9522	51.6247	7.85273	28.1811	72.5321	57.7111	149.05	33.9435	31.861	28.3828	45.3059	62.7904	63.7454	42.1664	57.5018	43.9341	195.013	153.913
24	35.1053	59.7457	43.9394	30.8484	58.5264	67.2819	41.9242	184.87	84.3322	108.656	98.2138	53.3036	58.4648	37.7601	41.7785	96.0672	44.624	63.8224	130.737	78.1471	33.6752	132.267	86.7019	164.818	103.675	141.715	115.638	49.2508	29.4793	76.6941	103.912	150.718	63.9754	2.27214	44.3164	85.9046	77.0941	136.286	47.587	31.992	24.8425	54.3554	93.7912	53.4317	58.6213	42.5437	82.6765	174.264	164.017
24.1667	49.5481	62.1616	32.4496	51.4463	79.2211	147.965	53.4199	126.468	83.0161	69.3985	155.675	57.8551	61.3283	41.493	14.9904	76.5832	72.2936	61.1326	139.182	100.814	51.7984	153.635	89.7798	157.171	64.1727	169.109	99.2108	56.978	32.6354	67.9032	89.543	104.757	63.8046	1.70878	15.4993	106.499	50.9259	162.938	54.0833	45.0956	40.2024	101.734	111.058	61.9814	47.3638	43.9033	92.0652	107.189	184.711
24.3333	53.276	67.2166	31.3991	79.191	79.5926	105.366	48.3541	187.972	102.009	119.401	86.0577	43.2616	61.3952	47.8767	19.5035	95.5336	40.0954	81.9622	91.39	104.855	61.6348	179.054	71.3968	151.414	79.0853	177.052	89.0579	53.6087	30.8677	82.2364	78.1946	139.7	90.3748	20.3385	19.7434	79.3739	60.983	218.202	63.2658	46.1726	38.051	69.7618	119.039	58.5129	39.0113	43.7773	54.1278	182.322	157.827
24.5	24.7544	59.312	31.7955	31.9197	60.2601	89.443	60.2244	153.912	80.573	47.6584	82.601	39.9423	57.6818	39.0138	31.909	75.2957	55.2261	57.167	82.6313	81.8144	58.533	154.023	65.9255	168.343	92.2617	109.117	111.212	60.6928	23.8234	55.4107	53.9447	93.0574	86.9048	1.56349	35.8381	89.9366	82.8791	122.073	44.4047	35.943	22.9583	43.4885	85.9266	64.6342	38.0628	54.7901	80.7722	191.35	169.313
24.6667	53.7154	54.0488	27.5987	53.8776	58.7109	111.314	42.4934	141.602	79.2717	94.7103	83.5302	39.6162	47.2687	47.6755	42.2102	46.4188	54.4982	69.7296	42.4967	62.1538	70.2385	144.387	87.5005	168.847	94.8023	174.212	87.624	38.229	25.6627	89.8667	103.026	98.6798	70.577	5.54671	28.4767	70.1031	70.0906	149.759	55.4141	28.0413	32.4684	33.3671	73.8108	57.3	37.7285	47.4953	29.4527	183.65	163.696
24.8333	18.3663	45.3997	32.4264	30.0578	47.5269	30.8779	31.1233	115.413	67.0455	64.198	86.5192	36.6688	43.4714	36.8607	24.4538	104.735	59.9009	75.0219	76.8058	65.3637	59.4172	128.932	124.061	147.167	88.1401	174.943	103.53	67.1957	26.5441	77.1133	60.3991	134.501	77.8049	5.80014	24.1047	93.6164	37.3116	102.369	31.7179	27.9113	20.6845	47.2292	65.52	41.2792	42.511	38.9707	25.5496	162.348	172.46
25	13.8859	33.0794	24.7025	25.0327	53.1071	48.2065	31.2538	93.7193	55.5333	44.661	65.5339	23.2746	55.6974	24.8726	19.8269	97.732	49.506	65.9845	93.0237	94.248	56.7866	152.539	107.253	194.871	82.3724	128.03	117.231	38.6848	24.7736	94.6047	58.4976	106.003	70.4148	7.15338	33.0472	76.035	77.4501	139.839	37.1449	35.8236	28.5626	38.9663	62.2898	40.8702	31.2063	36.1742	46.9385	131.612	195.079
25.1667	34.0319	47.4699	33.5447	40.7555	51.182	101.245	50.1737	148.234	71.9122	70.295	85.6729	34.5421	54.889	30.7637	9.64394	114.176	91.8832	77.8769	73.1669	106.915	51.6478	157.274	98.0904	150.913	74.2808	133.937	112.54	39.7802	25.405	120.671	45.254	74.4604	74.2898	1.77737	36.4974	109.291	77.1618	104.179	47.4252	29.8148	30.9954	39.2874	84.8449	53.7876	31.9593	49.6867	50.6042	191.954	156.324
25.3333	52.5466	56.5213	50.2366	50.8513	61.4552	115.52	46.4614	158.055	73.8476	75.7525	80.0508	45.0861	46.2113	39.2927	12.2702	101.972	91.2462	63.0661	95.089	91.631	43.6471	141.879	99.6651	133.54	105.271	152.577	80.2866	59.2821	30.0126	62.4811	55.2176	107.385	96.027	29.4987	41.3155	139.714	46.619	197.669	58.4034	44.5758	40.8283	73.6822	61.8858	41.3984	57.0606	42.9257	47.1664	140.12	156.425
25.5	40.1721	58.05	37.4094	71.2465	79.2637	94.7347	54.5293	217.743	119.995	83.0061	113.461	22.5812	77.7228	38.661	8.66834	94.3081	76.6823	73.6436	64.1014	82.4283	50.8457	139.598	94.0651	146.586	70.8242	173.543	118.715	53.1002	32.2849	90.6955	92.496	110.08	53.4527	29.605	37.692	91.315	67.7371	162.075	49.9874	52.1048	51.5619	111.686	116.836	58.8612	66.4227	74.6562	63.4674	162.743	135.766
25.6667	35.6699	51.6492	42.3275	39.7054	85.5331	115.634	50.6041	170.416	97.5038	69.5762	89.2384	18.1132	51.632	41.1172	8.31068	88.332	90.1743	93.6053	98.0335	110.439	50.0001	142.326	76.4705	178	30.4237	172.061	83.7823	64.3018	28.9682	102.141	66.8411	120.926	49.0601	6.43394	35.6077	130.028	98.3416	161.707	59.7554	52.8785	52.5499	101.351	119.076	75.1754	40.8191	39.6802	64.7742	152.943	159.119
25.8333	41.1862	55.3	44.9794	47.6643	73.1526	111.013	39.0172	151.854	71.284	82.1036	80.1233	34.8507	44.4253	47.4774	9.64932	69.963	92.1924	58.1077	56.0621	77.0205	69.5751	183.532	78.5829	171.183	30.1013	180.45	133.943	60.4301	26.4619	113.528	62.6065	152.686	62.315	32.7086	30.3683	160.922	90.3978	239.564	61.7551	42.5329	45.4599	89.3759	81.4185	75.8062	61.0741	63.3497	43.1416	161.18	170.426
26	36.0092	46.3661	43.2915	54.8143	61.2399	104.436	32.1613	159.79	89.5004	79.7364	98.8354	39.1421	13.9475	49.6898	22.3143	81.3998	45.5358	62.7727	60.039	79.6846	45.3408	150.035	95.4323	179.456	52.2747	192.619	83.4543	61.5072	31.0243	64.021	74.9991	84.4612	78.4892	14.6019	24.663	134.077	87.2818	170.341	53.2494	45.6157	29.6526	92.4786	85.7807	51.0144	53.2351	36.5233	28.2001	179.124	165.926
26.1667	24.4287	38.1023	24.4483	34.1805	44.5234	58.2107	27.4069	117.535	70.746	71.8266	61.87	44.4612	40.038	37.7491	34.3954	78.6598	40.7838	49.3796	44.2898	69.5037	58.6941	68.6647	102.348	164.132	48.9532	193.359	103.721	64.1969	22.8118	110.166	65.3547	127.625	66.2522	3.82194	39.3327	106.72	68.3667	167.328	39.8531	23.8374	25.5678	78.8489	55.5607	40.834	44.417	48.2895	38.2278	152.709	167.292
26.3333	16.4061	30.3871	13.1795	26.8782	49.1237	52.9918	24.001	110.73	68.016	53.1792	65.9009	37.9956	50.2667	41.9113	45.4756	81.0272	53.4137	63.7022	49.9008	56.0524	56.2178	98.3035	120.822	161.111	49.2356	116.193	118.29	37.7819	17.1072	101.069	68.5273	102.063	87.2469	5.27716	18.7516	94.6126	49.9146	66.2372	38.0831	33.2058	33.4451	56.7561	60.6204	23.4855	37.6497	35.3001	42.0791	154.257	161.485
26.5	35.496	34.3108	36.9523	26.7459	58.7988	45.1766	29.4492	116.037	52.3966	65.3253	70.7855	32.7647	49.4133	41.3772	33.7007	58.7713	52.2548	49.4799	52.5473	76.3769	49.8812	138.053	111.743	148.256	64.4574	180.37	96.8056	59.7206	19.5676	113.557	73.2862	66.823	58.8805	1.62046	21.4578	112.872	66.5764	143.302	44.0257	32.496	32.7735	36.5415	69.2463	36.9185	56.1938	35.2696	41.5356	191.87	176.424
26.6667	26.703	35.5856	22.7704	37.2669	67.9454	67.5774	31.4879	127.992	98.2309	80.0186	102.443	30.6509	57.9829	37.0373	26.0754	53.1889	39.2358	80.8967	47.6163	56.8175	62.0215	155.89	159.361	188.433	48.9826	135.422	119.539	53.2999	21.4412	73.9651	71.9461	73.7572	80.0791	14.3731	17.6813	112.892	78.5995	112.212	42.4268	54.9853	33.8523	52.4126	72.0565	42.1615	57.2979	53.5504	25.9751	141.788	145.234
26.8333	36.6888	58.1192	43.4305	47.4536	64.8742	70.6647	17.6141	139.25	62.439	72.7808	95.2624	42.2884	58.3792	42.366	34.4104	78.9903	51.1558	79.1653	50.7342	55.2836	47.641	130.314	92.2239	153.926	56.6117	90.2523	93.6109	39.2066	23.2552	90.7738	57.5607	85.6443	83.1117	1.71924	25.93	151.897	105.47	133.369	67.7255	32.3931	46.7886	73.664	70.208	59.5424	67.1067	23.9603	44.6471	187.584	180.151
27	54.3497	76.1325	57.902	65.135	87.7857	126.711	22.8879	153.572	90.3742	100.833	122.724	44.3587	46.6923	37.0383	45.2055	78.7808	74.4921	72.6927	71.4085	62.757	50.2987	124.084	103.553	167.941	95.79	108.691	98.7629	38.7556	22.8753	101.455	59.8205	104.769	82.0249	17.3813	8.36991	169.139	80.0352	200.345	64.5395	44.3335	46.0955	39.8822	106.183	83.4571	75.2138	51.8768	42.4866	119.941	134.039
27.1667	37.8225	73.2369	40.5649	43.4281	77.7767	134.811	29.8023	151.646	63.3189	83.6165	101.311	43.0847	42.8498	36.6233	13.4757	68.1329	52.2433	58.5072	119.579	60.6575	50.0681	117.586	120.634	172.333	59.6767	90.8145	105.143	44.3723	24.2995	98.201	73.7456	107.606	91.3441	8.26878	6.53404	155.257	79.4831	145.886	41.2172	78.0009	45.3551	61.9163	94.3231	66.5494	67.5755	75.0655	35.1627	133.25	134.15
27.3333	41.2253	82.4085	34.8484	41.3356	75.0794	101.108	23.8268	152.046	67.55	65.8888	73.7438	51.9757	50.9298	33.2804	15.9774	86.9487	49.1118	80.0445	144.414	93.1937	26.8287	138.894	137.909	190.498	55.2004	117.206	142.871	68.8185	24.0748	109.463	65.2945	120.269	96.6487	22.7867	23.4834	74.3471	79.4874	158.916	57.3486	27.3694	44.5843	62.5388	109.137	51.1925	51.6539	40.6508	71.0161	162.316	155.533
27.5	28.5247	53.8775	23.6644	45.0159	69.4956	116.927	26.2296	150.052	70.0932	61.6533	86.3013	43.3394	64.8399	30.7135	24.7172	90.6803	58.4472	58.3985	147.435	87.0395	41.5333	171.938	144.254	171.657	64.9968	118.761	120.111	52.0542	26.5922	113.158	63.5995	94.7621	94.2145	1.55696	34.0499	113.311	67.5279	121.812	51.0375	48.922	37.5413	71.1326	101.817	52.2275	42.1886	47.413	37.4398	184.728	202.959
27.6667	30.834	49.4503	14.6501	31.2219	37.4002	94.089	20.7856	121.669	66.5079	41.2551	68.265	38.371	48.7836	38.4269	32.4887	95.5114	54.4679	59.4869	96.1548	79.3984	46.6911	142.235	155.307	169.203	85.847	129.962	112.601	71.3373	25.2865	114.01	46.2581	79.1984	109.92	14.8317	14.7821	113.438	56.9998	99.5302	37.7992	15.9136	28.2019	67.0206	61.9202	41.1407	41.895	34.3268	33.1714	143.44	230.987
27.8333	28.0153	57.7897	31.2933	27.5496	49.1621	91.2383	24.3683	123.002	57.4452	50.5549	95.4351	34.7416	42.8449	35.7918	48.2833	92.4618	59.4162	79.5495	95.8921	106.357	46.2218	160.392	144.687	154.628	73.3103	147.881	134.851	52.9456	20.3402	109.343	77.8991	179.603	104.374	25.6787	3.4852	113.757	72.595	139.309	33.4583	36.7628	30.5443	70.0864	67.4072	40.5712	47.2147	30.482	45.6333	128.922	207.994
28	52.1624	51.8758	42.783	50.1304	52.2203	110.361	20.6781	94.5337	68.3874	63.5908	79.1434	44.6714	58.5775	34.3389	30.4054	50.4378	60.7213	52.7266	130.494	80.1659	74.1741	88.1655	122.723	201.588	51.523	177.19	151.938	81.665	20.582	100.317	51.5843	126.263	85.1506	6.59597	19.7915	112.736	65.4769	154.89	25.6377	33.8588	30.4807	58.6342	65.8402	42.5264	51.528	56.7843	30.1164	135.889	186.54
28.1667	43.5882	50.5486	33.324	25.7292	55.6386	64.0048	34.4503	143.972	83.6002	51.9163	63.7984	40.8037	67.1432	40.342	56.4979	46.181	60.4978	70.7096	131.145	84.7757	74.4847	146.391	93.1822	186.543	57.6012	157.379	153.092	47.0523	24.8393	110.622	46.4744	140.88	54.953	5.64338	28.626	133.767	91.3063	59.3164	60.7919	42.4012	36.6471	80.4287	137.148	78.7845	58.9335	24.2285	55.4435	181.48	179.403
28.3333	108.339	72.3056	58.3561	53.1794	80.4761	64.7089	57.7074	174.266	75.941	99.2309	154.031	69.2306	77.4925	38.0637	41.2982	53.024	93.7854	53.2081	36.3464	99.0299	59.5903	116.525	137.816	214.967	77.1274	136.44	112.726	84.4784	22.6914	100.113	63.9902	122.207	57.0816	7.50259	31.4254	150.911	95.5652	203.705	59.1905	31.059	43.6574	81.0617	96.503	26.1647	76.848	58.2387	59.8397	132.587	163.737
28.5	61.3959	68.3479	50.4965	61.1206	89.6065	60.7218	45.0091	182.395	114.128	104.459	108.139	57.6775	50.0001	36.3227	47.4402	51.8381	64.0749	26.8319	52.2235	92.4187	58.5564	185.298	116.203	142.87	90.6363	163.908	132.768	78.6487	26.1905	125.674	60.1286	151.446	77.3715	19.6152	24.5205	163.498	85.9215	212.302	58.738	30.3491	50.5291	95.1602	82.1061	89.928	62.4886	45.2894	47.8036	149.114	153.1
28.6667	70.8049	57.3891	39.8865	36.1095	53.3036	58.7785	35.9468	166.886	91.7966	56.5439	117.941	59.1646	50.1796	36.2124	46.0053	63.4717	52.0015	56.157	61.8777	88.4004	68.2436	141.13	87.4133	163.953	65.5576	196.149	136.815	39.6616	30.1266	106.834	41.6145	125.403	92.2115	1.79965	32.5048	151.412	76.8557	216.938	41.7568	49.5904	37.7246	72.5751	92.4675	53.8819	53.8748	45.625	52.6323	162.502	171.399
28.8333	33.1904	53.2411	45.8736	49.8094	56.32	40.013	28.3162	161.65	85.6438	61.7757	126.432	35.3295	66.8505	42.4664	60.7222	73.6333	69.1175	67.493	55.9022	96.18	53.2706	161.971	94.793	205.915	64.3989	143.367	148.869	38.7487	39.1338	71.4554	65.6736	139.214	78.8263	4.66136	17.4752	101.425	66.2517	93.5037	49.6866	36.2721	33.5724	65.4948	104.246	60.5858	59.9152	51.0479	67.8982	140.623	212.088
29	32.2972	46.4644	22.1246	21.4093	41.401	36.4355	24.9611	111.859	63.1404	49.4392	80.6989	45.8705	74.3032	36.6695	15.2274	63.4521	42.1959	33.6178	71.0962	58.6169	51.2541	197.34	100.766	187.979	70.7143	170.109	120.235	42.0288	26.7312	60.3391	60.9042	170.312	50.4621	14.299	25.0686	82.8871	67.4645	154.693	28.6492	28.3574	32.1755	56.7883	70.573	45.5696	44.1741	31.5745	54.0161	194.61	225.944
29.1667	22.7397	42.1377	23.6574	38.336	51.3521	45.0737	25.8438	103.644	57.4487	54.3197	66.1296	32.4469	45.3712	43.0706	29.9868	47.0778	64.2389	47.4059	69.7156	66.2403	63.4449	97.9943	115.548	218.57	70.2775	148.242	92.4462	32.5751	27.6952	103.91	81.0972	53.2319	58.1236	8.37424	36.143	106.52	44.4368	129.794	31.8025	26.4172	31.1999	62.0025	56.3363	56.3724	45.1182	47.0373	51.1629	176.62	179.82
29.3333	67.5347	41.6642	22.8597	38.4609	39.2649	48.7364	25.9557	103.026	70.543	55.4581	93.3607	54.2591	56.7903	32.7496	41.7733	64.2416	36.2165	57.3323	27.7843	90.8638	45.4273	99.3955	88.3356	196.864	88.3666	177.099	108.017	36.5068	26.5285	95.3892	66.5723	113.104	64.2869	27.0284	32.3317	100.106	46.4766	75.7611	42.7414	27.7331	31.1878	54.7827	78.6221	38.8252	43.7498	36.823	50.6205	166.617	190.316
29.5	69.0328	54.1729	42.8985	37.5233	66.9738	62.159	35.046	118.129	71.5065	76.8292	78.5176	44.8314	38.1848	44.586	21.8522	71.6704	45.427	32.6249	68.2864	97.9319	52.5506	120.485	133.146	210.037	71.1278	137.078	149.592	67.8011	29.6048	73.9178	53.4494	184.629	70.2962	14.2603	36.6187	128.551	78.6805	61.5178	38.1338	40.5297	37.6149	95.6095	89.0524	63.0132	39.8158	58.222	49.7076	160.756	200.179
29.6667	61.3333	39.6834	36.5352	45.5215	71.9811	89.1063	40.5323	128.011	91.5343	97.7859	104.39	42.5134	18.3087	52.7275	38.3873	85.6999	37.5401	20.7522	70.9501	68.6655	57.2736	86.1424	121.979	220.72	58.0978	177.877	119.471	56.3429	29.6481	88.4204	24.2877	125.121	49.6307	2.44391	38.7094	122.371	112.758	59.6057	56.0063	41.9989	38.1599	59.5891	105.63	78.955	72.5435	39.7225	73.1156	139.697	182.788
29.8333	48.5068	59.0392	44.5421	68.2152	68.5009	135.322	62.2073	182.984	83.1301	85.1623	139.142	76.9929	15.4035	38.1739	45.2975	87.4734	46.5886	21.0216	77.1527	82.6697	46.5611	71.595	107.707	217.127	114.846	192.454	123.076	25.094	27.5995	97.9419	54.4494	140.251	71.0384	6.70847	31.1413	169.479	113.59	140.625	62.1904	56.6131	34.0395	87.7828	139.211	35.0266	74.5789	55.0708	49.7428	171.085	197.116
30	79.0483	79.9166	50.1445	45.3703	84.7324	47.2687	57.9899	76.9372	46.4327	73.9133	77.761	24.4343	87.5186	73.201	54.028	90.3183	65.4773	64.948	119.697	66.9523	40.1846	90.9698	104.852	276.473	84.6736	87.0546	108.411	34.8108	36.4551	40.0452	64.8621	107.982	64.6281	23.5492	65.5468	54.41	47.2026	53.5077	41.7443	57.8358	42.2272	56.8809	73.2941	29.7299	82.0056	50.5879	20.0173	74.1144	146.859
30.1667	85.7315	110.121	65.8263	57.133	100.682	57.2785	63.0154	105.183	90.739	92.3045	106.387	61.0737	67.2125	95.3594	53.4822	171.594	85.0923	126.828	120.972	77.5834	102.571	145.144	167.721	366.136	96.1592	95.3119	153.868	70.4804	48.6763	98.7924	84.4366	142.378	80.4346	49.7717	71.4851	106.563	42.5939	28.5283	36.3764	60.0782	49.9053	112.175	68.1498	63.1478	91.8572	49.5297	41.3711	129.538	193.369
30.3333	82.6794	85.3703	77.3737	49.5714	86.4578	78.2352	32.412	75.1546	99.0652	60.7668	78.6137	74.0224	83.8499	55.6606	69.8419	127.1	136.768	86.5396	57.9336	118.61	83.3881	116.984	213.648	288.327	112.802	125.671	146.909	88.7667	56.7638	120.533	89.846	129.507	80.2787	49.8392	83.3707	46.2557	26.2237	51.3185	29.1272	28.6894	56.6586	137.915	60.4554	57.2892	74.4394	73.9453	46.0419	225.004	220.49
30.5	91.8161	55.255	50.9559	39.6232	68.3731	67.0792	50.4387	80.1618	67.7563	65.8022	73.68	81.8904	100.671	49.5245	71.456	137.774	146.624	77.8228	60.9515	113.551	88.1581	125.142	218.522	272.097	73.7585	86.1283	147.215	42.6481	55.5958	129.372	40.0843	210.902	51.1331	103.43	75.3694	60.7658	64.4962	48.4613	24.4572	37.3942	45.9361	99.2257	75.9356	55.3236	81.0767	81.8301	72.465	85.4703	164.353
30.6667	112.279	69.296	48.5304	58.1802	68.54	84.8396	58.0767	99.0972	43.9136	63.3619	104.063	96.6268	88.9159	60.2633	78.2264	74.0326	117.982	90.1691	66.442	112.208	69.9198	137.495	222.609	265.663	47.8407	93.8265	104.911	100.434	45.2771	113.236	28.2429	224.848	72.2008	140.831	17.2553	65.8431	48.5828	59.3337	23.0128	23.1508	42.396	116.144	104.701	46.3146	131.077	86.3373	63.9488	154.218	221.436
30.8333	120.94	79.4614	61.9748	66.1199	104.331	73.8431	80.8746	102.227	66.5427	94.4801	111.927	105.67	103.092	57.0705	33.7052	97.77	130.386	84.8718	80.1557	90.7238	91.0446	144.741	206.645	201.061	65.8107	75.9871	140.599	55.8073	63.7783	145.313	29.2581	189.103	84.968	82.9992	50.2011	54.6887	113.446	73.5802	36.4895	19.3371	83.7856	127.384	89.6067	60.7233	125.603	124.686	47.7892	214.117	223.464
31	129.978	100.407	63.3559	49.5633	127.643	70.0338	105.164	128.847	64.7114	117.465	137.087	114.744	98.3244	74.8395	56.3916	101.528	104.224	58.987	88.6778	103.658	95.2519	151.263	206.118	246.955	55.1172	102.553	177.214	47.1156	52.9217	94.5037	35.2521	199.403	54.1948	2.10749	59.7879	105.894	116.224	75.7881	41.9098	28.4112	86.154	157.142	99.3253	62.6701	154.204	134.368	74.0479	127.281	202.288
31.1667	93.1895	100.191	68.9692	55.5719	121.251	70.0725	73.9412	152.798	80.5966	127.704	169.996	95.5127	87.3169	91.1692	37.3639	80.1885	47.198	71.9235	82.2842	125.366	82.4706	133.337	222.287	201.198	76.3718	118.51	129.31	117.149	43.0864	118.714	33.1975	219.475	60.2327	11.78	27.8482	78.1437	208.746	109.952	43.5743	25.6966	61.6467	157.128	72.1492	66.994	196.138	148.339	101.833	131.414	164.404
31.3333	110.049	117.737	86.1146	62.4382	116.153	71.9851	65.703	112.484	86.5499	131.691	130.482	128.987	116.466	113.685	52.6036	80.192	61.2891	97.6041	79.5852	94.8	78.9314	175.595	239.473	223.077	70.5533	100.191	157.871	81.6744	54.1092	101.705	26.8545	225.623	74.4328	23.2874	19.8296	123.638	171	114.357	43.9623	28.4843	59.8978	162.217	76.596	74.3512	195.014	108.811	80.7121	118.38	135.269
31.5	58.0358	81.8723	57.2545	70.6187	110.021	56.9361	53.6303	96.8939	79.9398	112.28	187.791	116.168	117.161	78.5278	72.9054	76.5944	55.7288	59.6949	74.1196	76.2788	79.9199	129.302	249.633	255.03	71.4687	96.5539	110.371	84.9537	47.0408	120.239	36.3971	205.533	54.0016	98.1408	29.7676	98.9518	117.826	107.458	46.2161	23.404	73.1903	162.993	70.4814	59.4522	122.747	136.482	71.5313	182.233	90.2069
31.6667	69.2831	42.9808	32.2481	54.7396	82.1733	53.8895	49.1215	82.9721	61.9207	100.421	109.052	102.595	87.6228	60.2162	59.8014	91.4197	50.0829	80.3113	57.0283	96.3293	53.1415	143.335	256.855	332.471	81.5304	170.447	169.396	111.667	60.7038	155.029	30.2487	205.112	69.0669	38.9372	50.4632	76.8559	82.0322	78.8437	34.2864	26.0775	62.9936	103.832	65.2157	55.4585	110.66	110.146	37.8651	160.693	106.712
31.8333	61.5945	61.2915	28.4166	50.3402	63.1446	43.0039	32.8773	41.1027	40.6041	88.2194	99.2248	74.4501	98.06	59.5897	74.843	106.047	66.2744	71.5589	62.3866	145.029	65.2438	105.075	194.832	173.28	52.1209	77.1048	96.3755	74.5508	68.7939	128.419	25.4504	130.626	60.9625	18.3845	35.9302	75.7197	123.622	61.7884	24.1231	17.4649	44.3234	101.354	55.1857	46.0948	73.3928	86.5773	42.8762	139.768	199.965
32	80.3539	55.7047	48.0086	47.5252	68.2223	38.334	43.0636	63.8653	36.8013	88.7474	112.92	25.9365	60.8954	63.5804	54.7552	73.3496	54.5138	64.1359	51.8851	106.008	58.2064	125.825	142.917	206.255	81.9461	107.879	198.155	80.7373	70.0061	125.441	25.5664	214.078	78.5155	19.1863	9.70551	87.6049	84.2158	74.7731	31.1078	20.6019	39.5325	81.8679	69.0875	54.1431	116.696	114.566	51.7223	127.624	176.014
32.1667	45.6925	55.6628	76.5419	30.7536	89.2457	40.4724	53.1671	92.7609	62.1783	107.803	113.334	30.6327	69.938	68.7086	62.5997	136.574	56.5701	47.5073	71.8689	146.244	55.5509	130.376	161.241	211.201	60.8416	114.283	139.825	78.3265	57.5926	84.9805	24.6143	242.131	83.7221	2.83262	2.25989	142.23	129.373	99.3059	40.6538	25.6682	51.5285	123.087	81.1614	62.8971	137.388	78.5473	48.8863	168.197	146.574
32.3333	85.5371	63.6591	61.9858	33.1482	71.1535	61.3189	64.5076	90.4751	79.328	132.388	89.1154	58.1159	71.649	64.8303	27.9471	81.2324	56.2387	79.5321	44.1956	62.7625	44.3906	133.33	212.466	171.295	73.6425	139.268	73.7066	94.9742	37.941	157.191	21.2778	210.186	61.525	1.63906	2.03275	179.794	114.457	118.289	41.0618	31.6639	65.0045	131.129	76.068	60.3956	150.684	113.199	69.0383	146.113	119.3
32.5	58.3663	63.1703	73.2481	41.3953	102.156	53.8196	95.2566	128.283	69.4527	139.721	130.539	95.783	57.412	69.3596	41.8006	82.8635	65.713	53.8515	42.8864	119.267	36.6324	107.333	242.01	147.95	62.0605	126.848	164.507	139.922	41.709	127.445	20.9901	256.569	58.0871	6.92317	1.88196	117.5	133.54	122.505	51.0621	24.8897	89.9234	195.415	90.3079	42.6133	164.305	124.443	69.0248	126.518	196.232
32.6667	107.991	84.8947	64.099	43.4831	85.3853	58.912	64.5976	142.343	58.6117	100.824	79.4009	100.703	55.1042	48.4864	40.0626	72.1589	63.7007	81.2293	47.1514	148.197	34.8456	117.515	172.956	140.376	77.039	73.3004	173.661	130.183	41.2658	180.872	12.8127	185.677	73.6714	6.07346	2.06152	136.994	201.748	160.116	38.7397	28.5289	63.6253	215.824	87.6643	100.392	163.665	135.301	72.6805	136.023	173.089
32.8333	72.7836	67.8733	55.5669	27.3313	62.1636	45.2355	62.3572	137.58	59.781	112.624	58.2936	75.5016	43.9093	66.3216	16.5931	73.9978	110.514	82.7019	35.2738	137.41	37.4326	146.255	164.504	132.821	53.8503	160.558	61.0357	97.5578	43.2661	119.343	17.7344	257.577	65.1388	4.53373	2.21299	176.209	126.483	135.284	35.7396	23.3158	65.1973	163.675	85.2925	64.3206	167.085	97.657	83.9594	135.028	151.611
33	73.9346	73.1599	54.4949	30.333	50.9763	40.2246	35.4695	127.622	44.5655	108.921	56.5454	74.5751	45.1018	58.342	179.52	81.4248	89.2286	73.1844	24.3901	137.314	35.2639	110.57	209.812	148.011	47.4742	95.3946	134.071	173.634	45.8641	70.1127	11.4423	183	72.689	7.28841	9.5582	119.049	129.096	88.7315	30.0423	19.9949	49.9991	180.284	82.6664	55.3149	140.004	65.806	81.6723	143.072	205.014
33.1667	58.439	55.8127	50.5353	17.4832	44.7164	20.348	52.3565	74.0586	45.1051	98.2138	42.6721	89.2848	73.8325	54.033	82.5597	90.7822	85.7572	62.46	24.708	156.72	38.5501	139.465	191.235	201.222	55.1265	72.1282	114.432	118.219	59.6293	142.358	20.2276	250.888	56.6877	4.58588	11.1329	86.4763	150.445	55.5942	26.8268	22.4725	46.039	148.612	60.0446	58.4069	104.089	60.0738	55.331	147.001	161.338
33.3333	61.011	66.65	57.2372	23.5404	43.44	17.2063	44.0877	90.4387	35.7438	68.4938	41.9291	82.7164	58.4835	62.5123	27.5988	60.3828	84.9863	74.052	27.042	143.277	36.007	137.713	218.944	239.917	63.3067	79.5029	120.238	124.27	54.8388	105.278	12.7124	224.885	59.0808	5.01343	1.78174	98.9465	113.916	60.6576	23.9573	12.8232	33.4013	111.342	65.324	47.7826	131.794	62.6425	73.3937	121.801	201.456
33.5	62.3504	66.4409	56.526	28.26	37.965	19.167	64.6934	111.305	56.0489	81.8631	41.688	89.0123	60.222	48.0212	26.8835	56.7708	94.2719	77.4504	21.8231	126.025	33.4843	168.836	227.86	206.253	68.5031	98.9587	112.634	151.499	42.3251	122.149	11.9194	150.007	62.8901	6.74044	2.1953	113.559	117.552	63.0822	27.199	20.5703	35.4884	147.497	99.1072	43.4787	130.25	59.5728	79.4291	170.444	152.999
33.6667	32.8862	87.923	56.8234	33.8064	62.3217	25.5198	55.7389	144.106	55.1396	69.5221	45.2216	70.9117	58.3048	82.8219	17.7262	66.4779	131.816	61.2675	25.3557	109.526	25.8373	182.99	178.083	244.685	66.3632	94.2006	88.8554	122.646	44.9399	90.5626	16.1219	207.377	69.2901	6.45753	3.35417	169.608	198.442	83.1498	32.8013	29.4303	48.2852	156.351	126.101	81.0449	176.37	77.0714	70.439	221.627	222.367
33.8333	43.9934	83.5769	82.1416	28.8945	54.7811	32.1311	57.2466	175.342	55.0406	74.4865	50.4437	92.1318	68.4801	45.1361	60.9509	70.8259	74.5014	63.4442	33.6054	145.825	29.047	199.165	205.067	196.379	55.6837	96.5172	75.9517	98.884	31.0396	81.4544	8.99748	152.868	40.595	3.34564	3.11637	246.542	210.373	132.667	35.5408	29.0186	39.6422	199.884	88.1904	116.477	158.258	99.4406	75.4193	167.239	211.917
34	63.4636	93.3324	76.0517	32.7968	36.9953	25.3742	47.4557	207.3	63.9463	94.4699	69.9388	77.6233	74.8044	37.8357	25.8085	44.2543	73.7301	65.1116	22.0018	118.397	21.9147	155.658	197.945	221.522	61.4086	93.5667	133.031	94.7627	39.1553	85.847	6.58636	121.784	57.0542	3.52716	2.02204	161.623	245.026	113.935	41.267	31.0207	27.9181	136.405	100.727	98.3431	147.724	100.074	93.089	158.021	133.488
34.1667	46.2558	72.1682	85.4374	34.445	33.1909	24.1233	30.8504	178.17	53.3812	103.844	75.1131	31.009	50.4588	43.701	13.6713	38.9809	77.6534	74.3422	22.3633	75.06	20.9191	165.64	188.727	141.115	76.352	110.041	125.626	54.9397	33.9184	84.3548	4.90185	207.812	52.5933	1.78105	1.92094	242.206	166.248	80.6213	43.978	26.3862	27.7502	134.274	79.4895	102.43	134.23	75.1593	79.2096	168.746	187.98
34.3333	43.0773	61.0161	69.6431	19.129	14.3026	24.433	32.3987	151.258	47.0887	86.9006	61.4647	10.5067	64.0253	46.5194	2.43413	45.8769	79.1146	64.7801	23.2933	98.6646	21.7663	155.05	216.224	179.996	52.9111	94.3987	90.0827	84.2181	34.6469	82.3829	3.4546	168.028	33.0894	2.60965	1.98306	165.668	185.057	91.2243	28.6818	26.9533	19.2019	149.205	79.4301	62.401	137.295	83.3258	52.0934	167.433	223.877
34.5	44.2287	52.0089	41.8395	16.7324	28.7434	22.6975	21.415	135.73	47.7492	85.0453	51.6948	13.9367	113.437	55.5728	8.06501	63.9458	149.209	66.3969	21.1634	101.667	19.8252	189.192	219.45	168.932	59.0612	90.0138	79.4196	78.5283	31.8723	101.404	4.34356	128.13	38.4252	5.01573	2.40388	186.792	125.737	76.6304	26.9978	19.0742	4.70583	107.062	66.5416	37.6213	126.689	73.076	65.4457	132.117	133.705
34.6667	27.2864	35.5885	66.8166	15.5172	23.7953	19.6069	20.3939	79.8386	25.9048	63.3702	53.711	16.2531	74.7169	88.3149	6.66863	65.7491	60.214	69.6669	17.5857	84.3909	19.471	179.649	215.844	170.016	46.166	124.049	110.685	60.0582	33.1139	124.48	2.77337	201.743	56.1922	2.8638	2.28895	140.036	112.259	84.7822	24.9128	26.6772	12.4642	65.7845	57.986	49.299	110.076	57.7605	50.59	125.723	148.661
34.8333	25.5283	43.5129	51.6427	18.9626	25.4639	20.9912	17.7851	90.6517	37.0137	75.2858	56.6841	23.8076	52.406	57.8437	9.94222	48.4037	66.3267	64.4851	19.854	117.132	19.6867	185.03	173.794	172.263	46.7942	89.323	111.872	48.5984	27.9755	99.933	4.07308	136.116	53.6775	1.72146	2.28301	139.255	125.919	82.232	24.6664	21.4145	29.6376	74.0971	50.0428	62.7789	98.287	63.0131	63.9315	127.447	167.346
35	33.2695	57.4814	59.0853	20.8313	23.2336	22.6556	10.4405	64.2469	34.337	121.334	62.8117	25.8212	67.4585	63.58	10.3108	50.2187	67.1868	68.9682	18.2376	101.443	23.2859	207.882	190.258	152.93	43.2334	119.693	75.9213	39.2969	29.4544	106.006	4.43185	121.787	53.8992	3.17848	2.27164	188.123	181.893	103.986	32.2549	15.9783	11.8202	91.0233	60.2969	85.9555	138.417	67.9021	67.1437	130.072	183.891
35.1667	27.4244	45.3796	81.6828	24.8649	25.0821	36.7603	20.5596	114.171	39.5815	92.7872	102.869	32.5988	46.7237	84.7877	10.9905	39.1428	75.1111	63.196	37.5398	103.114	25.0331	166.601	191.247	177.681	46.0974	114.702	79.4095	62.781	29.7336	91.3838	5.16362	127.082	59.3192	4.34469	5.06059	234.425	174.737	128.691	40.5839	45.1753	9.26505	124.498	75.0628	78.0649	133.777	75.4099	89.1763	117.394	173.564
35.3333	35.6237	45.4249	112.95	26.3874	20.9932	26.8369	25.0657	139.957	50.7268	110.934	54.774	44.6874	69.8765	52.9653	3.26522	36.1633	50.2794	50.1555	15.256	87.1825	19.9568	116.527	142.42	209.316	38.6615	109.137	93.0591	95.8642	24.9102	63.8418	4.24256	112.492	48.7269	2.24668	2.45655	178.443	199.663	182.975	40.8157	24.6133	14.7796	185.669	120.076	84.4723	180.25	105.497	64.1412	104.978	126.058
35.5	27.176	45.5214	81.2578	25.7357	30.1027	28.2124	23.7422	128.872	53.4228	98.773	50.2727	36.4132	54.0852	56.2784	9.82676	28.0776	39.8463	71.3472	9.14842	100.877	18.4406	148.664	178.957	181.092	51.4592	95.1175	71.425	85.0545	24.274	106.598	5.53693	152.522	46.1275	1.6915	2.61664	207.137	140.161	168.825	35.235	39.3568	15.1212	118.307	121.79	84.4176	171.567	86.0473	73.7643	72.7891	170.465
35.6667	31.0725	39.6721	88.7365	22.988	16.916	31.2696	23.5708	117.903	48.7978	84.4484	30.4522	35.1699	68.4611	66.3342	12.6322	25.3441	46.1912	42.3266	7.79476	106.071	15.1065	150.337	141.058	177.974	66.4837	96.4734	77.9917	74.7978	22.3104	80.3198	5.62487	146.486	55.67	1.6671	2.27261	155.677	148.27	105.975	32.8798	28.9898	13.4493	104.81	94.2746	76.5864	120.411	66.3485	63.641	71.9938	174.882
35.8333	16.8583	27.8726	43.9072	12.8111	13.7591	18.8188	11.8519	74.3407	38.9702	60.1894	26.5164	31.3429	57.8709	49.3174	9.00739	54.2965	122.779	48.8248	13.3169	130.718	14.5257	117.691	206.134	243.598	51.9644	131.169	72.7319	66.03	35.592	85.8303	4.22779	157.53	49.4217	1.94762	2.28792	139.39	119.63	111.406	21.9341	35.0776	11.1604	117.928	91.3271	72.4838	100.528	60.7722	46.4653	79.519	185.093
36	16.8377	23.7423	39.7255	16.0182	16.7157	19.0533	17.8244	34.8434	45.317	52.9187	33.6329	32.8006	84.5756	43.5645	1.89611	14.214	44.9972	51.1355	10.9984	99.7244	15.691	160.978	161.021	173.057	57.9729	118.257	113.664	57.3261	31.3993	83.2524	4.86305	114.391	52.9741	1.66329	2.31962	139.352	133.384	95.9526	26.3044	30.5815	4.87341	76.4066	74.0981	38.0119	85.9331	73.4274	53.4742	90.1047	188.215
36.1667	18.3091	15.2448	35.96	14.4029	9.02563	18.8817	13.6943	64.3035	42.8563	64.4768	36.0335	36.501	79.0572	47.9535	49.4284	3.61982	105.539	58.6693	15.8832	108.873	7.88469	153.19	205.729	220.073	50.7993	59.0703	62.345	55.1013	30.7646	75.9489	4.39579	107.681	42.5272	4.92222	2.11163	152.782	130.015	63.2809	25.9335	25.1839	7.96849	78.8617	85.7272	46.2876	96.2549	67.2866	37.7002	108.782	187.082
36.3333	23.023	22.9953	44.9193	22.6767	16.6247	24.3262	12.4593	29.4522	40.0171	77.0049	50.8575	35.7626	81.9453	57.1475	2.64505	21.9936	51.9774	53.379	12.4102	82.3479	15.3165	141.166	139.567	199.11	52.8721	89.7296	38.3124	42.9734	28.6852	69.935	4.37128	132.947	46.405	6.02869	2.33499	150.61	98.6608	129.082	37.0299	29.5652	12.4912	82.6902	70.1696	56.9708	127.008	90.6308	62.8054	78.2432	195.434
36.5	28.7179	25.0482	65.0136	19.179	14.2542	23.7227	18.9147	77.8544	43.9691	59.9431	85.3651	26.9645	66.5319	50.0381	8.36355	29.8716	49.0555	48.1181	9.49581	80.594	11.8929	128.538	111.523	183.474	53.1086	86.5774	27.3609	59.3365	31.509	75.7629	3.00028	109.877	51.8177	2.48812	2.01615	167.171	149.076	138.515	45.2203	36.9521	11.6949	77.6001	113.422	81.6568	96.7279	80.8607	42.7266	54.0564	206.793
36.6667	41.4238	21.7771	73.2243	22.2364	17.8233	28.1063	22.2042	25.8055	50.3897	72.8094	77.9737	40.7163	43.5388	46.3475	7.83569	16.2224	32.4631	49.7022	10.2275	84.2096	10.5162	153.887	151.994	213.787	48.9517	144.218	34.4343	77.6545	31.0456	72.6013	3.94272	88.4704	53.1268	1.95974	2.53027	179.797	179.445	103.095	42.1361	39.2311	36.0909	79.4666	108.862	83.3485	139.82	88.2572	72.4074	74.8557	142.217
36.8333	43.1335	32.9899	63.251	24.8889	15.8738	18.1754	32.3443	41.9242	45.4339	111.747	62.0592	41.868	45.1498	46.8422	8.44881	25.9478	24.9544	44.1318	9.63438	93.3176	13.1805	122.697	123.66	209.58	67.6048	131.166	29.0047	74.232	26.0001	82.1971	6.26881	102.271	37.5893	3.58833	2.59743	166.353	202.112	198.581	48.3079	52.0336	20.7919	102.714	120.756	44.0832	153.725	80.2626	55.9809	62.8563	85.8204
37	26.7331	26.9536	55.9249	22.1986	14.3528	24.8341	24.7832	51.2511	117.495	79.2008	81.3789	29.3883	47.8349	51.8026	6.35055	11.0981	40.6706	64.793	5.58558	103.216	10.4178	135.631	121.999	204.303	43.0622	86.8051	38.9029	70.1832	24.5149	57.1281	3.35497	128.782	46.0725	4.00369	2.58999	191.554	161.745	131.166	46.6366	20.7479	6.78578	94.4746	125.906	58.1481	107.562	81.3109	48.8235	82.0478	68.3045
37.1667	26.1644	21.845	52.0926	22.4913	10.2572	20.7272	27.1259	36.7306	50.4875	59.5259	63.1591	26.5578	53.3208	41.3703	6.51741	18.2829	36.6157	69.2536	7.42161	70.8368	8.64134	150.152	179.837	203.408	54.4714	110.251	37.4707	57.6669	33.7956	66.3234	3.09227	113.171	58.4225	2.13484	2.57764	144.333	124.733	123.884	27.9132	16.8696	3.04928	63.4437	138.969	49.3569	77.5067	53.0013	59.3428	78.882	148.251
37.3333	19.5309	18.768	41.9921	18.2543	7.13222	17.1194	18.4003	26.1309	44.0179	39.2332	42.1239	28.2478	49.3087	39.3313	6.66908	36.1551	34.7752	37.8679	6.82364	97.3385	11.0563	134.918	113.207	235.613	53.5069	81.8683	31.2329	59.9939	18.2699	72.1101	2.04568	133.33	39.7135	1.98212	2.46196	141.769	115.551	108.696	25.234	16.4348	5.36329	47.6224	70.0821	40.3013	79.099	69.779	38.9482	63.2441	182.902
37.5	17.0197	13.8802	46.9513	16.6312	10.2236	16.2234	20.0119	22.5455	44.1256	38.1884	22.3732	24.9152	62.2391	29.3062	7.71784	25.135	32.1637	31.5529	7.40462	94.5352	12.6672	82.849	121.989	214.224	29.8427	55.3962	28.5857	70.1882	30.8028	73.9608	2.13745	99.897	49.9928	3.83849	2.15481	94.1873	86.7915	103.276	28.3284	14.375	5.45169	39.8689	78.6958	34.1158	83.4198	74.742	46.7727	67.0659	90.8768
37.6667	14.141	14.007	44.9442	17.5492	10.3121	24.8326	23.8482	11.5897	31.8943	57.2973	50.7725	44.2533	58.8113	35.2081	13.9125	6.18064	38.1766	33.4727	7.23484	79.4769	9.1323	144.226	126.903	220.053	33.4975	66.3077	47.1788	72.6486	30.4455	47.3854	1.85875	90.522	39.8375	2.03614	2.38782	99.4122	53.3597	122.505	24.0265	22.899	5.93419	51.0123	76.4303	71.9879	112.636	112.274	66.7468	72.8585	206.837
37.8333	7.94149	8.39302	50.6546	21.1023	11.7927	20.7966	22.5578	14.8125	33.948	57.4652	40.6619	31.6713	57.036	37.9601	9.1989	10.8701	28.0971	36.7493	8.80551	71.6706	9.04029	112.604	118.186	175.991	43.628	113.612	31.4217	61.0986	18.0675	62.1648	1.67224	134.885	33.3064	2.12622	2.30221	94.7552	158.502	81.304	28.5264	32.2053	7.66854	52.3566	135.23	85.5901	100.869	94.1745	86.8367	68.8801	174.273
38	7.52648	23.8239	50.6231	23.5087	15.0846	18.7242	19.7606	21.2731	40.0093	81.9045	56.297	14.7938	45.6636	35.915	12.7349	27.9641	42.4388	40.0928	9.86599	81.0471	17.6441	143.187	109.605	164.996	35.9716	124.474	32.0532	63.3815	21.2319	111.762	1.7964	133.136	32.0124	2.23576	2.29897	162.682	167.795	128.292	30.0616	34.5295	5.25214	64.1382	135.686	91.5332	118.291	137.949	76.6665	80.701	209.133
38.1667	11.979	28.2206	43.0356	19.4249	11.8767	17.3049	16.2265	31.7714	48.2759	49.177	73.8894	14.0347	49.8509	37.8179	8.1956	32.9016	39.9336	34.2587	6.68593	114.693	19.9147	140.301	128.347	143.067	41.7471	65.6576	30.9719	53.1943	25.5409	71.4121	2.94335	145.723	50.5049	1.99911	2.41715	174.273	133.318	133.517	30.4196	29.7703	6.9942	71.9646	140.938	72.851	122.337	187.504	84.4877	79.3044	207.031
38.3333	10.8205	19.3313	63.6805	17.492	11.9568	19.2338	21.8009	40.8204	34.6606	51.9945	32.8068	22.714	44.1533	32.3505	7.87598	1.72169	52.603	45.9834	10.7052	94.5216	10.7201	128.891	101.942	188.979	29.6313	109.196	43.0995	43.6152	23.8965	102.173	1.90353	171.882	40.6427	2.20053	2.66396	158.84	185.041	161.439	25.941	39.3923	7.07855	66.5909	135.725	67.1521	94.4623	79.3117	71.3708	70.9511	214.712
38.5	10.822	13.8186	60.518	18.8677	12.4563	19.1051	13.9138	12.8069	32.5962	39.2052	19.8975	12.418	42.4128	36.124	11.3641	6.09449	30.7415	30.0004	6.78647	99.234	10.9663	153.634	141.352	172.895	34.391	103.306	24.4748	37.976	30.6051	66.9971	1.95787	132.104	42.7732	2.61552	2.49418	115.255	157.921	155.399	32.3929	20.4296	7.30011	46.3385	157.144	53.6843	85.6728	76.4138	68.6033	65.8959	207.682
38.6667	11.7985	10.8003	41.6148	15.4296	10.1932	12.6702	10.8877	18.9601	28.4965	31.4844	18.3732	14.0868	57.9635	40.7289	9.02855	16.0398	30.9033	36.3359	7.77451	128.026	10.1773	136.78	153.804	181.865	28.5563	87.4933	31.7284	31.8761	24.8219	57.4035	1.916	142.002	45.3037	1.86438	2.51408	118.077	110.59	85.3972	16.1265	8.9644	3.43359	34.0896	84.0926	42.8535	76.6464	61.4124	52.6408	58.3591	194.811
38.8333	8.9098	13.2056	36.987	8.56387	7.23342	12.0229	13.8556	11.0557	23.6423	26.7061	15.0051	16.8291	53.6284	27.1906	10.7885	27.9441	37.9309	35.0418	6.13267	91.4477	10.7213	151.764	111.299	195.031	35.3031	102.921	39.1341	46.5831	24.7916	70.9183	2.01183	202.601	45.9627	2.08867	2.30113	111.451	99.2556	117.33	15.4838	7.79243	5.30384	27.8066	71.9726	48.8984	56.6069	64.6432	42.2176	72.4188	195.364
39	8.54821	16.1247	44.6031	15.2644	6.56408	9.59288	13.6171	13.8289	23.4801	31.8186	17.6238	17.673	44.7992	32.924	17.7176	15.9357	24.1793	40.7032	4.82444	80.5387	7.99582	134.964	111.016	165.845	35.3201	85.8353	33.4847	42.113	17.7243	66.3369	3.59483	113.854	34.049	2.02846	2.3869	121.422	136.323	120.827	17.8537	16.0439	5.07152	23.6285	71.1692	56.5317	91.3191	47.0581	48.035	57.7095	180.222
39.1667	15.0947	13.0406	59.2067	24.0312	10.2007	18.3727	23.6781	15.9044	31.206	26.461	18.8991	27.0406	46.7573	30.9255	12.476	3.66063	34.4337	48.5401	4.39069	83.7276	12.0063	159.448	139.333	192.035	34.4282	65.672	43.8984	34.143	18.7348	66.4402	6.48041	98.5497	40.3485	3.08088	5.49293	145.884	111.237	142.86	24.8852	11.788	5.95323	38.3552	118.219	58.5248	117.963	72.1706	38.7521	70.214	204.826
39.3333	20.6147	17.4736	72.532	14.5882	14.9597	16.6541	15.2757	22.9032	35.3414	33.7874	27.0931	29.1035	44.2422	37.1102	7.61288	17.989	36.1354	34.4311	4.72754	78.0324	13.2722	108.579	144.763	138.399	31.5062	69.8963	23.3995	43.3348	21.6506	47.5026	7.1716	122.886	38.7364	4.97494	2.33977	167.296	162.028	109.476	23.7861	22.3354	7.24942	47.5737	162.689	85.6832	124.303	93.3564	93.4552	53.8748	196.217
39.5	25.0963	19.3445	69.9438	16.3805	13.2079	22.4776	12.6892	12.4469	40.1442	17.0634	27.2891	32.5104	39.1104	36.2774	6.00203	8.28319	30.4648	39.1667	5.43039	60.5427	9.77555	98.4489	95.4949	145.699	41.7845	67.8622	35.4184	53.5082	22.5799	47.5834	3.49928	126.39	34.3109	18.3036	8.53921	214.095	139.581	147.958	23.9468	10.2765	13.0599	48.4383	145.949	74.7821	149.51	88.5604	75.3067	59.1745	216.935
39.6667	27.3255	22.7836	45.0345	16.9964	24.8005	23.5843	14.7535	11.7122	37.621	21.5395	20.2119	31.4939	40.2769	37.4188	4.72651	11.0607	24.1652	37.9718	8.17515	66.5343	12.4735	112.813	179.083	138.214	33.9824	74.1414	25.8892	54.6072	19.7309	105.846	1.81673	130.721	37.07	1.88341	2.11195	184.962	167.125	121.431	25.6306	27.3273	7.48272	37.0067	166.898	74.6065	178.965	84.0664	64.7219	59.9695	157.077
39.8333	20.3761	11.0519	42.3972	18.0755	9.38425	23.6852	11.785	13.694	27.4788	23.4075	17.608	30.7996	42.8499	31.1898	5.13552	1.66824	24.0651	45.0741	4.35723	79.24	13.3114	104.405	121.46	160.202	30.168	37.1724	18.1296	51.3128	18.1885	65.6109	2.09897	135.617	32.5721	10.4507	2.20071	141.637	130.146	143.761	23.5006	17.9609	14.599	42.038	115.995	66.879	114.627	69.5711	53.1317	59.1679	152.286
40	18.5435	12.8424	40.8252	12.0676	10.7425	15.7219	10.655	6.79873	16.4105	17.434	14.6118	18.7217	45.1208	35.65	7.09531	3.75578	32.0323	49.413	7.42143	105.253	12.3231	110.851	151.425	190.893	43.7509	34.9346	20.3862	43.1623	18.6034	32.0951	2.32702	149.005	32.2517	1.83173	2.14549	122.275	107.841	113.646	17.2504	12.1568	7.3166	28.97	81.3426	50.9983	111.54	56.2193	53.9388	43.5882	72.7389
40.1667	16.324	10.5141	37.6475	8.86726	5.95739	10.6444	13.6513	9.48202	15.3819	11.4167	19.8649	16.6145	42.1967	26.726	6.42394	1.81644	24.5933	55.7726	5.63926	60.7692	7.2635	96.5755	127.545	153.962	38.6517	29.8784	19.3657	56.2447	18.3831	98.9275	2.23849	116.844	38.5386	1.80483	1.91749	93.1525	96.4224	60.4986	14.613	9.11386	7.49767	31.4774	78.6003	45.41	69.8043	50.8929	53.1467	63.3763	86.6036
40.3333	14.0565	8.29749	36.02	12.0575	6.52851	15.2363	13.6068	6.4028	13.3502	18.218	19.6786	17.9293	43.658	32.2868	11.5164	1.74011	18.2501	26.1505	5.36345	81.3035	8.4005	98.5901	109.7	131.599	30.5717	31.1319	16.6661	52.8025	24.7239	56.022	3.11945	93.7994	32.3565	1.91041	17.1615	129.589	104.211	96.2276	15.7677	14.2202	7.87009	32.0381	98.7631	52.4371	116.053	51.9752	46.343	41.4956	217.094
40.5	17.4323	14.6064	36.7707	10.2212	11.2247	4.82375	14.3371	8.88197	18.0941	17.3286	20.477	25.0819	48.116	26.9122	16.7439	1.78186	25.0898	23.9262	6.14307	65.5523	9.23068	105.511	106.4	184.306	35.0426	36.4685	13.8256	50.6244	16.6195	25.3795	2.23726	109.837	23.7289	2.68556	7.56074	125.944	111.45	77.2533	22.9088	22.8719	4.64892	33.4676	95.2605	51.1953	117.569	66.0025	51.5436	45.0363	159.011
40.6667	16.1496	11.9726	43.1586	15.618	11.3936	20.3215	13.9176	9.23241	38.4953	32.6721	19.8082	32.4139	34.475	30.5502	12.7613	1.76511	31.1395	15.2604	5.51803	94.5165	9.79055	113.505	142.381	179.959	33.4133	28.6287	21.8291	44.0387	19.8183	70.3215	2.16003	90.0795	27.2434	3.51934	1.75338	179.791	112.231	113.199	22.6234	31.3518	3.35906	41.1683	114.646	71.0499	142.597	84.5186	67.3694	48.4178	80.9035
40.8333	16.5269	16.9577	38.6429	23.1983	10.3791	27.4605	21.7491	16.4782	32.0207	36.0399	11.0346	20.8914	39.6497	33.9838	13.1368	1.79734	24.7196	25.9056	4.0537	80.5181	8.50245	110.136	136.772	165.021	28.2991	28.7851	17.9334	40.4466	21.0096	70.0637	3.29438	88.5158	31.4988	2.22188	1.82332	157.441	157.774	141.097	29.2499	26.3536	19.6566	31.8303	142.806	75.0381	154.85	109.72	79.5251	54.6694	207.678
41	9.43538	12.0715	37.8822	18.0123	8.28366	19.1837	17.0793	23.7571	43.5242	28.9699	19.163	16.4812	43.2786	26.8242	5.69492	1.86113	20.9279	27.0167	6.0277	68.5687	6.63326	140.306	89.6122	128.224	24.0365	24.0312	24.5921	23.5233	31.3279	24.5348	1.98769	129.851	34.2692	2.00488	1.94358	177.41	99.8088	174.379	26.6693	17.3281	3.13601	22.0464	142.872	80.8882	159.496	124.906	57.857	60.1696	206.79
41.1667	12.6622	14.7076	42.184	22.7189	10.9284	10.7209	12.9651	14.1045	20.8713	15.6689	14.6867	15.433	46.8331	29.6472	6.24228	11.0276	18.502	31.5671	5.21193	56.0277	6.92257	100.305	118.752	155.302	32.2601	23.9308	25.5901	49.9374	21.5495	53.7851	2.01808	128.346	26.9146	14.3401	8.5691	187.916	171.745	103.905	18.0056	24.7417	8.21143	35.1579	129.331	74.7071	113.846	160.229	59.0199	39.7883	217.587
41.3333	17.9195	15.7146	30.1179	9.9062	17.7086	17.0371	13.4632	11.0012	16.2421	24.1515	11.0146	16.2334	40.7328	34.0128	7.97457	9.35164	32.9149	25.776	8.1181	75.2934	9.97597	141.476	105.989	128.618	31.5808	25.3583	20.3806	43.3528	20.5118	40.4973	2.01675	125.901	28.7179	2.75409	2.24265	137.773	134.875	90.196	19.9505	15.7065	7.33071	28.4704	79.2408	55.028	89.887	115.893	55.2726	50.5913	220.164
41.5	10.2482	12.9083	34.1644	8.41897	5.07859	7.04811	12.4939	11.1799	27.0957	11.7589	11.1534	13.7148	48.7406	32.0627	11.189	1.93756	46.2568	39.1736	4.54396	86.6005	7.78785	102.753	106.586	107.901	31.3502	38.3822	21.2531	41.046	36.2852	31.023	1.86015	129.651	25.1673	2.32305	2.21268	125.457	142.845	96.6723	17.2014	12.3185	9.59463	20.5982	93.8431	45.6623	89.7568	86.1371	35.1726	35.0736	228.56
41.6667	10.239	5.33541	41.3082	8.5524	5.96442	12.7075	5.47972	10.3361	17.5597	10.3135	10.902	15.2625	38.5869	35.0462	1.86031	5.11917	27.6515	37.4261	4.84856	70.4449	7.71499	118.441	126.196	138.304	20.9592	24.4977	27.2539	42.6085	17.65	27.1888	1.93305	122.522	27.3161	2.1441	2.00389	114.465	63.3917	94.4885	14.6372	11.8176	4.28651	28.8356	91.2615	48.8344	76.6986	127.068	37.2817	18.1158	201.547
41.8333	8.73358	10.7824	19.0222	8.82096	8.63183	9.66514	9.9826	8.21238	27.1294	19.9447	15.6174	16.3265	30.7186	28.7108	18.2019	4.17556	24.3772	47.5982	4.92928	69.1589	7.82636	128.445	113.7	178.38	31.3588	21.4115	28.2877	44.0921	23.955	25.5825	3.99257	105.653	19.678	1.973	2.20001	99.7015	84.71	81.2557	12.6873	17.8056	6.49944	20.9733	120.063	52.1895	89.9719	104.475	66.397	42.7087	174.993
42	8.58909	10.1677	25.4767	13.9467	7.81241	16.9051	12.4988	14.8089	25.4555	23.2295	13.6929	33.078	25.0678	28.4087	1.86039	1.82031	22.3119	29.131	5.81072	74.6382	7.36087	125.616	153.121	206.922	30.9391	37.9901	24.2887	42.7042	21.0104	39.6415	2.3259	118.965	25.7554	2.13142	1.95149	140.017	158.986	129.501	17.9961	18.2198	4.25151	27.7735	129.707	60.4737	121.802	156.308	65.3267	32.4703	180.656
42.1667	12.9086	8.63591	50.3841	12.3576	6.27762	12.1371	13.7805	15.9217	25.4221	23.8104	13.5496	31.4579	28.8298	25.294	5.21992	9.47795	17.8179	27.8644	5.16912	54.6179	7.77854	102.559	120.27	211.656	22.0211	25.5452	12.082	36.6244	19.5884	34.2282	2.37405	137.398	23.5485	2.62865	2.11499	165.346	113.775	96.2669	21.569	28.7042	11.6733	32.5118	145.498	68.4225	106.422	114.543	51.6909	57.4268	174.717
42.3333	23.6297	15.4593	36.1106	13.7252	10.0914	11.9009	19.695	15.4275	27.3752	18.919	17.7159	27.8312	33.3623	30.3702	7.468	1.87217	24.1035	25.3936	4.46754	56.1329	6.29845	96.378	158.558	219.646	29.6746	13.4734	15.8349	45.5412	21.9693	61.517	12.1184	96.7416	26.1539	1.86588	2.18183	224.227	86.1983	146.128	19.5597	15.5661	3.53534	33.7718	171.656	55.7462	132.291	98.1761	65.2741	55.9221	194.642
42.5	7.98079	10.0506	39.7891	7.28672	7.22901	8.81809	15.5511	12.5151	22.809	20.0587	21.9893	24.7969	33.411	31.4018	10.1743	1.67747	25.7587	32.8416	6.5302	72.021	8.81253	115.111	161.204	176.064	24.0791	14.3687	10.5553	46.1448	19.9625	51.508	5.11528	97.3092	14.8595	3.00535	2.36295	148.407	133.336	108.129	17.1301	42.219	3.4996	38.77	116.101	72.3706	115.745	100.397	66.1445	61.4358	182.564
42.6667	11.2784	8.56556	36.8097	10.821	5.21598	14.134	14.1694	7.79144	24.8642	19.4757	21.8682	24.6089	39.3493	26.7275	6.24278	1.71446	20.3149	25.7491	8.06531	74.3737	6.3662	118.809	137.85	161.162	30.8784	15.329	17.9605	42.8868	20.4456	29.2107	2.03694	137.594	30.2221	1.83451	1.71565	171.366	147.53	139.824	16.0163	23.1536	7.17475	32.6904	124.775	56.9	93.5799	88.2368	55.8505	48.7076	173.251
42.8333	6.49747	6.77204	23.6626	10.9312	8.58276	9.02884	14.3622	19.667	15.7017	13.7661	13.1192	7.84534	30.9604	39.5644	6.45952	1.66257	13.0004	29.9981	4.11015	74.1554	4.90297	100.301	103.985	171.168	30.7713	13.1786	15.4205	28.9033	20.239	32.6989	1.91974	130.173	21.3462	1.90621	2.13019	109.052	78.1664	66.2715	15.0443	11.1794	3.77056	25.9249	100.469	44.9056	116.084	66.3561	50.2391	32.6309	190.723
43	6.46639	10.1521	21.4011	7.42246	4.70287	10.1016	7.30565	10.2637	11.8236	12.675	9.84747	8.25344	34.4937	26.3634	13.8906	1.5336	42.4095	35.2032	4.06504	66.527	6.02299	79.069	122.593	172.641	25.0672	7.95595	17.37	29.3186	20.4295	10.2028	1.89994	78.9925	21.6552	1.90937	1.58073	135.38	90.3634	80.7609	15.0467	11.9415	2.24287	22.5965	85.4798	49.7802	77.2592	55.9504	40.3126	51.3693	204.758
43.1667	6.32669	3.52158	30.9585	15.6289	6.46809	6.37116	10.3314	8.27846	18.6909	10.6541	11.0017	16.7279	28.792	28.1212	7.47021	1.45552	10.2968	31.1073	5.61778	73.7143	11.6055	119.89	153.248	187.847	33.368	6.71885	12.5754	31.1716	17.5713	13.116	2.02056	88.2802	34.4503	1.91534	1.54134	111.62	102.423	88.9686	12.831	11.6768	3.78763	23.2351	93.5445	58.3162	111.063	58.5937	48.6799	40.0738	200.209
43.3333	12.2158	7.04102	37.4021	16.8241	10.3733	11.5739	12.3786	16.9718	19.5443	16.7835	19.1207	18.715	26.0726	28.4295	7.0911	1.49849	27.8418	23.4854	4.0308	102.248	11.0002	84.6082	103.362	171.856	27.5106	16.3966	16.5514	32.1599	20.5745	26.6554	2.02357	118.666	13.7743	1.85003	1.92545	196.552	116.781	136.385	12.4847	11.4918	15.3432	35.7029	113.627	46.692	81.4842	113.832	66.232	43.3799	192.313
43.5	16.7752	12.2117	34.8932	20.169	9.13967	9.79003	17.837	14.4837	21.8761	18.9647	17.1594	31.7172	35.8156	22.1807	17.6098	1.5438	23.3133	35.3771	5.11804	59.5603	7.48061	94.427	113.437	176.432	24.4503	13.9953	13.8079	46.8619	28.7599	19.1485	1.95717	75.3232	19.3683	1.71746	1.60309	195.006	171.478	152.667	13.4007	11.2472	14.5419	31.9947	117.577	68.5231	115.884	89.0722	68.4653	55.9906	246.15
43.6667	13.3201	11.5754	32.4319	6.16454	4.6269	11.4437	17.7112	13.3849	32.8958	20.0358	20.0501	18.4287	27.5046	27.9099	13.536	1.54181	19.8849	33.5859	4.32302	73.1966	8.41822	71.43	165.865	188.055	28.4645	21.7639	15.4918	27.6793	21.6809	18.2477	5.25046	76.751	19.1079	1.93906	1.54114	178.989	186.724	97.5055	19.0042	12.5159	6.33127	35.9738	163.815	81.1396	111.908	106.906	73.9123	45.3768	180.96
43.8333	8.19917	9.53156	34.0196	14.0342	8.53129	12.4653	20.2768	14.0379	17.5593	18.5203	19.4911	18.5257	34.5314	36.0891	16.134	1.55924	19.2234	33.3683	5.03889	110.833	7.719	95.9662	170.68	190.988	28.5885	13.2977	9.30818	24.5838	27.777	11.2589	1.84422	68.6084	21.2904	1.86497	1.89689	186.882	101.957	141.997	18.0532	19.843	10.8089	41.6276	119.869	73.94	103.683	78.3079	60.826	43.6961	186.864
44	8.11176	5.97028	25.1391	8.68982	6.63322	8.72945	16.1713	15.2309	19.2241	17.7579	19.355	27.8552	34.8571	32.6618	6.57344	1.46627	7.79156	28.558	4.93437	80.7439	7.57626	125.743	147.685	136.75	26.3827	8.98412	13.0794	35.9084	19.5239	8.80381	2.17108	84.9146	26.0138	3.04367	1.83432	205.458	80.9334	87.4834	13.5165	10.5837	4.46411	33.8351	139.898	53.7265	88.773	126.28	62.3547	41.7155	202.796
44.1667	5.11803	7.19013	23.1039	8.08465	4.63881	8.68582	12.3921	16.949	17.127	14.5325	10.3886	15.7346	35.06	24.8268	11.4061	1.65086	14.1357	31.3988	6.79211	80.6763	12.6573	97.6087	145.263	124.138	34.4022	14.0903	14.3457	19.3101	22.7207	7.08906	2.10488	88.3704	20.5846	3.10651	1.80022	166.797	88.5838	90.0035	10.2004	6.6633	5.92715	28.2604	126.922	65.9648	73.9475	74.2604	49.9818	44.1589	198.745
44.3333	4.94949	10.7916	33.2727	7.60257	8.207	11.8121	8.05262	9.70045	12.1589	8.8227	8.95978	13.6549	34.4699	59.0228	12.9658	2.51691	17.3854	26.9731	4.27404	38.6269	9.04522	89.3563	185.684	164.959	34.1073	10.7362	10.5063	30.4893	22.3052	13.3962	2.72401	91.6917	16.7146	2.01761	1.6435	94.147	72.0502	61.3815	11.9533	12.1345	11.0248	16.8337	71.8107	39.6281	58.7064	70.3299	43.648	40.1445	191.332
44.5	6.3244	2.47296	40.9119	8.75504	4.94008	9.70651	18.5535	10.0632	14.0625	7.66773	12.3166	14.213	35.488	37.2836	10.2198	5.27244	10.5447	27.5773	4.06032	58.5906	6.58872	119.153	198.532	169.099	33.2533	11.4164	16.1126	20.464	21.0189	19.2018	1.9829	84.278	22.8928	1.86707	1.8268	95.2612	103.296	109.601	8.81652	7.42777	4.79909	21.9991	78.4347	37.3093	70.6921	64.0654	52.4848	44.4698	187.504
44.6667	3.65998	2.10052	22.9089	14.1124	9.21514	7.37547	14.6587	12.2927	12.9644	11.3782	11.9872	22.3555	38.3607	8.83931	11.9725	5.22287	30.1778	22.4165	5.90402	115.436	7.29535	60.404	180.488	150.361	23.8758	7.13517	15.9341	33.5271	22.7551	18.6827	2.08165	74.2581	32.9139	3.57244	2.47604	151.081	86.5934	82.3576	9.05201	17.6163	3.46832	16.3625	126.988	37.3621	66.3159	86.3661	58.1801	62.1557	174.912
44.8333	12.5657	8.80004	23.2204	13.799	6.0323	10.1835	12.4045	14.939	12.2369	18.2392	17.0383	24.4859	38.9925	13.4367	4.3804	2.53045	23.0882	23.6851	5.02868	60.4027	5.22073	112.317	237.218	176.06	21.8243	10.5276	14.119	27.855	17.172	42.2833	3.6271	57.4043	15.9847	1.78656	1.61358	173.604	110.058	106.274	12.332	13.456	2.84438	27.7106	128.729	52.3553	101.961	134.682	54.5084	45.0874	195.259
45	10.3995	12.0882	41.5962	14.3418	15.2725	9.12886	18.3732	10.1251	24.782	20.6406	23.7115	17.2911	37.1542	16.1107	8.83173	2.10267	33.9486	27.7813	4.46201	75.9866	9.86421	97.7761	167.376	171.928	28.7559	7.01666	12.4766	37.1882	21.2083	17.3477	7.60732	80.3905	20.5238	4.81252	1.67851	180.214	116.378	170.445	11.2145	12.9758	3.97213	38.564	140.748	61.508	98.1476	94.9781	83.3643	33.2564	188.33
45.1667	8.10593	15.663	40.8948	13.473	7.92343	20.372	18.6415	8.45026	14.8445	18.0426	20.8066	19.0314	31.7928	14.5001	3.84562	2.24416	20.3233	31.2726	4.02172	119.752	10.5938	131.457	188.159	154.49	25.6935	10.3298	17.4525	32.4527	20.9659	13.1688	2.16637	56.3913	19.4697	2.18405	9.28102	200.988	141.12	139.531	7.64148	13.1991	3.21228	29.5985	176.659	40.4596	86.5756	104.051	74.4487	25.6126	197.54
45.3333	10.5965	9.30856	29.6565	18.5687	7.7687	10.0148	7.18946	8.62346	17.4493	9.80709	21.9865	10.7532	38.5423	17.0019	10.8761	2.08229	8.41488	29.0174	5.49614	85.8352	6.51009	110.528	131.05	155.091	36.4776	16.5536	13.0541	27.3067	18.1682	13.8552	3.499	65.1038	12.3241	3.27694	4.42995	191.878	147.768	121.336	14.7781	9.11433	8.31426	21.8093	112.11	45.3769	86.6586	85.4523	67.8064	27.7581	194.475
45.5	6.00689	6.29413	15.1772	12.8129	5.12179	10.1475	8.81403	10.7477	14.9802	12.0446	11.6662	10.4529	42.9589	15.681	5.36018	2.02377	23.1738	29.6515	4.97607	84.4673	6.74724	102.01	156.43	131.467	31.3884	9.11164	12.3609	47.677	28.9935	23.5116	1.98519	109.827	21.4291	5.78343	1.90702	72.5091	112.901	130.143	10.5965	10.8791	4.81676	23.0193	133.727	35.8945	70.9219	72.104	52.4679	35.0039	192.039
45.6667	30.0496	4.85818	25.8571	14.0879	4.98335	5.23859	5.82964	9.36172	11.6913	8.92403	14.1718	5.73312	24.6181	15.9745	7.6748	2.18294	23.4763	25.4974	4.0032	50.1485	12.5017	52.7533	121.509	157.871	19.3238	8.54419	19.3165	44.681	21.0781	8.89169	4.3068	133.386	23.7567	1.797	1.89579	124.952	88.9986	104.719	8.19778	9.49529	2.03068	21.4918	94.9728	25.5195	63.7049	56.5625	41.478	38.9452	198.616
45.8333	5.82531	4.55109	25.7896	8.21628	5.92244	3.03287	9.33207	8.09982	10.3504	8.05059	14.7282	11.5119	31.0122	20.8826	7.33589	1.96918	13.4275	27.2098	3.20377	42.0665	10.3447	73.807	123.048	193.743	24.1993	13.7641	19.1216	40.6083	20.1599	11.704	2.43151	74.4114	15.3779	1.90987	1.87359	105.664	65.1364	73.8872	8.90639	6.48818	7.3549	18.3565	110.713	33.9968	53.8216	65.7488	40.4605	48.8076	202.293
46	4.11344	6.17202	33.558	8.37393	3.45465	6.80046	13.0056	7.06955	81.1798	11.1068	13.0635	25.8237	20.6914	18.6745	1.89427	2.10991	16.5576	21.2945	3.81471	54.8078	7.38208	67.0803	110.348	141.378	24.3877	10.3975	13.6333	33.534	22.8708	10.4407	2.127	85.0867	15.9442	1.89459	2.25361	181.582	111.261	86.1656	8.83071	8.3789	4.01212	17.271	114.579	28.4771	69.2129	69.0182	55.586	41.6556	227.093
46.1667	6.83818	20.7265	43.3227	11.9865	7.56173	10.3888	19.2252	37.4117	136.984	11.9188	23.4885	21.8765	30.473	23.7773	8.54666	1.90944	13.5325	30.0115	3.73335	63.4931	5.58761	116.248	90.2912	180.108	21.612	28.0933	17.9467	38.6901	28.6132	11.648	3.35478	70.3858	19.4687	1.94446	1.92027	116.538	139.48	146.534	10.5995	9.81571	2.23483	20.5515	137.223	27.2601	77.7111	83.873	74.2157	34.7802	210.544
46.3333	5.85376	9.16923	19.4537	13.7012	4.86259	29.6844	19.3439	67.9647	42.5252	14.3056	25.0325	17.1467	23.4921	19.8611	16.5187	2.12565	16.6373	28.6606	4.15558	65.0105	7.02941	97.6458	78.4061	162.314	28.3058	10.1628	31.5854	31.4188	28.9983	14.0205	2.23141	58.1369	15.3515	2.03828	1.62649	278.861	168.591	154.169	12.086	12.8212	8.29523	31.1462	191.107	29.72	58.2427	91.5012	74.3639	33.8752	177.858
46.5	7.50438	7.67762	28.405	10.8148	10.8789	13.5448	19.5565	34.1351	28.8108	12.9178	13.362	22.3509	30.8027	19.5377	5.86974	1.86938	24.1017	22.226	8.86512	47.7805	4.61311	77.0501	120.445	170.3	26.6036	2.73361	15.3634	35.7662	32.7749	24.4837	4.95651	65.8187	5.72567	13.6373	1.88668	116.447	103.109	231.825	8.05905	5.97526	5.41201	34.3425	214.985	40.2598	85.6702	101.897	79.1822	53.2881	194.061
46.6667	6.61531	18.2505	31.0083	13.8488	15.198	10.6888	13.0931	42.2613	23.0861	18.6685	21.56	22.3211	32.6316	26.5123	7.11163	1.88317	18.2916	26.8089	4.78346	55.9058	6.36285	114.532	96.4439	132.091	32.2361	8.4456	18.8082	35.4139	29.2144	25.586	2.11707	65.5765	12.1241	15.2142	1.91242	177.072	105.731	159.922	16.0158	18.8257	7.98148	32.4416	127.568	41.3253	59.3155	67.9521	54.1331	38.845	225.617
46.8333	7.71211	5.43711	25.737	13.7823	4.22571	9.7389	16.4367	35.8192	27.1919	7.71932	12.9402	25.1129	26.2595	18.4275	7.74795	1.93653	12.5209	27.0477	6.48051	65.3404	4.63903	115.629	120.878	154.948	28.759	8.54855	16.5602	37.7516	26.8977	11.1446	2.02377	40.6608	13.4775	1.77916	1.70211	96.7024	105.85	107.151	11.2991	7.88767	3.74015	26.8474	157.445	58.7729	41.8731	61.1552	51.611	39.0749	218.994
47	7.70793	7.41742	21.6621	4.35088	5.20164	4.41479	8.04805	10.8424	18.9762	11.4553	13.8037	21.0226	27.9742	12.9052	6.31985	1.84877	26.2612	21.011	3.9384	72.5151	5.78051	116.976	148.102	139.879	32.106	5.80517	14.7504	35.0745	30.7829	4.21917	6.88503	35.7592	1.75331	3.15919	1.71323	125.201	89.9999	94.4888	11.9239	14.5468	6.97157	28.518	108.884	31.6522	51.3432	61.0514	46.8464	34.3785	209.148
47.1667	5.68559	4.46397	13.6804	11.4759	6.20521	8.42916	8.04083	8.10563	20.5716	9.12077	10.9537	14.049	28.0201	16.9467	5.42977	2.03854	11.8985	20.4598	5.36948	82.3551	9.05011	99.0367	118.124	110.963	29.703	5.66215	32.6543	34.7827	28.5461	11.1708	2.44173	24.8744	8.88191	6.81199	1.69128	131.72	86.8598	92.7456	9.60232	13.115	3.20553	23.6305	119.596	36.0813	58.5514	58.664	35.7826	25.4219	177.823
47.3333	6.39011	6.62564	19.5912	7.834	4.64781	4.1855	9.40646	11.9655	20.2243	11.8698	15.4326	10.4425	30.2502	17.0572	4.59366	1.79443	20.7733	25.3639	5.08835	64.5444	7.01844	110.276	108.057	172.728	29.6569	11.9558	8.23098	36.324	29.6547	12.388	1.98694	42.9141	9.63332	2.47204	1.93925	136.963	107.48	87.8557	6.05349	14.7005	10.7919	26.6277	127.509	30.8605	51.0295	83.4862	39.7259	32.6603	197.931
47.5	7.63562	5.52637	31.1317	11.0014	8.16864	6.21935	12.3584	11.3545	22.4709	18.3414	19.2992	6.82261	26.3191	23.8285	4.18582	1.62001	26.2394	31.5937	8.02257	68.3786	5.28719	69.3541	115.354	94.0074	26.2701	9.27314	13.6455	40.9696	21.5749	13.6985	4.96338	34.6238	24.6374	2.71872	1.99317	153.549	123.401	135.998	13.2428	13.2837	20.5911	33.0102	156.674	55.2889	84.6824	87.9438	73.9697	33.3543	195.733
47.6667	10.25	13.7236	16.4	9.47844	8.18398	7.44957	15.2635	7.73339	21.8014	12.1057	27.8261	11.329	23.6555	14.9805	22.3075	1.72097	8.8271	27.7547	4.55521	84.0846	5.44491	96.1423	126.962	125.234	19.1667	9.80552	9.1649	35.7556	28.7717	19.3396	2.05408	37.511	16.5914	1.76209	1.95399	245.775	119.786	187.414	30.1591	32.2119	6.07267	35.5183	183.016	36.63	58.5612	174.481	83.2462	49.1775	204.3
47.8333	9.62342	8.87359	11.4671	21.975	15.7483	8.69571	16.0323	12.3589	16.8415	13.7665	22.0885	12.5237	26.7456	14.597	8.41107	1.72146	15.7018	29.2158	6.49453	53.113	10.7013	124.999	117.303	149.055	18.0133	9.46147	12.3484	37.2505	30.8192	8.65298	1.8364	19.7338	6.57205	1.78418	1.8748	208.256	173.656	146.793	25.9018	11.8222	10.5459	33.1428	237.069	49.7222	73.1654	118.086	51.9638	39.9532	191.783
48	6.20693	6.02526	20.703	15.8775	6.20892	9.51031	19.9666	7.98374	29.6389	10.4322	20.4595	19.26	21.0423	20.8602	2.67098	1.62584	17.5068	32.7512	5.93742	58.7596	7.57214	101.805	111.21	99.1376	23.8477	14.9158	18.3748	49.4104	25.9544	14.3731	3.28869	30.9167	20.9363	1.86157	2.0448	257.671	139.082	126.666	18.7429	11.2458	1.90637	34.108	129.779	46.0579	56.8845	100.785	67.797	26.4671	206.768
48.1667	8.52514	9.83567	21.4489	17.6114	6.75688	6.29375	10.5712	12.7793	20.0533	11.9004	15.9432	19.1599	25.1332	27.6274	1.95525	1.68354	13.2803	16.1918	2.92128	67.0543	2.96246	110.5	97.0623	134.964	23.5154	7.74409	18.4118	32.1247	23.4044	10.1838	3.06101	24.271	2.68677	1.79332	1.83921	159.256	145.67	82.8539	14.8963	12.3002	2.72681	30.3215	169.403	44.0229	62.5144	72.3144	43.4695	23.4323	196.115
48.3333	2.0343	5.14065	12.4269	9.6565	5.16968	6.14354	8.21942	7.17895	16.0051	7.79471	9.62934	14.8839	28.2392	23.948	4.94023	1.64376	12.4195	27.0535	3.7522	80.1861	3.53862	103.149	111.503	162.381	29.0425	10.8582	14.2677	42.2868	22.6146	5.93583	2.06217	40.4287	7.45195	15.068	13.1567	167.676	95.6614	71.8762	17.0016	13.3382	17.6923	24.0728	145.188	35.4313	54.7093	67.2298	45.1088	20.7561	217.96
48.5	3.15492	3.662	14.4771	6.48862	6.8285	4.59491	10.0497	4.57095	11.5695	6.94774	12.9488	17.1582	29.6843	31.1459	1.79771	1.93669	21.3491	24.6009	4.51116	47.8944	6.11486	107.345	105.822	103.316	27.5004	13.826	19.4759	38.9015	29.7826	11.7572	2.28744	33.7541	11.213	1.91248	3.89542	76.7891	76.263	72.1816	10.0177	6.32954	3.58293	18.0634	148.051	30.7072	44.6803	45.1254	47.8906	34.9666	213.363
48.6667	63.2693	8.46128	45.894	8.7596	3.07248	4.64857	10.4001	4.96292	12.5138	9.29831	10.6105	5.47567	32.3225	17.5368	9.05407	1.76011	14.4143	28.9287	3.51841	73.6457	7.14601	129.551	126.294	162.53	23.4205	4.63334	26.0809	30.5686	28.1791	11.0527	1.89271	26.1106	11.9695	1.72399	1.93029	77.7873	51.5728	84.9653	10.8102	22.7597	4.00079	19.7944	104.407	30.4815	42.4227	62.0024	46.094	45.4144	190.891
48.8333	30.4484	4.31125	29.8556	14.1934	5.4072	5.09566	9.77459	7.79631	18.3535	9.13554	15.2905	11.1414	34.6774	19.2676	9.41177	1.80071	16.2993	24.7013	4.07853	41.2229	6.51332	106.656	162.461	180.684	26.4738	9.25449	11.6506	29.3397	24.6141	24.8056	3.47377	40.5645	17.853	1.76441	1.97359	105.549	142.178	128.497	14.3772	7.19989	2.92453	21.4577	186.774	55.9372	59.7541	62.081	43.8723	48.4346	169.506
49	11.4374	7.50183	47.777	14.067	15.0989	10.7163	8.62355	5.16169	19.817	11.0836	13.5447	11.8529	23.3943	25.5385	4.89973	1.93959	17.2608	29.874	3.64559	54.3305	6.7645	83.1334	156.584	178.508	35.2992	14.4959	20.9512	39.9448	41.6172	12.8521	1.94935	24.011	9.93584	1.65475	1.83638	178.667	114.559	139.138	20.3051	10.5754	3.01303	32.9364	197.336	62.4955	54.6471	71.4493	47.9979	28.4968	162.635
49.1667	24.0278	8.71695	56.2602	19.618	4.90256	7.27475	14.4136	5.66414	18.8772	22.9697	15.5912	22.4597	25.8169	28.6231	1.64435	1.63685	11.3847	18.2626	6.50002	51.0764	4.39048	105.079	102.549	155.204	21.9621	4.37765	20.7264	33.6753	22.3684	14.9036	2.02632	43.7861	15.3899	1.61634	1.78477	175.169	96.66	154.071	18.9725	10.0159	3.55756	30.8555	198.397	55.213	73.3405	77.6371	35.7743	29.1506	229.252
49.3333	17.4316	11.6453	24.3489	17.7963	6.57802	8.93184	13.4198	8.1218	18.7308	20.174	18.278	16.5316	34.5642	28.6303	5.53078	1.70887	13.6288	16.3626	2.37112	60.5998	8.04838	97.512	139.212	146.409	28.1207	6.14855	20.3423	35.8308	16.3175	22.3439	3.77556	29.4255	14.1222	1.76895	2.01479	198.687	84.449	148.892	14.509	10.0573	3.46387	34.2186	251.662	76.5617	86.0546	77.6147	35.982	57.1061	204.548
49.5	1.97284	9.61861	36.563	19.3659	5.9394	5.28046	12.2724	7.78726	29.6783	14.4214	12.0497	8.25081	33.3527	28.1989	5.04269	1.57897	5.94019	22.5384	6.04112	69.4141	6.95919	70.2623	122.281	150.087	26.182	4.64314	20.5669	38.6023	16.8071	10.5721	1.85215	47.506	8.35123	3.22671	12.134	184.382	105.695	147.789	25.556	16.9836	4.96869	38.5085	158.956	67.0308	63.2446	61.9511	36.388	26.3006	226.299
49.6667	13.8807	10.4973	27.9282	8.09178	5.81032	9.45399	7.15846	6.36491	16.0841	14.4144	14.9263	8.94572	34.6616	22.7881	3.63516	1.61328	19.8825	9.45728	4.64802	44.7804	8.02188	98.5601	143.019	152.667	25.3398	7.12063	23.9796	42.4707	24.2386	19.7004	3.53707	28.9879	9.37877	23.5393	11.6961	170.968	92.6665	141.365	11.9576	8.18602	5.26551	29.2199	192.697	36.065	65.3505	51.9333	28.8066	37.2067	199.904
49.8333	8.6058	6.87816	25.8102	15.1395	4.99008	5.64377	10.9943	6.0424	10.6831	10.1035	14.6519	9.1586	21.0351	26.4469	1.74404	1.61122	20.4689	18.6087	6.76108	31.8519	10.9629	89.8714	103.293	134.569	20.5852	4.80275	11.4685	23.6813	24.3289	13.9713	5.83896	35.3373	17.3935	2.63937	1.82708	89.5385	72.5728	102.701	4.35013	9.49983	3.57788	19.1614	135.387	34.0571	60.0655	45.2259	24.6628	43.0989	191.078
50	4.0693	5.19623	18.3161	7.10443	5.01554	9.50135	6.8748	5.6044	13.6336	9.01514	19.711	14.6864	26.6259	25.3714	4.37943	1.75948	39.9622	25.2073	3.52663	39.6082	6.47059	104.215	118.829	127.229	24.5895	6.12023	14.5837	34.4636	19.7993	28.7044	2.71792	20.9791	2.0117	2.24384	1.80786	88.1815	59.0377	85.8661	4.6768	5.86369	4.00247	24.5275	108.94	45.7051	66.3044	50.8164	30.7532	49.8118	203.257
50.1667	3.39291	22.912	17.976	11.2103	4.86172	15.1171	10.0984	6.20717	12.4457	11.6657	10.1658	10.2056	6.44891	27.5792	4.33801	1.6001	8.1312	31.738	4.70128	32.7209	3.90999	94.7176	121.229	120.597	26.8851	5.74033	19.0531	27.5295	20.7217	20.6937	1.92717	29.6419	8.51478	6.4754	13.1931	120.763	94.7912	145.532	9.61727	11.9948	7.87797	27.6901	167.355	44.8198	70.1185	56.4233	20.0385	21.1289	192.253
50.3333	7.95885	6.00138	12.6327	15.5817	6.80668	5.13767	11.1926	6.75148	18.4935	11.4503	16.5327	14.1533	10.7361	27.2553	4.31939	1.57536	2.96847	21.8704	4.2428	39.7788	6.58565	58.2882	109.424	144.852	22.2092	2.56555	20.0891	42.741	25.3406	23.3166	5.36809	39.2082	6.93451	11.9272	2.07093	122.611	113.127	131.332	9.00867	8.49435	4.01578	31.07	147.185	51.1744	86.9418	40.4086	32.5655	19.0708	212.818
50.5	4.36979	13.375	28.2214	10.1596	6.59277	8.64294	9.86743	9.31784	14.0284	13.5244	20.9274	21.2212	15.6553	30.8521	3.65438	1.74678	10.8442	25.5958	3.11641	33.2266	6.59934	97.2263	82.6969	110.388	20.3743	3.84543	16.6897	37.2575	21.2575	7.51189	1.82888	35.4277	13.4956	2.30112	1.94983	130.078	102.542	146.231	14.8044	12.4066	4.87696	41.6775	222.16	60.7181	70.9462	59.8739	36.7946	43.4885	204.952
50.6667	6.22422	9.11394	42.8967	22.0843	8.12464	10.0823	11.0647	9.43849	23.8218	10.7582	19.4026	18.0438	16.2273	30.8995	7.11716	1.60594	2.726	28.2163	4.83196	36.5625	7.56026	94.5098	95.6397	121.756	27.4563	4.95954	13.0348	31.5547	24.268	6.09404	2.11455	22.5751	2.43991	1.93481	12.212	164.204	133.384	163.503	8.74983	15.0933	3.215	30.2088	250.876	52.2612	78.1241	77.4282	36.1937	19.8079	227.099
50.8333	13.7414	13.5811	46.5378	14.237	6.26585	2.7022	19.7026	18.2747	24.3148	17.7483	19.3982	18.1581	11.969	23.9452	1.73682	1.77105	2.00911	39.4273	5.80068	40.5543	11.0689	88.9487	114.382	126.286	30.6478	5.74471	21.5525	32.318	20.5167	17.5636	5.40785	25.1847	12.4548	1.96077	1.77275	139.421	106.073	177.937	9.99122	11.781	1.97463	33.5892	201.915	62.47	95.3257	70.2763	35.6036	41.825	212.061
51	4.9039	14.4443	26.4694	8.03872	9.88176	7.39263	7.16739	6.0031	13.0264	6.21476	10.8601	23.1296	13.2202	31.6379	8.65594	1.76652	5.7868	16.8757	3.35841	32.7961	15.6519	85.9214	106.034	156.367	17.722	7.23484	9.07779	33.0161	20.522	15.263	9.9448	32.8957	8.37573	1.76719	1.64137	126.03	79.7407	115.311	8.66731	7.1214	9.20183	31.5367	204.241	52.5431	70.9398	53.9337	27.5439	54.1877	219.864
51.1667	6.21419	9.07217	11.9747	11.525	4.63496	5.66676	2.76618	6.15261	14.3547	8.70063	11.6951	17.0563	11.3267	22.4689	4.19225	65.0555	9.11178	21.9732	3.97162	35.8131	10.9926	95.0271	124.072	141.203	27.8527	2.25636	18.0922	40.5734	23.5544	16.2222	7.09918	30.708	1.97384	9.2872	22.1512	101.517	78.6817	122.053	11.2101	4.60564	2.53356	18.3034	165.501	17.7139	56.1585	52.7794	23.7039	20.54	230.123
51.3333	5.35657	6.05698	13.1648	6.67632	4.17524	3.55458	9.88001	3.96474	11.4798	8.34584	12.5258	11.3558	13.9306	23.0934	6.25479	2.71646	26.3406	24.8595	3.46058	34.7665	13.1499	80.5234	121.56	131.664	28.012	2.02137	6.67545	40.5108	26.5526	26.2239	1.8119	37.0017	3.65466	1.94298	13.4371	78.3562	74.8666	115.092	5.56271	10.3019	10.4133	23.289	153.51	14.7679	47.4316	46.0246	27.4861	33.7968	204.023
51.5	15.074	10.094	13.4106	8.36374	5.44694	4.2513	6.73848	5.26941	11.9864	13.7657	14.509	8.82507	19.9035	22.9198	4.28038	1.75495	13.16	27.5031	4.52597	28.495	2.84529	106.394	95.5991	107.827	26.6702	3.46564	9.72123	41.6305	21.9532	10.1098	5.35804	26.8933	15.9367	1.80922	1.90265	101.567	88.8056	98.0799	9.09835	6.55355	3.18031	17.2334	153.973	17.1482	60.0896	57.237	28.2573	61.1997	204.996
51.6667	13.8312	5.39026	31.3399	19.641	8.09208	7.98596	11.9947	7.97168	11.7094	7.62736	15.718	16.506	14.0437	33.4803	3.53763	1.81565	2.44577	20.3952	13.9041	24.168	5.85198	106.162	92.7653	97.5924	36.3134	2.01457	22.7507	33.1673	20.6258	16.9583	2.07616	37.51	10.1736	1.91521	2.00889	143.988	78.4954	132.925	11.6929	9.08924	5.70973	27.7242	170.226	20.4278	78.7289	70.3246	32.6098	28.889	203.279
51.8333	10.1836	5.37273	20.5347	7.73767	9.03045	17.9249	10.6102	2.55211	16.7412	12.6908	14.8763	19.4266	20.4627	28.2392	34.6004	2.05109	24.942	25.9	4.13862	29.4007	4.24418	98.7392	94.5773	118.01	29.2249	5.10465	18.0513	37.5305	23.641	3.10699	5.27074	28.886	9.46296	1.59209	1.80999	190.949	88.7023	132.018	13.1379	9.17257	2.47436	30.268	140.431	15.7693	84.6588	105.69	41.1509	15.2734	217.685
52	1.74421	8.85511	31.8224	11.7138	4.96806	16.7245	11.2016	7.52886	11.8821	8.3993	21.3325	26.6042	14.0934	33.3897	3.30411	17.6542	24.8168	19.3856	2.26388	25.5658	3.65355	83.9944	101.101	142.429	26.2628	2.18333	17.575	31.71	21.3427	17.9581	7.22367	33.3325	5.636	1.60774	2.01014	164.07	91.9191	165.963	5.93706	7.57982	5.06648	30.0301	233.487	26.3327	79.628	109.045	37.9584	37.4473	205.204
52.1667	2.81091	3.75186	26.1967	6.7796	5.62309	6.50814	11.7506	7.52965	18.6543	14.83	15.7985	15.739	18.332	18.9321	1.88033	18.922	3.91226	21.0178	4.21223	38.5018	6.61495	100.233	90.7039	156.196	27.3763	1.76052	32.5383	37.1372	20.5834	15.0637	15.8388	21.3197	1.66048	1.72456	1.83677	158.933	108.306	163.967	11.7178	12.4978	1.80454	29.8901	179.711	28.317	98.0963	87.8763	37.1911	44.7502	200.734
52.3333	10.9503	14.0852	23.1364	14.519	4.69373	14.8982	11.8955	9.00082	12.2366	10.7508	15.1842	20.7394	22.6091	27.4011	1.70546	10.9326	3.94873	17.1914	4.24541	29.4648	7.11221	90.7149	92.6939	141.803	23.3215	2.30246	16.4156	37.3213	18.083	10.3204	2.0915	29.6455	8.17309	1.88656	2.01029	126.287	103.062	144.225	7.90182	9.88011	4.57004	29.8796	232.191	25.1694	67.7248	57.2211	22.3442	64.441	180.405
52.5	6.61058	5.31514	13.5401	10.8527	5.31363	3.57412	9.54113	6.38124	13.7839	8.62602	15.9167	18.6205	13.3437	31.9714	2.32876	2.34598	3.88124	21.6411	3.53832	35.0713	10.6348	79.6308	98.5933	152.466	26.4915	1.95698	11.4564	38.5981	22.64	14.1864	12.0522	25.024	5.80325	1.7904	1.95269	91.6608	86.1857	128.867	9.01707	4.51164	3.14669	22.2845	138.098	38.421	75.6489	42.253	17.4416	40.2053	185.776
52.6667	7.77024	5.32744	18.7254	9.66563	4.08229	13.1677	10.7471	8.47442	12.3887	8.21269	10.2376	15.0127	21.0967	17.0533	1.74954	21.2332	6.87359	22.1935	3.89354	25.362	10.8889	96.3579	94.1417	137.703	21.4991	2.02582	19.6318	23.4565	22.595	14.758	1.98414	32.2844	5.74651	1.61914	2.10542	68.6066	53.5778	87.2762	6.71934	5.39873	1.71451	17.1384	142.688	25.0124	70.191	41.2402	26.9652	20.4092	202.654
52.8333	6.91325	6.57342	38.8369	4.96493	4.15411	4.80375	7.89216	5.76257	11.8335	8.4679	12.6534	14.9599	17.3082	23.9515	1.46926	1.60561	10.9399	19.4636	3.10275	29.7132	5.76664	92.9641	106.048	203.581	36.8133	2.70992	15.6289	34.1624	27.6901	11.4481	7.808	32.1845	7.49171	1.49677	1.95531	79.7607	104.78	103.303	8.68268	3.78428	6.2959	19.6778	129.66	34.0926	61.5517	64.7326	24.5176	18.2543	205.034
53	6.62419	4.27364	9.43473	11.1222	5.92755	17.3022	7.95793	7.094	11.4539	7.14679	9.48561	13.4666	21.8619	31.0595	2.55357	8.98081	4.32847	27.1857	2.89647	25.8092	13.2431	94.932	77.4262	149.163	20.07	2.07033	12.0184	28.6419	22.5753	11.9183	8.01818	30.5126	1.91039	1.69583	2.01271	123.986	117.378	130.505	9.00229	10.9753	4.54886	24.8972	185.74	31.9999	77.5305	64.2821	34.8528	10.1302	176.713
53.1667	5.40999	4.69097	23.1023	7.97254	4.68097	6.96167	14.4896	6.67214	15.4189	10.7741	15.2731	19.8047	14.3999	30.1939	3.86697	23.8199	7.95469	17.0651	2.62397	29.1934	10.2987	84.2019	99.1642	167.538	34.2922	6.46009	16.8885	24.6714	31.7391	7.86334	5.30739	23.2692	4.94136	1.65855	2.02928	126.784	81.1851	165.576	12.4786	7.07361	3.31537	32.4957	196.321	46.1382	94.9927	74.0681	32.6703	15.8682	181.65
53.3333	12.7864	6.21882	37.901	9.39179	7.25492	11.3426	6.72898	8.85085	13.6804	13.6107	21.9496	33.6674	17.2337	39.5133	6.0388	3.80329	8.90104	20.2482	2.50797	26.8742	6.22535	82.3117	119.19	141.784	12.5297	3.6278	19.6683	40.0076	24.228	39.4269	6.13636	22.4834	9.50341	2.79455	1.96881	131.291	161.552	156.092	11.0424	11.3244	5.21128	34.4247	185.203	39.0734	100.491	72.4086	38.2348	21.113	199.36
53.5	9.25996	8.60623	26.6222	15.6606	7.2753	13.9344	6.10426	4.85725	16.9742	10.7834	15.8522	22.884	12.281	28.527	3.42827	1.71446	10.4851	22.4286	2.55251	33.7919	1.90041	98.5212	143.339	151.067	24.0888	2.78456	22.239	27.9233	26.4331	13.9528	8.0629	20.0111	9.67623	1.71488	1.7536	178.874	74.2881	139.199	14.6566	5.22272	2.06395	35.8854	217.839	35.4409	118.189	86.4593	33.8972	27.3895	183.779
53.6667	9.29438	9.05945	18.5218	5.83337	7.83211	8.36528	14.7252	9.17836	41.8876	6.40337	13.7591	18.5186	21.0512	28.2943	10.9901	1.80874	1.78338	19.5655	2.12929	29.2287	8.87489	81.6548	141.004	130.215	20.5475	3.40781	7.61883	19.5208	30.2241	12.165	6.03849	20.938	1.85459	1.67836	1.90512	121.357	142.898	137.187	10.0732	8.4149	2.97881	28.1893	181.671	28.7879	91.8566	62.8881	28.1727	27.8564	193.282
53.8333	8.10193	3.74819	16.1381	5.8457	4.68616	10.1469	10.8971	9.89965	24.9385	7.65452	16.7337	16.187	23.8369	32.8893	2.25533	10.1243	6.69251	13.002	3.4569	21.7218	10.6181	91.0217	138.774	164.924	17.5546	3.18759	12.7084	33.4041	24.9788	16.4716	8.04518	24.3779	7.13557	1.48052	1.64918	114.148	95.2704	91.0312	17.653	6.85788	2.66416	21.289	183.493	28.1803	93.4381	46.0634	23.4657	25.8027	192.017
54	3.96529	7.65301	12.727	8.4511	5.71981	5.26473	4.50994	5.63945	12.4925	6.65913	9.14413	13.7001	28.6323	41.013	3.61496	2.3393	2.9563	23.475	3.69296	22.1041	8.93932	88.797	121.151	113.995	19.5517	4.27515	9.19013	28.8908	27.0312	3.53759	9.52259	20.7863	8.29162	3.56626	2.02963	81.5541	103.039	84.8778	7.74077	8.43795	6.22571	21.1425	104.388	18.958	63.893	43.8468	23.7265	39.2181	202.454
54.1667	6.79936	7.39515	9.26177	5.90352	6.40865	6.34096	7.44084	5.39978	13.813	9.59167	9.64687	8.43934	25.0027	30.673	4.23352	2.3575	2.56216	21.7534	2.16911	29.9276	6.69151	91.3822	138.812	149.925	18.6395	3.09568	5.12987	24.5959	23.0165	17.8107	2.18514	13.4861	8.23217	1.65394	1.64243	82.461	47.3743	81.8326	6.8873	4.74213	1.88544	19.7964	102.659	17.81	61.32	50.2176	28.0777	55.3808	221.311
54.3333	25.6298	7.03646	27.3012	11.3786	3.82732	5.04162	8.53255	5.70466	11.9979	7.58168	8.67945	15.5085	17.9887	33.9277	4.33134	2.44321	14.646	21.4653	4.20205	16.2685	10.8988	97.6039	102.976	141.723	17.6828	3.2322	22.3832	22.7433	25.7827	14.5184	13.494	46.6896	10.0193	1.71219	1.88011	104.186	96.2084	61.7534	13.0734	13.4388	3.37909	20.7446	178.33	20.3908	86.2464	31.4287	31.0639	6.56597	219
54.5	20.9954	6.71654	23.8859	7.3997	6.64192	6.51197	9.45147	6.16679	18.5396	8.56128	9.05381	26.8962	24.5435	42.2406	6.18016	27.9256	2.13702	10.107	4.69607	21.8533	12.2084	66.2953	101.014	125.453	27.2874	7.03451	14.5087	30.1261	26.2632	15.2193	2.01486	22.8655	12.7885	1.84225	1.95658	149.556	89.7144	151.547	15.2083	13.6226	6.71945	26.0834	136.658	26.5129	101.591	79.4131	34.0521	56.6251	199.827
54.6667	19.5777	10.2056	26.1074	18.5115	7.70197	8.68115	12.3675	7.9853	13.3008	7.36163	7.63866	25.8716	24.0093	33.247	3.95003	16.7641	11.0472	16.1836	4.28457	27.4318	11.7449	97.1761	122.951	109.702	35.2129	1.68374	13.2474	29.498	23.692	7.0647	6.87575	17.5967	15.3195	4.10508	2.04093	134.501	152.178	160.532	8.46497	11.3667	4.79304	28.4566	197.913	30.0503	97.966	43.5344	37.5813	100.855	208.775
54.8333	16.7459	17.258	31.8589	9.02636	11.5169	17.7472	5.82668	10.7288	14.2388	8.65447	7.27451	19.4528	25.9752	36.5756	5.30027	2.19785	14.003	14.1475	2.62029	20.552	7.12005	88.5637	123.881	139.635	16.87	4.49169	10.4308	45.8487	24.4041	16.8943	7.86539	26.3895	10.0905	1.92138	2.13609	209.698	175.841	164.314	11.052	9.32065	10.8426	35.7485	251.63	20.6416	96.41	89.6165	37.8872	72.8736	201.05
55	3.97057	12.7954	34.8393	7.05987	6.49437	7.41643	7.06704	7.03525	12.3227	10.32	10.1034	20.1407	4.04078	32.4591	5.22532	1.53698	6.8135	19.6268	3.18734	15.1477	18.3221	64.3403	90.4872	148.043	30.7039	3.03914	20.8385	10.0566	21.6779	11.3566	1.79619	22.3153	12.5901	2.16696	7.35133	152.342	117.051	136.159	9.97489	12.4192	2.65703	28.0739	181.085	25.413	90.8702	80.7154	33.1247	68.0202	206.197
55.1667	5.23927	10.9996	9.03313	8.52972	4.76699	11.5205	7.37532	7.04358	19.8571	8.92768	15.9954	14.4205	14.4303	44.9323	5.43755	1.63381	2.10494	20.0313	3.24467	25.0841	12.4007	113.341	95.2116	149.314	29.8395	1.99789	17.5734	18.4651	19.2217	8.02219	6.02931	27.4333	6.29691	2.49975	1.88297	133.879	98.883	109.205	12.8104	7.68428	1.92079	26.3121	149.085	24.2682	65.6904	54.4376	32.5229	57.8983	198.38
55.3333	5.9042	9.10558	14.026	5.79572	6.23077	2.1218	7.31386	4.65197	9.46071	8.24897	16.593	15.8118	18.431	27.1566	1.57983	1.71991	18.8056	23.5342	2.66082	16.7951	5.51292	64.3663	96.094	172.96	31.6081	2.92121	26.9369	28.7801	21.1465	15.5276	5.02126	19.171	2.32385	6.55157	2.13667	76.8787	91.2103	66.1893	5.48528	4.06098	2.91271	19.6224	96.9145	17.8263	48.8946	40.0702	22.0592	39.5093	210.72
55.5	4.09533	4.36575	9.47074	4.41319	3.76423	9.36616	5.65184	6.51589	7.27842	8.87935	7.41735	12.67	8.13194	34.4648	3.9877	1.6478	1.85106	7.65303	4.53412	23.4784	8.11132	82.009	71.3714	153.427	30.0949	3.72345	13.4423	21.0663	17.7663	14.2364	10.3993	21.3756	2.20042	5.2802	19.0334	105.207	74.8946	76.6576	7.74675	10.6755	1.65673	22.7582	151.939	17.4959	72.5286	54.0948	21.9109	45.1436	225.155
55.6667	9.17931	6.72393	8.88877	8.41311	5.28922	6.11883	8.40995	6.11067	7.20087	7.00347	8.46916	9.70976	15.0879	41.1598	14.7121	13.2388	21.294	15.1863	2.94505	27.7814	7.72225	96.7485	77.4822	173.494	36.1607	2.02703	16.9076	27.9432	23.7649	10.4317	2.2408	23.329	20.9479	5.06798	2.25	96.8758	69.2727	137.635	9.01361	7.47602	2.4569	26.2965	153.299	17.7979	98.0809	59.2656	25.9883	56.4556	221.97
55.8333	7.28247	10.1442	14.7791	8.56666	6.02657	15.4655	14.3393	6.15575	8.96216	11.1012	14.0513	11.5904	21.2433	28.787	1.91204	11.9527	7.13242	34.0129	2.33936	21.6898	6.71079	77.3819	68.5197	149.187	27.5359	1.72795	9.81416	13.6858	19.4687	8.81202	2.20829	20.5005	10.1237	4.18122	2.11126	164.129	70.1193	100.178	5.91341	9.02405	13.1999	28.8848	152.848	22.4603	83.0444	61.86	41.0211	17.925	216.208
56	13.1099	5.29649	15.9397	8.23456	7.40096	9.84603	9.04499	6.72397	12.9659	10.6199	13.5809	13.8906	16.8467	31.4504	9.07545	1.76067	2.55531	29.4333	3.31233	28.0592	7.14816	101.524	85.3766	172.692	24.25	5.01048	10.5503	42.8965	19.0685	17.4328	12.8221	25.3614	5.86827	3.16209	1.78388	135.046	88.2758	175.743	8.87611	14.7826	6.63673	39.983	188.419	30.4823	104.658	74.3446	38.8958	14.7404	203.899
56.1667	10.8343	6.41894	18.4602	6.41396	6.22641	5.1199	13.0851	10.0599	13.3384	14.9021	11.4594	20.2559	11.9256	33.8099	59.6574	1.58091	1.80315	10.5366	2.77149	13.6394	7.45502	88.8363	73.9204	154.151	22.3823	3.57788	14.1885	32.7206	20.365	10.2483	2.12095	19.4388	2.17404	1.91039	1.97437	141.991	109.887	122.155	8.0309	6.73294	6.24709	33.1652	203.658	30.6895	101.71	83.9958	38.4242	26.5387	193.323
56.3333	10.1924	6.99974	21.605	13.0132	5.99527	4.67605	11.1954	7.15539	12.1447	10.2182	11.134	29.6706	22.4006	29.1484	15.7227	1.6775	1.78438	8.48307	2.23801	9.46089	7.79242	96.9128	74.1556	201.597	20.3696	1.77515	28.3704	20.182	17.6321	12.3971	1.82912	24.7503	1.87795	4.08988	2.12279	146.956	135.65	119.054	11.6141	10.8619	8.77854	31.5479	203.347	32.0744	123.744	65.1559	38.2137	72.032	220.961
56.5	8.50479	3.82906	7.77703	11.3895	5.18274	6.66977	8.17228	6.79883	8.21801	12.5033	17.2483	13.132	25.6152	27.4921	1.86451	8.45228	1.9335	22.6195	2.59715	24.79	13.1536	79.784	75.5262	179.306	30.2239	1.85131	10.207	29.9576	13.6405	19.9505	2.1787	23.4081	8.69679	1.78912	2.05993	155.486	125.13	128.41	8.00558	7.65497	4.58155	30.9414	169.395	21.8579	95.9774	61.7179	35.603	46.1948	192.885
56.6667	5.17803	10.7393	16.4506	7.97571	28.4619	10.5908	5.44481	5.45929	9.26348	4.95548	13.8777	12.5434	24.5705	37.5357	45.9537	2.45022	10.835	12.0484	2.51953	9.34163	8.39489	91.4285	62.6368	149.676	20.7402	9.80663	17.9746	22.5348	35.5467	18.8872	1.94413	27.3871	8.19154	1.6329	2.24875	115.128	98.9852	135.76	8.59028	8.12542	5.19118	22.5666	101.363	17.0256	86.0615	44.566	28.1496	55.5502	190.852
56.8333	4.87308	5.48413	12.3177	12.1046	11.1542	2.9567	6.4769	4.92027	6.17888	9.32509	10.4564	11.0957	53.9447	25.1227	109.036	1.94034	12.866	9.4444	2.40572	16.2477	10.77	92.4881	68.9007	105.272	29.6572	4.77294	7.87778	32.0495	24.2593	10.3113	1.91895	28.8343	9.95244	1.95276	1.95529	91.6095	88.6355	87.345	4.5196	5.35801	5.06417	19.6521	146.718	16.7403	67.7024	57.0166	20.0072	67.4516	203.137
57	4.9561	8.83042	15.1292	6.13418	2.20777	11.4213	8.56028	4.3989	19.7918	9.22514	9.73891	12.7469	5.8851	25.051	2.22106	1.80479	2.51766	8.18005	2.72739	25.5926	9.57616	67.3092	53.7268	116.439	28.8258	2.98368	16.0437	18.9098	33.1494	11.2046	1.98065	27.6292	11.7077	1.85133	2.00439	97.7554	108.196	87.3238	7.76627	2.77228	2.70155	21.8281	113.016	25.2015	68.7324	59.0348	33.019	30.351	201.008
57.1667	4.11958	5.67367	15.9239	7.01269	2.29832	15.8048	3.84259	5.87168	12.5927	7.65978	9.41934	15.7135	5.95205	20.2211	114.417	1.8139	1.69625	5.71657	2.75047	12.8869	10.3135	101.248	64.7127	132.095	31.2606	1.77134	12.7352	15.5847	25.0835	18.6812	2.01691	24.403	9.95961	1.69165	1.79555	135.908	109.576	132.536	5.3472	8.64097	3.93189	26.9206	150.037	29.9206	74.2116	59.2578	34.0647	39.3314	194.432
57.3333	2.24097	8.30638	9.28278	5.59675	2.05197	6.24079	19.5173	4.43025	9.20056	7.62823	17.4936	10.3263	5.37816	20.103	306.203	1.87938	1.68963	12.8584	2.06287	7.73734	5.06182	88.08	47.5407	124.131	22.9572	1.68302	12.2076	26.5971	26.7942	13.4291	1.9855	28.4977	11.9931	1.81347	1.72525	130.836	145.887	120.298	14.7427	7.16616	6.81974	30.7199	133.61	35.5568	79.1249	76.8197	39.9039	39.5518	208.544
57.5	6.51389	11.8705	19.6014	12.676	14.9424	9.21423	14.4853	8.38008	8.13186	10.1559	16.2087	19.7768	11.9652	22.4537	304.609	2.07508	1.5786	18.1562	2.41605	28.4449	5.60289	99.9208	41.6102	155.08	24.54	2.26903	13.7533	32.212	22.6357	17.0238	2.12083	25.4462	1.97053	2.01246	1.87364	153.338	123.19	152.867	8.6533	8.53251	6.73365	33.7947	210.461	44.4545	87.3805	92.865	37.8061	39.506	222.131
57.6667	5.76336	8.8517	13.548	9.03348	4.44377	23.9181	9.11426	8.50745	10.9549	14.98	18.8504	26.475	11.8035	29.8575	333.331	3.76876	70.0162	16.1809	2.12452	18.0397	4.13758	93.6572	52.1212	156.727	29.3111	7.67886	5.34786	33.2237	21.7518	17.7137	2.12541	23.1076	7.61915	2.07435	1.70971	205.354	78.7142	167.423	11.2658	10.6542	4.18897	31.3989	182.521	39.8373	115.358	80.2147	39.2877	43.7693	139.922
57.8333	23.3527	7.27618	21.2686	7.12267	6.68509	5.01681	11.7581	5.4466	10.873	8.67572	21.6993	17.3283	34.4749	9.05819	363.576	6.23253	29.5074	18.3064	2.8894	4.15542	5.51196	66.8206	43.1489	162.145	19.5223	5.39028	13.733	24.6649	24.2404	27.8903	2.04427	20.449	1.89661	2.04304	1.82161	136.188	117.215	115.238	10.7153	14.7665	6.13081	37.981	192.562	27.4628	95.2678	78.2791	32.5745	36.0331	200.633
58	6.46283	8.80397	10.1084	6.56957	4.27765	4.15728	10.5244	10.4781	9.12368	7.16366	12.0426	20.8888	10.3181	27.7782	8.91516	30.0827	1.84556	7.21129	2.01563	9.51199	8.15731	98.5347	46.1182	155.487	17.9316	1.81479	11.1214	31.4506	29.1342	22.5143	2.10865	26.7824	7.43611	2.13994	1.65648	122.699	111.195	87.6101	6.08097	12.3004	3.90803	23.0565	91.3285	23.8201	87.6627	64.1961	28.5373	39.7415	227.506
58.1667	3.62273	7.7377	6.45589	9.32924	4.6656	7.46282	9.44279	5.02031	7.2611	7.04514	10.2382	8.21489	8.40118	30.7963	16.9447	4.35428	7.49678	14.0269	2.18072	24.2926	9.11773	71.1788	44.8133	106.151	42.3703	1.75565	7.48382	20.0093	18.7307	12.0852	5.97143	34.0231	8.82274	2.20629	1.93384	114.368	44.3846	102.225	9.63073	8.28496	2.67441	17.5563	151.639	27.3932	63.8661	51.0352	24.3098	37.8606	202.21
58.3333	3.99453	5.38097	7.89028	5.63465	3.65061	13.9125	7.44292	3.897	9.87462	7.7609	12.5858	9.25281	7.69254	18.6212	3.89558	1.93525	10.854	11.7668	2.74013	9.49229	4.99679	74.8665	49.1844	159.433	26.2844	3.33875	28.7154	26.6051	25.5142	11.278	1.96048	17.6541	2.3338	4.37328	1.94264	129.666	42.5883	96.2811	2.58036	7.76787	4.91655	22.6823	118.459	21.376	65.2989	44.9551	28.432	20.8499	232.368
58.5	4.73761	7.42089	10.8252	7.5186	5.39811	6.10425	9.2198	3.88021	7.19033	9.16657	13.9038	19.3826	11.6311	32.3484	2.65108	13.2493	6.73362	15.7015	2.20483	9.9671	10.1591	77.3226	34.1725	145.063	14.952	5.10807	6.21919	23.8585	25.5101	29.0191	2.13017	23.5087	1.85961	1.7813	2.25569	103.413	98.7298	112.862	6.89434	7.4032	4.0584	21.3756	129.607	27.3423	94.0871	61.6146	32.8022	45.1677	199.331
58.6667	8.3853	8.63154	8.06684	14.2067	3.87367	5.84958	15.5586	10.6483	7.06561	9.41539	17.2125	18.9919	17.246	28.5213	2.11611	4.24668	1.86682	11.8791	2.30385	12.9584	3.7015	83.4249	35.2411	149.175	16.9277	6.16605	9.57948	24.9654	18.9143	14.5619	6.54949	16.3912	11.5505	26.0803	2.01716	113.173	141.823	99.4201	8.95412	9.35128	4.40165	26.3924	142.067	24.0939	75.1902	67.4042	34.8566	32.9332	202.219
58.8333	13.3154	6.3645	7.78052	7.81444	7.30743	11.2077	7.82107	7.12193	9.57375	10.3275	14.3302	11.987	10.816	17.6878	2.95052	1.80103	1.79447	9.55612	3.2357	20.5047	3.55475	82.5697	31.6742	150.897	21.0362	4.22253	7.76687	31.3985	21.541	18.3	2.21248	13.131	7.21879	18.1733	1.82014	176.976	158.857	178.166	11.8415	10.7935	2.03324	33.0685	217.416	49.7222	105.595	66.271	36.5529	38.9821	199.548
59	5.76744	10.4762	10.8816	9.32191	4.35314	10.6773	12.1943	8.53665	11.6432	10.3465	15.5189	15.2452	15.0901	30.3298	1.92776	1.75274	1.83891	6.53229	3.22986	11.651	6.41169	88.4759	14.7699	198.633	22.5121	3.85019	16.4784	40.8106	21.7269	11.2288	23.2041	18.9727	9.44833	1.75217	38.3037	157.368	75.0568	133.161	5.64822	13.3503	2.89816	26.912	140.527	40.2376	100.083	78.6097	40.3915	43.9595	199.894
59.1667	58.8977	7.02988	21.1899	14.3887	4.60396	12.398	9.0656	8.80551	11.5696	6.39399	6.96457	12.2101	18.6091	16.3709	6.05943	1.81845	1.72857	14.825	3.92145	25.5969	10.7333	66.2437	36.6454	189.955	17.3127	1.77685	9.6583	20.2775	21.7514	29.0056	4.08215	18.5234	2.09697	2.00795	27.6581	147.846	141.872	122.313	10.3435	12.362	4.64386	30.7288	187.05	30.9364	99.332	64.9632	33.7697	36.2142	207.385
59.3333	17.3957	9.02691	38.0836	9.7604	6.77455	4.3663	10.7096	5.03185	9.48126	5.08448	15.8263	9.18303	7.11842	23.3306	2.56331	1.8024	4.2414	12.2996	2.4372	14.0401	4.81267	95.363	24.2421	201.257	14.0449	1.87915	14.8545	24.6173	22.1241	13.2	2.41422	13.8561	11.8901	1.65046	29.9238	164.965	145.682	145.247	4.44656	10.4802	6.55481	27.8716	221.023	22.66	66.6951	54.3085	29.3671	48.5856	212.45
59.5	9.25861	7.39392	25.4112	4.83245	6.01765	9.23448	8.9954	5.23329	6.17771	7.09063	9.11615	8.31173	8.15248	35.486	10.0391	1.94138	3.34418	15.5777	8.3606	14.3823	5.32517	100.794	18.5071	189.157	14.6562	2.8217	15.9155	25.9833	23.928	12.7926	3.26823	23.7515	1.97173	8.79335	9.67798	116.392	80.1495	89.9602	4.8122	4.58932	4.10301	22.9992	171.083	28.4641	76.1313	47.8255	17.0262	29.8521	226.138
59.6667	5.27351	8.02307	29.8612	6.06276	5.40252	4.49417	6.00861	4.50792	10.3649	6.36279	10.3066	6.12748	13.8714	24.0912	12.5427	1.83335	2.28788	13.8932	2.4594	30.3495	7.34283	82.3266	17.2498	171.739	15.7453	2.02476	21.0828	23.3396	24.5636	11.0733	3.63747	17.3427	8.814	1.74244	1.96569	92.9473	90.395	97.5642	6.35846	5.30884	10.1798	17.0825	136.726	21.6023	58.6939	39.6887	28.6093	24.3549	197.879
59.8333	5.51953	7.93436	25.0338	6.24518	4.45341	8.03105	7.32936	9.9971	9.26568	8.18042	14.9442	13.5881	11.9023	10.8298	2.26061	1.93353	3.28015	15.4957	2.54905	15.8422	8.12739	79.2567	42.0197	157.781	32.8866	3.35447	2.66257	26.4444	20.9478	8.10545	2.11622	27.226	1.86412	6.99058	2.19255	107.081	94.5063	110.975	7.15289	4.33839	6.07929	24.3437	134.573	30.5744	82.5299	62.1831	26.2223	18.8315	215.632
60	5.79066	9.36444	29.643	8.13302	6.21228	5.6499	12.7153	3.72421	8.51493	9.96853	7.93064	7.20096	13.0164	6.22743	26.9857	1.9939	15.8669	11.0053	3.13148	15.3986	4.17445	34.6124	47.804	117.238	6.96296	5.92236	5.32416	12.9131	12.5798	4.97274	2.05999	9.67301	11.4217	7.06351	1.72825	128.365	49.7456	55.1938	11.7727	5.94359	2.83113	16.2977	83.5312	22.0904	44.1273	32.0069	23.6005	42.5493	185.679
60.1667	21.5055	12.1469	23.7532	7.54184	5.93289	5.58646	12.9347	6.01534	17.7818	17.5813	11.2458	19.7983	10.0342	5.58526	1.84795	4.44988	2.20479	12.3808	4.58742	15.9142	6.676	58.358	16.4943	87.7939	6.34744	4.05965	23.1095	24.7204	6.3441	7.16484	10.4322	25.3689	12.6434	2.22715	1.924	164.219	53.3256	56.2657	8.25678	19.067	2.72906	23.7203	36.7446	46.1697	47.3378	29.9024	39.8892	61.1256	184.806
60.3333	18.861	9.5928	28.0853	9.15613	20.8383	19.5426	18.2661	43.1764	28.4278	14.1991	9.42163	23.3969	18.1499	7.49956	31.8225	1.96821	4.7446	12.8258	15.66	47.1721	7.66362	38.7949	35.1503	153.777	9.97706	7.41907	29.7898	11.0727	5.50042	7.79263	2.03595	30.8612	16.6691	8.80335	13.7324	138.448	57.002	87.4174	22.5639	11.7923	11.8647	32.1333	94.4355	44.4854	24.859	21.3396	31.8813	100.336	236.525
60.5	15.3703	18.8265	23.0953	8.43192	13.0748	18.3915	12.7636	11.6489	24.8171	15.72	4.98457	15.3135	15.6054	15.4515	9.77906	6.86586	3.96983	17.9953	2.02457	47.0591	5.40249	53.6017	51.6452	171.436	26.632	9.27547	31.6655	34.9394	6.18251	9.15051	6.00001	35.8358	25.1772	2.16337	73.4351	195.072	39.7301	101.072	19.5563	31.4263	15.3839	37.716	165.843	28.6634	52.9975	27.3623	28.1476	123.476	211.63
60.6667	15.9134	12.3624	11.3299	6.50032	17.0033	17.1009	17.2483	4.6434	19.382	21.2341	13.5465	16.209	29.1235	20.3052	24.4763	3.9834	8.69549	46.8718	3.73509	61.7312	16.108	45.1184	56.4563	117.498	27.1963	2.56952	2.87053	27.5249	7.68635	13.9127	12.528	27.3089	19.6505	13.7588	29.4774	163.036	36.3767	74.0232	16.5838	11.2574	15.227	11.9752	182.33	28.8192	31.9748	21.0512	30.8888	88.6149	207.219
60.8333	10.0911	8.4054	21.6017	8.51136	12.8242	14.2959	5.01969	4.38224	47.7437	13.0205	9.59604	12.902	32.9465	31.265	17.6558	8.62473	5.65329	36.8541	6.11373	77.0602	13.61	77.2311	81.9494	119.567	42.9452	9.22474	17.2305	27.4496	11.1073	17.4516	7.68744	48.9284	32.8229	1.69933	28.8778	89.9999	18.7035	69.5267	5.62686	12.6278	6.86979	17.6975	92.1635	20.0789	27.5887	21.7486	19.8	92.2423	184.664
61	11.109	7.88831	8.86406	7.61268	11.0483	14.0208	5.16383	9.89916	16.2562	10.1612	8.73962	17.437	40.6476	40.2473	30.8674	18.8567	157.349	28.6603	4.96537	54.54	32.588	77.0579	33.8976	139.721	25.774	14.2861	30.5182	40.9387	12.1776	14.4359	6.20645	54.7208	5.94644	1.95369	17.6047	69.6427	26.5775	84.8686	11.8191	11.0636	9.48194	8.91471	68.9834	9.92682	23.4133	20.8206	25.9226	74.8031	189.604
61.1667	9.52492	14.2067	9.73398	7.64304	14.0335	13.0918	4.16327	14.2171	31.935	8.05427	16.7576	18.1657	38.3902	40.2275	10.1279	1.69075	43.6468	18.3493	6.36384	23.576	6.35894	51.2058	40.3453	141.86	30.79	19.2739	22.9322	39.763	15.0617	18.8424	2.00378	49.9099	12.4818	2.10924	13.9904	103.398	26.0127	62.4564	11.9752	16.0475	8.09033	17.6834	128.863	15.7161	22.177	23.2815	21.8226	70.6948	210.829
61.3333	20.7763	2.94657	24.8116	13.5639	19.1698	18.4721	6.53485	13.7333	9.14329	10.1829	24.0398	18.4154	35.2594	16.2301	8.18998	8.59797	2.10767	39.8742	8.14398	37.5951	8.71124	40.5556	89.2169	123.581	22.2922	23.0403	30.1174	23.5702	16.8996	24.5156	3.5859	43.2932	8.14125	16.6173	1.97379	93.3484	13.9797	41.2555	46.7255	21.9337	17.6847	24.3392	93.0503	24.3313	32.9463	49.4222	24.0469	119.449	223.587
61.5	14.646	9.22679	13.2128	19.0574	18.7408	30.0632	8.34789	14.893	31.3914	17.5566	24.6237	16.5619	31.9201	27.6616	2.31495	16.1347	2.28874	33.7924	7.70003	29.3001	8.59267	52.6269	85.5725	181.361	15.7971	29.0751	27.1563	36.4622	16.5395	24.375	2.40479	29.2519	15.9173	1.74953	2.17616	109.455	22.0845	63.7037	40.0034	19.3566	11.8558	25.2984	115.154	6.18579	30.8202	58.5854	32.1801	88.3304	181.393
61.6667	16.5811	16.605	16.7349	23.8478	25.4269	30.5088	9.41286	20.0749	33.7797	14.1784	26.6468	24.8371	33.0086	40.9257	9.55396	11.2961	6.08732	36.4953	9.47357	37.4189	17.7214	45.3274	104.365	178.918	25.5372	27.8554	22.7615	23.858	17.6393	27.3796	8.89896	28.6698	12.8449	2.58551	1.98572	134.056	33.3412	106.258	37.2889	15.5648	18.5654	23.7009	171.364	26.6185	52.2565	72.5025	30.2714	118.488	181.546
61.8333	14.1283	18.496	40.3405	12.079	23.9866	21.6315	18.6363	23.0938	27.3004	13.1884	22.7747	28.6934	31.6762	28.229	13.5166	16.56	11.1879	40.3698	5.32782	23.3972	32.1891	77.5193	72.1144	195.012	22.4359	14.5471	43.8035	30.4712	17.7846	18.0554	4.70278	37.3076	19.939	1.65753	3.72783	92.5134	34.1697	109.631	47.2211	16.9444	12.1365	11.772	138.732	29.5368	69.42	72.6768	46.221	77.1479	150.255
62	16.2644	17.6384	9.97444	10.4178	20.7554	22.5636	14.9139	35.0847	36.4906	20.1682	24.2953	24.1555	36.7574	8.6939	16.4556	14.2005	13.2129	34.3341	7.05309	23.3258	28.3465	77.0025	83.5543	186.61	24.8034	22.1278	44.1832	24.4184	18.4803	16.4417	2.42923	40.418	20.1672	2.21185	1.46423	110.561	24.9854	102.108	27.1308	14.775	21.0607	13.4098	95.9198	27.6484	65.0161	57.5337	40.363	76.8619	162.049
62.1667	9.38505	15.9222	29.7143	13.8162	13.311	21.4816	9.9358	57.2277	16.4983	15.7251	20.4329	23.1717	23.8836	20.0569	44.9936	11.4952	5.00111	27.4694	3.67545	29.3335	38.7928	67.5223	96.9498	202.965	17.7031	25.4866	30.5538	32.6412	21.5478	22.1294	16.7898	28.0785	24.7731	1.84178	2.08347	44.7333	24.2126	85.0268	30.595	14.1421	11.6366	14.6488	101.212	28.8068	51.272	32.3721	39.4528	88.6378	223.559
62.3333	12.672	13.4879	20.4254	10.0735	13.045	20.7187	7.96771	52.2479	20.6423	15.0982	14.8853	18.7046	34.3471	40.6975	6.6261	36.5927	8.47689	32.1385	6.60465	40.0468	39.3838	64.6045	70.3934	198.731	17.1916	15.0036	35.7196	29.0714	16.8894	27.2073	3.46919	30.3128	15.2593	4.36376	8.40789	93.3589	24.0739	58.358	23.4936	8.90962	10.199	18.0526	88.8329	31.309	43.7254	56.3929	27.5729	83.8607	163.006
62.5	12.6746	13.711	18.6647	14.2077	13.1311	22.508	12.4277	48.0996	15.7106	45.8377	18.1691	24.4279	27.9034	30.3948	5.37358	48.1724	5.41649	48.0306	19.7551	30.527	53.9523	62.1468	94.4147	239.394	37.2903	11.585	26.9653	26.8324	15.6073	26.6053	4.8165	33.9653	28.7323	5.92685	20.9709	84.3413	26.9587	88.1016	31.4202	14.2151	18.8831	18.7228	70.1825	21.0593	49.4039	52.5169	23.192	83.7746	178.021
62.6667	12.7873	16.8247	35.2715	16.6463	16.516	25.8554	15.3674	48.8443	25.1763	26.6371	17.0937	35.9725	37.6528	20.4218	10.5311	35.1255	8.24846	35.5409	8.24672	31.4135	54.7239	81.6982	84.0895	232.303	23.53	18.0978	36.5126	28.9133	21.3805	24.205	4.27235	31.6393	21.3778	1.69082	4.5966	95.9822	31.8291	67.7932	34.5624	15.1396	10.3347	23.567	97.115	41.3628	52.6054	62.7846	36.164	79.1395	129.694
62.8333	15.7135	25.3357	11.3862	19.7866	23.5894	29.4039	18.3595	67.4033	21.7783	11.8495	23.8371	37.7527	27.3001	14.6825	19.8234	12.5649	12.4088	34.282	10.3054	29.433	47.7827	77.9367	100.336	203.512	24.1193	25.099	55.5421	36.2422	22.8775	31.1396	8.47449	30.9636	18.7899	3.95316	2.81308	97.1728	55.8576	77.5356	38.4	41.3545	34.8895	24.9604	96.1622	43.6372	62.7276	69.7593	56.745	69.2508	135.659
63	23.2949	29.3025	23.7483	27.4334	22.0812	33.255	21.5052	58.7421	19.2112	28.0126	33.6815	44.7607	19.9915	12.0261	30.1825	5.23968	10.014	43.5764	17.1919	42.3255	79.8601	61.7736	81.7451	229.417	28.9001	24.2471	64.308	31.2179	21.2711	30.6272	10.221	28.0002	22.8088	9.27716	7.46715	113.019	36.6256	129.576	40.9991	29.1636	48.8416	31.9609	123.493	52.4137	83.3866	88.0647	65.9027	52.6696	142.792
63.1667	17.2675	28.621	24.414	27.3737	31.8559	26.5791	15.6519	81.7724	36.8764	62.6887	33.1629	61.2405	31.8041	34.5802	16.905	10.7004	11.2128	33.5454	11.4225	33.4282	76.0013	72.6441	74.0583	239.197	25.6678	7.81722	85.3202	36.3909	21.9203	29.4118	15.5016	21.8456	22.4377	1.61631	17.8036	104.551	45.7317	90.9478	36.7036	25.8477	44.407	31.1309	158.922	52.08	64.7523	92.969	70.565	131.639	165.112
63.3333	25.1832	29.9758	22.2374	27.1156	23.1589	23.5543	8.42725	72.0739	37.0277	38.5012	50.3716	56.7011	23.8399	46.4108	6.76214	8.63356	10.5406	43.2706	14.1367	32.078	69.8752	60.3907	117.79	283.183	37.1214	24.2679	60.2731	29.6632	20.0009	25.9281	20.6341	20.2544	16.4739	1.6548	7.95572	94.789	58.0223	123.65	43.3334	42.7605	41.1304	25.2975	107.247	38.8553	74.2472	78.6461	66.059	85.9544	164.849
63.5	15.2816	32.723	21.1149	14.8607	16.8829	19.2185	29.8955	72.7785	42.9135	51.904	31.4532	37.2349	31.157	38.2469	35.1524	39.1297	13.5888	6.53038	22.6195	31.6247	46.4921	58.7623	86.1232	241.482	27.8049	22.3887	70.7361	28.5879	17.8523	34.3046	32.4299	29.2455	18.0311	1.90841	4.11287	80.6818	42.8299	112.01	32.0327	25.171	37.9098	28.0305	69.9187	46.6407	55.9796	62.5994	50.1523	125.6	155.778
63.6667	13.8125	20.7555	29.6981	14.2781	15.3829	25.4407	20.9196	46.6594	24.1255	42.2666	27.8252	33.7209	22.4172	32.5136	3.941	44.6478	10.8919	45.537	7.03568	37.6182	32.977	61.9633	91.1717	263.663	30.9543	9.49095	59.4032	30.0067	17.848	36.0499	9.36671	31.2885	24.0059	2.73781	3.49853	70.7765	58.5944	59.467	37.2967	12.6961	28.0903	27.2165	89.1988	43.5583	51.0609	49.7125	42.1014	105.573	127.911
63.8333	15.4855	15.7409	27.5519	19.4197	14.3914	18.83	17.4407	38.0095	19.4477	34.1085	32.8127	42.0561	25.9822	46.489	23.6519	29.1824	12.9394	21.1181	7.04449	36.117	44.9052	79.6767	88.138	290.045	26.9913	16.9462	60.2172	24.1751	17.9585	47.9745	16.3941	37.6491	23.1967	15.5545	4.46038	60.9431	42.7304	84.9488	22.0367	33.2074	30.1271	18.06	83.2416	49.7577	34.3378	50.8548	50.7161	152.055	164.333
64	17.771	18.8297	32.5823	19.292	19.2904	22.5766	30.7636	48.9745	24.4804	38.7339	46.1218	39.9816	18.531	27.6531	11.2418	19.3418	6.85295	25.8352	4.13558	24.8892	46.8946	82.2544	88.1009	256.515	40.7165	14.3082	46.3666	25.5688	17.6189	39.6986	5.35099	38.4627	22.6281	1.54458	4.18283	111.123	41.1407	81.8828	33.6752	32.6496	30.8912	30.7793	102.916	53.2353	63.556	53.6829	50.9356	124.113	169.208
64.1667	36.9763	29.1945	48.0875	18.5717	22.3271	32.4847	37.8649	60.975	29.8755	47.458	43.1267	46.6616	35.0121	27.6743	48.7114	32.0434	21.1522	43.0934	6.06183	26.1706	40.2792	69.7823	105.601	262.688	27.4386	24.9643	67.1419	41.2188	16.1265	27.2576	7.38491	41.6332	21.5103	6.77526	3.03347	134.533	75.6099	99.9875	53.5493	39.5958	40.1394	27.403	108.386	57.4096	55.7826	63.5153	68.2134	139.867	175.081
64.3333	14.8415	30.066	54.6465	37.7903	27.7604	27.6024	38.8901	83.861	37.09	37.1113	30.9198	66.9091	31.2969	28.0798	24.3042	40.839	5.96331	21.0836	14.6107	35.4781	54.3794	77.4284	96.1081	237.015	31.4646	14.3506	57.0725	39.0057	13.6993	39.7295	11.8254	30.8012	29.7252	2.03108	3.69501	135.321	77.3575	111.937	43.6956	51.2618	41.4593	47.7424	110.411	68.808	75.8511	65.7116	72.4468	119.914	165.531
64.5	16.8252	34.7302	46.1948	31.1619	36.3712	27.5671	55.055	80.6491	42.7427	41.83	52.4854	46.4247	34.0015	43.5873	25.5069	37.7691	10.0836	28.2304	26.8945	35.1388	40.7976	74.5536	90.4251	280.853	49.4441	31.7246	24.0947	35.7507	16.5527	34.4102	18.185	43.5466	29.5987	1.59823	1.85099	137.893	103.792	107.793	56.6566	24.9666	29.8639	65.0531	113.436	95.3244	81.863	56.4464	78.3105	60.0587	181.796
64.6667	23.3767	29.6089	49.9532	29.673	35.3959	29.6479	47.4391	94.1065	26.6082	35.1183	47.5141	77.4001	43.5226	17.3272	27.8626	31.1863	13.855	47.8213	40.338	31.8851	44.5207	72.039	101.793	218.278	34.3634	12.7099	70.5118	36.7169	20.5415	37.9886	16.0195	42.9373	24.0022	1.67965	8.02783	134.77	94.4524	108.237	43.803	44.7079	40.9774	98.1532	95.3048	76.483	77.1977	89.977	60.9159	125.86	204.213
64.8333	20.3689	29.6232	44.1522	26.1663	24.9909	21.3984	37.533	70.6191	61.3813	32.2631	42.4679	51.8984	30.1527	22.9127	34.1023	22.214	10.4138	9.70337	62.0481	31.2452	73.2751	88.3041	115.494	306.283	53.0344	5.29082	54.45	27.1621	17.9806	21.1282	22.5503	66.5434	40.361	1.73317	13.2787	130.634	84.7969	81.8082	39.1269	41.7421	29.124	82.4292	97.7122	53.778	63.8437	54.1583	47.6901	92.0951	184.69
65	20.6412	22.2162	44.5331	21.2813	21.9995	29.1569	37.9375	54.8961	35.2315	22.2346	37.707	32.4794	39.738	42.0231	34.1571	33.576	17.3774	14.0009	60.8506	37.8477	54.9832	98.2073	129.623	315.349	49.5097	17.0183	62.6884	38.4849	16.7275	50.0694	32.9588	48.3757	23.2379	8.34354	11.2048	76.6481	47.8259	102.682	31.9005	41.9971	25.6314	82.7809	67.525	62.8981	54.0916	64.4169	27.3475	124.843	195.228
65.1667	19.6431	18.8216	30.5493	16.8089	24.2793	23.7317	34.4821	49.2322	29.2652	26.8052	38.7862	46.9492	38.5371	36.7081	27.2872	31.2076	21.4997	18.537	61.1043	43.1001	52.1023	94.0585	95.9002	307.138	44.2659	14.4906	66.0423	39.0721	15.0132	60.385	16.4851	45.5596	38.6253	2.17709	12.0138	72.6239	71.7404	61.259	38.3874	31.2211	27.6661	62.195	75.9174	44.6166	53.2692	58.1793	55.8363	61.4983	204.434
65.3333	34.1029	20.4555	34.6074	20.5421	22.625	25.508	31.4334	48.1319	39.6466	32.6981	54.7408	43.5716	54.1377	32.1292	25.7159	36.0496	4.93412	21.6177	59.7311	37.6393	48.3159	85.5062	135.613	213.179	37.437	25.6799	65.5187	39.2932	16.5119	39.3737	15.3552	56.2094	27.2677	1.71568	7.84891	88.5195	50.9286	67.0678	34.2729	38.1266	34.5577	43.8662	71.4832	39.8751	55.9584	52.1886	49.1854	92.6474	246.244
65.5	18.4193	18.2904	31.9791	27.7254	34.2147	30.0589	46.2433	85.7945	49.7146	40.0296	63.657	63.545	40.4681	37.7891	15.504	31.2953	13.478	16.8752	44.5083	50.8903	41.0074	76.8806	127.225	255.108	53.8543	30.4965	68.9029	39.5884	19.6639	40.5482	7.4744	88.1791	41.6297	1.54129	1.87908	102.419	75.1787	81.8371	46.0014	40.0381	29.2331	42.7605	87.9277	70.6407	65.9107	89.7482	53.8985	65.3184	216.249
65.6667	31.5947	22.7049	49.4918	35.6294	36.288	34.0244	50.6902	74.5644	63.0972	60.7535	52.9732	78.8316	57.8932	44.0666	23.5264	49.6736	21.8786	18.0063	41.8409	35.1684	55.285	83.5142	110.336	249.64	57.0195	22.4504	75.2737	38.2123	17.6746	60.5543	23.2547	101.039	41.1007	1.75404	11.5081	100.178	93.5373	77.7297	40.3049	39.0626	48.4872	57.9099	88.4996	76.6186	89.4291	80.4576	63.4787	85.9908	260.05
65.8333	46.4082	40.9286	59.1858	37.046	37.2607	35.8657	71.6077	95.1554	68.8905	71.6202	61.9348	81.3807	29.6902	33.5168	22.8206	36.8142	19.8383	13.0788	75.9936	45.1426	52.7785	86.8548	110.021	248.248	54.3857	14.0413	62.1568	33.5124	20.9703	45.8978	32.5704	99.7251	31.535	9.94783	13.3316	115.682	129.334	136.051	70.2343	31.664	33.7668	80.8987	98.8334	77.7429	81.142	67.2805	71.5533	68.9626	214.815
66	39.9615	35.9374	74.316	44.0883	38.0007	25.9027	52.0776	110.81	63.4897	74.9655	84.6967	67.5055	41.3118	31.0711	18.2904	43.7583	14.012	17.9478	138.909	40.1267	41.133	116.937	106.989	219.612	68.716	24.5044	73.9949	40.2676	19.921	49.5544	26.0461	124.306	29.3966	4.83811	9.265	116.287	98.7613	135.837	54.0317	43.931	45.2729	73.6237	112.003	84.752	54.7428	94.5905	67.8037	86.9322	238.33
66.1667	42.0049	31.1361	71.3752	29.3938	40.326	30.4545	48.6855	107.273	49.422	48.9865	55.7763	66.5201	51.0859	41.1983	22.2782	37.5758	10.3965	16.3007	81.1164	33.2411	49.0052	83.3716	106.326	250.596	60.5501	35.2477	52.5635	41.5803	16.7054	62.9303	20.6702	94.6022	32.0959	1.66981	5.60256	96.6013	92.6261	91.1108	45.331	33.9954	38.8296	71.2898	97.9204	83.4916	56.0408	60.2372	57.4012	49.6616	209.427
66.3333	21.3225	26.5695	50.4907	32.7846	23.1208	22.3354	60.3594	123.591	44.2878	63.2704	48.5978	55.0821	48.4824	43.8702	15.0142	35.8975	14.327	20.9042	80.4487	31.5285	49.5015	91.6011	120.834	192.431	51.0606	29.4022	73.5027	36.8664	18.0721	38.6467	23.179	93.3537	34.4644	10.9137	1.79506	100.45	70.0662	93.4204	34.7868	26.7404	26.0853	71.8421	81.3148	67.2121	55.1189	71.9993	43.202	105.317	164.539
66.5	33.3774	15.1422	47.4188	26.957	23.0874	25.0115	21.3152	59.1817	39.7954	44.7408	42.5488	44.2025	70.1924	32.4557	17.4361	35.9629	23.1742	25.9595	63.8423	14.7568	41.7269	124.853	144.337	241.306	57.7529	25.3887	70.7188	33.4088	17.7255	40.3988	36.0099	110.394	38.3535	1.93279	6.42127	87.7413	65.038	43.7556	23.7269	29.7004	24.4274	39.7999	79.0253	45.0738	47.6491	50.7398	46.0529	16.0465	170.887
66.6667	11.818	20.0013	50.2724	30.7455	25.6035	18.9434	29.8252	63.9153	45.6629	51.4417	36.373	50.2949	59.6796	45.487	19.1637	44.3528	32.0078	29.7603	81.8102	34.3312	49.1504	100.702	138.118	168.183	57.2219	25.8931	73.2509	33.3437	18.3033	40.3441	26.0406	82.1603	41.5164	5.00175	9.57885	90.3653	58.2771	53.1506	31.8982	29.8631	22.1462	44.811	60.7258	54.4539	47.6502	51.3638	44.1343	21.28	159.899
66.8333	70.7252	25.9309	45.3386	34.4657	31.2507	28.3918	49.8263	94.185	67.9538	58.1053	66.2704	57.059	72.5504	32.2598	21.6814	43.2075	28.9465	23.2878	100.656	31.2834	33.5056	71.5558	99.7537	204.437	69.9963	21.4267	113.438	41.4124	19.429	49.7153	18.4854	109.533	25.7567	6.94044	3.58481	120.598	79.1548	117.298	35.5621	42.8755	37.5037	77.8713	62.5353	59.8386	70.7474	39.5948	37.1088	60.4026	182.546
67	51.8039	21.7293	60.8428	30.7867	25.4643	24.532	51.5602	94.3603	69.273	60.4316	48.0315	59.6239	40.6285	31.7052	22.4142	59.3407	30.2283	26.5845	128.505	36.5687	42.6433	92.3113	91.7975	245.129	56.0311	38.0669	58.3315	35.4318	16.8245	40.773	34.5355	78.5615	21.4045	13.3309	6.82675	137.263	76.9288	154.283	36.8965	30.3467	38.7381	82.7194	104.274	70.6941	69.5064	74.4884	65.8317	73.3586	216.326
67.1667	31.2424	32.8466	73.4119	42.4439	29.2797	22.6419	69.2959	127.414	83.9083	79.688	78.9137	82.1174	61.6368	24.8475	29.7489	61.6343	17.2757	24.7142	63.9495	54.9837	55.0699	65.3013	96.3967	231.977	85.0401	45.5803	66.1544	30.021	17.4819	48.0998	39.718	97.9401	35.2579	3.0426	18.7902	157.95	98.6507	128.675	59.7256	49.2147	38.3929	80.5803	115.738	67.4343	87.2947	104.497	53.7181	70.2033	206.892
67.3333	44.4109	35.6067	74.4792	42.6744	31.597	41.8226	65.2772	155.215	74.3722	81.1811	69.7528	92.4566	54.3879	32.1195	26.6141	56.5668	27.8345	20.8672	56.5558	48.5169	46.6673	76.6314	105.376	173.587	70.7053	34.6853	113.577	59.5578	21.8324	40.6271	31.0533	98.5496	28.0554	7.27459	32.9945	125.151	100.154	154.451	48.5966	51.0322	45.5273	116.396	131.279	93.1946	71.5452	81.4956	56.4246	33.2196	218.921
67.5	45.605	40.2126	60.756	43.8885	31.9878	50.1489	58.7779	114.544	70.3655	70.3254	75.3723	72.1131	32.8269	29.6401	17.0369	54.7013	25.4083	24.2601	88.1326	43.7206	51.1929	75.8041	99.7512	206.34	67.0869	37.4993	61.2138	54.5738	21.4453	36.5091	22.1282	105.798	40.6928	54.5143	35.6199	109.532	103.636	132.665	42.5761	56.4333	37.149	117.628	93.4868	69.2599	80.3166	77.8717	55.1849	49.9569	174.091
67.6667	71.4144	24.0098	63.2648	32.3643	40.4419	36.4334	39.5938	122.276	82.0024	61.0708	62.6544	55.4058	43.7604	42.8625	28.1073	44.3364	23.5033	30.2536	83.7228	54.6668	50.3938	92.0843	130.656	157.594	73.2612	39.8276	80.9135	53.842	23.1133	44.5167	22.0617	117.073	34.6182	7.5104	19.573	91.6618	71.1107	83.4065	30.4166	32.7083	23.9705	125.237	74.1891	61.2895	62.4237	78.5966	50.878	63.4127	223.31
67.8333	21.928	30.2684	21.2496	26.7766	32.2245	17.0941	45.0293	86.1779	47.4354	56.204	45.5677	48.8592	39.1343	27.4306	21.4834	47.5086	12.0626	30.1715	57.178	62.5935	59.9461	83.1479	93.8284	135.332	58.1171	20.9349	101.467	35.4777	25.7377	71.6781	31.1643	118.134	31.6576	2.59058	24.8749	93.7614	73.2024	76.0268	26.4784	36.8821	22.8762	103.251	55.466	54.3129	51.0461	61.305	42.9776	85.3988	180.284
68	21.7717	26.942	34.7642	26.3404	34.6217	24.9767	40.3909	75.2137	42.9692	42.1564	33.0634	40.6825	39.103	28.3391	18.021	53.8759	20.8302	30.3103	29.756	46.4024	49.1973	64.916	88.2363	172.447	47.9475	40.2307	67.0715	58.0457	23.2854	53.6773	23.0615	120.571	22.7683	1.51012	30.6133	82.1744	56.2889	80.6167	30.4509	34.348	34.3334	76.6695	54.8925	48.1182	51.3914	56.1872	42.1648	144.206	178.335
68.1667	47.7329	32.324	30.6339	24.9039	29.543	28.0984	60.0325	117.692	71.8684	61.5813	38.3676	62.2782	53.0692	39.0082	32.532	50.1245	26.4881	35.7288	77.2213	39.6834	57.8798	91.4982	90.5631	165.41	57.0793	33.7587	70.7237	34.5775	28.6515	54.0927	53.3814	170.324	31.2148	1.69939	39.5663	110.297	42.9626	84.5253	33.335	26.0761	32.4495	97.8819	51.7613	45.3346	20.0222	54.3805	52.1003	93.5107	171.278
68.3333	40.1129	38.2128	42.179	33.2938	46.8654	40.3077	65.9969	114.352	62.3423	76.796	58.4886	67.5022	42.5149	39.0471	33.8676	46.4288	19.685	39.218	54.0028	39.922	55.7376	86.9954	89.4463	172.749	83.3763	38.9333	83.9699	53.5861	21.9799	51.3561	33.8704	110.123	41.5333	3.84202	8.25157	113.637	43.4054	124.111	43.6633	49.2047	27.1552	114.057	91.1283	60.4238	65.3331	92.5098	58.5045	87.699	241.579
68.5	77.2495	49.891	57.6832	36.7764	49.0735	56.6397	57.1784	124.547	83.107	66.2102	63.7916	97.095	44.666	33.8646	28.4387	43.1088	33.888	27.1038	46.7396	50.4332	38.097	94.5352	100.101	169.879	68.7971	52.8646	115.08	44.2969	24.0356	70.5663	29.4951	107.599	33.087	11.1686	33.4643	135.1	33.1872	178.959	34.0984	54.134	51.8834	92.4365	80.6407	78.8014	77.5999	97.5248	75.1476	70.6396	177.064
68.6667	97.2077	54.8169	68.1071	38.2482	49.7751	54.2697	53.7094	185.664	72.3451	97.7453	66.3558	78.9544	34.5081	38.6584	30.3005	40.4779	30.9258	24.7028	80.6375	60.4592	53.1673	117.644	108.688	145.955	58.1486	43.35	100.961	46.5439	21.9924	63.2463	42.1601	141.538	32.8881	1.70879	33.0278	125.801	85.1638	217.117	60.3843	48.1764	34.3276	124.617	70.5515	64.7585	53.0207	105.075	62.8518	80.6446	220.813
68.8333	60.6752	40.6262	37.8075	46.371	44.0355	44.7501	50.1417	119.178	66.5166	82.5846	72.1979	80.7836	37.175	38.7974	27.2191	62.2615	45.2442	32.4794	58.406	57.6398	51.8741	98.2162	117.675	156.528	67.4863	50.3337	145.75	49.1646	31.285	87.3968	33.4574	139.06	42.5624	1.97905	23.9501	120.157	89.0805	158.489	43.3372	47.6875	33.695	87.831	76.8802	72.3832	72.9286	88.7537	59.9586	98.1979	249.119
69	70.3746	43.0179	44.0513	44.2619	39.3337	39.994	51.4069	161.876	66.7506	60.2523	62.9745	65.8394	37.5783	29.3322	22.1692	60.8654	15.9599	35.7876	95.8418	47.8848	33.8482	94.982	103.728	152.934	48.7114	44.4597	75.7321	36.206	30.659	71.8461	40.4494	145.461	41.6582	7.14688	24.2701	100.7	81.1683	81.117	36.1026	45.3018	33.7683	99.8013	94.6708	68.8019	67.8195	57.5559	68.6689	108.743	195.074
69.1667	45.8419	34.9497	36.6165	25.4257	35.6167	37.9381	33.7202	122.524	67.8069	52.4403	26.9068	67.6517	67.3363	31.3668	22.5615	56.9901	33.1581	35.5295	94.3843	45.9287	60.8776	68.6907	92.4333	186.215	50.8452	33.4029	81.6643	20.5834	25.236	59.9678	45.836	130.089	45.658	2.86195	31.4243	84.0771	55.9293	107.732	30.2201	36.2649	27.0996	60.2521	63.7268	36.8674	44.3759	67.8514	55.2511	125.213	179.595
69.3333	44.1122	31.7423	39.8428	26.6585	33.8826	27.2226	34.6389	56.4277	47.0282	43.2537	38.3266	38.4424	41.2948	32.3388	34.3229	47.5639	19.3248	40.552	77.7926	59.707	43.1772	107.068	100.849	141.461	74.7034	36.8982	95.7761	30.8919	24.9586	67.5295	32.7893	143.923	34.2099	2.39572	8.83041	80.4383	58.8952	88.2187	27.7358	38.2838	24.3582	66.9228	55.5362	48.9553	48.0171	64.8384	32.8824	119.024	209.639
69.5	41.9672	36.9752	46.5749	34.0058	39.1263	40.2918	41.6273	81.5785	48.435	60.9602	39.8169	73.0565	55.3582	20.3778	53.0629	70.3286	21.6144	29.567	81.2089	49.0756	47.0119	75.8743	98.2198	148.523	47.3674	62.5083	115.454	42.4703	26.8899	71.5862	23.2645	167.674	36.6658	1.82481	30.6144	88.2349	80.5489	156.699	33.1109	39.5109	28.8563	69.8885	61.4085	52.3921	29.2431	46.8219	51.2836	77.6669	181.651
69.6667	52.9448	44.7132	40.9632	28.5049	25.6221	25.2115	51.654	105.682	76.0772	50.8063	42.8319	65.9008	72.0656	31.3148	51.0024	56.2743	17.1664	44.0468	80.8292	80.1736	38.2998	81.3976	99.6829	159.382	46.2403	52.2393	59.6115	33.9208	24.7153	50.2687	36.1807	179.308	27.0269	2.02966	29.2593	86.8039	69.5742	162.115	33.0992	56.8872	34.134	97.4726	76.0608	80.8831	73.2945	62.893	54.8239	97.1911	203.764
69.8333	64.7038	44.2159	46.9922	45.2813	63.8089	40.4412	30.2422	155.26	91.3068	58.1779	51.1878	80.0443	83.9657	37.7412	37.5968	51.8491	20.4556	45.0255	63.0342	49.7961	51.476	62.6695	118.67	151.426	67.6539	37.9487	113.011	32.2188	38.7256	65.3414	33.8291	129.515	35.2565	2.13751	27.6008	86.8664	49.8214	165.79	41.4508	61.5057	29.6408	23.2067	105.933	67.4432	65.1861	67.806	65.3942	99.815	233.128
70	114.113	43.1808	4.76235	41.1778	50.2201	48.3841	56.7181	196.293	68.9377	75.1078	58.5067	116.28	57.5436	36.7374	24.0591	59.3089	22.6505	59.6853	50.9564	74.0234	61.1354	91.8589	89.5671	144.915	60.187	77.2899	100.37	35.0107	34.5537	57.6049	41.4424	182.847	48.2134	3.6589	17.9225	69.681	86.195	169.632	45.0051	65.0804	42.0105	50.5402	117.195	73.5701	74.1995	89.3033	58.082	81.6732	179.12
70.1667	61.1457	74.1461	39.4515	53.2893	48.5013	60.027	51.771	225.508	97.2075	76.2228	68.883	69.2901	67.266	25.1058	42.3152	60.9686	26.8775	50.4168	37.4351	78.1094	44.9267	117.741	91.1917	121.483	84.8907	66.2678	86.8398	46.3077	35.3778	80.283	47.6847	163.495	49.8312	2.90315	5.54237	115.256	84.1246	254.681	47.9368	50.3815	52.549	88.8087	128.643	59.413	66.1761	59.8467	70.9389	101.705	179.626
70.3333	57.7381	51.6423	60.4774	31.0629	44.7433	49.78	39.1519	210.504	92.8339	75.5111	52.9594	73.7509	49.9619	32.7688	38.0782	60.7018	21.2124	44.2275	40.8964	59.0566	60.1022	97.1063	106.288	141.928	73.0826	65.9079	88.1033	54.5774	32.4619	106.657	30.7402	136.539	51.4259	2.31796	28.7143	98.6248	72.2306	148.003	42.0116	52.0937	39.8453	80.5421	90.7694	63.1452	62.0386	44.0177	53.708	112.026	180.99
70.5	49.4756	51.1129	59.105	41.3161	45.355	18.6978	40.3992	153.649	66.8045	61.4434	33.9678	58.7	61.1955	44.0456	32.6401	47.1358	29.9164	43.4941	59.1005	56.4258	52.0908	127.625	99.6834	169.675	53.3854	56.0363	97.4489	56.7093	52.3821	52.4035	26.7591	147.358	56.9433	2.64939	36.0705	100.911	60.1136	129.775	36.6611	37.2807	26.4855	62.5612	65.3688	65.5113	56.5638	70.9402	39.4855	83.7211	198.607
70.6667	41.4234	30.2148	39.9746	26.961	30.8617	27.9655	38.7849	131.973	60.8735	54.5811	41.3341	63.2363	57.0025	27.7055	34.3215	41.9029	32.9794	54.1936	53.1862	83.19	57.3068	104.912	94.6513	190.968	44.3827	47.7422	90.0642	64.2896	32.8191	70.373	40.0891	184.539	38.1271	26.8537	24.099	73.549	46.6757	116.63	27.3277	37.7678	29.2837	47.5863	63.6321	53.2763	41.9307	44.0144	42.7745	138.913	211.479
70.8333	34.9439	39.3434	37.9187	34.3157	38.3021	35.0206	36.5931	90.0729	58.6015	58.6879	34.1872	57.0059	46.784	43.7537	18.5536	49.8325	32.5411	66.9732	76.3658	61.8624	45.3841	48.799	72.7703	184.57	45.0376	49.6777	68.6826	48.1631	24.4015	58.4805	60.6575	120.196	44.9385	1.91638	28.0567	71.4825	48.362	152.243	29.4496	37.4691	27.8752	53.7677	73.9013	39.1103	51.3551	47.9986	32.6213	107.963	184.999
71	50.6623	52.1738	58.5439	33.4746	38.857	25.1474	62.1348	174.247	88.5993	67.1415	50.1408	67.6975	36.0558	37.0134	43.9812	82.5121	36.4594	54.3881	79.378	64.4128	63.7055	82.3754	82.7558	168.599	30.227	82.3227	89.0929	35.712	28.3818	67.1821	48.8089	185.593	39.2464	1.68385	39.5436	100.737	94.1004	152.872	49.0562	49.9358	29.9598	70.9375	88.404	28.9164	51.8811	94.8434	56.3204	117.863	175.46
71.1667	52.4657	51.338	64.3582	35.0242	56.4868	40.1049	58.0951	147.748	41.7089	68.5219	39.1465	48.3061	46.862	40.2095	24.6124	62.2734	40.1087	62.1865	56.9977	59.7978	45.1406	76.7967	60.9611	178.738	65.124	72.8131	59.6159	38.4022	33.4981	44.1893	39.8506	156.795	39.5956	3.96934	35.8192	118.908	62.9717	161.883	41.3079	43.2446	40.5488	84.7571	88.3281	55.3388	61.9867	104.673	78.4576	113.981	168.582
71.3333	49.6233	50.9836	11.4422	61.9	54.7757	61.4842	66.346	164.535	89.0542	63.4649	57.3988	68.1114	9.20943	42.619	29.3825	77.7093	44.881	64.41	73.9556	42.2624	43.449	95.1732	66.4002	182.431	85.0983	124.46	99.7249	56.4812	36.4971	57.522	43.5777	146.147	37.1889	7.85297	17.9181	98.3125	97.4543	255.022	48.312	64.2161	38.7591	97.273	113.041	90.4391	72.4682	94.3546	56.0794	115.304	163.124
71.5	65.2153	65.9067	10.1923	62.2433	65.065	48.5704	77.8649	176.086	113.924	74.707	58.2467	98.6097	37.5571	37.6675	23.6405	63.9926	37.5296	57.2871	71.7368	76.8835	25.4591	60.0674	66.1412	176.627	57.0791	78.716	103.331	55.0833	35.6584	44.3996	58.2408	166.335	39.2173	8.47631	28.9693	141.333	103.134	204.597	28.0325	57.5456	41.9658	100.485	122.471	65.9908	86.6367	96.6473	77.2858	78.1687	216.479
71.6667	42.7272	76.1066	31.5632	41.9826	56.3614	37.1957	64.2576	183.728	71.7478	68.2054	38.2262	68.1976	39.6112	26.3492	39.9546	82.518	29.7941	50.2538	82.9439	51.5694	54.3535	57.5184	92.481	155.531	54.3519	63.1477	74.4859	32.1716	31.2578	51.451	50.1032	176.598	39.9886	3.75812	26.0391	112.992	76.4656	218.309	50.3843	57.2095	49.7686	86.378	86.5594	57.8351	44.1688	83.7862	51.7987	74.6512	200.32
71.8333	70.3961	45.0698	57.3925	43.3685	39.5239	31.5815	50.3167	167.915	76.0771	58.8693	46.0993	76.2671	48.0595	25.8831	29.5335	64.9861	44.2546	53.5144	60.5626	73.5642	52.0934	63.5813	79.8125	151.09	52.8074	122.149	114.142	73.968	30.0716	42.921	65.5489	177.322	49.7258	3.29735	25.56	88.8104	61.3126	143.075	35.5051	39.1445	36.8242	86.2296	63.1155	62.5829	49.718	64.6586	38.4103	81.4602	229.8
72	41.2474	53.9435	41.6727	25.338	41.5611	35.6068	49.8298	146.296	72.0899	42.4551	31.0774	66.2043	43.7015	23.5028	27.4497	65.0722	52.9121	80.9937	70.1275	34.8118	51.9316	62.473	79.5739	166.183	69.7913	69.4214	110.916	57.587	27.2347	65.2939	46.7638	191.635	23.6773	1.83174	26.8009	83.2618	39.095	119.811	30.9252	31.8726	27.0165	59.3698	60.2305	42.2317	36.0146	46.864	46.7434	59.1598	222.621
72.1667	28.6447	46.4968	29.9411	34.0792	42.2877	38.5879	42.705	135.473	62.9078	58.0751	44.5326	48.9478	43.2939	33.6073	17.3223	66.8715	36.8017	81.5792	92.6202	48.5383	52.7248	90.7507	81.1164	198.231	42.3992	61.7267	112.923	69.6915	27.0704	62.0201	54.627	192.147	32.3444	10.5144	28.8778	74.491	59.2475	153.022	25.3301	28.1648	28.8775	76.8677	50.3374	44.6701	37.5912	71.7791	45.3197	64.6982	166.986
72.3333	32.0651	50.0519	36.13	38.317	42.2386	39.961	51.1907	146.947	79.4961	56.2736	40.4581	65.3737	30.7728	25.0412	41.963	76.5556	25.5896	74.3907	68.9575	70.6262	49.6919	74.3374	90.3766	172.429	53.2746	126.374	77.1241	46.3203	35.8241	58.0066	44.7325	174.385	66.8599	1.62193	17.9418	57.0239	44.0792	99.3815	26.7356	31.064	41.3353	76.299	85.4239	57.6043	41.8211	65.1208	37.3337	65.3098	192.188
72.5	86.3075	62.0361	27.4567	49.8546	44.1016	43.6453	59.319	85.2121	80.1973	81.8906	64.5144	65.2968	41.8642	47.958	35.0987	93.3323	43.2265	96.3191	106.504	92.0351	56.2598	85.6431	115.071	198.494	70.0767	95.8545	90.2917	57.6775	34.6553	69.0265	36.1866	188.282	38.7872	2.67372	19.6138	113.314	32.5302	88.7658	40.8805	40.0779	34.8463	88.8059	67.019	48.2372	50.5386	83.606	68.4588	96.4667	180.873
72.6667	88.6836	69.4825	52.4073	55.635	65.855	63.802	70.8117	185.902	106.046	75.0365	46.2512	82.1304	37.4349	43.8719	35.1058	84.1493	30.1339	62.0355	73.7835	52.5727	37.8124	103.211	115.34	151.286	66.332	82.622	119.345	43.7346	39.428	49.3596	10.601	205.197	50.5071	12.4467	30.0003	82.5404	88.817	210.607	41.2829	50.2535	37.0272	104.089	95.5033	45.2889	57.4933	96.9503	50.7862	58.9587	198.904
72.8333	108.585	70.5765	62.9931	46.766	46.859	58.3638	71.5211	220.603	83.132	88.8866	56.6605	93.6636	37.8545	34.5134	40.4109	92.6204	52.9005	60.5261	115.447	80.8097	50.441	88.9555	108.603	187.567	79.6298	76.492	92.839	51.8829	34.9992	31.9981	25.3231	213.697	39.0526	2.15009	13.405	119.495	110.827	216.039	30.3827	37.4924	50.127	98.7329	72.8342	72.8023	45.7933	82.8626	62.5657	118.293	221.301
73	47.3036	60.0029	46.7553	51.339	52.3024	46.2304	46.1497	162.385	79.7603	71.9684	62.8919	86.2928	59.6811	34.0875	19.1044	56.9182	38.4714	74.4941	145.735	91.2995	63.0926	101.983	89.1212	176.292	64.6544	38.9826	73.2734	71.5815	29.0618	46.0946	35.6747	188.616	44.0008	1.72901	14.5374	121.462	93.4573	223.55	36.8794	45.0795	31.9863	92.1598	59.9512	68.3518	60.4867	71.7338	58.5078	70.6848	160.433
73.1667	46.5144	58.8083	59.6277	36.4576	57.0967	37.1189	45.7713	131.606	55.8957	65.342	50.4936	69.5646	43.8584	29.8404	40.9004	65.2921	51.4019	77.9424	105.824	63.4533	50.2384	94.7382	123.517	216.036	82.615	75.1311	83.2187	42.762	33.1798	46.1438	44.5428	211.55	49.2827	1.71246	30.1583	81.1588	68.2197	203.95	23.4781	40.7311	31.5613	31.1602	77.994	27.2185	56.8659	60.7269	31.0073	14.8347	203.114
73.3333	59.1356	58.2171	35.5131	38.6092	38.5997	35.851	32.7062	130.953	77.5794	69.9728	54.1922	51.608	47.78	30.5767	34.5011	102.406	31.7074	78.7856	97.1489	45.1608	42.1501	86.9594	123.999	164.643	68.7694	108.933	70.2072	77.0329	35.6064	53.7108	49.0249	171.615	59.7306	2.6931	23.1277	85.1777	59.236	93.4136	27.4048	32.2116	34.6439	41.536	79.3982	43.9043	24.6936	46.4739	34.9475	103.152	132.947
73.5	46.5965	49.9591	39.7532	35.875	35.533	30.4542	42.521	115.513	54.062	49.4591	13.3176	47.0532	37.2231	27.987	15.0714	112.74	43.754	98.9568	108.491	71.1289	55.9238	84.7543	112.019	211.211	43.7548	76.4885	71.1141	55.3389	41.2036	45.7579	32.2091	124.961	37.9391	15.0414	36.1031	66.167	58.5609	156.108	22.6809	31.4851	21.8124	38.4114	67.6724	49.9778	29.7504	46.4739	35.2325	54.0181	213.372
73.6667	67.4367	59.0167	48.9427	36.4425	34.7275	35.8843	50.5809	146.74	62.8482	87.9311	26.7378	66.6434	60.3637	28.6304	46.2965	69.4814	54.1708	65.1975	115.398	85.7957	53.6212	67.549	84.974	227.895	67.0637	68.6297	98.4446	36.4478	35.7458	63.1068	28.9465	148.303	53.648	3.44229	28.6991	58.9369	65.7552	157.759	30.9001	31.4104	21.7141	51.0025	66.6197	47.5111	37.2874	61.2019	42.5905	50.8427	169.638
73.8333	41.642	77.4393	60.3671	48.5214	55.3401	34.1017	48.9192	126.258	61.0062	47.2781	44.8726	67.9055	50.6078	32.803	38.962	97.1479	31.5824	87.2381	106.878	81.8653	41.3535	83.7573	92.0602	251.917	57.2235	92.9569	142.859	55.4822	30.7022	83.9177	61.5203	191.063	53.2591	1.88209	19.8568	89.3613	62.5095	164.441	39.5976	34.3126	34.5651	51.7258	72.5765	45.9894	48.2738	61.7603	45.8839	96.9578	142.486
74	47.1461	101.328	70.4174	43.1747	60.6094	47.785	50.0696	184.079	43.3793	71.6279	54.6434	150.379	48.4946	28.4263	11.0344	67.7268	36.3012	81.4418	105.152	70.8081	50.0957	96.8163	75.9481	169.646	70.252	86.9741	144.894	41.1282	31.642	67.5574	64.7675	204.557	47.9273	9.80452	18.0984	121.045	99.3098	144.339	34.9516	33.9396	41.0371	77.364	80.3313	50.9925	38.0804	75.0754	39.3336	79.3681	152.575
74.1667	93.2023	112.546	74.4362	56.5851	79.5885	57.6695	75.2618	132.855	126.391	99.861	69.6723	103.527	43.7264	19.4501	31.2618	67.633	38.4664	70.471	104.829	55.4278	49.5518	81.9998	94.4935	221.28	72.6108	98.934	94.8988	48.7132	29.3274	65.6821	42.7421	208.475	55.2373	22.2741	16.5421	110.099	96.2794	297.933	50.4784	34.5316	41.9988	81.8731	111.187	70.3758	45.758	60.7745	58.588	26.3077	164.658
74.3333	80.8607	100.696	77.2526	44.0021	88.1854	59.501	49.2101	181.478	98.787	76.3433	37.2181	136.554	38.0377	33.6513	49	77.8878	42.0871	88.5921	103.382	79.7876	52.0889	80.7536	80.4887	139.424	42.594	58.3856	92.3588	36.5576	35.8196	59.8614	41.2518	208.384	47.6281	4.41887	30.0301	124.077	102.821	267.483	43.8352	66.1473	37.0766	84.9107	89.0122	57.8456	47.9063	55.7454	45.2848	27.2511	191.624
74.5	86.6255	107.419	53.8516	36.2472	66.4866	42.5866	51.2168	187.723	85.9084	59.3862	44.9234	59.3803	50.8923	38.2504	39.7989	74.1336	43.2322	79.3967	57.3808	60.1907	60.3124	92.588	91.1944	197.947	73.8268	67.8026	108.989	70.0165	28.8965	76.9982	24.1594	165.992	68.5808	10.1633	19.7882	127.394	87.7399	204.564	35.6401	47.2618	35.7881	84.714	49.2055	47.3367	14.8149	39.4056	35.9883	9.7337	178.51
74.6667	43.2901	65.4017	53.1855	38.6796	68.0366	44.8325	44.1964	127.772	74.978	71.1442	55.9688	93.5569	57.6363	35.9354	25.9557	94.7793	25.507	81.8559	116.763	61.151	42.3976	70.5862	75.7864	197.811	84.6873	94.0846	111.889	49.14	35.9776	40.2745	57.197	256.958	44.9762	22.557	23.347	97.2197	54.4213	146.062	28.2113	31.8054	30.4447	73.9132	69.3116	51.5706	29.9998	51.6941	33.2837	6.28229	155.209
74.8333	56.8011	50.3514	29.1671	25.0747	48.4744	32.7904	43.01	118.715	70.1103	49.6947	43.0387	107.997	48.6613	40.6904	27.9087	83.2508	21.6546	76.7863	123.946	52.1269	52.9225	93.4561	65.5059	191.844	52.636	82.6186	90.0675	50.6447	36.1551	44.8078	47.4994	127.775	55.5444	10.4475	18.4911	94.7401	66.9468	168.296	27.6503	19.4026	22.7736	53.0314	57.7172	35.2574	40.0576	43.4405	28.828	7.65155	160.353
75	64.7445	67.529	27.0301	27.9031	54.3584	18.8467	28.4415	74.1403	73.3219	50.5497	45.3911	76.7573	45.2697	46.1453	36.7395	110.024	36.0388	96.7958	62.4029	76.8863	58.0812	97.7725	82.487	167.532	69.2291	98.9347	81.0359	74.7285	29.1642	40.9258	18.2092	216.528	50.2461	9.24697	5.31623	100.813	53.1452	150.182	18.3774	31.003	27.6718	43.2301	51.1892	39.1983	45.3438	41.5433	36.4268	5.55593	138.117
75.1667	63.9627	36.4903	54.0607	43.935	71.3618	58.5479	32.2858	117.643	63.4307	51.8472	56.8277	100.813	65.0656	41.5276	40.7135	93.0796	29.8013	103.302	112.455	82.0762	65.239	97.4764	54.6564	198.177	65.3062	117.401	89.7704	64.689	29.416	72.2052	40.2087	262.515	61.5847	3.35468	24.2928	104.595	100.88	193.432	49.4812	35.7656	41.4879	76.2348	67.4484	25.9106	62.6749	64.3704	47.1563	12.1308	148.712
75.3333	79.0115	88.6817	37.1063	47.7638	88.9918	48.8246	55.7026	120.177	54.834	72.531	64.0446	79.9949	26.4961	21.3883	24.643	73.594	32.2204	80.1086	75.014	81.7379	63.7607	95.6009	78.2552	161.447	56.6977	135.661	79.3226	76.5381	38.7754	70.9284	65.5719	235.322	51.7131	17.6834	28.1195	133.666	123.546	239.485	20.08	41.8703	45.0176	76.6955	74.7436	60.3339	66.8428	69.5069	37.8138	22.4723	145.718
75.5	53.1891	118.765	47.0608	63.5087	66.715	43.9496	76.3634	188.049	135.003	90.1595	56.8265	60.318	38.2792	34.3615	40.2028	113.87	35.6845	92.3045	106.986	91.4894	48.841	77.9837	59.5745	233.46	92.3728	91.1664	91.2287	47.7742	30.4967	85.0677	25.9713	224.689	45.7884	1.71206	21.6053	156.827	95.7657	233.295	39.1681	48.4393	48.2057	80.0622	82.4356	44.3475	64.5293	83.4081	53.6237	11.5709	185.842
75.6667	43.6749	107.821	55.2863	51.2544	92.4116	42.9295	70.9299	228.241	74.0804	55.8443	65.3234	124.226	57.7877	13.2008	44.6607	75.4129	46.2786	95.4593	121.564	73.7569	56.7645	76.0306	71.2756	206.585	72.2926	65.1985	85.6884	61.9667	24.4344	54.6607	36.7076	214.466	51.7448	1.57761	13.2008	145.685	113.199	185.592	52.634	56.0365	36.6609	67.5731	67.6411	39.369	41.7754	77.7182	25.5799	16.3781	211.949
75.8333	24.4672	104.48	63.7765	37.4427	80.4022	53.8918	58.6754	116.819	101.712	78.2428	58.4132	69.0133	62.5122	22.13	27.6774	105.747	23.903	86.7433	82.3342	72.107	46.6132	74.4898	79.8462	238.04	64.6971	84.4496	97.052	46.678	26.8579	44.6584	61.8214	170.229	41.08	1.58705	18.7643	105.922	99.7012	263.696	48.4388	46.2737	32.2495	76.4965	113.489	68.2603	61.8245	44.8944	49.1248	21.5722	137.329
76	16.1604	57.4973	59.3812	42.6459	67.4472	32.99	50.1552	144.256	85.8168	53.9569	49.2118	74.5999	52.9251	14.0649	22.93	89.5845	37.8665	66.1789	77.3066	77.5486	31.5673	99.2323	84.1211	173.723	51.118	149.472	60.6099	74.796	31.6418	58.4334	28.3222	237.127	49.5907	2.17022	5.84285	130.842	60.6931	164.427	35.1662	39.6988	27.6893	66.5249	83.1416	45.0428	53.2771	17.5114	37.7134	29.4598	148.943
76.1667	21.3406	55.6256	40.7855	32.0521	50.1515	27.8883	37.917	87.7318	43.7044	15.357	35.8744	47.7897	59.5776	23.2751	43.1245	128.98	27.8705	96.3088	82.7257	55.2553	66.3971	71.9098	81.5682	193.782	88.2672	113.096	76.0203	32.5323	30.8058	57.6115	58.9891	206.249	41.2107	5.25183	15.8119	89.2225	59.3277	150.552	24.8324	33.2642	34.0338	70.758	60.2707	47.8156	37.6647	29.5542	25.5432	18.3472	155.243
76.3333	13.4072	50.1497	41.7043	33.8613	66.8481	39.0263	24.1678	112.954	47.3718	31.0138	36.4047	67.5845	50.3918	33.0999	15.2921	117.478	36.1785	86.135	20.6562	71.78	29.043	90.8122	69.8427	164.791	62.7158	103.482	108.638	73.6691	28.431	64.4626	60.5743	196.418	56.866	1.74564	9.4537	101.562	68.2647	147.93	25.1437	38.8049	29.5632	54.6863	44.5113	25.7555	52.1374	59.811	38.0186	31.6131	171.194
76.5	33.5613	57.7346	10.124	38.7222	67.1299	22.4106	33.6833	84.6479	81.1284	70.0796	57.9145	76.5245	65.7192	30.3414	44.0443	70.7487	53.8844	61.1561	45.4971	90.8257	46.4414	70.0647	76.9057	134.717	82.5273	58.098	84.5276	55.9356	38.1355	43.8178	56.8497	194.055	36.2808	6.73953	10.1268	132.762	84.2939	77.0254	30.8834	48.872	29.7359	75.5613	53.6001	33.119	66.6368	61.9474	33.9153	10.08	192.006
76.6667	40.5599	77.2749	54.2291	28.8008	63.715	45.5439	31.5857	58.2985	80.9379	80.0124	61.5187	91.4768	62.1846	45.9824	38.0612	130.647	30.3051	83.1595	82.9199	94.9152	28.5978	70.4986	75.7553	154.94	41.1285	93.8179	83.0221	78.8033	39.0091	63.6878	73.8503	231.544	44.7856	4.88459	26.4229	122.022	79.3837	256.369	36.0757	45.1895	36.2202	92.9855	85.9419	53.1575	78.1573	77.651	38.7132	45.1476	152.305
76.8333	93.1142	102.495	53.5449	68.06	94.0195	47.8966	46.8527	198.419	90.1985	80.483	62.5303	139.644	53.5137	42.9191	30.2502	125.252	42.8512	90.3403	104.743	68.9206	50.7383	92.578	70.1844	178.301	52.1704	53.9206	70.4435	52.4943	33.6939	43.9458	13.0212	185.56	44.2958	8.4512	33.1061	136.37	109.594	177.453	53.2885	69.4519	57.739	87.4898	102.946	42.8758	49.6944	84.0447	54.2597	44.4768	177.226
77	78.4199	88.1031	53.1206	61.178	83.5486	57.7491	36.0149	154.811	108.351	111.437	59.0211	112.476	57.7969	47.1363	28.9089	123.962	44.7649	67.4238	83.1684	101.341	52.8003	76.2467	77.8215	118.38	83.4147	96.6828	91.9344	89.3808	35.1483	53.7804	7.37168	186.555	67.8798	2.29042	36.3176	170.046	109.633	268.278	35.9361	60.3706	50.7565	61.7202	90.1743	82.4509	68.9831	81.3342	32.4123	59.8076	158.778
77.1667	71.7959	91.8097	27.7069	47.3854	72.0075	50.2001	44.9119	223.503	96.9199	77.1189	58.3987	93.8641	38.011	36.385	35.9804	71.7564	33.4277	75.6446	125.517	91.0671	67.8695	61.7379	76.6234	146.421	56.7591	75.2915	76.7177	56.8592	38.7713	53.9458	23.813	148.651	51.9427	4.9897	29.8833	139.139	108.056	251.057	40.006	44.0539	46.3524	67.8425	80.1101	33.9348	47.9212	69.5821	60.13	33.5384	156.284
77.3333	26.9388	62.0501	36.5086	55.6052	84.7287	28.2989	42.8303	180.965	68.7949	79.5921	62.0238	65.8409	50.2682	40.8613	45.6799	115.607	47.6904	75.4739	126.603	88.6828	53.5638	24.4812	63.6851	128.882	59.423	159.926	92.4844	61.5208	36.9328	86.4114	36.7912	203.593	47.2279	5.98627	29.5436	105.585	67.8205	135.766	44.2151	58.5171	31.6563	88.4605	84.6598	54.3576	44.3657	70.4485	44.272	68.4805	141.814
77.5	34.4742	67.4521	26.8621	38.1109	54.8061	37.5064	28.9654	160.718	60.5913	59.1627	35.5431	51.4965	45.3985	10.0387	43.0543	89.0061	41.9887	85.6395	70.8981	80.6399	47.2624	75.62	60.0746	126.936	50.022	155.53	83.0353	58.3606	39.9842	62.5035	39.6408	237.846	59.1357	2.97805	35.676	118.323	74.2711	147.459	25.4552	27.7898	34.3616	58.0641	52.492	52.9229	52.4711	48.2817	19.4763	35.0415	169.892
77.6667	11.5154	50.9288	33.2577	25.364	47.3251	24.4002	24.3147	81.1942	63.8342	66.5158	34.2699	59.667	34.9393	21.9081	25.5764	133.231	42.8906	82.4558	38.9372	85.7638	60.7201	102.591	66.0227	174.118	68.6847	73.1939	92.2389	45.5449	43.8212	54.8613	52.2538	153.926	54.9393	14.431	25.4154	110.657	70.557	154.173	20.6525	30.4181	22.0995	23.5383	45.2234	25.7516	42.5395	50.5999	16.6212	29.0088	152.637
77.8333	22.9923	79.1078	12.0693	47.4614	65.7224	18.8542	28.5278	89.2422	52.0378	98.5363	47.2865	28.6361	50.1781	30.4011	35.2931	121.541	41.5773	86.1156	50.6228	65.8815	39.4076	94.6013	63.961	151.179	46.0674	113.816	102.282	54.8015	41.0857	46.6182	84.9776	197.029	43.6508	17.9379	27.1202	155.09	59.1395	182.862	31.0931	52.102	45.8216	52.2877	61.7235	32.688	51.7592	46.8455	40.362	38.2377	138.649
78	32.7325	68.7767	18.2989	45.1773	66.5191	57.015	37.5126	134.206	86.5327	57.3405	61.0797	80.7594	47.7506	23.4303	33.5175	92.8757	31.0273	103.678	64.681	86.6761	18.0482	61.9208	80.5109	107.882	92.9153	121.259	78.553	44.8186	58.3767	39.61	65.177	226.587	43.6988	20.3249	24.9667	150.943	80.6259	191.999	32.3174	51.5602	29.0153	71.6728	58.9446	58.4514	43.959	83.4218	26.2656	82.0669	151.638
78.1667	41.5721	88.6249	31.6391	36.4815	63.6708	51.5699	54.7663	185.55	88.5481	67.3633	50.0851	66.2171	64.1378	23.4997	45.3329	148.035	47.1727	92.1206	61.7247	111.881	58.0512	82.7095	66.6744	73.6946	70.2559	116.467	78.0803	46.6954	50.8894	74.0745	87.3978	303.324	52.2267	3.74042	19.5294	154.22	117.793	251.964	40.4688	44.8559	45.6453	74.747	67.1966	63.046	50.0823	49.4714	47.3057	19.4683	135.096
78.3333	36.824	65.1748	65.6908	56.0593	87.796	45.5261	56.0654	209.475	101.642	105.37	72.6483	110.755	62.2878	21.2938	39.8759	129.355	42.4521	81.3839	115.869	83.3038	40.3302	89.8606	75.9629	120.828	53.1941	115.152	56.8987	46.364	40.7359	58.1928	54.8062	178.501	55.6717	3.35105	32.2612	135.761	98.7538	251.999	51.8049	72.9398	38.7427	96.0923	101.561	33.3138	66.1945	66.273	39.1696	19.437	160.997
78.5	67.0844	105.684	69.2007	49.8151	75.8299	65.5656	56.4331	215.509	92.5498	93.0625	66.3793	64.3386	29.5532	34.751	28.7688	105.084	43.9558	87.496	95.5356	109.344	39.7235	92.2926	75.6237	115.361	62.973	91.976	83.3487	44.5044	37.3897	79.0968	51.3412	297.222	54.4084	3.69797	22.4394	165.191	92.9839	172.974	40.1637	45.2981	32.9478	78.5818	88.2296	50.5532	32.2028	105.976	65.5476	30.3068	146.747
78.6667	76.8858	103.22	42.4846	29.2156	77.653	64.758	51.3217	140.219	103.981	81.7233	49.375	93.7877	57.5053	43.0672	45.7907	104.406	37.0281	70.0532	111.725	93.9634	25.8819	92.0423	41.7872	199.631	61.028	131.267	66.0503	65.7766	41.6818	92.6771	43.4973	239.922	44.3251	1.55987	27.1475	129.892	98.8776	181.35	54.6175	58.0959	32.6233	93.3203	78.3779	39.9016	32.9953	74.4281	38.9472	11.594	143.698
78.8333	78.948	69.8631	32.4319	44.7058	64.5234	54.3562	42.57	90.8956	70.6797	10.5956	34.8202	68.725	49.7526	38.5959	24.743	176.424	42.1141	77.8356	92.295	96.1589	48.1114	92.0954	26.9959	126.964	64.6504	120.964	94.0979	64.414	42.1383	80.8037	50.6452	224.925	36.455	2.26033	18.1264	143.21	73.2027	206.908	35.3188	36.8104	27.2956	56.5058	77.9721	57.6255	30.5398	64.1587	36.4314	15.9267	164.027
79	62.5647	47.2329	34.0275	31.617	72.356	56.0605	40.1247	66.3018	86.0738	45.9672	21.2613	70.9799	54.0083	39.7245	34.063	136.148	44.301	64.0017	122.112	96.3943	35.2019	77.5276	93.861	152.989	65.7281	89.7854	50.6867	48.3383	39.1814	83.7162	51.5682	248.122	43.3164	8.09015	28.4391	109.048	54.1388	148.962	41.5791	39.9039	28.1939	55.1817	45.065	41.0238	40.0417	49.8505	24.3396	16.2026	135.958
79.1667	35.5995	62.5182	22.0051	34.4983	64.5949	46.7044	43.4358	109.681	68.5729	29.8956	27.807	106.521	59.3391	40.0196	28.7834	106.434	41.792	70.5805	104.267	107.833	34.9019	87.8346	46.6286	149.259	58.67	72.7912	97.3159	44.2571	36.6448	56.8225	61.738	290.759	50.7315	5.05825	23.4649	107.514	56.4927	159.019	36.8106	29.4847	29.5925	51.4964	64.1637	28.4238	53.6416	54.4802	23.6784	27.3887	121.326
79.3333	85.1335	53.2424	10.4317	48.4495	79.3898	48.914	36.9694	155.094	87.4283	86.5058	41.1848	149.863	46.8756	31.4324	25.9591	117.887	40.0529	95.2072	96.2746	118.45	23.017	91.8212	46.0705	109.374	53.446	90.6183	68.0764	42.7907	33.4277	52.3622	54.5386	324.768	50.012	24.608	3.26619	167.086	87.6007	155.04	39.7792	35.8317	35.3484	36.5367	65.7398	62.0045	26.1078	72.9183	39.7432	86.5239	133.671
79.5	41.7601	52.707	55.3414	69.2795	95.1005	77.194	54.4476	154.812	91.9229	108.556	66.915	138.699	46.9043	39.0191	43.3569	126.007	35.3006	60.1807	109.966	121.179	49.5808	126.742	59.3425	113.387	42.2066	56.8301	70.6016	55.5228	42.2762	75.9897	59.7008	250.652	43.5532	10.3349	6.03111	152.11	81.9774	196.085	53.7166	60.4906	31.7087	72.3821	83.0469	19.5798	63.4849	86.2723	61.5665	37.263	154.169
79.6667	82.0292	75.0754	58.9235	66.5628	90.9246	108.011	38.8922	198.623	73.9422	101.738	82.536	91.4704	55.6085	38.4985	25.0056	105.392	48.955	99.2051	38.0913	98.2415	54.23	90.0783	52.4002	166.056	46.4172	73.4417	70.8314	52.7754	35.7297	69.0438	83.1711	232.693	53.2028	4.02093	10.3803	201.936	89.4458	239.159	60.1995	59.7027	44.5388	86.0385	66.9474	78.194	69.8373	79.6035	41.2416	20.7794	157.809
79.8333	56.9304	63.5821	56.7398	63.6181	80.8373	94.4743	50.5314	202.797	91.2596	89.8295	73.9787	108.225	48.8324	32.2742	37.9516	164.997	40.8181	91.6665	44.3179	90.5066	40.5506	87.6584	52.7412	115.096	80.8265	46.4628	81.8924	18.8533	31.8722	85.7409	50.9555	161.236	51.1336	6.70441	40.1109	157.409	102.255	223.621	52.9009	47.6135	54.3602	67.3562	85.1983	41.3741	54.6335	54.8086	47.8243	13.016	155.742
80	42.9879	57.7618	58.6804	57.4241	83.7597	73.0676	40.2253	115.447	28.9681	54.0482	50.586	82.2671	57.7145	37.251	26.2164	133.692	45.5627	61.8087	56.2368	86.7884	44.7059	84.9829	52.6602	102.065	78.6792	89.2463	66.4453	30.1659	39.2003	50.468	45.5865	188.143	52.7322	8.10255	15.3186	186.722	96.94	213.357	46.3115	48.7569	44.7868	52.295	63.9144	69.9486	57.3639	58.8524	42.9609	42.7491	207.904
80.1667	68.2797	39.0041	8.41315	54.6526	78.3119	72.55	39.7773	114.222	27.179	76.5512	61.3457	95.1996	51.1494	38.0327	27.8697	81.0744	33.8983	93.3097	38.6707	92.5431	42.4949	93.736	60.712	93.8376	38.4325	44.4917	89.6187	24.1687	36.3411	69.5264	50.429	291.391	74.9164	8.15441	12.5805	164.162	47.3188	192.282	42.7682	42.0801	24.4764	70.363	57.5301	58.9592	54.2013	110.771	37.1068	47.7571	156.137
80.3333	26.0956	47.4519	34.6277	31.8328	61.2683	55.4358	27.4065	106.365	36.3154	56.4207	39.8982	45.7155	63.8917	39.5077	52.9116	53.2001	33.6431	77.6425	37.4701	83.5188	35.4071	89.8111	41.4106	107.497	75.5926	39.4408	64.3821	47.0754	34.8032	84.2121	40.0674	264.302	48.4399	11.1574	11.7494	129.259	51.7713	123.93	32.783	34.5534	37.494	59.4078	47.9318	10.1369	40.2067	55.0011	34.1524	37.7366	164.065
80.5	20.9768	52.6697	37.6606	40.8112	52.6497	31.7677	37.4208	118.293	75.1165	56.7849	46.5205	44.4711	27.1085	35.4845	35.8958	112.226	49.8255	96.6953	47.1568	113.392	39.3486	65.4305	48.5754	130.795	66.7702	61.2145	86.0071	19.5598	31.7178	64.0364	56.7699	214.5	62.5054	2.53768	24.2019	106.446	60.1472	59.268	26.4402	45.9524	24.8945	66.3251	39.6599	47.1337	42.932	64.4648	36.1813	80.7484	137.486
80.6667	45.9805	54.4079	29.381	48.7299	63.8134	55.8849	60.2383	137.638	73.662	57.5155	56.9014	81.798	47.5229	22.5873	40.0667	115.749	44.9879	94.3225	124.669	110.455	45.0195	110.442	64.7993	117.816	52.9886	68.3645	65.6335	49.9438	35.805	81.5845	71.942	362.318	76.3593	9.0893	18.7779	128.244	81.8902	125.078	36.1878	49.7741	27.3344	49.4137	39.3344	19.4616	48	67.6845	42.2116	32.3604	135.18
80.8333	71.6151	59.0869	26.6811	42.6877	73.1232	65.6432	64.0325	131.316	70.7744	58.1601	72.9187	67.5788	45.4842	13.2285	30.7036	103.888	54.9964	86.669	92.2427	117.275	46.9374	99.9721	82.0025	139.563	49.7925	105.029	92.9206	32.7787	36.5802	85.2069	58.1793	188.989	61.6304	10.5841	14.0958	153.382	103.976	256.905	47.2257	54.8044	25.1663	56.399	53.5874	79.5329	63.4309	42.8792	56.7319	68.9107	154.121
81	35.227	57.223	30.2519	53.3014	118.766	77.6572	70.0542	245.32	99.7247	70.0979	75.648	153.708	44.6111	20.0561	37.2196	134.154	41.735	65.1982	142.109	97.2518	40.719	90.2953	56.0363	129.273	41.295	62.7006	61.6851	40.7521	37.6547	59.9615	51.8444	203.809	45.8738	3.10792	20.6366	169.756	112.784	174.993	58.8134	60.4862	45.1376	79.8699	90.0314	36.1365	65.0237	102.152	50.317	89.4613	145.255
81.1667	77.2928	80.5124	34.1443	71.0004	124.744	85.0781	51.8064	218.462	121.46	80.716	84.0112	127.068	74.4723	28.1279	20.6911	170.523	46.3199	78.0249	117.805	116.123	46.4995	87.4134	67.1531	151.783	70.722	57.6021	89.5081	44.9318	33.6045	65.0183	44.0584	172.75	73.9666	12.3608	21.1215	181.304	104.533	247.665	54.7582	60.6073	38.7338	102.692	115.784	87.0276	70.6775	128.467	47.8451	47.6625	176.637
81.3333	110.24	56.2521	42.383	57.072	112.755	50.4317	49.4263	156.213	100.193	76.941	75.9091	119.449	61.9007	27.6433	51.6093	83.238	39.3915	78.4103	118.957	51.315	42.1678	97.8638	59.962	110.593	44.8915	42.3253	61.8629	45.0635	40.2883	64.2755	32.913	245.719	62.3239	16.273	28.3068	119.391	98.4968	240.001	47.3097	51.8104	30.201	85.9946	83.9001	31.7568	72.7596	102.629	30.9569	75.9787	161.539
81.5	35.5172	70.4629	26.9036	49.4312	82.5118	63.1839	58.0337	191.777	60.4364	57.2852	73.4139	140.282	58.4091	25.7913	44.2513	143.05	36.0552	95.2271	83.8736	49.8086	55.4812	85.006	62.1717	126.538	74.6082	123.703	82.9358	51.8885	45.7299	60.6884	53.4725	315.239	51.3802	3.02511	14.9018	128.645	72.3396	155.496	37.6078	50.3913	38.0345	74.4833	83.9192	77.6646	50.6036	81.1744	38.0941	36.7812	160.316
81.6667	44.0923	68.5957	44.1631	26.1401	37.4388	37.904	42.8657	141.684	64.4741	75.3836	34.1241	99.2127	96.6977	48.981	19.1475	103.214	39.1833	84.7748	125.658	86.2798	62.2994	82.1601	66.7527	128.299	85.6728	103.327	91.4895	87.8828	36.163	65.7411	43.183	250.79	59.0722	4.9698	8.68923	103.412	70.6666	158.013	26.0007	44.3035	27.8057	52.4404	72.4092	37.4796	44.9896	60.3386	50.5019	62.5915	175.122
81.8333	54.5084	50.5594	41.8779	29.0202	64.3124	57.9552	44.6544	108.089	57.7131	55.2744	49.3018	84.491	54.0255	64.9593	38.0741	117.002	34.2831	85.928	82.7085	84.9674	64.7835	105.678	65.5411	122.92	70.9878	67.9012	62.6561	78.1419	41.4336	67.1309	43.6729	223.819	76.0788	11.6856	8.24553	68.1598	32.8802	130.483	46.2484	28.8451	27.6975	42.4659	56.3476	18.9768	43.2826	58.9294	22.7246	67.7015	121.926
82	65.1466	58.9904	40.8435	49.5508	68.3499	72.4213	40.147	112.118	44.1768	70.1515	36.5724	91.9736	59.5151	52.9535	43.0685	99.313	34.1388	99.0883	24.564	138	60.4205	94.7119	65.5147	126.946	62.27	48.8012	62.5419	33.0748	35.7937	66.0164	58.8158	251.257	65.446	15.5135	18.9478	69.5681	89.8315	132.784	35.4718	33.6326	31.9423	69.8681	74.595	42.1977	41.3339	57.2556	57.8269	90.7839	150.675
82.1667	35.784	39.9667	25.8047	46.1672	87.7845	104.814	48.2179	167.468	79.3522	89.1139	81.9624	133.668	92.3501	51.7819	22.6277	117.786	36.0911	75.6046	21.9064	112.759	60.4473	107.535	52.3407	132.263	37.9387	79.3894	76.6618	41.6879	32.3662	82.6175	54.8238	292.368	64.5105	1.85287	22.593	130.395	82.4079	226.003	27.7398	31.4808	37.9938	66.0092	78.3583	52.6971	55.8632	84.6677	29.2721	63.1174	135.53
82.3333	49.4351	66.2284	6.04504	55.0978	61.2468	106.714	58.1921	191.59	113.84	86.0395	90.2281	170.075	77.0095	77.0021	47.6413	139.154	45.2059	79.8166	37.5669	149.797	117.177	100.156	49.8622	127.515	26.765	96.1132	65.4011	50.4095	48.3594	76.736	52.9811	226.947	49.4889	2.55324	34.711	161.162	123.78	170.462	46.4426	33.1762	40.1189	68.7866	73.8774	70.9308	69.5778	67.2519	58.9667	88.0837	142.146
82.5	42.2187	94.4325	34.3627	68.3968	110.303	114.425	62.2019	115.896	111.958	75.6549	100.109	213.357	69.6062	70.9003	33.9573	82.9046	28.6191	59.4365	118.314	123.73	59.305	96.0863	52.7606	168.633	61.581	94.5477	95.8618	47.9112	43.3737	60.9734	56.0329	229.775	59.6798	12.6225	12.093	173.597	97.0123	218.644	48.9024	35.8122	44.3489	80.8787	90.5929	33.7264	90.9488	143.644	41.6755	65.3124	145.466
82.6667	44.4773	91.0919	50.3829	64.7869	101.971	150.72	68.7219	181.302	87.5753	80.8991	77.8696	104.537	55.2054	58.0225	41.3652	109.903	41.4492	88.4557	87.3641	132.476	73.2263	125.846	63.2336	154.788	78.0938	89.988	50.8261	51.9543	45.071	80.1474	45.1003	292.09	56.4257	22.8325	20.9368	171.722	91.4816	230.112	58.6209	35.8558	45.5076	97.891	79.1677	63.4004	47.4569	78.3733	55.6509	79.3273	171.14
82.8333	41.5607	75.3869	49.3097	57.5648	77.4824	98.9075	76.1328	151.027	61.9425	36.9556	60.8582	96.4292	60.0843	68.6627	26.3921	120.628	39.4308	69.8436	66.6414	123.058	78.9852	94.2287	59.9258	105.319	65.0711	74.3618	74.0955	49.304	42.0927	96.3333	52.3286	263.671	79.3841	3.6736	22.2425	120.374	84.3956	200.436	40.8378	32.1348	38.0167	73.1679	95.1978	49.0963	65.4138	120.245	51.0842	30.6608	141.071
83	74.2216	66.0954	40.799	35.3051	63.4045	102.091	45.2905	157.777	92.7293	58.6585	19.9694	121.499	49.0059	44.1406	35.0391	133.198	48.0162	64.3119	90.7577	147.477	44.8337	126.756	63.4751	123.264	86.3676	45.5639	103.031	57.5933	43.7864	55.4536	69.5367	254.831	47.5534	1.75235	1.80704	90.0087	35.5404	148.332	42.3654	26.1241	23.0514	55.3857	53.0283	48.3322	53.1669	52.6992	30.5612	9.72613	129.98
83.1667	72.5327	71.6256	2.67297	36.8754	46.9079	67.1691	40.5831	139.289	59.6979	36.9127	39.9469	85.9723	104.042	33.6856	37.096	146.17	48.5657	67.0814	80.199	100.101	48.0439	124.236	54.5806	113.658	45.1828	97.2595	66.5571	74.0318	49.4447	21.5021	65.4878	234.38	42.3099	7.50581	21.8448	116.222	55.6869	153.477	23.1227	21.6462	30.23	29.6951	48.8374	41.2544	20.5346	81.5845	32.0993	19.2228	157.74
83.3333	83.9824	78.6516	2.29128	36.6846	63.6539	102.105	47.5629	131.907	52.3359	68.2742	58.0992	104.439	55.3048	38.3843	37.338	81.9518	49.4546	66.8016	141.921	145.378	53.8631	82.5729	87.6594	122.356	80.3343	117.787	100.539	53.5496	44.7788	74.6699	44.4563	287.092	48.7928	4.6076	30.2151	135	78.2473	172.505	35.9915	13.6104	35.5979	68.2415	57.7816	45.4727	31.5928	51.8955	32.5248	33.2405	180.784
83.5	54.9575	58.0852	28.3602	16.6389	56.3638	29.6794	64.4098	151.988	82.0964	58.4676	51.6632	156.09	64.3561	43.4515	50.38	125.836	45.4514	97.4783	32.4423	137.13	53.1005	82.8894	67.3442	128.434	61.5631	118.712	67.5812	83.0956	45.6713	77.2477	79.785	279.927	50.3976	5.6084	25.237	161.587	67.5362	144.107	12.6126	26.7154	42.2282	75.2653	56.8909	40.8623	65.3952	86.7957	57.0824	29.497	196.625
83.6667	31.1783	81.8796	49.6935	53.3556	98.5891	132.749	73.368	216.704	117.068	75.1953	78.4168	148.433	70.4431	34.8302	17.1688	77.3722	58.1955	73.8135	54.2801	134.198	74.0745	98.4217	53.1126	118.047	104.32	117.055	88.0642	23.3593	38.441	61.5944	78.0558	158.132	52.4276	5.85703	13.2822	183.56	100.555	214.263	44.1894	41.8201	54.8722	80.2567	89.7846	63.2662	74.647	82.9257	50.4214	41.3699	166.381
83.8333	99.5126	88.8425	41.8089	50.8784	112.451	127.642	88.15	192.285	105.796	116.082	71.4077	203.967	52.6518	49.2897	32.3983	146.207	40.4693	50.3562	114.805	120.099	77.9491	130.048	76.0811	164.306	43.7111	112.587	63.641	37.7064	44.0334	93.298	71.9287	198.984	73.0332	10.9809	14.1717	229.851	119.903	245.36	20.9117	41.886	45.8653	71.3317	67.9087	60.4097	48.8259	74.5768	57.8221	11.4623	178.342
84	42.2375	72.932	24.8093	55.5396	91.6559	143.541	80.684	170.701	99.4849	106.861	65.2488	157.728	58.4859	42.0937	39.6981	156.388	52.1747	70.8217	69.7364	111.852	69.5464	120.795	76.4198	149.639	73.3503	122.873	65.1043	57.9087	29.5814	50.5479	52.4732	201.338	72.0494	4.24984	20.562	184.441	104.307	251.071	48.1656	25.2759	35.4339	84.5112	87.6309	72.0802	48.8029	111.601	61.8788	20.3516	161.287
84.1667	78.049	92.1076	91.8542	32.7012	81.0129	82.0429	99.093	150.815	113.555	92.4914	42.6211	103.384	54.3324	29.4454	35.566	110.516	53.1549	91.9933	59.7941	129.041	61.3238	120.915	67.6698	147.34	67.1326	76.6595	110.917	77.4319	42.8283	85.799	61.5085	237.009	73.4428	7.71415	17.4958	182.312	81.5257	200.435	14.5459	31.6141	28.7377	81.1377	76.2812	72.7927	60.3565	74.0119	55.6895	27.1675	162.523
84.3333	81.3509	75.4521	20.9323	48.642	90.5673	83.4254	36.9815	191.795	89.6041	87.7386	73.0025	158.432	59.2342	44.5486	28.3958	138.64	35.5761	76.1962	29.8113	114.263	69.4518	132.814	73.752	151.848	81.7305	67.4625	73.0562	109.785	40.2993	60.8485	29.8492	177.255	64.4888	6.85904	19.6576	202.263	80.6641	188.635	19.3444	30.5839	21.0015	46.7726	60.4108	58.1252	28.5588	33.6014	48.3285	20.8843	125.367
84.5	55.0026	80.0397	48.3033	45.7542	53.9874	75.6772	32.5449	109.136	57.8446	97.2086	46.232	92.8385	64.6027	39.9933	39.2693	123.235	38.14	74.2114	44.4264	103.707	74.7339	122.395	82.0576	146.707	61.672	46.1958	96.4132	39.8081	43.5083	58.8153	31.8836	267.585	57.9592	13.0271	12.2049	144.338	41.612	144.55	23.4398	26.7207	30.0584	49.5399	46.3155	40.379	53.3319	63.4823	24.9069	12.6004	157.137
84.6667	76.5078	70.0674	13.1261	42.1738	76.6928	60.5119	54.2675	124	87.2802	59.5964	58.5604	103.845	60.7052	31.6059	47.7501	168.154	49.3202	56.2093	36.5362	85.9495	90.4822	90.9968	70.8451	136.604	42.5882	54.2921	76.6957	74.4632	41.6159	74.5329	24.853	279.947	51.4493	14.0397	5.16688	124.597	60.654	149.223	27.0746	6.76468	38.226	47.7818	49.934	31.826	39.3916	71.1388	30.7927	38.3173	119.099
84.8333	78.4606	65.0606	49.3107	47.0406	103.265	103.839	37.5022	149.301	80.8619	45.0321	49.8947	176.777	65.9223	36.4658	29.4733	162.57	45.1839	86.365	91.6313	141.649	60.8279	96.2101	67.9288	69.7528	63.7788	68.0998	74.8169	68.2487	45.9542	70.6959	65.4418	350.238	64.6309	15.1406	19.8727	150.028	64.4617	159.259	32.6812	35.8061	42.57	46.9807	46.3834	46.7326	53.8833	62.9065	45.6661	26.3718	134.69
85	90.79	91.9492	18.2375	43.3329	109.048	124.883	41.5396	138.732	69.2714	49.8176	48.2061	142.301	53.9634	47.7719	38.6634	123.718	51.8406	72.8367	105.045	124.512	43.3761	90.4353	94.6322	65.2074	44.995	57.6897	87.5322	49.5481	40.4858	68.3817	49.8177	267.407	67.4918	6.18513	14.1818	207.924	88.7093	213.301	29.3081	29.2094	44.1337	41.4664	64.1655	44.1261	25.5532	100.407	43.7574	19.14	114.039
85.1667	76.1811	82.506	40.1459	68.1376	139.596	128.664	57.2828	196.345	51.1956	81.4971	59.7585	193.415	56.0351	33.4984	19.8376	217.227	46.5105	55.1364	101.407	133.869	81.7591	69.4892	54.7205	105.943	65.1066	65.8061	85.5285	44.1639	43.0342	71.9806	61.7084	248.331	89.1548	7.8321	16.5931	192.055	86.8898	247.864	39.4154	47.9015	43.3438	85.875	64.6187	48.4882	16.2946	81.7931	64.2079	20.6518	105.002
85.3333	82.9965	35.6225	48.6105	67.3666	116.625	151.081	59.1303	224.352	95.642	42.0974	70.3782	114.829	52.3365	32.0828	27.1137	78.421	46.8375	69.3058	99.1763	130.891	67.9631	86.9605	60.7028	76.0043	40.4238	93.5554	75.2578	50.3977	46.5615	50.3803	56.9399	289.654	59.3693	16.3064	17.7695	207.629	91.1429	88.6979	23.5368	52.4413	47.7074	60.3973	91.681	74.7491	50.2842	37.1266	42.6223	20.5358	161.628
85.5	47.2249	58.6937	22.8205	52.3779	106.594	117.335	71.8493	157.071	55.9733	79.452	61.1055	183.288	60.2134	37.9144	45.7484	40.525	38.6037	43.7604	83.9791	122.876	48.4767	114.003	67.7973	68.0625	61.4825	66.7042	73.5376	72.7437	33.1744	88.3118	20.5831	233.564	62.4561	17.1653	25.0569	202.812	76.0613	232.889	35.2096	54.7999	54.0286	102.339	99.4353	76.0903	16.4118	38.4596	60.8744	37.0086	118.718
85.6667	51.5281	64.7531	35.1788	46.7876	85.9845	134.488	82.8828	148.268	62.6803	57.9774	48.6901	124.264	45.5056	48.3798	62.6119	49.8239	40.4439	70.78	70.6329	146.558	53.4685	112.647	68.4073	87.9323	56.9943	96.5458	99.4798	31.9587	34.9426	72.735	5.43673	191.631	70.064	2.91942	21.4388	153.145	60.0021	198.688	33.2885	33.442	37.1063	68.947	76.5855	24.7718	45.9464	63.6485	25.4997	59.7618	137.657
85.8333	64.9447	70	20.455	43.7187	80.3651	91.8599	63.7618	96.745	48.9304	56.1659	59.9389	148.021	47.7864	48.6765	24.6579	119.35	32.3287	58.6016	87.587	124.082	41.8653	128.175	87.0584	87.9908	55.07	70.7337	90.8605	76.5621	42.5714	101.5	49.3409	203.923	69.8663	9.75264	20.2319	94.503	57.4041	119.573	23.6951	29.2069	40.6062	45.758	43.7274	55.4072	37.6509	78.8587	37.1254	49.0024	105.654
86	56.5172	72.2398	24.7488	34.508	40.2809	78.2753	34.6772	112.766	38.3699	48.3922	41.0377	77.0236	62.5126	36.7144	22.3143	158.576	36.669	81.9945	144.432	161.125	63.9959	113.084	54.4072	69.2809	48.6509	81.2422	80.9193	34.5689	41.2402	63.7696	57.8155	281.543	47.4161	12.8234	10.4564	102.443	57.2257	147.525	19.6231	18.5011	27.0317	42.0985	26.8041	28.9595	17.7064	37.098	42.8526	42.1046	24.6158
86.1667	56.236	78.0962	42.7051	40.1847	75.8554	91.2006	35.299	150.456	34.442	116.642	49.284	120.151	44.7335	59.059	38.9369	92.1122	43.4156	88.4358	156.273	138.45	47.8022	70.1911	54.6879	82.2939	54.6718	70.9314	79.8856	20.6244	38.3162	62.5039	82.118	200.28	72.8325	8.25	12.6797	130.948	51.9216	159.43	20.1786	24.4322	27.4559	50.8083	53.2871	12.2335	43.465	82.2576	43.7967	72.1651	3.36371
86.3333	54.7733	89.0036	39.2385	42.6311	68.2436	109.511	50.6862	107.213	37.7364	101.567	24.0281	148.964	35.7801	59.2019	54.0587	136.269	44.5052	69.1486	131.075	143.693	51.4484	92.8849	55.4994	64.0221	63.5479	67.4512	88.0926	54.7223	41.361	50.8702	74.2809	240.098	70.0426	1.90967	12.9626	140.154	83.9298	126.941	31.1054	16.0184	39.6254	51.6075	63.2661	74.1178	42.9518	58.0718	36.0121	72.5254	7.2664
86.5	59.5419	73.9701	48.1805	51.3077	102.513	100.86	45.6835	175.382	49.9238	123.761	37.3149	103.826	45.2818	59.6766	22.3121	128.025	48.8388	86.3788	118.892	168.409	45.1505	90.5574	41.0744	95.9304	56.691	25.1888	98.3718	46.2388	35.3166	69.3174	48.4041	284.104	64.4845	10.1213	24.6825	162.02	108.219	198.752	42.8805	41.5352	47.0748	88.7522	40.0564	65.572	36.8001	85.2225	73.6262	46.3033	102.534
86.6667	61.6288	92.716	49.6992	60.0883	125.534	156.759	54.2223	115.51	42.4748	96.583	43.3309	130.266	59.6564	56.3478	38.0951	152.832	47.4252	53.7244	62.0287	136.548	36.9968	73.3419	66.8733	120.558	51.9064	40.7782	80.1959	31.0769	38.8468	62.4481	70.4461	270.591	78.5048	5.46936	37.1816	204.301	123.18	268.089	34.3502	43.1011	40.0577	73.6088	61.4512	47.548	76.6808	90.389	61.0676	9.62831	136.68
86.8333	114.223	94.8921	35.8111	51.696	104.904	94.3942	51.3856	176.315	46.4776	108.793	28.538	148.888	63.829	62.5892	27.7282	156.103	50.7494	68.9262	138.751	134.548	45.0411	97.5809	56.4437	113.176	65.5291	48.442	81.5519	35.921	41.9656	65.4993	63.5899	217.808	61.166	11.8004	15.2873	155.022	95.8375	186.402	52.9791	31.1914	38.1332	38.2511	66.6748	54.0034	37.9285	120.53	22.9125	17.0944	144.388
87	65.496	121.324	39.5775	47.934	72.9761	126.393	49.8284	159.744	43.0272	89.4678	25.6022	113.552	63.0782	56.0279	24.1179	160.032	51.9071	77.4034	108.308	174.139	58.1716	101.125	58.8287	136.946	59.1513	67.9406	100.227	49.0739	34.8382	90.8159	61.8403	191.981	101.913	9.16177	23.5	151.287	81.8384	220.261	31.1175	53.4639	35.4656	79.2152	70.8178	54.0396	42.5976	72.2885	41.786	60.707	132.702
87.1667	78.325	91.2501	34.3326	34.8098	58.5918	72.699	20.8821	105.301	33.7501	56.4056	21.3987	114.931	72.1559	41.2672	29.2885	89.5932	36.8279	51.6009	55.1513	155.476	60.1559	50.6345	59.4442	113.343	47.0435	62.5495	52.6272	50.0876	40.9616	78.6877	79.2036	239.708	66.2795	14.3056	15.8109	108.775	64.8862	165.925	31.5758	25.5845	28.6486	62.0655	50.5435	40.1922	39.5543	71.438	20.8435	17.1669	30.1086
87.3333	32.9609	71.319	42.112	33.5292	58.5113	98.6403	18.2624	111.729	33.1505	63.3875	33.2236	110.435	60.6318	43.9471	46.0685	145.701	54.788	87.6316	48.1288	154.189	25.433	100.983	57.5284	138.255	56.6007	90.1173	94.2204	70.5573	44.8702	77.3683	43.4614	174.996	68.3467	8.18252	11.7838	122.569	51.3556	137.267	45.632	31.7626	33.0985	38.7082	45.292	37.954	30.3957	90.1194	33.3486	17.9275	34.3635
87.5	81.8948	88.1039	49.3553	29.8799	54.4569	79.9586	25.7128	107.83	32.603	47.7662	39.3356	134.291	67.496	43.9937	42.2794	162.888	37.2693	73.3807	104.254	147.778	7.49206	113.75	65.2	131.403	60.2315	94.6194	74.2957	89.9379	43.3906	64.4881	81.8113	205.549	60.0547	20.5578	25.7176	112.617	70.2572	63.358	35.8257	27.8875	30.8515	7.13702	38.6647	50.254	63.0584	74.413	37.9014	11.2944	127.247
87.6667	59.9703	82.0168	48.2795	56.317	46.481	149.393	32.4065	90.6571	34.4454	60.3767	46.5593	125.859	72.7312	47.5283	44.3457	130.477	52.4104	55.1819	102.506	148.543	13.6457	96.2047	68.8385	125.648	82.9812	90.7082	75.5427	53.9583	34.5775	65.7469	65.7951	343.668	65.8623	11.7109	26.0777	121.659	82.2532	165.762	40.2475	30.49	33.3271	52.3882	47.257	25.035	27.637	22.1107	49.6194	9.27416	148.632
87.8333	65.6866	110.705	49.2436	61.7427	31.9289	126.095	39.6602	191.237	39.8761	73.3516	88.8083	134.945	52.4863	53.1811	43.5536	147.971	62.8697	87.5566	84.1958	120.935	9.87546	127.475	72.1866	127.207	69.0551	102.375	79.9814	65.8091	40.6437	70.6616	89.0755	309.813	85.3464	10.3287	12.9012	155.144	70.7686	255.935	50.2533	27.1397	41.5958	96.6617	51.2226	85.5869	27.9568	78.3686	19.2804	16.2423	144.922
88	58.8379	125.107	42.8281	58.716	32.5851	159.648	41.1627	62.0098	47.04	90.0679	64.6041	125.893	60.8161	66.7594	30.3828	180.29	86.3584	52.0244	87.303	166.767	26.3932	111.22	59.6194	132.53	78.1644	79.116	50.1475	67.9441	39.4404	81.3796	104.583	308.573	60.8714	13.0317	9.17659	169.183	83.6089	241.817	60.6348	38.6361	58.7297	5.71262	78.3144	38.2885	75.395	97.1282	53.8877	30.0003	124.393
88.1667	69.0483	112.825	6.77758	53.7988	51.1581	139.593	67.9915	140.238	47.6608	115.615	78.0601	167.777	68.2323	66.368	45.8934	92.4375	16.2616	108.435	145.77	156.401	19.0635	110.945	55.4894	143.039	64.9341	72.6135	59.3347	62.1734	38.0347	82.139	83.2918	322.765	78.1354	11.6522	19.1715	176.569	65.6994	202.297	64.2835	46.8558	59.2454	83.6323	79.9777	89.1018	19.2925	89.9951	28.9306	16.338	120.296
88.3333	111.146	104.29	60.1953	59.8791	57.5622	131.053	55.9207	138.849	51.5884	68.1253	52.5105	127.667	75.7983	81.6879	38.4483	187.158	67.0923	72.3574	125.484	91.6116	29.6852	140.796	59.3112	171.622	64.335	93.1073	58.2221	70.4956	45.7422	78.1501	78.6192	197.643	89.424	13.2335	32.4144	179.748	77.9365	215.151	51.1982	34.8729	43.8803	71.8584	40.8126	33.6184	48.7519	75.5676	30.6378	18.579	112.701
88.5	96.3939	87.7641	40.2772	42.233	49.8205	92.7073	65.4682	149.04	34.5287	84.8911	64.2615	53.7808	68.5575	56.6722	43.3708	236.966	44.8552	67.4116	60.6007	97.6876	24.621	116.756	76.2028	186.255	70.9607	139.181	72.0199	50.053	42.6408	76.7899	67.3647	310.694	43.7127	13.7911	18.0333	124.294	77.4701	166.59	29.272	16.7497	28.5979	65.2364	40.6226	45.9393	15.3101	58.3946	27.1118	25.0511	95.1582
88.6667	77.2693	87.3824	33.0584	27.3451	57.219	84.0057	48.5462	131.93	24.9754	33.9628	51.8871	89.282	78.9426	51.8682	33.7746	161.436	63.1935	73.1663	38.5159	124.088	29.5624	119.646	60.9948	158.842	77.3005	95.3921	93.8465	75.3716	37.4504	60.8236	48.4219	308.9	68.6674	16.1821	18.8935	135.394	60.0122	157.688	33.2961	13.667	29.1596	40.9119	50.4652	46.9388	48.5848	38.3266	32.6992	27.4328	93.9967
88.8333	33.1182	43.7365	25.3146	31.5622	47.5968	62.3275	38.1178	104.158	39.0357	75.3009	42.1806	101.59	64.9442	67.8197	55.0691	170.331	50.6219	63.2554	61.6203	135.831	29.2487	84.9411	48.8562	157.964	82.7529	98.5721	64.3914	52.2025	40.3435	69.1746	64.9984	264.508	59.6762	23.0941	10.6303	126.572	42.4805	140.174	32.9273	35.6064	30.1002	40.1562	38.3439	20.4809	47.1708	75.6289	21.2328	10.3041	101.211
89	83.3951	87.9669	28.7847	39.052	61.0604	79.83	40.0532	109.305	48.2041	84.1067	71.9557	77.4286	43.6906	56.9658	43.3179	224.791	50.451	55.8175	78.6817	99.6601	20.7094	117.068	60.7585	107.59	49.0293	86.6779	69.5342	56.4881	42.4173	80.0796	66.2985	218.63	58.4057	4.99174	17.9186	188.133	43.4204	113.141	45.5344	39.1013	46.9126	61.9658	61.338	37.0258	69.413	86.6602	43.7524	10.4856	106.207
89.1667	121.624	108.019	53.2099	58.1786	69.5282	107.351	49.12	163.379	51.739	83.248	36.1938	107.9	60.018	53.2007	37.1285	232.235	32.1851	53.4786	123.277	98.4389	29.6598	113.419	89.309	90.9122	61.4695	67.4464	88.5554	40.4444	31.4125	73.1147	90.1545	365.216	71.8169	3.87834	8.5406	197.313	57.6151	78.5497	36.1487	49.3773	33.9747	66.3301	42.6401	62.9651	54.3081	88.837	34.0321	22.692	86.1688
89.3333	68.1581	103.813	64.0771	51.2274	35.5489	165.424	49.2767	197.094	55.6209	87.2251	81.8953	112.823	81.3023	46.2249	12.4742	177.593	56.6993	74.9993	95.1933	140.092	29.4603	94.0897	82.5102	88.7464	59.6177	88.7749	92.9128	52.6192	46.0629	73.9311	62.4627	371.227	79.8929	9.18317	8.46625	180.9	107.451	274.791	48.5736	44.862	35.6713	82.2859	57.5637	37.6089	52.5031	94.4451	44.6579	33.2199	92.8991
89.5	88.5179	133.045	49.2648	59.1918	50.1008	177.911	69.3824	192.348	62.8297	101.046	79.995	188.714	58.5548	46.5142	44.403	139.532	86.1378	86.4371	119.815	162.394	37.8423	80.4081	64.9083	218.034	48.2155	80.4463	65.6494	113.874	33.4404	99.3588	49.4361	283.83	53.2822	10.206	14.0697	207.041	94.6508	240.712	54.481	67.3023	57.2165	84.9688	52.8901	63.0993	58.0331	107.499	42.5321	26.2602	96.3132
89.6667	101.39	95.3687	6.24795	46.0807	72.5156	122.944	57.4301	172.007	23.5061	81.545	86.8677	231.507	67.1158	42.919	40.6681	184.523	59.3532	54.5943	149.277	119.03	35.6534	79.2359	51.8531	85.499	74.8711	105.941	83.1421	82.7487	50.7428	83.1932	64.6661	341.191	81.1082	17.0507	27.7853	156.504	67.1486	211.493	43.4557	44.1575	41.775	63.7624	55.5466	79.2643	57.8679	95.0284	45.3323	33.3978	65.3405
89.8333	101.178	96.671	41.9431	51.8419	81.2454	104.265	40.8393	132.365	48.662	63.4452	77.6536	135.295	80.8909	47.5087	39.6394	213.057	66.4676	78.8246	45.3425	109.033	40.22	99.1803	54.8765	153.561	76.4059	84.0183	61.3787	91.2982	41.0784	73.7365	75.1418	262.888	78.3878	7.78633	21.4244	142.543	87.1018	204.191	41.695	41.3987	32.45	68.1719	53.7043	62.0573	63.099	78.4562	31.6724	17.1709	92.3806
90	60.6905	57.9032	32.6184	28.7004	38.1229	53.1181	41.028	77.3652	28.0221	39.5542	53.9472	70.5532	70.6731	123.002	67.0045	93.862	47.4949	67.9	104.865	52.2523	68.2267	78.0234	81.1508	229.983	42.9638	44.3458	73.299	58.9862	37.0986	46.127	51.2654	141.43	48.2937	37.1107	84.3223	56.1	18.2348	63.7345	27.1313	23.233	27.053	37.9868	28.0559	10.6177	81.2813	47.0551	44.5525	126.916	157.223
90.1667	46.2129	65.3442	44.4928	34.1061	73.6816	41.434	34.4768	73.1863	29.3938	80.6108	71.0815	90.5866	130.607	205.904	124.541	116.962	59.6832	112.97	91.5501	92.463	92.8517	161.218	166.397	280.81	49.6002	67.9383	96.698	68.7579	71.8925	81.7085	38.9326	145.539	67.5509	63.7768	78.4057	89.7216	21.4218	41.6444	21.5568	22.0628	46.0493	100.176	56.5256	15.5205	179.187	63.2166	51.4436	189.346	210.601
90.3333	61.0141	86.0319	90.6903	53.4882	43.3011	67.2895	48.4145	86.1026	49.7002	97.5523	136.139	103.507	82.3163	52.8763	127.787	102.648	54.0817	111.843	66.2448	101.34	96.784	114.138	158.42	241.801	78.6026	81.4505	130.655	77.8313	55.4251	101.481	63.2484	163.879	49.2124	22	89.8188	97.2415	67.8865	45.8359	30.2156	35.8778	41.0892	125.629	99.6635	27.3114	126.022	83.3457	50.002	112.374	136.787
90.5	111.007	80.6913	100.378	61.3298	79.1089	116.037	67.4946	116.386	64.2998	103.658	205.657	125.656	73.2258	60.2362	127.262	139.611	42.3123	96.474	54.766	89.129	68.4224	151.233	172.023	274.204	57.2999	76.2239	176.699	64.3255	78.6039	74.2907	67.9623	130.467	55.6001	19.7259	86.3668	134.539	144.593	62.3738	27.803	35.0252	45.0836	156.161	111.874	39.9816	215.231	107.813	65.037	121.038	105.67
90.6667	109.024	124.253	101.587	69.6048	94.2756	108.038	53.3191	150.67	88.5473	114.479	197.018	153.645	56.14	67.9536	143.336	93.7154	38.9174	71.3843	64.6409	95.3703	74.0422	111.17	188.484	326.794	57.0988	54.536	103.214	45.3004	74.9892	88.0652	53.0811	210.978	43.4049	19.1961	51.1203	166.219	89.6121	79.4422	41.392	39.8689	55.5512	178.287	155.617	50.5605	182.66	125.179	56.2555	213.749	154.443
90.8333	140.906	87.3903	124.996	99.2181	95.2012	68.2783	108.467	182.806	80.5385	126.007	172.75	129.687	63.9802	129.106	119.339	88.9727	86.4646	58.1721	81.2138	107.564	98.5288	159.541	176.787	190.537	51.2191	119.713	74.7653	79.6303	76.2281	78.9341	26.7099	179.45	71.0275	13.3266	81.1404	157.531	108.552	99.888	47.9918	31.1697	46.0585	191.683	195.12	48.9391	144.892	135.59	72.0449	117.578	227.48
91	137.508	92.3953	73.4335	72.5615	97.2477	65.5213	105.255	202.069	74.4525	115.68	62.545	135.994	68.664	91.3157	106.214	92.7351	76.1406	69.1715	54.1498	104.181	93.5676	93.2477	195.216	211.5	67.1163	51.7718	127.654	63.1727	70.9921	102.991	18.5716	145.613	38.5879	11.893	3.66423	173.015	143.278	115.663	51.2786	33.4452	76.4027	176.856	123.066	42.5381	190.903	119.585	71.7958	44.6594	199.04
91.1667	66.0875	87.0128	89.5096	59.8032	72.1443	55.6587	59.9804	134.001	66.9219	100.085	89.6686	122.002	78.8789	85.1801	85.7216	110.996	124.767	71.373	37.478	109.608	105.064	123.833	198.794	222.036	46.8574	104.862	132.51	80.2178	87.1041	84.131	22.71	212.906	71.9496	25.3164	87.1412	110.857	61.1898	89.9774	17.0955	18.9802	65.7516	160.19	48.7016	45.3285	130.959	106.835	64.8234	69.7555	151.325
91.3333	84.2078	84.0533	48.0988	63.4905	71.0281	51.8501	68.7359	115.595	51.5879	83.5691	65.1887	66.8679	47.7888	82.4814	76.8765	94.2408	122.871	50.6924	71.229	103.748	70.6068	153.709	220.579	162.947	63.7269	55.8736	68.4734	77.898	85.2233	101.332	20.3675	199.205	69.5732	1.89541	29.326	71.2927	80.481	70.927	30.7959	17.6869	86.9706	111.924	53.0606	47.3385	123.406	92.9987	38.2185	82.8525	168.492
91.5	63.7072	68.8719	66.0317	56.5867	62.0865	42.4994	64.7134	90.3096	39.3829	70.6381	97.5325	74.2185	55.9397	66.3769	90.6853	88.5086	91.1171	79.6057	89.2895	163.979	67.1641	116.995	246.407	264.906	58.538	88.8333	70.1281	73.6155	77.8258	87.1461	25.799	190.025	46.294	70.3525	26.3055	70.6865	136.325	59.5257	22.2808	12.8977	48.3842	104.311	90.9686	39.6357	98.9298	85.4275	42.9602	126.011	199.295
91.6667	84.4831	44.9231	74.6247	80.6666	66.3353	29.1072	78.9865	96.0681	29.7308	91.7104	77.7671	67.4212	63.8806	79.401	93.9127	76.5081	55.6	74.1045	57.9984	98.563	71.2419	157.349	242.575	155.191	59.7947	94.2789	137.734	56.2677	75.0916	61.4843	21.4986	170.313	62.8582	1.77054	65.2991	76.5848	81.4278	64.2738	25.8368	16.2248	42.3266	53.6701	45.5714	49.7681	123.662	98.7599	52.0412	151.93	160.25
91.8333	104.642	65.9458	54.203	75.105	72.8043	40.31	51.5887	131.724	32.2708	116.599	66.9681	76.3112	61.1478	81.7349	71.741	91.8156	65.9455	62.3423	57.3446	87.9059	55.1769	118.819	211.001	172.103	54.2266	71.6184	76.3555	77.2071	56.9044	119.599	25.3749	191.241	74.9914	53.9219	29.13	107.747	107.099	93.5093	24.2473	11.2758	63.1191	118.216	64.0079	42.6587	146.862	128.38	71.0345	154.848	175.342
92	89.4641	62.1129	86.9074	93.6057	117.803	64.2487	86.0396	196.432	34.9319	136.072	105.191	131.075	70.2554	130.241	91.7513	116.472	77.0152	55.363	48.4896	118.156	76.4421	143.864	217.981	123.373	73.8977	101.246	156.248	100.443	83.4567	87.0865	21.4238	190.329	61.094	11.0457	7.16503	124.621	88.0125	87.4792	36.5404	21.0113	46.475	122.596	93.7304	46.0407	195.686	131.84	80.8677	166.98	153.305
92.1667	79.3455	68.9744	99.4738	61.7505	105.142	88.2304	62.4194	86.2266	54.4611	140.158	97.1554	120.306	79.2876	55.1186	68.391	86.012	30.369	68.5049	57.3065	126.361	80.705	128.307	184.811	101.122	69.8685	71.3456	61.3012	58.4696	89.6587	129.407	17.8011	282.081	70.7689	6.72697	52.4663	146.121	159.569	71.7553	41.6299	34.8546	69.5502	144.752	94.8756	50.3579	207.052	168.758	78.8456	146.725	178.111
92.3333	120.071	75.6198	86.9251	52.3801	117.539	70.8983	95.5814	159.287	57.3676	134.257	111.225	91.7159	57.4378	77.9976	58.8726	95.2132	33.907	46.503	50.0504	143.398	40.2447	105.324	199.037	114.727	65.7463	89.9447	114.808	134.269	70.673	114.42	18.545	168.518	67.3511	8.94283	11.3511	131.536	241.374	78.03	44.0785	26.8844	47.5023	195.293	69.3804	63.4656	195.696	142.638	61.6431	134.762	131.023
92.5	113.109	71.0034	60.8517	53.0125	84.7607	64.3783	110.676	151.815	50.2505	84.2712	85.1791	91.2669	79.9983	74.9146	77.9629	92.1769	85.5335	69.8163	56.6353	101.856	30.4547	127.659	193.917	129.545	57.147	89.2364	90.6054	109.928	59.9614	165.24	11.9615	175.462	85.4147	8.15455	9.7379	81.5501	80.4198	120.707	29.5068	21.2988	60.28	176.168	50.2495	29.1503	178.81	129.674	50.271	123.816	194.555
92.6667	66.9496	61.4665	52.3744	44.4638	85.0503	51.3532	88.5204	121.903	53.4917	76.6799	84.1697	92.6785	83.1304	103.267	73.1933	104.679	69.8317	72.6736	54.1378	153.348	35.6858	68.4777	144.456	156.871	70.828	109.258	168.677	75.5453	47.913	104.01	19.5577	242.762	71.8933	7.51348	3.08656	71.8576	92.7756	83.617	27.1536	19.4791	57.708	88.6623	65.3618	51.6534	107.189	110.072	53.6302	107.809	179.334
92.8333	62.615	46.3177	32.3889	33.6632	55.8962	31.5254	65.565	110.963	39.7381	51.5558	55.3761	58.004	69.882	124.085	77.1456	82.5887	67.405	65.3137	38.9303	182.442	25.0194	100.207	103.021	163.145	62.9817	82.9567	118.011	69.0007	57.0234	120.579	21.792	140.8	59.7115	9.92513	23.8395	63.0317	100.426	69.3248	25.9241	12.992	42.7449	64.3571	57.3046	31.1493	118.193	90.9687	68.4848	104.408	125.271
93	72.0501	63.2172	35.4407	40.2639	58.8478	39.9366	58.1113	119.409	30.0498	55.3076	56.7997	97.7032	76.0374	74.1382	73.352	94.1045	99.7063	85.7183	67.7602	151.763	28.6234	108.008	83.9053	159.267	76.5384	97.4128	159.315	116.827	66.4504	158.143	9.25063	192.68	74.9102	10.9879	8.42549	89.6253	99.3777	58.8389	20.2633	12.6859	29.7883	63.9388	37.0951	21.5217	130.172	100.731	57.4351	88.6352	108.504
93.1667	90.1828	61.7465	33.6156	48.3705	52.5009	32.8889	34.6975	138.719	30.2755	81.1045	77.6454	108.426	73.5897	161.155	79.9006	76.1659	66.1275	117.573	37.1991	151.12	24.4988	80.1995	88.349	177.857	69.8779	110.918	132.371	108.83	72.253	108.704	20.2269	200.118	39.8195	11.729	2.71814	99.08	100.761	57.9211	25.184	11.9472	57.3093	57.6967	76.0168	54.4285	145.97	127.475	77.3371	102.335	145.261
93.3333	137.338	86.5376	41.0458	53.2372	98.9158	38.6591	25.7321	189.674	39.6864	102.089	73.3617	129.889	89.1003	124.198	62.3544	89.9295	73.4042	94.7697	61.4488	165.021	32.8048	101.813	91.2161	164.555	57.5471	77.7978	92.881	117.473	47.743	103.495	15.3411	169.909	54.997	11.5453	3.52601	160.946	151.779	116.765	31.7868	19.0445	53.7336	80.8924	140.802	66.0136	155.983	107.064	78.2106	2.21953	162.503
93.5	145.211	81.6769	55.7049	29.3496	104.72	58.0183	51.8763	200.558	73.4331	78.7848	87.8304	134.153	62.7629	132.831	74.8999	69.7354	69.4494	99.6453	42.0646	137.774	24.8494	107.439	109.218	145.428	44.7771	102.329	78.1462	113.376	54.647	88.214	19.85	209.815	56.8897	6.22127	30.3499	170.007	169.882	73.9368	36.343	19.3991	84.0426	134.773	141.178	70.9686	228.245	152.2	85.3216	2.2443	189.973
93.6667	110.794	124.959	72.0421	43.8927	112.182	55.0984	55.1128	139.043	64.5208	107.118	86.3014	129.265	75.0892	182.148	91.6593	78.411	83.6185	96.1581	44.8475	151.466	27.8872	121.33	101.89	179.151	45.856	104.486	72.1507	116.537	62.1765	114.528	17.4402	170.343	52.7477	8.92927	7.80587	200.17	221.938	111.809	29.1975	16.6072	44.9632	123.039	103.395	79.7617	160.086	178.314	82.3746	2.27283	174.413
93.8333	132.306	98.022	62.3867	44.5667	106.227	42.1547	46.9588	160.117	67.7054	79.2681	45.2479	106.027	49.0917	203.423	64.0703	55.6422	95.2098	76.2501	43.4813	111.917	27.9558	116.044	91.7043	150.56	63.0562	81.2272	77.3579	124.149	69.1801	125.899	14.9983	140.95	49.8309	13.3859	1.97674	160.75	183.265	71.1621	22.165	8.91193	58.4593	126.114	63.3082	83.2454	107.716	121.335	77.7116	2.16579	162.986
94	96.0261	54.1685	56.3656	19.2332	95.9104	36.8651	37.6729	165.885	54.3893	50.6842	41.1011	104.839	84.9247	165.584	95.7841	49.3098	91.8178	98.3663	41.1567	166.839	27.667	117.884	88.4007	155.551	46.5752	86.6448	77.2809	109.172	45.1905	80.8397	1.775	147.206	56.7012	13.6037	2.07083	151.966	120.656	79.223	28.8967	19.9278	71.5659	93.1618	70.6058	85.7964	150.793	123.172	78.8447	2.22467	146.636
94.1667	44.4235	81.9189	81.7171	19.2232	81.1224	37.092	31.6322	113.738	41.1788	54.5997	52.1557	83.3657	72.3466	125.63	71.6933	35.2194	85.7101	66.7596	30.1225	156.188	18.8022	130.673	91.2464	223.029	61.5794	101.74	109.249	72.0464	53.6801	62.3641	3.58874	144.136	52.2036	14.2947	11.5555	104.019	86.4466	80.0141	19.7958	13.1702	39.4635	90.5633	81.9564	62.4371	97.8021	97.8011	59.1807	2.83488	137.473
94.3333	55.5363	60.6231	58.6152	19.6006	73.0008	30.6716	25.6675	104.814	31.294	59.6546	46.4707	72.2098	84.7788	86.839	57.3536	51.9558	78.5753	71.3265	45.3546	157.505	24.1974	93.7771	65.4005	168.296	32.6943	87.1239	65.1439	124.632	57.4104	91.7863	4.91345	113.744	63.8821	2.50452	9.72734	102.496	147.107	60.3451	22.7185	16.3872	41.1088	67.7793	44.5043	56.2504	117.778	90.0253	54.9595	4.14067	173.206
94.5	78.8375	60.0865	50.8701	21.1351	93.4316	35.8182	25.2094	117.25	26.6679	100.491	78.7231	74.1556	91.4528	66.9561	39.4242	43.9659	54.9232	67.4672	35.1312	164.688	17.8858	109.597	79.6024	169.57	39.1143	102.938	80.099	120.53	50.823	94.9776	1.73035	113.381	66.0332	2.02153	2.75526	121.23	101.328	77.1272	23.7382	12.5876	48.8868	55.1737	76.6839	58.881	109.366	87.4202	59.2721	3.50641	191.844
94.6667	75.9223	63.4171	85.0054	30.5057	104.095	32.2063	36.3887	128.381	42.9013	79.4847	48.5175	101.324	78.3172	154.431	62.7565	56.2957	67.9057	70.9615	28.4594	141.772	25.6508	86.3308	78.1201	176.364	32.3323	61.3753	92.0396	77.2061	34.5408	75.2604	1.83877	146.763	63.9398	2.18072	22.9209	132.865	124.046	102.759	27.0127	12.5895	43.7392	110.681	90.5041	57.5996	138.397	134.917	71.175	3.49105	180.242
94.8333	89.965	50.4812	97.4427	32.0188	115.196	41.561	29.3983	159.989	43.9595	116.343	88.5835	119.734	67.7988	69.5665	59.9745	53.269	57.8816	72.4416	36.845	102.42	18.0905	116.326	69.5717	208.227	40.6942	86.8293	70.1818	48.7704	41.1308	87.8359	11.885	97.6462	66.4313	16.3194	30.0813	158.204	149.543	88.7761	32.6938	18.3426	56.6873	118.796	78.277	62.5768	199.79	118.494	76.9205	7.50174	138.473
95	71.699	57.7824	85.3251	62.2943	112.14	36.8685	36.3627	187.728	54.5157	102.687	67.101	150.008	85.7844	71.4735	58.0622	51.1558	45.6082	61.4966	26.4953	127.384	15.3812	104.373	69.7356	183.582	33.7941	68.3804	69.0188	45.1197	55.3973	80.1479	14.5962	138.883	75.2602	2.9764	6.45112	163.476	136.359	149.567	35.3731	22.1745	53.2815	138.238	109.624	110.644	208.086	112.88	79.0096	6.72625	183.191
95.1667	88.9327	55.1161	94.5143	58.4442	98.8826	41.357	30.8063	155.501	49.5341	107.487	46.507	118.848	90.3079	129.746	55.0941	54.0846	44.6904	32.3394	21.9147	90.8037	19.8204	67.2529	79.7134	180.565	33.2046	62.749	73.1168	53.4247	42.6813	79.9011	5.21903	132.381	57.4648	1.79514	3.15034	144.605	149.2	123.293	31.0386	15.7858	72.0488	98.0801	114.675	79.9288	184.39	105.889	100.689	3.4336	173.363
95.3333	89.3896	28.8302	81.2351	44.8494	82.5943	35.3582	27.9822	131.608	44.8718	86.3604	58.5256	122.219	91.9659	171.757	68.5602	70.5477	64.4482	54.3472	19.5088	78.6959	17.9051	94.6849	78.7905	173.453	41.6124	77.9952	107.894	73.4627	46.7893	80.0769	4.32167	126.741	55.4143	15.9894	1.97818	130.338	145.349	115.082	26.9078	16.2113	50.5006	124.162	103.255	86.2448	153.277	69.6046	59.6987	16.161	165.11
95.5	47.6141	35.4496	68.6828	26.2439	66.9281	21.0353	23.147	89.3309	34.3554	51.6653	48.3847	63.6885	69.2704	63.4142	39.1222	44.7676	44.6834	47.155	17.9574	93.6117	17.7113	82.4789	81.3418	157.311	33.3754	33.1422	84.0325	75.8501	43.7858	65.4197	5.7244	141.397	46.1922	5.16218	3.05032	110.674	105.009	96.0995	26.9353	10.2038	34.7598	91.1976	85.9154	59.9357	110.173	58.3049	64.7308	3.82636	160.835
95.6667	45.1347	28.5873	52.5485	32.7845	53.2315	20.2195	16.7747	62.2186	25.5936	56.6024	26.0314	69.8884	77.6953	58.7724	72.0457	52.8956	32.8526	59.8882	22.3196	82.7822	13.3987	74.8634	74.6913	128.987	46.4066	32.9208	76.5288	50.1058	49.2096	64.2725	6.11859	145.048	54.9271	2.75273	1.84283	85.529	85.3234	82.5843	16.986	5.38346	29.7402	77.6403	67.0918	57.5574	92.2334	61.3834	60.5535	12.2999	158.844
95.8333	57.2552	26.8101	45.1478	32.6258	50.8043	25.747	21.0525	88.8538	27.8563	57.4018	36.7469	68.7487	63.4684	64.4172	66.9354	48.99	35.9811	47.819	12.8567	101.015	16.8754	76.7066	83.7853	145.334	38.5456	41.8994	72.3124	80.9086	37.4355	71.5802	3.36985	148.263	43.2867	7.07358	2.09654	85.9672	73.526	69.2613	17.8189	11.4144	27.8402	97.5607	70.9936	68.6308	147.757	59.0549	46.0464	3.20265	196.976
96	35.8897	35.2742	44.9676	39.0029	64.9497	18.4096	20.1783	114.043	46.2328	85.4661	26.7871	79.849	81.7518	61.5909	121.623	39.6836	37.1934	45.7123	23.0824	59.99	18.2992	79.4934	81.6219	144.928	41.8716	51.4203	104.597	64.5587	41.4247	61.3183	2.20151	130.937	56.3811	10.3561	15.4357	100.674	113.337	103.574	18.8794	16.126	44.2531	76.1475	88.8288	65.8336	180.328	68.9908	70.7764	22.7779	161.239
96.1667	29.8145	53.5069	66.5808	29.3777	41.3849	23.1955	28.8702	150.136	33.9187	74.7244	34.3837	89.208	75.3436	70.8165	92.6878	50.797	58.4286	41.8132	21.9974	82.1389	12.7599	95.3381	78.4442	155.822	37.3839	41.9801	98.8213	54.2244	42.0267	63.028	8.10848	146.696	42.7552	3.50642	9.25949	114.385	126.912	163.644	19.9379	14.5825	45.8366	106.71	72.5598	59.3929	122.203	86.3701	77.1221	10.8174	152.246
96.3333	38.4319	39.6295	113.002	33.1283	68.2994	23.2287	26.5515	125.009	41.6739	100.207	42.2227	109.513	61.7498	54.2109	108.801	36.9893	53.4981	50.4446	12.5144	72.9885	11.0146	55.3366	72.0798	157.879	42.6202	22.4074	81.8971	47.1807	39.6219	68.5371	6.72676	138.008	49.7026	4.73698	3.56088	113.111	110.878	119.117	23.1847	22.9327	57.8245	137.146	120.183	74.5639	134.675	94.8029	72.979	8.98295	149.993
96.5	42.1197	28.5119	84.2566	16.4777	32.4221	19.4829	19.5659	115.916	45.0254	47.887	23.3437	73.9509	68.408	53.0334	75.6444	54.0615	39.5633	58.7795	11.6317	90.9182	9.6485	55.6014	79.4654	135.766	40.0124	21.2176	78.3903	48.0048	46.3473	63.994	2.46475	154.514	46.9704	2.11794	1.61313	113.212	106.471	113.119	16.278	19.5377	36.5238	136.498	190.558	62.2263	106.871	78.2101	62.9864	7.61518	176.274
96.6667	84.5715	40.9939	74.2293	13.6297	17.5009	12.2177	24.8638	88.1094	39.8457	41.7635	17.1095	61.3379	52.2429	47.3466	52.2507	44.082	29.4254	36.3132	14.1929	118.566	10.8272	59.3324	64.7595	175.417	35.4385	17.3211	75.3789	54.9932	41.053	63.1677	1.85977	144.66	32.7811	4.30989	1.87893	95.9651	134.473	59.1509	18.3505	11.837	28.2911	87.1706	202.22	55.8212	116.147	81.3607	62.1925	11.2568	164.013
96.8333	53.9674	29.0964	58.8877	9.51913	22.4269	18.1511	18.3369	86.7714	39.3677	58.4677	20.0855	82.2041	54.7464	30.6491	53.4096	38.3986	35.5497	39.7642	9.28174	108.84	13.1149	72.1666	49.9164	144.593	28.9115	28.7918	62.9408	55.4545	39.2098	50.8944	2.23115	128.13	36.685	2.73512	1.79477	75.7864	69.3779	76.2178	11.2283	15.4604	31.1115	94.6123	184.074	45.5455	73.4573	69.5764	55.7388	8.91528	187.618
97	39.8157	21.6562	37.2191	13.3746	21.3154	15.3754	11.8306	52.9274	25.9416	34.2884	20.5261	58.7129	57.1633	36.291	36.2723	37.4945	35.3765	45.2985	11.1499	95.3066	10.0614	66.9981	58.9666	154.017	42.5852	15.8436	70.7167	48.4465	33.4035	51.7863	3.2284	151.03	48.5848	4.53352	1.84595	54.8032	75.2877	61.8031	10.1909	7.78635	29.7683	69.0867	93.8706	39.5216	23.2358	52.8263	47.923	7.93443	169.332
97.1667	14.253	21.644	27.0183	13.0348	17.7745	5.99447	12.8333	72.799	16.4459	22.7974	22.3022	50.9517	65.2982	47.5107	41.8818	39.5083	29.3414	48.8096	8.56732	102.55	7.42558	100.015	53.0233	148.507	55.5529	17.6715	104.465	33.0074	36.1899	53.8092	1.93661	143.1	46.2914	6.77246	2.02011	58.0288	94.8683	71.3078	12.0584	10.8818	22.3916	51.3972	77.3315	40.5319	41.3555	55.2751	36.8123	15.8527	168.183
97.3333	31.3829	25.5367	37.7087	15.3215	35.5018	16.2403	12.6905	87.6007	24.5017	28.8477	23.0126	82.9103	61.9229	46.1459	48.2584	37.6224	40.0093	46.8194	9.80402	114.745	8.62065	64.7586	30.1885	158.742	47.1241	37.1317	79.0823	45.8382	26.3983	44.9561	4.25288	156.165	39.3447	4.9	1.94064	105.082	84.7647	80.5957	16.0642	11.5375	41.644	95.8597	92.0961	42.0264	47.2928	41.7623	45.1967	20.6978	154.511
97.5	48.2266	21.1284	49.2234	20.5562	36.5555	22.4948	18.6795	117.329	31.6296	36.8278	36.6306	66.4528	48.3911	50.3118	46.1463	35.0084	43.9007	49.6261	12.6776	125.791	12.0445	82.3536	30.7875	161.492	39.4217	22.144	69.8429	49.8486	38.2939	51.3874	3.40111	165.14	45.7867	5.15945	2.09001	76.729	139.713	101.534	23.2513	14.2095	37.0147	101.47	96.2669	50.9247	38.1971	66.669	61.6595	28.5705	166.221
97.6667	72.8579	32.739	39.0087	19.032	33.0075	16.064	21.6287	114.898	32.3528	33.4829	31.4789	80.6892	52.0928	62.4014	16.8047	36.6394	46.2184	40.5886	9.25235	81.2997	9.91132	60.5484	36.9893	156.446	56.1217	19.7906	86.4426	44.5217	33.7919	60.7383	1.94756	156.424	45.9073	1.94645	9.51082	98.0202	133.568	111.377	12.6411	17.9568	35.4578	127.916	115.126	81.2213	61.77	56.366	91.6752	26.0487	170.023
97.8333	33.1886	19.0401	38.1726	21.0238	17.883	18.0468	16.1963	79.3843	29.2198	14.9029	33.5009	61.956	46.4067	34.5432	25.1396	29.9556	13.2993	43.9528	8.24024	114.558	7.98969	71.2294	43.6308	166.675	34.2259	28.1216	44.9552	49.4446	26.6367	39.8668	4.77772	151.078	30.9872	6.18601	1.89422	148.566	90.9381	115.003	25.2267	11.6975	29.2272	131.27	112.066	72.9359	63.0024	59.1301	78.3467	23.8868	178.299
98	51.9388	29.2786	30.7854	15.957	13.6184	19.9044	15.3739	100.655	28.4995	21.4443	23.5001	75.8845	39.047	46.7709	20.1482	39.8823	26.5675	46.667	7.21975	97.2729	8.90173	70.3826	49.184	164.333	33.0093	18.514	41.3548	49.317	34.9411	43.1818	2.01314	125.95	35.7524	7.80108	5.06527	91.2676	121.577	97.2225	12.9936	9.81786	26.3653	156.215	105.358	62.0954	36.4575	58.924	60.2668	17.7316	174.513
98.1667	25.3418	28.2043	34.0416	13.1965	15.2217	15.6805	13.2617	95.51	33.635	12.9349	26.3957	85.3364	42.8709	41.7059	33.6012	37.8477	24.1363	45.9046	7.48824	109.37	8.70746	84.7057	48.5998	161.789	23.1287	15.003	28.9137	48.8028	34.8476	42.677	2.0109	128.338	32.6704	1.95785	3.65695	71.3683	68.3161	72.9795	10.9724	8.40925	19.1571	115.378	111.282	64.7141	18.614	47.5843	56.2536	14.0867	204.914
[truncated: 491 more rows]
[truncated: 22 more columns]

## Sheet: panel 2D
Area under the curve (a.u.)
tmt1b wildtype (Light)	tmt1b homozygous (Light)	tmt1b wildtype (Dark)	tmt1b homozygous (Dark)
1115	3065	648	4187
1096	2107	634	3474
949	3234	1082	3447
1235	1230	503	554
1652	1176	534	483
1925	1028	514	393
1217	1996	571	1563
2786	2507	963	3938
[truncated: 100 more rows]

## Sheet: panel H
AUC - blue light 16V
[truncated: 26 more rows]

[truncated: 8 more sheets: panel J, panel L, panel O, panel 2E, panel 2F, panel 2G, panel 2N, panel 2PQ]
