# Supplementary material for: TMT-Opsins differentially modulate medaka brain function in a context-dependent manner
Source: PLoS Biol. 2021 Jan 7;19(1):e3001012. doi: 10.1371/journal.pbio.3001012 (PMC7837489; doi:10.1371/journal.pbio.3001012)
Supplement: S3 Data — (XLSX) [file pbio.3001012.s003.xlsx]

## Sheet: panel 3F
ZT/CT	tmt1b wildtype								tmt1b homozygous
4	4.4	3.45	2.65	3.5					8.08	2.64	5.27	3.24
8	11.63	4.31	4.01	4.09					3.71	4.39	5.82	5.02
12	4.71	3.95	3.48	2.92					3.67	3.93	3.39	3.06
16	1.31	1.75	2.06	2.23					1.27	0.93	2.27
20	0.65	1.47	1.48	0.97					1.27	0.58	0.65	1.16
0	2.38	1.27	4.12	3.58					3.47	2.26	2.49	2.71
4	4.58	2.71	2.22	2.52	0.81	0.72	2.98	2.16	2.32	3.67	0.86	1.54	2.51	2.49	2.77
8	3.64	3.83	3.08	2.24	3.28	0.63	0.97	2.17	3	2.05	3.01	2.09	2.67	1.77	1.44	0.44
12	0.77	0.98	0.72	1.29	0.65	0.75	1.64	0.99	2.92	1.39	1.76	2.5	0.38	0.5	1.43	0.79
16	0.99	1.13	0.64	1.09	0.69	0.2	1.19		1.42	1.69	1.14		0.66	0.6	0.6	0.81
20	0.86	2.75	3.33	2.21	0.81	0.53	0.54	0.7	1.03	1.81	2.24	3.28	0.53	0.77	0.85	1.43
0	4.2	2.8	0.99	1.11	6.23	3.71	0.58	0.39	2.74	2.2	2.43	1.07	1.67	1.5	1.55	1.33
4	2.42	1.53	3.04	2.88	3.75	3.8	3.54	5.19	1.37	1.77	1.84	2.37	4.12	3.58	3.14	3.14
8	5.15	2.34	2.49	2.74	3.82	2.56	2.51	2.09	4.86	3.74	2.3	1.37	6.83	2.58	2.66	2.35
12	1.61	1.44	2	1.53	2.45	3.64	1.9	1.64	1.48	1.65	1.4	4.81	2.13	2.43	4.51	2.7
16	0.82	2.28	2.17	1.66	1.01	0.91	0.55	0.89	0.84	0.95	0.82		1.13	0.8	0.74	0.8
20	7.42	1.91	1.97	3.44	2.74	2.39	1.15		1.8	1.19	2.42	1.06	1.27	1.04	1.29	1.06
0	1.2	1.62	0.96	1.45	2.11	2	2.47	0.99	0.8	0.74	1.47	1.24	0.91	1.38	1.01	1.7

## Sheet: panel 3E
ZT/CT	tmt1b wildtype								tmt1b homozygous
4	5.54	5.16	3.38	3.91						2.93	10.75	5.02
8	9.41	3.88	5.45	3.76					3.27	3.95	3.46	3.22
12	3.68	2.17	1.84	2.08					2.06	2.09	1.88	1.5
16	0.48	1.68	1.4	0.87					0.44	0.14	0.63
20	0.35	1.69	1.51	0.39					0.57	0.33	0.22	0.64
0	5.49	3.18	7.7	5.08					4.01	2.02	4.25	4.66
4	4.13	5.63	11.61	11.43	11.36	9.14	7.49	8.32	2.73	4.3	19.47	10	8.53	8.22	4.75
8	13.33	9.51	9.91	5.26	3.14	11.51	10.53	4.94	8.68	6.47	5.24	5.95	2.31	2.24	8.31	12.12
12	12.18	4.24	8.3	2.21	10.14	3.88	4.94	3.99	5.03	3.92	2.88	2.07	9.83	6.25	5.44	1.71
16	0.59	2.9	1.9	3.38	1.46	3.2	3.28		0.32	0.55	0.97		0.24	0.18	0.89	0.76
20	11.39	5.18	4.26	0.46	2.72	2.52	0.95	0.64	1.63	1.9	1.76	1.62	2.04	2.32	0.66	0.73
0	2.39	2.11	14.44	9.58	3.82	3.38	11.32	11.45	2.19	2.02	6	5.37	3.5	1.63	3.7	5.37
4	10.85	9.38	7.1	9.88	4.96	4.92	4.3	4.54	5.6	10.6	6.29	3.98	4.62	5.25	6.11	4.49
8	5.11	19.03	10.08	11.25	5.02	6.87	6.7	4.62	5.41	4.85	9.27	6.53	4.84	3.97	4.27	4.07
12	7.49	7.11	8.46	5.72	3.93	3.38	3.27	2.45	5.22	3.57	2.73	2.39	2.04	2.73	3.27	2.53
16	3.52	3.95	5.39	4.72	1.13	1.1	0.94	1.84	0.85	2	2.44		0.93	0.67	1.59	0.94
20	15.9	11.96	15.26	4.88	3.16	3.27	1.94		3.04	5.03	3.23	1.59	1.73	1.13	1.96	0.99
0	1.5	10.06	11.68	7.45	1.84	1.97	2.12	0.49	7.13	3.73	10.27	7.49	1.32	0.76	1.62	1.72

## Sheet: panel 3A
Note: each data point corresponds to the average distance moved (mm) by each of the individual animals (wildtype and homozygous; 10-13dpf) every 1 minute of the trial.
Note2: each column represents the behavioural profile of one individual fish.
	Average distance moved (mm)
	tmt1b wildtype												tmt1b homozygous
Time (hours)	fish#1	fish#2	fish#3	fish#4	fish#5	fish#6	fish#7	fish#8	fish#9	fish#10	fish#11	fish#12	fish#1	fish#2	fish#3	fish#4	fish#5	fish#6	fish#7	fish#8	fish#9	fish#10	fish#11	fish#12
0	600.171	290.739	375.895	542.002	511.14	450.179	604.322	347.812	493.772	675.757	457.763	832.388	798.216	601.311	518.807	475.32	329.149	404.034	602.632	195.156	635.538	823.217	772.153	982.791
0.016667	486.818	394.531	245.212	500.764	444.025	310.999	609.413	213.067	471.045	752.063	542.61	689.06	661.729	336.177	318.688	277.849	180.339	224.389	556.705	198.086	552.157	587.666	612.212	849.974
0.033333	439.441	368.018	182.501	460.721	333.243	343.661	587.055	149.383	374.245	668.957	723.791	508.897	694.462	427.547	335.253	262.45	225.582	301.318	444.769	184.966	559.398	439.839	606.771	984.212
0.05	359.981	308.825	165.198	321.995	341.123	263.317	492.073	105.608	415.874	673.413	505.094	329.079	582.904	403.126	196.711	209.052	281.249	350.818	473.605	185.21	474.977	336.496	573.915	975.091
0.066667	289.461	345.259	160.281	366.091	264.712	166.165	507.096	117.904	235.583	676.808	439.184	213.267	365.417	368.518	100.033	348.551	325.663	425.867	381.366	59.551	131.311	295.192	616.321	653.719
0.083333	295.907	142.126	149.752	422.296	284.396	216.128	455.956	284.886	235.577	683.348	387.819	150.415	298.712	315.186	268.759	321.95	213.773	240.7	287.379	80.8878	207.124	241.645	697.709	686.458
0.1	286.016	186.003	135.105	362.034	283.891	182.603	561.961	117.972	201.551	567.688	461.653	251.935	281.922	308.628	111.698	317.059	248.18	137.369	178.133	94.7156	111.232	329.318	643.881	752.354
0.116667	262.038	146.975	114.073	241.159	249.594	151.386	500.549	282.636	220.192	553.806	515.941	528.87	207.428	240.911	91.8552	321.703	271.057	76.2051	156.949	110.699	76.1749	312.833	600.724	716.084
0.133333	255.674	117.637	102.773	303.487	246.947	186.276	469.981	275.04	193.638	527.808	567.596	245.612	179.749	132.132	165.297	263.725	146.211	231.666	126.523	101.774	88.403	216.972	585.176	707.118
0.15	247.053	182.678	94.1378	267.699	379.361	140.124	412.618	263.328	309.666	508.917	564.906	586.065	160.603	109.015	140.502	297.912	183.068	324.906	127.687	174.828	97.6222	351.07	466.568	685.387
0.166667	184.919	158.386	105.582	241.846	310.014	186.386	442.335	239.196	156.709	576.377	505.574	331.163	146.126	150.315	105.872	301.601	218.714	302.173	108.16	118.148	75.516	99.5319	558.096	431.158
0.183333	185.911	163.855	108.702	250.61	265.727	182.739	472.645	197.219	159.109	544.69	571.494	474.32	89.8103	127.884	126.092	312.054	238.626	321.285	101.456	99.4208	65.9456	370.442	507.606	444.164
0.2	186.943	201.958	92.6461	221.6	301.352	160.436	515.943	219.097	318.86	604.405	535.035	542.692	112.955	161.72	83.5951	266.232	197.693	268.009	129.353	142.292	155.283	154.263	549.56	551.146
0.216667	158.278	114.525	138.571	267.894	281.527	199.597	474.411	220.682	229.052	606.447	534.746	428.711	69.0441	125.058	67.8435	203.553	146.107	243.52	99.3697	152.001	148.441	499.087	577.458	559.764
0.233333	242.372	125.811	138.158	260.497	268.78	179.433	418.819	193.176	282.264	638.511	500.294	383.574	110.408	195.765	100.515	213.426	168.714	213.018	149.805	89.3943	207.298	88.7382	520.476	553.396
0.25	143.303	99.2388	118.974	206.821	238.273	223.314	589.987	184.119	256.3	598.954	452.74	369.985	92.2789	128.577	118.554	212.197	174.05	261.407	143.057	89.8436	129.041	311.238	548.901	494.805
0.266667	261.775	187.493	122.077	165.619	241.028	212.228	557.056	340.838	190.331	567.492	455.289	504.609	92.2477	132.951	86.6632	186.728	286.554	217.828	160.542	149.408	177.771	424.121	515.62	352.979
0.283333	162.74	131.727	109.705	164.749	265.878	260.375	396.169	277.932	158.107	533.453	465.961	377.238	82.0976	120.554	130.521	189.534	271.603	195.868	67.3198	198.613	191.05	127.973	560.987	436.71
0.3	197.529	160.356	89.0835	186.725	260.162	206.87	388.114	212.598	296.406	539.563	407.502	407.689	68.0189	144.374	107.546	174.114	238.297	195.355	134.249	200.213	307.204	256.512	524.217	460.178
0.316667	206.87	172.267	111.7	206.586	171.32	204.722	441.299	356.766	257.185	599.644	376.559	353.564	115.345	112.197	116.951	190.456	120.594	145.066	146.17	136.658	561.9	271.987	514.318	341.23
0.333333	161.227	85.9302	115.303	165.444	248.834	215.638	445.715	355.008	158.672	547.494	345.428	414.959	80.2395	146.474	144.698	151.34	138.983	134.913	150.69	90.6211	369.345	314.223	384.011	302.644
0.35	163.039	124.921	86.488	121.902	178.604	214.267	350.247	224.373	271.165	548.861	352.055	387.019	63.1435	109.179	127.737	188.155	121.921	124.925	130.937	94.9936	500.344	459.186	387.028	303.862
0.366667	180.896	77.4584	124.639	148.851	267.048	227.62	422.655	82.1507	209.109	580.886	282.444	334.877	67.2206	120.841	153.295	194.37	132.477	140.871	181.071	85.5655	556.295	350.672	356.845	260.442
0.383333	158.581	76.6307	96.1789	144.838	191.549	179.944	396.033	130.696	235.791	559.588	299.206	401.058	70.0277	105.191	145.492	202.765	106.882	152.259	198.345	122.271	507.614	137.396	290.247	234.682
0.4	208.532	70.1689	91.7904	133.653	174.342	217.365	421.802	62.2054	239.832	478.956	279.647	360.157	71.2165	90.2233	183.949	179.96	135.102	115.911	205.44	99.2864	543.358	358.616	273.614	180.278
0.416667	215.557	85.0448	154.786	159.49	159.098	194.536	495.341	91.3415	233.375	442.027	313.246	323.891	71.5711	120.103	147.363	175.422	121.515	120.766	269.725	151.418	497.721	459.385	175.012	207.447
0.433333	175.648	99.6326	85.4775	163.724	180.518	164.302	399.192	57.4721	155.866	544.036	323.534	337.124	64.8928	109.248	172.624	142.672	141.036	113.469	292.517	203.987	457.323	175.822	114.58	215.72
0.45	184.208	137.749	108.045	163.255	158.756	230.042	435.952	81.664	271.899	534.072	299.763	362.941	61.1864	107.378	141.224	180.175	110.394	113.316	236.724	149.93	101.563	116.922	88.4245	240.802
0.466667	164.82	69.4576	85.3786	166.272	177.086	195.223	526.288	78.656	184.589	577.252	293.902	236.374	73.6443	74.6373	156.514	122.195	127.988	102.406	161.718	111.965	94.4991	254.554	86.9042	207.961
0.483333	228.487	145.677	78.7394	199.033	182.998	227.079	519.996	195.635	231.278	488.343	344.946	463.175	73.576	73.7586	175.547	157.008	123.252	113.523	209.328	102.54	147.228	340.78	74.8354	182.462
0.5	156.767	149.164	114.951	155.61	163.525	196.303	466.632	141.718	170.242	563.681	333.091	362.571	71.4499	92.2078	190.715	126.901	143.801	67.6732	97.1799	107.971	130.997	183.443	73.3539	297.685
0.516667	161.734	84.8259	73.8051	142.228	160.274	152.219	484.423	68.2908	222.137	499.576	415.255	311.197	55.8018	114.216	188.081	122.999	189.011	132.949	136.258	114.119	124.246	364.586	81.1058	260.376
0.533333	171.973	79.7801	79.3509	157.715	133.174	176.362	451.98	61.0227	186.723	395.175	266.287	488.424	56.5547	109.285	194.324	153.598	131.463	146.805	135.306	127.673	242.687	395.66	78.877	281.54
0.55	169.385	81.7827	126.378	173.916	183.466	199.162	435.765	87.5385	258.437	495.315	275.858	290.855	113.56	97.0506	185.399	188.177	227.337	201.02	111	130.078	152.15	328.561	85.6423	260.761
0.566667	171.5	63.0571	97.9125	139.891	186.47	193.783	413.561	68.5066	178.941	458.496	211.645	451.183	138.962	138.643	175.854	119.842	164.479	156.512	133.727	134.672	155.938	315.276	69.1924	237.519
0.583333	143.821	83.1209	102.688	175.35	157.222	209.466	424.558	58.6365	194.639	456.916	264.578	416.72	60.048	68.7763	187.869	170.143	206.117	155.723	105.789	195.887	283.015	415.875	89.3424	282.539
0.6	190.564	87.6406	158.315	183.374	188.479	225.373	330.617	188.573	170.303	488.017	332.079	449.36	63.2323	211.517	216.788	145.559	184.095	228.971	89.6472	114.681	242.8	285.528	151.524	285.315
0.616667	185.097	160.261	82.0708	215.593	122.61	133.749	365.299	132.638	242.473	498.353	294.643	397.636	59.6109	151.041	223.228	153.075	143.002	246.708	138.681	111.745	154.541	330.862	146.546	339.493
0.633333	175.152	280.972	79.0362	186.746	173.356	160.508	473.276	47.9042	115.649	398.66	375.327	367.397	106.65	148.307	221.283	203.807	76.2643	198.253	165.932	196.542	117.448	249.871	121.237	373.378
0.65	172.991	138.412	76.8823	183.202	192.523	170.044	386.591	42.3662	159.64	414.259	243.049	391.005	72.031	230.933	199.502	173.965	82.471	203.458	167.808	250.687	127.124	387.233	91.8673	374.904
0.666667	173.575	109.374	75.152	175.199	147.249	126.214	374	238.763	170.922	492.788	338.466	403.212	60.1124	412.342	173.274	140.956	71.7092	238.405	138.085	116.737	276.283	260.107	92.9339	322.952
0.683333	157.217	91.611	96.1007	196.031	155.962	163.466	336.958	372.071	179.052	424.446	239.514	268.05	88.2018	374.795	218.961	78.5516	98.1234	131.615	167.865	132.75	257.761	355.531	85.2757	453.42
0.7	117.589	114.776	111.148	215.204	149.844	176.237	319.533	268.793	149.463	352.461	316.1	361.18	85.5407	383.064	230.465	111.725	85.8741	165.621	159.241	97.9385	117.957	154.192	205.39	314.1
0.716667	234.03	115.674	163.562	193.587	167.632	129.222	427.749	142.492	149.448	430.332	260.02	390.347	67.1818	371.043	207.673	120.299	112.405	198.896	185.168	123.739	107.502	236.863	319.306	281.307
0.733333	156.609	123.918	102.77	160.237	145.679	138.379	336.948	144.896	171.055	349.822	271.663	373.486	69.7378	553.01	213.985	134.137	90.6679	183.181	110.888	107.274	102.228	242.083	277.256	277.459
0.75	132.5	196.072	112.734	150.871	164.024	142.168	269.237	107.103	148.74	374.079	255.285	332.705	77.8037	538.551	226.297	119.901	85.0514	172.669	106.404	125.285	303.953	302.359	245.804	223.532
0.766667	141.737	163.536	227.983	157.173	192.97	95.2905	323.485	126.131	219.536	373.026	270.239	293.404	66.4812	525.289	225.64	83.049	75.7497	134.318	150.004	145.788	290.092	278.308	183.414	234.252
0.783333	192.685	150.937	100.465	160.981	122.629	142.156	330.429	123.178	119.343	267.776	203.269	291.491	225.309	458.688	200.914	100.657	89.7806	109.22	128.389	194.408	162.564	273.956	113.882	327.876
0.8	124.714	238.835	138.306	170.407	160.506	126.725	247.909	83.6603	120.962	244.444	291.707	258.848	346.858	458.13	240.185	162.263	71.3207	141.112	155.667	250.429	271	295.772	140.939	254.509
0.816667	98.2083	160.234	105.898	165.825	130.568	133.389	259.75	139.315	104.164	197.569	269.389	203	324.832	368.419	182.419	104.562	84.6608	107.891	61.3162	205.576	264.357	262.812	95.8773	262.519
0.833333	168.17	74.1374	109.883	172.042	123.646	121.519	319.625	112.778	81.9187	237.528	395.646	270.819	395.547	329.615	254.983	159.602	72.5052	84.579		259.942	324.181	238.726	92.443	166.32
0.85	156.368	92.3712	93.7744	170.771	145.588	155.125	275.121	155.949	58.1052	217.266	260.511	338.762	411.672	260.132	258.369	96.9281	70.7719	161.061	30.1785	220.731	181.026	298.639	77.5754	195.395
0.866667	120.625	163.1	77.3409	199.378	171.476	138.745	349.069	113.948	186.669	197.553	269.866	263.376	400.569	237.821	404.262	100.363	101.795	171.937	132.453	184.738	210.365	270.429	74.94	210.37
0.883333	151.161	65.4209	120.264	191.635	141.594	168.217	277.911	141.436	162.323	204.898	242.549	308.067	400.4	222.349	507.416	147.855	115.207	200.434	69.9855	135.806	86.7111	140.395	67.7075	370.512
0.9	112.634	62.9327	72.5825	189.074	131.851	149.044	274.061	129.921	124.509	211.945	274.775	260.219	472.768	145.202	670.482	172.42	86.4768	143.323	128.077	88.0586	189.106	185.05	69.6115	240.721
0.916667	148.08	94.4768	75.3242	195.775	173.578	152.584	259.448	105.464	132.837	182.362	283.735	352.525	602.577	163.515	739.367	106.804	63.4369	120.417	127.116	124.358	191.803	303.954	84.7087	245.294
0.933333	185.436	201.13	112.401	198.907	169.427	235.471	274.406	146.615	114.235	175.45	244.84	244.719	552.267	122.356	669.534	112.436	67.4504	99.0682	83.1175	137.05	195.952	249.337	79.3169	193.448
0.95	119.027	105.43	72.5973	181.594	209.258	159.417	317.023	101.993	81.5601	196.756	219.883	365.766	494.506	109.969	669.002	114.493	71.0257	164.533	150.734	208.554	182.523	232.442	67.8608	283.288
0.966667	141.309	166.749	97.4449	165.914	164.485	169.997	259.198	76.4105	92.5384	145.346	268.857	295.861	529.301	123.873	681.378	91.8938	82.9555	132.744	163.26	123.798	234.021	186.987	70.3221	302.697
0.983333	165.344	182.021	94.2809	141.914	168.491	167.534	237.257	108.266	135.575	186.653	226.265	390.865	474.13	136.484	595.925	125.858	70.7897	121.439	156.624	263.64	269.999	251.455	64.0121	305.321
1	145.054	162.001	92.4569	167.329	148.164	152.279	273.633	67.7305	118.78	222.732	258.076	201.806	530.514	117.591	665.783	73.3372	79.742	86.2755	69.7777	177.17	164.457	200.741	68.7217	234.24
1.01667	124.773	58.7328	138.155	158.544	164.928	131.7	267.417	90.2634	229.451	148.61	198.85	266.768	535.888	124.541	539.842	82.2155	82.4442	95.3561	101.098	103.658	339.666	337.505	95.3515	231.114
1.03333	140.865	165.823	101.105	149.772	150.891	158.032	196.848	90.1816	181.891	143.295	244.665	268.076	493.522	98.3651	472.562	148.438	70.4668	100.456	116.779	229.661	222.655	298.961	85.0807	248.251
1.05	92.9133	92.6288	89.1216	199.403	218.768	142.325	251.333	99.5854	223.159	180.7	248.219	235.638	625.215	82.9826	436.197	108.941	81.2255	110.867	67.0391	120.658	302.425	260.769	76.3395	219.933
1.06667	99.6797	100.493	87.4796	157.264	132.886	130.63	222.232	100.056	126.488	153.747	239.736	196.38	469.144	149.816	428.022	72.5788	62.0737	75.4872	144.206	137.731	167.149	238.536	83.2505	230.153
1.08333	103.549	124.746	71.4438	137.389	151.808	119.227	221.893	99.2306	80.9112	145.942	278.645	279.39	501.634	89.8301	482.241	103.942	72.6333	96.2739	98.9249	192.497	241.199	282.47	76.1025	234.559
1.1	116.914	72.0977	93.5791	164.519	142.634	243.702	209.568	93.1789	121.785	185.023	250.331	240.747	405.503	107.314	506.005	117.509	73.0828	90.5683	98.0296	127.846	264.589	97.0562	69.3787	307.151
1.11667	140.601	129.372	95.1346	141.046	156.024	172.201	216.472	121.993	200.145	172.219	359.705	270.497	416.667	121.199	473.376	114.63	79.8097	114.42	134.561	103.814	275.9	287.51	103.151	294.537
1.13333	141.188	96.2743	84.4666	166.243	140.08	162.72	152.768	101.245	84.4806	154.911	304.757	278.196	327.027	102.164	505.998	114.934	89.6335	98.138	172.453	125.35	303.998	229.008	91.6741	245.22
1.15	185.881	118.163	81.3339	165.012	151.356	131.323	190.415	79.6395	216.333	137.984	251.365	168.506	483.052	68.0833	474.201	97.5386	69.9363	104.501	88.0058	158.208	272.57	274.325	63.3634	221.512
1.16667	168.689	108.681	137.331	167.974	149.615	157.765	188.827	77.2594	177.932	140.48	200.626	293.182	536.359	159.003	387.671	93.7984	92.2075	110.254	112.374	138.872	249.809	223.713	86.1024	216.816
1.18333	107.724	93.1713	87.08	169.595	129.414	225.187	227.087	91.6601	107.905	158.092	275.657	293.118	460.271	130.18	324.443	91.1856	87.0007	75.176	108.772	136.676	209.844	178.243	88.189	246.529
1.2	96.8	127.981	97.7098	163.442	121.531	143.604	225.187	94.7568	133.511	152.769	257.924	284.886	339.2	103.02	375.062	91.7857	70.4156	96.2289	78.3381	166.951	171.137	178.116	79.7632	169.363
1.21667	92.393	178.249	79.5219	159.735	120.339	177.519	206.777	105.963	178.089	174.633	255.534	293.951	411.168	180.521	294.342	98.407	75.9647	60.8604	74.6432	116.477	189.54	196.957	79.7897	254.642
1.23333	205.906	114.257	89.8941	152.051	121.649	190.466	191.225	112.133	231.401	96.7124	248.499	207.837	229.872	123.223	342.768	109.08	66.5615	109.816	113.294	225.098	68.4303	203.86	80.0006	161.519
1.25	126.057	87.6749	80.8321	158.867	119.796	138.411	212.23	78.8748	148.714	121.412	312.452	288.32	134.851	122.706	308.459	84.5547	81.4285	105.856	88.5683	92.9986	86.3918	214.956	86.5681	252.891
1.26667	188.505	102.306	90.214	146.838	125.752	134.676	208.835	88.8521	103.449	117.271	234.541	198.299	262.122	123.181	302.258	58.1007	61.5274	80.7498	74.3027	112.871	103.93	323.756	72.24	283.019
1.28333	167.296	99.1477	101.513	166.922	133.939	122.489	174.207	66.3961	154.29	82.5704	279.562	282.05	409.363	146.415	290.592	92.3366	71.2291	86.3276		191.71	208.615	311.842	57.7299	175.089
1.3	154.882	77.4114	86.725	145.406	139.595	142.118	228.03	76.6923	77.9128	121.535	255.736	268.172	472.88	140.489	375.084	97.9493	68.9563	82.894	0.655766	186.252	103.319	111.425	74.0824	267.832
1.31667	201.918	84.8542	109.256	151.623	142.875	137.882	198.938	86.2797	62.419	177.066	252.387	233.123	321.423	141.996	281.369	90.5343	86.3567	86.3566		175.533	90.9889	202.12	84.1521	150.998
1.33333	246.85	74.6159	99.5242	164.239	190.616	119.944	189.211	62.3319	211.932	157.581	235.672	316.553	356.023	183.204	295.463	121.539	80.8287	101.428		108.645	119.801	119.847	117.89	167.11
1.35	220.406	110.955	148.559	146.325	157.185	164.589	239.685	58.1295	199.987	195.99	211.565	324.141	455.091	166.933	286.282	123.847	95.5104	77.1832		142.611	183.744	227.63	59.8786	187.064
1.36667	191.67	93.888	74.9027	131.189	150.902	168.024	237.823	67.3689	86.3627	142.355	183.414	233.83	462.754	224.175	277.907	75.9058	81.3122	105.759	17.4441	133.083	47.5945	221.376	88.1993	222.59
1.38333	236.963	74.9035	70.12	152.966	152.149	116.794	167.567	90.441	130.187	174.994	281.993	310.879	381.656	398.292	312.411	154.965	80.4941	101.918	5.65449	126.584	191.349	269.11	66.2684	226.723
1.4	179.788	114.942	144.38	161.032	151.023	134.258	212.617	152.848	119.804	190.225	244.054	177.548	280.576	360.27	343.8	113.102	71.6094	99.0822		109.68	286.883	139.339	73.2901	199.007
1.41667	162.571	125.014	73.3674	134.543	121.37	142.195	209.2	58.8337	171.35	176.899	285.903	303.138	298.09	403.776	304.632	96.1954	72.4198	84.0209	74.3532	118.305	393.731	258.241	72.7838	141.95
1.43333	190.69	79.1016	102.505	160.416	117.656	129.03	225.384	147.284	189.201	181.832	241.287	309.832	413.296	345.767	303.092	118.357	78.7704	102.176	51.0828	87.5033	460.389	206.872	96.272	149.424
1.45	134.728	105.154	91.7083	147.331	113.075	133.45	243.934	129.767	116.483	184.067	202.818	322.174	304.957	228.145	299.859	65.8795	75.0452	64.8422		137.11	473.686	198.119	90.5769	144.106
1.46667	139.427	105.566	86.5037	141.352	105.817	131.863	242.622	122.746	169.03	182.589	234.679	229.312	183.442	160.278	420.177	86.5555	76.5978	77.5748	46.1339	129.549	460.638	179.365	161.956	240.846
1.48333	141.014	54.3117	215.419	124.546	141.154	131.79	191.575	126.064	178.113	201.579	260.378	334.224	230.221	112.276	575.469	81.3713	85.5324	93.1157	75.4506	121.549	453.119	191.586	117.86	205.687
1.5	158.05	96.7391	122.672	187.064	125.481	134.61	195.363	128.281	146.229	157.823	244.332	212.986	237.156	139.328	427.223	82.95	60.0116	81.1142	93.9499	94.739	339.821	199.401	67.7375	150.459
1.51667	154.839	121.458	102.344	114.372	110.96	122.836	195.041	90.7737	150.633	219.904	237.824	219.086	201.455	114.695	351.431	83.9059	69.6105	97.759	75.5198	64.4675	384.511	255.234	273.207	186.87
1.53333	110.284	163.523	80.5755	129.323	106.088	141.601	220.082	107.369	232.11	212.921	258.495	242.762	149.96	103.548	295.026	94.9743	82.1203	60.6553	105.562	23.1855	291.103	220.649	156.442	185.547
1.55	146.782	95.6843	119.672	129.623	106.889	183.897	151.541	104.385	134.795	170.081	218.14	266.103	163.622	98.2789	441.858	157.557	81.2547	90.5079	110.71		306.448	320.858	124.412	196.647
1.56667	182.291	89.5898	135.933	126.6	110.686	102.683	173.759	145.246	95.9084	211.337	242.999	240.628	176.128	87.8783	486.174	81.9873	72.8334	63.4941	111.455		147.354	277.02	87.1653	195.181
1.58333	161.004	102.964	114.759	131.662	129.728	140.883	218.989	85.8502	196.237	179.181	258.379	281.483	237.877	89.6145	586.282	81.4636	88.5613	87.3766	116.843		159.74	355.721	78.0484	183.788
1.6	151.059	65.5151	71.4456	124.71	108.932	201.29	231.141	84.5346	99.1188	138.117	320.014	262.825	72.913	77.3066	589.525	81.4903	91.9651	76.4001	82.0214		161.294	246.926	92.4141	178.404
1.61667	185.683	117.867	137.383	128.741	99.3011	130.183	168.659	116.471	151.765	176.061	327.587	192.174	100.519	68.9369	452.024	73.4314	68.7041	65.7365	115.535	79.5934	299.799	240.334	89.4025	179.998
1.63333	124.938	87.9622	129.732	131.157	104.922	107.848	299.498	128.924	81.9455	188.175	226.123	366.779	70.0051	92.6629	349.26	90.7356	84.2601	117.977	81.6694	70.3237	196.181	220.193	93.5466	164.082
1.65	129.85	73.7888	73.1437	116.899	98.2205	92.7094	177.962	118.405	111.291	175.612	375.202	367.809	104.303	78.7297	331.041	100.692	77.3844	60.3901	95.1985	160.95	233.864	216.968	100.427	173.463
1.66667	151.735	94.7181	88.9658	123.2	88.9639	119.027	219.813	104.595	158.007	94.0242	212.729	231.875	132.064	98.1584	403.802	67.1548	86.3914	61.7487	100.406	158.214	165.242	215.812	94.8217	175.165
1.68333	120.681	141.755	106.956	161.714	125.532	92.4719	205.254	92.5659	105.5	192.901	231.715	245.132	97.3673	137.792	300.216	60.5381	90.0512	64.7364	103.161	104	67.841	248.889	89.3703	203.671
1.7	145.64	111.479	98.7807	152.249	104.355	145.448	156.87	138.551	134.796	210.518	286.737	273.659	71.2476	75.6222	299.997	71.4731	85.0902	94.1462	99.3347	78.4242	212.515	281.257	119.458	201.999
1.71667	113.565	47.9739	133.229	127.985	115.489	189.961	179.344	119.439	119.648	165.02	234.231	264.211	86.1135	82.1366	283.345	56.7732	68.0557	98.2996	90.3311	99.644	141.815	149.959	158.943	90.4812
1.73333	140.98	74.8861	83.4329	112.055	127.001	142.088	193.456	106.915	241.144	150.777	257.694	366.822	69.9893	76.9726	325.385	82.2227	76.1624	58.2552	84.1121	15.6631	93.2284	225.187	110.834	181.444
1.75	151.791	101.352	121.937	126.645	179.728	128.437	161.542	66.4741	129.275	172.919	247.445	273.517	65.2762	97.4831	295.651	60.188	88.2436	59.8843	139.894		114.338	158.925	128.525	232.254
1.76667	127.818	94.8698	73.4556	217.398	161.679	84.3567	181.469	70.7561	125.22	179.69	288.9	254.803	75.377	105.813	172.864	68.1755	77.1528	64.1237	114.291	9.75424	115.024	248.498	113.774	232.818
1.78333	80.2999	92.1854	121.62	128.109	129.257	91.892	154.317	75.4736	84.3398	118.842	318.95	247.658	60.3854	96.9978	223.334	74.1992	101.397	67.0236	116.083		57.1977	293.167	104.336	130.882
1.8	144.375	111.974	108.745	115.519	122.095	91.5378	137.939	86.15	141.631	161.91	293.312	174.255	62.0244	92.9554	273.975	67.1352	63.1268	66.7222	76.5756		135.537	342.601	92.9191	216.258
1.81667	152.151	194.494	104.348	98.4147	137.823	83.666	100.827	169.875	101.461	169.429	245.633	216.638	63.7386	116.328	246.45	45.5989	71.577	76.4822	107.771		51.6677	164.159	77.4977	172.17
1.83333	121.719	143.143	106.787	121.96	126.378	154.525	235.057	123.134	136.004	126.211	287.358	260.401	77.351	82.0493	232.767	68.4884	60.4683	62.4046	63.4145		85.369	229.89	80.6403	175.34
1.85	130.096	79.0382	115.466	92.4511	122.829	81.0116	154.712	99.7068	116.822	182.874	209.494	239.394	80.8625	84.5455	179.387	68.3354	88.5757	60.8991	149.859	0	94.8949	163.836	68.3502	184.519
1.86667	99.9237	86.7709	129.762	121.887	109.594	101.702	187.431	163.429	175.477	141.732	192.159	223.391	73.5769	86.6614	281.853	81.901	70.3289	72.5429	91.691	94.1044	96.622	274.648	77.0725	205.349
1.88333	112.809	68.817	87.5692	122.131	97.5117	127.101	255.851	96.9937	76.9507	139.568	280.184	272.822	88.6188	81.2567	180.197	99.9386	59.3825	72.4789	70.8232	200.989	98.8228	185.333	85.9029	166
1.9	115.741	116.615	113.78	115.471	112.944	104.288	231.579	88.6648	135.285	131.228	248.085	288.101	85.4363	110.628	330.923	72.6339	83.0672	76.7467		124.824	92.4256	300.336	111.552	241.776
1.91667	145.428	62.9534	97.9041	111.895	112.491	142.369	255.854	112.862	114.031	216.056	223.166	281.927	68.2086	107.617	515.594	63.4009	62.5845	53.7691	93.8834	113.512	175.329	201.103	100.351	203.004
1.93333	126.34	90.6558	95.6098	111.059	102.357	126.612	295.657	104.819	152.487	187.741	328.214	246.498	87.2859	76.8229	577.586	73.9833	66.7662	68.9381	102.662	87.5459	139.832	184.641	68.6624	151.787
1.95	107.58	90.2825	75.5919	111.653	104.436	124.632	206.634	167.734	178.406	156.576	280.273	245.804	72.6286	92.0781	505.095	66.0607	74.3104	64.7173	153.792	91.8007	86.7198	160.286	73.9795	169.237
1.96667	138.152	78.2563	97.1215	107.784	110.78	125.713	196.18	74.0043	168.413	164.408	232.037	218.243	71.3273	119.376	495.748	88.3699	69.5002	83.698	74.0461	161.147	146.95	253.348	96.8524	186.641
1.98333	110.914	181.975	68.8441	129.031	107.336	78.0384	227.919	75.5076	211.164	111.959	262.552	329.19	101.439	92.0331	433.809	84.5973	75.5363	64.3713	72.9707	100.273	147.86	111.939	68.6674	161.262
2	135.161	145.189	89.1003	96.1797	131.107	90.4499	246.1	130.045	97.4516	182.595	295.99	326.701	70.8797	105.721	503.808	94.8364	64.7859	67.5167	56.5237	118.159	119.12	128.528	70.1855	224.527
2.01667	153.165	187.972	81.1945	94.4157	106.343	87.2272	165.542	145.754	166.584	126.859	211.831	286.527	60.8159	88.5382	513.104	130.76	55.4039	67.9342	58.0141	51.7923	74.2029	143.752	93.4239	215.46
2.03333	121.205	132.045	105.119	109.871	98.076	78.7512	209.484	137.201	183.177	157.035	192.393	166.979	101.565	93.9562	392.207	84.2378	61.502	67.8459	42.9885		125.954	123.694	79.8622	190.293
2.05	106.003	129.776	129.728	100.239	104.85	144.336	246.271	111.258	133.72	154.45	333.426	233.787	57.349	105.98	316.557	98.6986	73.3161	67.8043	80.819		221.081	92.7338	88.4185	266.381
2.06667	109.612	199.164	90.8757	109.407	141.385	109.405	214.701	44.3397	125.116	162.609	319.642	226.769	74.8044	79.7022	286.922	87.8735	67.1338	85.5667	61.991		265.334	223.584	89.9259	176.035
2.08333	145.639	177.64	113.99	114.027	121.55	119.209	198.879	30.3838	50.4203	202.976	276.229	225.269	82.2934	88.6278	225.653	69.8507	71.7112	63.9668	98.7656		221.112	294.572	63.2845	161.639
2.1	97.2595	146	112.764	116.976	99.4095	82.5183	271.616	197.976	80.2755	154.062	288.023	248.675	73.3082	103.235	333.231	69.104	64.5938	74.1989	99.5733		333.026	384.124	79.5897	120.625
2.11667	128.437	122.029	121.866	114.654	102.542	86.5785	203.091	197.844	59.7636	199.545	257.171	279.604	96.075	131.459	425.549	72.6498	93.8378	68.6815	97.0816		430.449	190.05	70.2125	231.195
2.13333	83.8467	159.768	103.432	114.701	119.18	104.869	237.47	228.581	104.235	216.677	286.207	260.165	69.487	127.603	147.399	60.342	59.3715	72.259	103.743		461.36	44.1158	80.1753	202.527
2.15	81.4238	162.683	94.325	106.278	100.17	97.3999	227.796	135.961	134.133	207.175	277.932	280.985	65.4028	88.9838	135.629	58.6895	69.0847	65.9784	83.3719		476.054		76.9935	191.722
2.16667	89.4478	240.973	85.4992	114.912	104.147	89.658	305.799	95.4089	73.908	190.215	226.066	265.924	66.7435	166.401	95.8701	51.6259	64.0453	66.5444	94.8261	32.2402	519.323		92.4527	221.401
2.18333	113.488	218.558	151.838	108.465	100.07	96.0113	231.667	87.7753	4.30806	218.338	173.724	279.886	59.7912	131.381	134.617	82.7449	59.5045	64.6327	86.2353	164.891	343.416	206.656	73.6894	231.176
2.2	133.442	216.679	79.3438	103.243	102.34	135.545	264.18	124.159		133.32	294.864	278.017	72.6588	81.7325	70.2188	54.6497	63.2389	69.0331	69.2098	193.702	371.415	244.817	112.384	151.797
2.21667	92.642	255.343	103.383	99.3804	83.0333	95.164	218.607	121.431	112.627	211.172	242.624	259.376	71.4198	120.485	101.977	52.7144	66.5864	73.627	76.1481	138.383	224.816	189.46	75.6175	237.702
2.23333	154.185	199.646	62.8846	95.0689	103.973	63.7112	234.92	73.8032	119.378	149.537	107.85	227.918	72.9096	70.9502	78.8117	69.6202	64.8536	76.4171	94.88	125.325	196.131	204.923	85.4296	181.031
2.25	122.748	249.557	67.7677	103.397	111.954	152.299	186.682	65.4953	242.006	119.06	193.377	256.116	63.3001	93.8346	93.8611	82.499	62.8919	86.7749	94.7322	126.756	121.19	199.064	79.0598	183.17
2.26667	123.012	259.258	98.4701	93.3146	108.15	109.384	275.805	161.601	114.499	189.06	237.255	228.287	99.3256	121.059	133.093	83.7746	62.3546	58.7747	101.514	181.722	134.103	265.537	87.727	201.55
2.28333	187.174	219.423	138.886	109.779	105.658	147.974	191.337	125.266	89.086	107.831	209.878	251.531	86.9419	88.3776	101.191	66.9247	74.7947	53.4004	100.509	132.254	125.794	147.89	77.3301	177.698
2.3	128.714	193.266	129.245	94.2099	100.432	161.226	264.012	145.684	153.027	197.121	314.681	316.702	62.1173	81.3926	86.5516	56.183	84.4275	64.5389	176.92	148.248	135.062	150.994	81.4334	208.818
2.31667	114.772	194.958	111.133	104.813	102.22	112.097	260.856	169.88	226.732	211.895	298.223	185.705	116.296	96.9485	80.6456	60.431	72.735	64.37	0	144.631	79.5469	129.741	60.2428	163.54
2.33333	123.356	194.565	101.219	94.262	100.843	92.9264	170.869	107.335	105.509	148.801	298.036	201.822	57.2902	70.4993	102.765	62.4863	88.8951	79.4806	81.7973	157.25	83.1092	213.578	70.8591	179.777
2.35	117.147	167.688	83.8085	120.55	96.02	120.705	165.445	90.5632	147.71	150.814	281.367	77.3439	106.604	87.1377	126.713	56.2817	79.8458	58.8295	90.9587	154.612	162.627	214.443	111.781	228.951
2.36667	118.567	142.293	101.772	106.946	112.037	179.132	217.889	56.2204	77.1034	148.831	193.409	126.947	56.8018	81.9208	122.63	68.8744	65.4023	79.9141	77.9053	133.354	52.6001	289.496	107.154	187.192
2.38333	156.467	206.751	116.865	105.216	106.531	104.925	226.643	59.7023	92.0381	157.918	191.705	264.732	66.3417	79.0511	83.9444	66.0954	65.6152	55.6649	22.5812	241.752	166.769	141.888	74.2264	127.366
2.4	138.669	195.806	77.2205	91.374	112.317	107.147	200.42	108.326	184.363	160.931	248.42	204.245	63.9369	85.5419	107.877	53.5989	59.19	71.8614	99.8267	173.853	177.642	173.841	70.7331	115.117
2.41667	130.273	255.278	118.5	90.5156	114.398	62.0495	218.938	132.946	131.408	120.97	284.06	178.57	84.0818	93.4274	122.424	68.0061	74.5371	53.4651	29.0385	104.601	135.279	212.514	64.2082	170.868
2.43333	107.552	233.836	96.8837	86.8427	103.579	111.428	264.261	157.149	124.206	166.512	294.584	147.567	77.9143	92.7535	122.135	54.8367	73.234	57.1337	42.1639	87.0667	104.761	199.454	87.9106	130.086
2.45	79.0906	182.83	67.9506	100.952	101.666	116.839	197.499	147.376	173.183	160.907	200.676	161.443	76.3509	82.9612	105.682	69.889	75.0863	67.1799	130.894	256.426	140.032	212.863	104.758	134.991
2.46667	103.582	182.47	109.038	97.5991	124.141	75.5695	304.057	95.4722	189.536	154.324	231.439	289.857	65.0623	96.0921	114.104	62.8311	75.4188	72.6353	85.3411	247.956	208.146	212.99	76.6232	102.345
2.48333	88.5255	206.766	78.712	87.5126	99.3826	60.3949	194.384	67.805	173.153	104.777	288.362	278.867	87.0349	87.9769	124.928	84.3281	66.2351	55.535	80.3939	123.888	181.684	175.655	113.202	121.051
2.5	163.696	222.805	95.3032	93.7786	98.7614	124.451	359.54	146.242	65.4248	141.399	164.751	176.244	73.0126	81.252	118.142	71.1811	76.6855	59.8709	116.585	94.8792	142.742	217.751	76.5666	173.964
2.51667	96.4488	161.84	87.4589	102.055	110.855	100.977	265.631	78.3315	65.7298	125.621	261.812	199.274	63.8517	120.518	113.275	60.4366	68.1468	57.9879	147.589	84.1901	139.563	284.433	89.2311	209.589
2.53333	127.812	220.356	81.9016	120.571	87.0915	79.287	245.509	124.043	79.9482	198.079	186.843	180.463	62.211	66.6603	122.975	64.1172	79.4926	61.6335	103.182	45.8717	151.719	261.757	78.6793	165.472
2.55	83.4745	154.554	120.032	103.272	96.9936	121.47	255.254	149.583	74.6973	111.532	250.788	248.744	76.3612	157.281	114.173	74.0779	66.7596	66.4857	84.4346	82.2579	167.957	162.46	61.7692	139.539
2.56667	82.5775	224.713	124.237	113.256	116.125	146.128	234.925	123.66	74.9957	122.451	251.347	211.826	73.8369	109.273	150.955	55.7048	85.9281	71.1167	83.7797	78.9196	169.661	110.559	106.051	131.599
2.58333	91.6568	141.621	82.5211	93.3968	211.186	126.169	200.321	89.6547	80.8341	155.052	269.018	149.769	78.8839	91.9467	97.7609	62.6414	66.8805	56.8058	79.3684	55.9794	172.639	194.261	82.86	157.656
2.6	107.972	193.908	89.5672	93.9321	85.2289	99.6798	249.443	84.3449	110.689	120.215	247.061	189.104	69.7366	109.099	147.85	62.2489	73.6921	65.0645	84.9199	28.568	115.826	289.015	93.7754	200.432
2.61667	101.591	235.398	91.7951	92.2168	104.487	117.806	256.282	94.1708	80.0203	140.31	274.899	276.913	64.7959	130.798	140.018	62.9542	64.5185	76.5215	97.53	62.636	153.944	221.354	83.037	164.195
2.63333	180.477	225.818	91.4806	90.7057	84.9312	85.0576	257.028	109.954	90.6594	121.016	261.042	228.671	99.5458	102.109	135.014	67.3829	70.4097	75.2806	93.7453	39.9476	110.777	169.822	75.4073	143.055
2.65	102.058	170.673	87.3106	88.0557	101.354	102.202	276.319	74.9583	89.9874	126.099	316.244	165.206	92.2494	114.423	89.5696	53.073	63.7954	78.597	79.1223	56.3809	125.84	92.2393	77.7954	111.019
2.66667	116.853	213.277	90.3136	109.824	94.3108	166.301	251.64	68.019	113.442	142.538	321.594	196.06	102.877	84.8802	162.993	65.3843	69.8815	70.9604	95.2982	179.686	141.659	133.053	61.5646	204.516
2.68333	91.5671	183.159	116.917	84.3897	82.5503	213.096	196.944	123.183	102.788	156.351	271.538	247.554	99.5166	98.7275	190.628	55.0095	68.3403	85.6375	89.0807	154.471	152.229	202.991	77.4876	154.183
2.7	73.4005	160.681	72.7421	89.4784	112.891	59.3463	237.131	71.8009	173.871	146.257	257.306	300.626	118.348	81.6558	124.224	54.9914	76.9615	68.6726	39.2832	127.821	164.322	223.572	83.158	137.75
2.71667	134.474	151.234	109.111	81.9839	97.35	119.161	278.044	94.3869	93.3743	106.288	217.413	245.978	57.5666	89.3157	178.052	71.7806	64.5846	76.8854	69.2373	24.7002	149.461	224.766	72.4913	156.498
2.73333	160.229	194.91	139.799	110.242	90.5468	120.654	284.764	126.573	103.586	126.295	267.37	222.265	68.987	83.7916	148.38	75.8409	70.1259	96.6259	85.5572	3.12526	163.217	222.119	56.848	104.77
2.75	63.5263	172.463	109.379	70.871	97.5566	105.733	192.702	105.884	70.5631	211.353	238.459	249.807	65.6399	76.8326	77.8061	46.3426	71.6225	69.1031	77.5763		140.222	161.999	77.6239	272.969
2.76667	89.26	208.251	118.781	80.8687	114.359	81.3535	289.131	87.5937	63.4409	106.159	242.834	271.882	64.2871	83.6694	95.2596	92.5459	74.9641	78.0251	80.0718	137.037	107.002	175.714	96.8647	156.175
2.78333	79.2315	210.677	92.6559	107.85	90.0984	126.052	191.917	140.45	184.919	153.608	279.143	216.481	64.2022	78.7614	81.1122	63.2104	95.2368	95.5824	94.7175	143.824	71.2298	213.597	118.233	29.9309
2.8	103.028	174.353	125.817	99.9787	132.726	77.8354	226.998	142.14	116.256	130.767	222.682	250.537	50.7511	64.7462	246.88	71.0067	64.8447	74.9744	101.308	294.768	112.485	149.757	154.897	218.418
2.81667	85.4284	183.402	67.3116	81.7028	101.044	65.792	296.22	113.391	93.5486	165.298	294.149	272.465	60.0613	116.409	255.804	58.4772	67.5287	86.7724	97.3733	220.878	75.0549	208.619	117.982	190.252
2.83333	98.5437	42.2241	74.8137	108.986	98.6537	74.3481	290.296	91.866	199.156	78.9311	202.701	239.817	64.7924	81.9688	308.855	64.5293	75.7976	83.9318	68.4907	121.287	75.3255	91.8116	142.27	201.139
2.85	135.728	247.747	176.407	75.264	158.371	70.7907	264.911	171.396	167.095	143.075	230.382	270.801	100.392	89.9889	502.232	70.5454	63.2998	79.9134	151.285	116.135	81.7338	187.189	82.2441	110.746
2.86667	117.169	189.487	78.1996	96.2071	87.4738	128.668	265.865	153.504	119.877	149.899	351.716	159.604	70.3657	74.7004	289.733	79.44	93.0684	93.146	77.0125	102.272	83.173	81.943	96.8535	183.787
2.88333	79.261	151.413	94.4919	106.65	102.641	121.683	281.066	96.4972	130.178	177.762	339.103	250.814	80.6296	74.1362	298.421	77.9758	59.4591	86.6566	67.1945	104.832	159.373	126.31	71.7841	98.7574
2.9	180.239	189.821	107.419	92.8891	81.9482	94.2774	286.957	72.7702	138.935	165.28	251.458	233.237	65.3914	69.8916	389.104	58.7054	87.712	75.2164	91.9518	98.6969	182.64	175.066	82.2904	111.472
2.91667	148.513	58.1781	101.958	121.079	91.3289	89.4999	267.339	123.216	106.141	156.153	230.184	294.43	56.8309	75.7555	392.617	83.9971	66.856	73.691	59.6996	27.0966	159.064	158.148	93.0645	193.575
2.93333	107.543	86.8678	63.8413	100.749	101.728	74.9897	302.683	54.7079	64.2638	124.718	269.692	268.551	66.1682	79.9538	385.411	55.6236	64.6103	88.9069	116.096		170.695	155.511	82.518	169.297
2.95	93.8116	66.9465	74.1085	101.888	97.1189	108.522	287.781	133.035	109.381	115.582	255.355	249.806	84.7561	99.3252	432.6	76.4221	74.8659	76.1237	77.0106		143.911	213.905	88.5796	139.176
2.96667	115.406	43.0646	88.5957	101.03	95.7876	63.7413	305.098	56.3502	113.024	137.853	254.408	233.697	69.9103	100.848	424.078	69.1824	74.7667	87.3467	84.3041		117.139	248.479	129.328	171.713
2.98333	101.841		63.6504	105.193	84.5091	53.2934	380.55	119.473	225.608	119.184	179.024	265.207	82.4092	78.9222	343.672	75.1513	62.2145	53.9029	81.1612		102.997	150.072	99.1144	206.329
3	188	175.044	105.324	85.1623	77.2303	114.579	357.026	89.3829	161.687	133.169	169.533	164.525	129.336	83.7444	383.82	99.9244	63.6169	58.8498	79.8938		110.73	175.436	71.4687	136.998
3.01667	139.442	52.8841	102.857	86.7591	93.1526	89.9107	240.673	73.2697	151.89	159.083	203.67	187.113	82.3438	66.6646	456.762	85.5849	80.9757	64.268	66.5047		113.333	260.899	74.7274	209.327
3.03333	136.665	108.537	133.209	127.853	78.6936	145.284	241.254	88.2835	156.245	133.109	251.486	177.644	65.4253	80.319	434.417	74.6731	69.0162	65.7782	106.444		134.953	200.311	75.0892	152.866
3.05	205.353	127.567	129.743	117.258	115.454	126.489	259.105	212.82	176.706	145.597	266.596	248.108	76.4799	105.423	507.875	51.652	63.7979	86.5983	98.4458		122.326	205.906	98.0215	182.134
3.06667	99.1534	64.0534	102.461	84.3324	220.015	101.063	274.816	95.8448	162.78	142.252	218.246	262.039	73.6317	66.185	463.517	61.071	77.0988	74.7286	99.0317		120.659	228.709	83.7409	120.667
3.08333	146.175	116.106	69.2059	100.825	99.0575	77.3471	188.758	67.6361	132.644	146.963	279.794	276.628	69.1278	93.5564	399.874	71.6415	62.4492	66.8473	63.6212		192.999	124.355	107.989	138.372
3.1	143.905	171.515	82.2859	85.1664	91.6163	74.9007	210.927	94.219	98.0445	190.22	221.656	235.152	72.6244	76.9892	283.653	56.9147	76.8467	59.5314	85.8677		186.073	124.176	81.1562	207.574
3.11667	131.696	184.869	92.0289	110.056	88.2845	65.6306	250.976	178.721	93.0215	105.915	213.024	292.265	77.0676	68.9173	161.413	51.0289	103.048	76.4227	66.9496		112.601	168.098	138.206	195.3
3.13333	142.151	188.607	67.856	118.297	85.5481	134.325	289.304	172.016	203.787	110.877	167.515	224.923	53.7773	104.662	479.895	68.0427	59.0808	79.7962	71.3903		138.078	179.123	155.962	170.525
3.15	131.438	61.5105	87.4878	97.8756	92.5168	119.283	289.254	77.4118	226.269	142.562	266.706	185.91	57.5815	114.25	401.348	54.8178	71.0055	68.869	98.2148		195.142	204.78	70.676	88.1974
3.16667	164.39	90.9144	73.5534	111.974	97.7364	78.6008	236.041	95.2419	159.717	110.006	183.786	255.226	62.6974	114.82	329.299	69.5176	75.7299	82.1538	91.2383		110.862	210.067	88.1301	134.534
3.18333	166.185	114.2	162.593	95.2703	103.295	73.8344	235.195	85.9843	141.443	160.134	207.81	298.634	59.624	83.1217	209.656	70.8014	69.6727	71.9073	81.5689		86.8917	171.164	59.201	123.895
3.2	66.6736	183.013	95.3393	106.411	119.193	89.5564	291.108	71.926	147.468	181.762	165.439	262.859	73.6707	77.5911	294.98	101.75	67.1012	82.8037	99.5222	14.1997	86.3065	253.856	68.7478	132.744
3.21667	88.9588	218.656	76.7594	102.09	86.3163	57.2755	210.529	71.4058	61.3793	173.977	98.8944	211.086	56.7033	93.9535	314.672	95.4	64.1945	85.0675	44.7026	138.047	164.774	198.682	84.3448	129.801
3.23333	97.1737	191.064	79.0044	86.3851	85.938	52.0578	181.829	85.4672	93.1677	145.445	113.194	229.632	56.4869	85.8219	341.763	80.6893	60.8825	75.7644	53.4817	162.019	69.8427	152.437	218.572	120.382
3.25	98.1053	238.891	119.351	105.651	95.4209	102.192	176.435	113.919	100.921	129.276	222.75	223.678	90.8924	74.9744	365.746	83.6865	61.0785	79.9454	77.6187	225.465	54.7918	141.479	146.066	83.9247
3.26667	119.162	59.935	87.8884	99.3307	87.3044	78.7799	216.032	141.699	98.0342	107.695	176.952	214.159	63.4258	92.9633	469.382	78.1569	86.2575	62.3018	82.7501	191.788	65.7884	94.1799	97.7499	156.822
3.28333	82.2743	164.432	66.2062	95.9447	96.9243	91.0182	279.979	141.613	186.206	113.678	140.167	100.146	72.2606	75.344	164.979	86.4208	52.8827	82.9259	102.707	134.925	131.457	225.501	71.9539	149.32
3.3	85.9057	144.392	141.438	98.8814	114.056	63.8428	244.601	119.973	123.206	165.36	104.92	208.406	61.8765	83.4644	63.8706	70.8152	69.0508	67.3174	103.468	138.037	189.133	195.734	93.1384	189.607
3.31667	108.574	252.605	94.2929	95.1791	113.463	91.3722	259.269	151.217	147.917	103.528	199.933	173.566	59.5913	79.7522	89.7156	78.4862	69.3221	68.6343	80.0657	213.527	124.907	205.18	67.9823	131.617
3.33333	93.1307	58.545	112.627	88.1711	139.443	74.9104	268.007	143.217	174.397	120.33	137.136	200.544	67.4697	109.746	67.5998	97.2811	91.9506	86.8433	89.9051	232.332	115.576	186.696	88.0829	88.8537
3.35	82.7007	260.159	60.9139	88.6825	103.488	97.0348	268.181	92.4197	217.022	81.4278	221.678	214.595	56.4147	66.2344	89.1488	95.6018	70.9009	70.0208	103.69	191.046	120.465	205.717	63.392	54.9684
3.36667	75.2459	137.838	89.5302	100.597	107.977	96.0279	201.204	47.6846	139.57	161.524	133.673	275.723	58.4229	102.186	65.2435	89.3541	68.4165	92.15	67.6446	87.6512	115.695	194.789	70.1796	93.4688
3.38333	99.57	74.8765	60.5679	104.798	109.511	66.7693	152.821	63.7197	117.098	156.239	186.137	287.067	53.6136	91.0593	78.5424	70.0795	87.4199	67.153	59.0353	50.6091	54.0823	198.486	104.206	156.07
3.4	93.9304	156.709	92.2598	106.286	95.603	117.034	215.217	55.2069	123.681	140.086	209.041	294.374	106.06	76.3895	54.8185	79.7593	61.5915	65.7901	68.5849		77.6738	219.415	80.4948	213.631
3.41667	128.404	117.485	104.386	101.309	84.473	154.896	225.441	103.859	143.69	166.627	260.502	197.83	88.9508	78.403	58.2278	69.5544	68.3825	64.6117	87.5235		146.764	304.117	76.4539	185.476
3.43333	175.806	168.009	79.2782	94.8111	107.054	87.2546	318.05	50.733	213.04	162.305	181.728	228.593	73.6037	82.3827	52.2087	74.0439	68.0005	58.5882	81.2142		80.8077	340.053	64.4979	135.408
3.45	159.79	182.429	63.3764	87.6286	140.334	71.0199	289.236	0.097482	79.74	101.786	221.542	262.725	15.6471	59.711	97.0083	83.2424	90.71	60.8052	79.8317		79.7253	159.172	75.5989	108.632
3.46667	111.761	220.769	118.368	77.6198	115.128	83.7896	220.696		64.212	176.458	158.772	217.841	55.3599	62.713	77.9555	76.4209	67.3185	52.7269	79.9602		93.6631	176.817	68.1427	87.9569
3.48333	110.278	290.322	76.5431	84.6283	103.918	102.84	249.474		75.3603	131.107	224.233	254.101	63.2376	84.1303	62.4882	96.4436	59.8962	63.8263	64.412		130.235	265.933	123.008	163.954
3.5	82.5733	110.202	77.6737	103.299	85.3292	65.8676	243.975	57.7144	75.7568	127.241	194.35	167.983	58.8179	64.0901	86.1425	86.2203	61.3296	87.739	94.3021		149.185	143.963	68.4297	159.413
3.51667	78.5865	59.6387	79.9975	145.032	92.5191	93.3465	193.566	87.6032	116.471	158.681	133.838	183.436	59.3499	93.6682	82.2503	78.0696	74.8898	65.6768	60.4156		164.584	95.6506	85.4914	120.624
3.53333	89.1962	164.645	84.6184	124.57	99.6544	128.461	246.224	63.8686	105.344	158.384	274.79	229.326	58.4001	75.1884	76.4974	79.0329	62.8371	59.2845	83.4331		63.2864	163.331	206.628	120.931
3.55	149.086	85.6538	91.0533	118.529	91.3159	153.748	230.805	62.4985	111.809	125.521	195.285	168.057	66.2609	85.1524	69.8982	75.0162	75.8378	60.2889	126.755		81.4763	157.214	92.3747	60.9532
3.56667	125.913	170.646	76.8541	86.3292	129.804	77.8412	214.092	125.362	90.3247	119.88	213.688	174.732	62.4839	79.8205	114.87	81.8852	58.491	72.0863	81.5048		62.77	221.356	71.4731	75.6151
3.58333	102.776	72.9456	71.47	87.4637	114.564	52.0179	178.029	91.7372	73.8253	118.903	209.182	146.818	54.8996	86.7857	72.6032	90.0866	57.0951	60.4478	81.1545		189.362	185.633	62.9766	161.423
3.6	75.6371	56.2098	130.09	85.3501	114.533	108.676	279.162	85.0759	72.4525	119.212	246.553	151.031	68.5263	82.3858	63.785	102.661	62.6044	66.4118	98.0947		105.776	244.102	68.5709	151.17
3.61667	68.7136	201.363	90.9288	100.305	99.2294	82.0424	258.006	141.11	169.335	137.044	195.14	217.285	57.909	81.7447	73.4268	73.2242	56.5543	68.0183	144.489		61.4536	199.769	70.5764	126.205
3.63333	67.4782	107.087	42.2108	90.6999	94.6245	83.7506	249.188	102.378	207.919	157.483	167.911	141.822	71.1423	141.943	70.1338	74.2835	60.4306	71.6842	75.0588		98.036	307.668	73.9214	150.845
3.65	83.5775	125.089	89.0905	76.8464	104.465	83.9131	247.169	159.873	104.856	103.11	157.728	254.325	54.8686	106.212	77.5455	72.073	49.3467	63.496	71.5335		227.185	354.936	70.8068	100.399
3.66667	125.877	183.997	76.1401	91.9291	98.129	89.4465	100.377	86.5971	68.6468	117.17	194.161	304.412	69.6536	94.7882	98.6115	91.7928	55.079	60.7413	66.392		112.586	169.48	62.9345	159.791
3.68333	86.5515	125.063	72.0084	84.5964	88.3849	94.4365	155.181	120.749	84.877	120.753	168.329	183.945	63.4075	84.4756	62.3786	99.9539	53.3823	69.6424	83.5917		141.793	104.33	80.4932	140.758
3.7	119.66	77.4282	92.9811	90.2672	103.177	80.8506	339.607	102.337	61.5443	112.608	161.693	199.008	60.6073	79.6754	102.3	92.6682	54.8383	70.0761	80.6315		87.4698	102.947	193.975	155.598
3.71667	77.5556	87.0889	99.1619	86.223	93.0291	66.655	276.661	100.226	140.757	88.3534	192.379	194.359	57.7633	190.018	103.458	85.641	61.3516	71.1989	74.4656		118.187	155.819	210.352	108.981
3.73333	110.55	83.2266	92.4275	84.6177	89.2184	69.4042	284.507	121.25	238.796	74.2213	127.019	217.953	62.4037	150.563	66.9223	95.5189	53.6564	71.3928	81.2602	8.34172	103.102	213.467	64.8681	120.221
3.75	98.0542	51.6886	95.3985	84.7344	94.4906	63.2201	282.753	86.5363	194.075	112.347	190.769	195.591	80.424	109.447	80.469	91.9554	55.2159	69.3281	76.0161	270.798	112.522	231.617	65.5129	119.324
3.76667	126.105	65.9159	99.7212	83.9632	91.7163	116.142	238.031	125.196	147.636	123.734	206.113	264.099	81.5816	121.289	73.5175	88.2194	67.0778	82.4861	74.8728	204.963	116.144	242.911	80.1239	80.8571
3.78333	164.706	166.474	127.645	90.2265	105.743	80.9126	254.543	135.204	97.8536	166.486	221.952	158.756	62.5067	85.7904	82.5259	82.8116	73.1538	71.5847	94.6236	78.4844	223.116	155.09	68.3546	82.1296
3.8	148.847	63.1143	75.8445	104.986	107.573	69.4844	133.251	172.917	98.761	92.3613	185.577	205.54	60.1844	91.4304	82.0707	81.6594	62.8694	52.0194	59.5261	56.3859	127.911	235.433	90.7476	110.158
3.81667	108.638	56.1171	70.1753	96.6505	84.5306	77.5808	245.43	155.446	122.814	91.0275	219.809	247.675	63.4409	94.1346	73.7907	75.576	71.6266	58.2872	82.8614	23.8601	64.6195	178.413	116.133	121.812
3.83333	106.095	93.7429	111.489	82.4354	86.16	83.5631	311.464	91.263	183.139	120.878	237.881	272.642	76.3872	82.0081	66.7582	71.79	75.8308	71.5835	94.8036		53.0635	207.713	99.4989	158.632
3.85	139.04	75.5914	117.376	121.619	80.5294	58.4666	210.614	105.518	212.791	106.42	169.391	197.515	60.6757	71.9467	82.4082	79.8207	61.1004	63.9337	126.531		61.2677	317.409	82.9555	197.067
3.86667	138.189	197.345	97.231	89.1662	98.9225	72.218	137.299	136.31	264.021	119.186	201.982	188.586	70.5579	71.733	60.037	71.1182	55.7572	66.3019	97.4577		72.8041	142.079	89.4885	165.894
3.88333	203.769	86.9328	113.57	82.0717	81.206	61.1587	202.261	76.0138	164.505	119.532	196.684	153.435	56.4294	136.411	72.647	60.6142	60.0272	83.0534	63.7612		85.4463	91.4131	66.1644	185.181
3.9	147.261	203.844	71.6417	114.202	85.4984	57.2901	290.818	76.0735	130.523	112.914	161.94	219.199	55.78	130.138	77.9624	107.869	70.8897	82.8696	87.9956		117.743	100.388	77.5242	155.972
3.91667	178.439	237.485	72.7378	112.91	82.6816	72.9888	284.661	150.079	119.446	97.2017	92.4339	238.979	68.1676	76.8756	91.0673	72.1315	102.541	53.4233	91.7703		143.907	228.05	68.6489	192.066
3.93333	101.12	118.727	70.2225	82.8622	95.1481	113.233	202.778	139.874	155.839	79.0679	258.986	241.316	66.3793	88.4117	106.338	74.7879	56.2327	62.8971	78.3924		211.694	97.609	88.5897	187.57
3.95	119.966	110.943	154.326	107.188	98.091	57.4199	270.634	116.642	215.599	127.607	143.077	231.814	67.1623	106.809	89.2872	97.6978	55.4715	63.5782	81.5992		206.214	59.0374	60.7883	210.683
3.96667	124.332	55.9868	96.5523	98.044	92.7581	89.3009	164.065	145.053	168.019	101.867	191.464	199.077	121.182	90.242	74.1421	79.3897	54.2109	52.2335	99.4293		188.77	198.495	72.6869	209.271
3.98333	130.976	56.8924	131.573	113.889	128.313	95.9624	212.569	115.083	151.394	115.581	219.978	231.627	60.7397	81.2496	88.8672	56.5632	51.498	87.3514	93.0735		189.611	154.806	73.6446	173.18
4	148.616	54.4156	144.617	94.5666	123.674	53.2481	283.435	91.3442	205.283	154.291	144.421	257.681	67.5465	112.135	64.0534	68.4993	57.3663	54.7401	97.8551		228.727	159.413	63.0443	150.882
4.01667	171.143	119.466	74.2201	91.8546	116.39	64.9437	204.248	104.473	221.935	126.143	228.051	248.922	103.351	74.1993	112.927	98.5778	55.9982	110.473	110.9		104.092	150.499	60.2247	176.291
4.03333	100.577	167.403	141.809	93.4281	75.2807	76.9856	284.053	86.4516	96.7119	153.282	242.774	228.002	57.8483	135.435	88.4494	88.092	67.48	61.8851	83.3344		90.8658	173.811	61.1101	131.04
4.05	94.999	203.871	71.0187	90.2347	122.208	96.4432	207.3	146.827	79.5751	100.137	234.58	209.711	79.0284	68.1749	102.848	93.0058	59.9829	73.8232	109.379	61.4945	82.9169	117.249	61.4095	202.363
4.06667	130.256	138.791	75.2882	90.7696	93.5932	90.1752	271.02	161.829	128.936	98.4989	222.699	249.648	55.9983	78.0653	86.2272	73.8864	64.8831	52.7759	104.506		67.6289	229.65	95.7241	189.504
4.08333	114.981	251.93	146.293	84.3956	112.595	93.0777	244.207	145.457	62.728	176.493	192.636	188.96	56.1203	71.3767	72.5613	101.687	58.653	52.8661	116.768	151.491	104.833	213.666	64.9603	83.6777
4.1	161.927	64.9045	83.0229	74.3078	107.512	85.2768	245.479	77.1506	167.667	138.552	253.254	186.713	67.6239	71.4848	65.3819	74.7658	55.8922	52.9649	98.333	107.646	216.966	96.2985	77.7935	146.263
4.11667	125.304	63.2667	65.537	98.4066	87.4658	70.4523	204.498	117.661	114.546	129.111	172.395	160.653	59.0979	145.955	136.949	119.584	68.1298	76.8438	154.735	100.553	159.537	207.066	62.7074	112.963
4.13333	141.419	60.6676	100.986	74.3666	104.58	57.8946	225.032	116.45	201.448	155.553	188.183	226.371	82.3573	67.3284	92.8594	106.298	76.8894	69.6033	112.653	99.5693	282.356	175.181	92.8627	186.305
4.15	139.719	41.0521	153.007	82.6122	94.1167	91.895	232.045	76.5219	101.643	112.819	188.07	218.744	60.9975	77.0402	132.573	97.2778	59.9491	63.8021	110.762	181.731	212.802	173.964	148.431	132.879
4.16667	100.751	60.683	107.797	77.2365	81.7231	82.465	169.553	81.013	75.2183	127.673	218.388	206.62	58.662	91.5335	102.898	66.2305	69.0707	51.8068	173.113	307.294	98.027	172.738	86.5204	150.035
4.18333	116.302	187.998	155.305	84.9275	88.8711	97.8518	176.206	127.821	90.1882	177.071	242.012	167.152	66.2726	125.338	67.9565	98.3171	61.8665	65.0566	205.667	238.632	201.655	183.717	69.5707	112.968
4.2	115.279	59.8987	129.453	93.2862	91.4591	72.4223	240.245	155.976	90.8507	114.073	178.385	165.572	62.5448	102.897	101.042	94.7144	63.4911	71.1453	195.061	94.5525	185.908	236.194	63.3504	83.9221
4.21667	173.994	114.369	106.203	87.6656	92.5491	59.266	237.877	144.107	84.0847	146.671	273.239	173.613	64.2857	86.3066	83.925	63.0587	67.9835	56.9654	186.954	107.077	238.88	189.993	78.0195	215.143
4.23333	84.4821	158.363	103.654	91.4528	90.0673	56.2546	234.303	91.3753	66.9024	155.35	80.4804	248.477	76.7917	92.9738	60.5129	88.5982	64.8688	52.1476	107.745	135.429	235.759	202.349	76.1937	230.04
4.25	156.583	40.0897	105.318	80.3435	104.668	65.1466	150.523	102.609	79.348	151.119	277.364	160.6	57.7627	73.5138	77.1527	68.3501	75.2499	56.1401	137.037	129.22	228.854	228.345	121.866	231.288
4.26667	110.468	170.983	81.8525	88.1231	115.426	54.2971	185.751	102.323	137.541	123.895	223.649	201.833	74.4639	105.245	59.1223	79.9212	62.0532	58.4347	129.98	93.6593	158.611	134.037	142.152	196.987
4.28333	125.127	76.243	101.878	74.6633	83.7801	63.7549	179.639	144.83	102.923	160.356	180.178	185.681	67.9531	99.5295	65.8175	76.6359	57.0015	73.8593	144.178	69.8226	140.104	220.821	113.739	147.951
4.3	93.6301	191.041	91.2835	80.1599	94.5729	62.8976	226.63	186.815	83.9934	162.167	164.076	250.084	63.5001	87.9685	57.2174	85.7644	63.6818	73.9645	151.415	59.8396	99.0687	148.95	78.9575	89.4901
4.31667	110.435	213.636	82.0433	107.878	88.8845	53.7514	255.574	86.773	65.8094	143.466	217.434	295.186	97.1726	86.0637	51.6553	105.175	74.8753	69.8342	151.643	32.882	89.69	153.42	66.3864	162.45
4.33333	79.3913	148.282	102.033	87.7802	117.347	54.3999	214.314	71.9404	63.3483	136.893	308.886	152.868	52.7888	113.391	71.4552	81.8241	69.0118	60.6411	148.44	84.2057	136.869	122.282	72.3087	138.116
4.35	92.097	189.627	87.4243	95.4007	88.7245	63.5502	165.808	81.0972	57.9343	171.171	212.612	217.365	69.1495	106.527	74.6191	82.3203	61.8133	52.9177	106.769	57.6254	65.7848	124.153	90.6469	164.481
4.36667	121.947	163.187	70.5869	91.0084	84.6821	160.998	266.048	106.314	63.2866	148.383	148.108	246.257	61.4113	92.7594	72.5704	87.6	70.3679	84.475	123.333	66.5685	60.5342	228.956	68.124	122.414
4.38333	112.487	171.1	70.3282	79.6188	88.5883	143.05	270.145	109.667	104.39	160.001	189.701	236.116	67.253	102.096	87.2953	74.1082	70.3187	67.0311	155.752	41.9883	132.296	300.048	89.1932	155.079
4.4	84.0797	199.707	96.9693	98.5272	103.38	75.992	207.659	142.257	121.296	133.287	213.335	255.566	59.3656	89.709	149.974	86.727	69.5952	70.3111	118.114	41.8667	106.677	141.153	79.191	175.967
4.41667	114.628	111.091	54.188	73.4482	79.1932	70.8909	262.616	160.082	98.1542	157.47	190.622	242.307	63.796	155.69	87.8312	51.7217	66.6976	68.0765	120.804	130.666	98.1046	156.654	90.5272	193.216
4.43333	139.896	138.876	112.215	126.595	87.1681	95.2757	213.865	104.05	154.814	122.353	244.653	212.257	63.7677	82.0673	60.458	74.0162	66.6458	61.6717	132.824	98.0318	114.723	200.266	135.11	200.783
4.45	139.448	195.806	81.2759	70.9743	87.5683	82.2997	219.179	88.7182	99.6667	128.18	216.781	254.615	60.0136	96.3473	61.2318	77.8593	53.4465	85.2236	134.323		170.701	216.039	96.1556	195.421
4.46667	125.255	164.536	82.383	58.5446	87.0644	62.5711	268.789	62.0044	73.6128	95.0051	145.124	277.067	54.5509	82.2534	66.0581	64.496	68.3694	60.5752	183.142		95.4544	171.703	88.9118	82.7958
4.48333	205.168	117.555	93.778	82.3312	107.708	74.5481	273.715	140.574	71.1323	106.976	149.547	173.322	70.0369	73.0942	117.446	77.5434	74.6125	75.7667	197.163		123.616	171.258	239.999	111.14
4.5	98.5507	177.933	79.2726	86.7507	91.5304	62.144	235.697	144.88	89.6672	139.117	178.087	196.38	64.7404	85.1499	95.5006	78.6359	70.3307	70.7538	195.972		132.781	216.813	64.1346	138.955
4.51667	86.888	119.65	79.4351	88.7281	86.6153	59.9204	205.117	76.2758	105.261	85.2333	189.613	182.591	55.6106	99.8725	81.6403	75.4433	60.069	63.262	204.424	23.4344	62.108	170.46	64.6314	80.685
4.53333	103.149	35.5584	119.255	95.3682	99.1278	66.9257	204.449	135.722	107.07	135.195	202.235	161.279	78.029	96.4646	78.6106	86.5707	61.4098	65.7927	161.036		163.969	126.322	61.0684	91.9099
4.55	95.5887		69.1293	72.9279	121.815	91.4987	223.424	77.6271	165.231	83.7892	254.979	242.121	60.5231	77.4851	121.388	66.1041	73.1399	77.6509	106.855		18.557	147.087	101.398	153.758
4.56667	130.693		86.5713	75.3455	89.329	53.0833	207.969	55.2035	127.967	125.025	229.16	191.561	60.8435	115.882	61.778	49.8705	59.3981	71.8061	87.6221			119.807	79.5418	91.1661
4.58333	115.844		70.9214	80.3714	116.748	59.531	214.725	62.8506	134.392	112.122	182.26	232.73	70.021	74.686	107.106	64.819	63.2881	66.3208	125.425			159.094	67.7971	167.884
4.6	178.318		75.9862	100.274	97.3859	117.47	185.28	75.5222	132.434	177.281	168.185	228.026	65.793	94.6862	126.573	78.2973	80.7215	61.3759	116.423			333.219	92.92	129.937
4.61667	126.739	91.2129	79.6564	91.1831	99.0388	83.8609	124.124	204.979	62.1617	156.349	170.009	221.563	65.4366	100.444	80.3091	85.8833	61.1116	55.3617	173.991			274.781	91.3546	197.124
4.63333	207.668	177.587	128.238	90.2689	171.825	63.7091	123.488	80.9785	60.3197	121.511	131.755	137.749	62.1854	136.281	81.0644	90.9567	52.6837	71.862	171.165		95.7347	250.432	52.6951	170.95
4.65	66	59.0216	112.092	79.4416	119.669	71.0434	103.899	87.4351	62.4818	90.5197	151.972	341.227	61.8159	111.427	106.977	69.2813	52.5009	68.6806	146.244		87.2425	255.354	68.2962	94.1219
4.66667	62.648	102.547	122.195	82.3941	120.415	90.4743	261.109	114.123	64.5315	105.772	180.741	228.496	84.1091	98.5058	72.1574	63.7071	59.8296	75.106	131.298		75.3532	176.187	131.896	151.193
4.68333	83.811	132.339	110.428	80.6372	109.595	133.276	194.814	104.903	73.9904	94.843	143.729	117.338	58.1853	90.0416	99.6386	90.7796	67.2317	63.6012	125.999		72.8898	107.407	104.096	159.345
4.7	110.427	111.084	71.2258	96.5161	90.7247	78.2533	137.835	128.593	61.3963	100.921	208.921	205.648	61.4538	83.261	53.6623	67.4181	60.81	73.622	113.124		75.7296	103.923	76.6428	147.049
4.71667	92.378	66.954	92.2226	101.74	84.6465	97.5997	188.785	144.445	159.42	93.6648	158.366	201.967	81.2875	98.9056	76.6547	67.1941	62.4832	69.215	105.573		120.409	165.145	59.3855	172.914
4.73333	155.99	76.5869	58.7397	83.6762	88.6793	134.836	266.224	131.204	144.759	138.509	177.849	154.856	110.532	91.7043	59.9295	70.7364	70.5667	86.9588	136.102		53.4437	163.902	64.6584	107.079
4.75	77.8055	89.6412	81.1187	106.584	82.9846	97.3761	267.167	87.6525	73.0861	126.761	126.327	173.145	56.1278	116.969	80.4326	115.923	71.6502	66.9038	107.019		80.3568	130.648	74.0111	109.097
4.76667	80.7352	139.714	121.932	97.054	76.0001	85.3907	252.028	66.4873	80.2344	104.715	234.315	131.352	69.2107	147.311	74.9991	93.7083	65.2557	58.0071	112.731		204.1	174.246	61.3095	120.753
4.78333	91.7594	16.0483	107.343	95.734	74.2865	106.479	232.364	70.7545	165.896	114.433	120.926	200.11	69.5196	82.1028	56.936	64.3932	69.9688	75.4113	139.77		178.301	140.823	59.5146	144.225
4.8	157.513	60.7386	58.9974	76.1337	110.291	122.33	242.198	62.2462	153.309	90.8499	94.8111	185.087	90.8271	88.7708	89.7701	69.8957	70.3195	72.6452	125.453		99.4232	163.129	71.6306	156.309
4.81667	95.3309	58.1974	65.037	99.1591	75.3056	93.5699	150.718	52.1055	128.476	90.0603	163.561	124.841	85.8492	85.7192	90.8189	76.0188	66.4519	56.989	106.09	6.49545	73.2225	211.845	74.2629	167.892
4.83333	146.243	91.7565	136.573	76.2566	97.002	107.535	193.528	98.4007	146.961	133.312	224.301	159.274	65.3215	88.7719	84.1902	93.4237	54.5527	64.2821	129.353	40.047	65.354	188.459	74.0725	171.85
4.85	107.034	54.602	96.6583	92.4141	78.6664	71.3027	225.37	143.937	199.258	95.7698	158.442	241.843	84.6425	70.3394	102.661	103.587	55.375	62.3633	99.3625		75.2596	212.603	53.0277	177.226
4.86667	92.2769	16.0055	99.2944	85.5922	76.759	105.944	228.877	113.803	89.1853	113.593	248.172	273.362	60.6879	88.921	60.8517	62.344	52.533	82.6357	88.9779		105.831	98.3178	75.1411	146.979
4.88333	74.6516	46.6033	82.4368	86.174	79.1733	98.7231	147.359	86.3086	77.5374	117.48	156.475	155.035	64.0771	83.649	76.9539	81.3239	52.1006	54.3349	90.947	0.461285	112.657	176.526	64.5708	151.322
4.9	107.291	59.7322	124.759	91.1278	95.1332	52.8822	104.067	107.131	204.971	123.347	240.301	240.79	70.9707	100.804	57.6695	73.7344	57.8095	83.8263	85.3198		91.4957	132.451	65.3286	191.132
4.91667	89.5617	54.2394	66.7961	138.671	76.7639	61.111	109.571	140.198	76.4323	130.821	137.173	172.538	57.6063	95.812	80.2762	67.8794	68.7312	70.3563	128.892		77.7732	126.237	68.9723	182.899
4.93333	100.465	115.885	66.6698	100.596	123.964	77.3045	262.992	151.166	100.727	113.839	209.321	229.821	65.3632	88.6777	69.3269	69.9193	60.3252	62.9303	145.325	51.8674	245.607	203.659	105.363	102.78
4.95	93.4685	204.169	68.4268	80.1818	100.133	163.868	152.818	134.893	128.815	111.022	187.576	189.064	72.7767	82.814	97.9569	76.6049	64.0481	67.8972	150.526	121.841	94.1592	233.692	98.8994	179.158
4.96667	80.7204	134.257	116.424	92.2438	83.0992	57.2692	194.229	136.767	73.388	129.005	210.139	245.315	62.6977	112.032	61.4549	75.0112	66.4007	68.0318	105.376	14.4524	194.749	191.823	58.7414	186.51
4.98333	93.6655	104.368	86.2115	80.3271	93.9105	94.8903	167.971	119.597	74.4143	162.958	168.817	278.249	55.1582	135.357	74.723	62.1081	64.0595	66.7272	145.518	86.4091	132.204	176.044	62.1845	139.843
5	109.632	138.724	71.2935	79.8633	75.5578	95.703	156.868	120.482	70.9977	117.55	179.157	184.29	55.9788	90.9097	69.7817	55.3723	66.9938	86.5708	144.395	106.076	96.3371	142.003	67.0377	165.652
5.01667	97.1068	166.037	84.7432	113.688	88.5388	91.2292	153.32	126.465	164.879	137.139	185.831	139.576	55.4668	80.5942	90.1941	80.8538	64.0511	63.7012	143.233	118.683	91.8876	164.274	70.5057	193.926
5.03333	66.0364	75.044	79.9975	75.3252	72.5662	57.591	155.652	134.454	153.311	134.768	194.878	194.124	66.2823	91.8512	79.8297	76.4919	56.4113	74.347	113.809	99.7457	114.604	220.82	59.1898	159.816
5.05	95.8535	65.9813	86.7082	78.3588	72.7481	78.9866	186.582	92.2284	94.5102	125.195	211.87	210.357	61.0794	136.558	121.509	58.464	89.845	70.941	110.771	90.4802	136.771	195.504	66.2477	132.104
5.06667	59.9954	105.195	91.9375	80.6668	93.1182	91.742	216.449	173.482	95.1127	129.056	184.682	151.724	59.3982	81.8015	76.5853	67.0399	59.2727	75.6846	109.356	68.0803	109.313	164.166	138.576	132.513
5.08333	69.8994	24.0852	82.678	73.4758	88.8673	85.0284	136.322	81.4484	181.717	142.609	183.245	218.897	60.4329	92.28	132.56	66.4687	61.6377	75.0499	105.336	190.296	64.7316	133.422	65.149	151.223
5.1	133.521	6.98848	83.3345	77.3393	72.5448	94.7041	101.688	99.9387	136.761	160.047	201.92	222.625	61.3726	86.9241	91.7773	74.0135	61.5324	73.1695	65.9277	146.709	74.2513	186.14	69.7301	121.982
5.11667	109.205	37.6904	99.6173	78.3822	83.1423	59.4102	127.428	140.117	60.8796	126.251	185.227	147.268	69.353	99.5739	111.788	57.7249	54.3294	64.5029	83.6213	100.142	72.2324	210.274	64.9999	199.029
5.13333	112.701	88.8577	82.1657	72.241	73.529	63.3282	260.831	225.857	62.64	104.425	242.001	209.124	89.7695	105.919	109.911	78.8575	65.0968	60.6717	69.589	23.9691	76.7661	168.791	65.1657	128.459
5.15	78.9663	117.626	76.657	88.3613	78.8995	100.91	147.136	258.86	62.7808	102.161	181.26	191.649	80.4221	101.588	84.2206	84.0216	57.7916	75.0809	57.0133		76.6094	169.731	63.6025	129.894
5.16667	86.8703	44.7217	83.3718	102.083	89.7759	84.5718	139.918	254.918	53.9003	118.136	203.194	190.292	58.3718	126.162	108.212	110.051	55.986	68.6953	54.1607		97.9887	177.971	63.5832	130.331
5.18333	166.666		143.001	62.315	69.5513	68.0197	205.472	215.21	209.713	175.298	178.951	200.539	60.3804	122.531	77.5399	130.731	53.2931	66.2249	60.6038		113.317	173.715	81.5712	160.996
5.2	98.4148		91.1171	83.2157	87.4303	89.624	193.868	162.912	122.371	102.426	265.004	271.674	63.3715	76.0893	82.3389	74.955	54.2851	76.1437	89.9912		109.117	71.2197	97.3223	139.69
5.21667	133.096	200.654	70.8514	72.0309	95.1669	101.801	214.167	158.845	243.448	202.457	318.025	173.485	193.821	91.6445	60.077	71.2771	60.292	70.0614	87.756		108.811	89.4193	62.9655	96.9534
5.23333	79.2084	206.7	91.7089	74.5827	79.1061	56.5909	207.575	156.19	74.4026	140.663	211.153	172.987	203.583	80.9983	63.7652	91.8873	56.7597	63.1556	102.315	7.05874	46.5817	88.834	73.9497	91.2406
5.25	73.2304	155.709	75.7322	89.0223	69.1655	53.3253	185.744	118.985	74.2583	149.54	229.315	220.24	111.303	99.2964	78.5488	74.7636	65.459	72.8373	101.65		175.649	113.974	93.0864	139.491
5.26667	80.7809	70.0694	136.32	83.4786	68.8575	57.4559	153.668	100.928	143.506	132.13	201.167	182.904	69.7822	80.6368	70.4199	94.2002	72.7047	67.4402	91.8485		81.4741	134.24	62.4661	129.805
5.28333	81.471	71.5394	71.5412	87.9673	76.4215	69.6447	164.81	111.315	235.905	130.966	184.927	183.52	83.1651	72.3802	65.0856	70.2946	63.3816	61.2148	103.139		70.5061	201.728	70.5134	181.713
5.3	84.2953	47.7165	76.9728	72.3082	68.4392	71.2075	185.703	106.181	135.06	137.273	157.083	217.436	118.124	84.2376	68.0395	77.153	75.8087	68.9845	88.2865		76.2418	250.056	81.1464	142.631
5.31667	85.262	50.7208	135.544	81.1741	53.0304	122.754	215.622	84.1756	116.145	138.915	240.358	166.816	73.2475	82.5033	77.8907	72.4264	76.2559	76.9727	92.4258		70.3336	188.712	65.6274	160.937
5.33333	79.7221	87.6295	104.353	88.8153	80.6006	68.0621	189.72	81.9991	143.663	105.785	128.012	199.688	100.411	64.6962	55.5602	70.2718	108.226	60.8072	112.095		73.5115	204.166	58.371	145.544
5.35	117.768	89.7544	79.8818	88.701	63.553	63.5996	181.843	72.5496	252.349	144.435	253.273	200.831	112.643	79.657	85.5548	82.8144	61.5844	61.7006	102.26		75.5255	212.281	74.6368	109.174
5.36667	140.731	83.403	97.5195	71.3883	81.157	84.9351	158.295	91.7228	223.244	135.302	197.134	256.044	93.8258	84.7175	78.1222	54.2172	64.1683	82.8636	87.5024	30.2088	171.662	223.03	67.1586	138.78
5.38333	70.8906	51.1549	90.8811	95.5697	70.068	85.2463	215.218	128.569	169.843	141.464	184.373	227.119	112.842	93.0845	69.3389	92.6177	56.9883	58.6112	99.7358	157.4	106.458	170.924	71.3177	96.5472
5.4	92.2401	60.5821	97.2679	73.315	64.1855	69.3839	204.875	144.961	217.914	164.645	209.256	139.257	65.1564	97.7101	69.4418	58.4485	54.591	67.5575	125.85	116.239	67.9378	193.069	56.9789	103.909
5.41667	147.527	62.4881	121.509	88.134	74.932	77.2382	287.01	125.946	164.905	147.373	134.104	228.453	64.0261	111.283	49.4813	82.482	71.1161	101.071	109.178	80.2403	54.2862	119.849	58.6645	157.134
5.43333	95.5874	74.7883	78.7577	92.1178	84.6946	116.52	203.818	89.5963	168.428	138.868	285.703	154.15	64.0776	62.5076	59.8862	78.3429	58.3035	56.8064	94.1372	125.125	188.879	124.763	73.6108	151.057
5.45	95.4578	60.0129	119.987	78.7296	81.8602	70.5011	247.74	136.385	191.414	97.3456	239.494	186.253	57.642	103.384	84.1485	72.7098	57.418	63.9246	83.7928	84.6479	230.366	167.076	59.649	140.516
5.46667	115.276	76.156	58.8797	78.763	100.263	66.8409	195.058	114.736	159.242	111.91	249.008	189.395	58.6347	88.0759	57.5847	66.4661	61.6185	86.2396	96.3869	83.8381	97.0684	155.315	64.4166	155.051
5.48333	160.753	62.5921	56.8695	94.7502	69.3626	57.455	297.134	113.883	168.101	130.433	257.683	200.391	59.7631	95.2224	68.1107	69.1433	49.9248	88.2654	116.272	77.1661	88.6252	193.362	64.8539	168.908
5.5	142.953	62.3917	55.6819	111.252	102.36	61.2999	176.085	120.668	106.442	151.132	164.619	197.717	58.9239	122.622	65.1991	70.1195	67.7134	78.044	141.589	137.175	92.5837	151.176	79.527	115.779
5.51667	85.9067	63.1266	78.3842	58.1088	67.3539	85.5562	99.2745	127.712	77.8233	150.84	152.248	131.509	63.4449	74.5124	76.7958	55.3606	49.0387	67.1895	112.021	228.507	100.68	185.535	94.0488	107.563
5.53333	69.3956	87.037	58.8908	74.738	76.0056	68.8437	132.897	142.221	96.0434	112.543	200.954	227.061	60.3551	96.7316	55.7571	74.1915	55.9106	57.1349	154.234	317.003	155.565	173.622	79.0161	177.499
5.55	65.0249	59.989	99.6234	91.3485	84.9842	62.98	132.658	86.4858	80.2876	131.844	205.143	186.972	63.4867	72.479	78.5724	70.9834	60.5808	67.3142	114.868	265.764	143.807	229.329	83.2311	103.802
5.56667	54.4474	72.6385	69.7481	92.7329	81.932	74.1441	154.309	121.293	118.94	104.01	233.051	135.145	64.135	70.1473	78.3309	83.6991	55.8437	56.7222	128.813	218.147	74.0051	193.898	86.7611	94.7371
5.58333	125.906	58.2709	107.571	84.2182	62.9034	112.039	163.015	81.9136	91.256	117.935	177.602	222.384	65.7306	90.5797	76.6144	84.9798	58.3048	56.3832	185.038	176.76	70.6738	200.68	61.2703	176.251
5.6	138.12	80.867	79.4235	78.6101	68.7125	79.2884	102.195	114.491	92.561	89.4325	269.072	137.396	61.2735	90.108	54.5377	66.5708	66.5282	58.5492	73.0326	135.873	72.3132	168.745	65.5549	189.128
5.61667	127.112	73.1483	79.1301	72.3639	69.5154	63.5416	137.646	97.7103	120.806	162.824	211.706	176.285	67.4202	77.8772	64.1158	73.4115	54.5273	58.7986	126.822	120.103	79.3429	181.114	84.762	109.144
5.63333	135.468	95.328	100.706	80.8624	71.8892	78.7896	142.672	98.4123	82.453	103.279	207.69	213.324	82.5581	75.4492	72.8354	74.6627	63.7545	54.878	124.355	72.2026	118.869	145.149	59.2555	117.626
5.65	98.6891	92.2366	72.2289	99.3345	79.4558	74.4081	226.183	83.993	126.587	113.485	206.029	115.426	60.0476	66.7341	59.4409	107.191	58.4755	75.3098	144.471	134.765	65.1429	178.159	59.346	150.28
5.66667	115.406	141.205	78.8841	70.4861	84.5051	116.901	181.014	90.0937	257.445	88.9823	184.408	199.705	55.2029	64.9591	73.1991	73.8021	69.465	61.9699	97.3638	97.4599	31.6809	159.818	62.7584	109.523
5.68333	98.4644	122.729	76.2636	112.515	79.3356	101.826	215.004	111.789	129.438	102.701	182.824	186.129	59.1059	95.1582	78.6658	96.7424	48.084	60.7511	100.851	156.676	201.216	227.244	66.1285	146.64
5.7	101.792	134.829	76.4045	57.2902	72.0445	72.753	75.3009	85.2203	91.8969	102.854	215.81	251.366	60.8597	92.6542	65.5888	69.3898	48.8739	71.9686	92.7902	115.774	164.207	191.67	109.913	123.233
5.71667	97.8087	145.368	109.578	69.3749	72.6575	59.9464	134.942	83.9791	79.1545	119.897	218.305	180.86	58.728	102.576	95.377	77.7698	57.4141	69.6278	102.967	173.796	67.9975	209.684	61.6457	109.249
5.73333	109.01	149.849	75.1199	75.9538	74.5356	58.8471	212.203	115.744	98.4192	155.058	140.768	249.3	61.3987	98.2275	96.919	79.5231	70.0582	64.6342	131.348	168.048	115.004	139.736	85.5274	112.483
5.75	120.24	196.947	109.865	80.6903	83.6234	70.9045	137.052	92.7645	106.255	166.73	188.914	139.818	71.2129	127.157	84.1283	83.1532	62.8541	60.246	133.864	106.943	131.327	108.28	87.1047	120.614
5.76667	112.477	146.857	135.956	85.6814	89.8134	64.8197	210.128	99.4931	76.6281	81.7809	237.455	181.964	54.0381	140.711	55.9696	72.0426	56.8714	65.3837	121.879	64.3492	127.115	78.3366	138.214	171.378
5.78333	72.5765	42.0312	105.921	89.0671	79.2116	68.8591	239.071	144.245	112.189	102.686	149.374	123.525	57.6854	70.8814	103.003	58.2525	52.0498	75.3536	113.432	81.9155	117.474	155.449	65.4813	174.596
5.8	138.325	46.1182	125.074	79.4241	76.8864	62.5889	171.85	101.423	117.214	102.335	193.924	125.081	105.773	61.1371	56.9536	68.195	51.3501	68.6488	74.4618	88.048	153.429	167.145	135.52	142.923
5.81667	89.5865	98.8352	103.982	80.432	77.1978	110.485	122.81	84.3306	80.777	88.8776	183.405	207.804	60.4065	83.7685	60.9293	61.7598	59.2073	75.8104	94.2323	81.0674	135.72	175.362	144.374	138.02
5.83333	80.9929	107.164	127.129	91.738	85.7994	62.8134	123.626	87.8875	162.932	84.7883	264.809	200.886	58.3335	68.2883	55.685	79.304	68.5616	57.0304	76.426	117.041	174.104	218.096	152.953	117.401
5.85	57.3605	80.091	140.877	81.6413	92.9927	56.4862	149.803	122.605	196.519	105.127	233.688	94.8034	64.6509	73.1803	96.1849	72.6854	51.7673	58.8894	151.945	267.93	163.01	200.164	81.6658	135.6
5.86667	105.519	56.3679	66.7969	65.3172	82.1896	105.038	211.008	61.044	215.453	136.626	166.983	143.505	62.829	78.898	126.52	62.475	55.5894	69.8889	130.108	262.923	169.404	236.971	107.376	122.444
5.88333	100.627	101.417	95.5559	69.8113	86.9414	59.7535	222.513	175.021	192.902	81.1046	281.438	65.7779	54.3686	100.718	69.1021	75.8947	54.7618	63.4836	110.191	187.598	175.404	180.537	107.043	135.662
5.9	70.6643	207.558	105.051	69.487	96.5839	100.689	125.989	89.2574	151.96	156.075	278.799	258.6	65.5108	71.4563	55.5251	68.5539	50.3314	62.0544	118.598	195.013	208.264	188.1	89.8216	118.113
5.91667	111.09	153.003	99.6615	72.5481	78.9773	68.7647	166.617	48.6072	158.522	137.476	193.058	218.826	67.0442	111.293	79.5636	68.7366	57.6142	72.7938	192.612	191.907	161.739	160.414	118.083	108.7
5.93333	121.642		63.8067	80.0955	88.3954	60.397	226.716	98.9908	107.856	103.243	180.745	154.883	62.0819	82.6266	61.9439	62.2919	56.819	78.7933	196.4	149.93	117.864	159.975	63.8295	166.74
5.95	108.073		75.4922	81.5412	66.5447	75.8401	283.839	115	61.6055	117.583	250.03	157.942	58.1014	85.3744	76.2725	68.2059	57.0682	56.0406	163.91	141.645	97.4463	32.9484	53.0705	145.113
5.96667	63.7593	66.5946	93.4287	82.6536	94.5174	81.9186	277.239	184.557	103.693	95.2375	165.61	203.794	50.8499	126.179	62.7596	76.9558	55.5688	66.6505	111.399	121.548	80.3154	31.3556	60.843	71.3758
5.98333	127.946	83.8564	98.7262	70.9136	83.2401	95.0176	144.955	110.412	130.279	103.543	138.991	217.955	58.8409	99.7004	57.0556	76.3181	54.8564	67.12	94.1503	117.987	68.9711	150.55	92.692	138.179
6	78.2545	77.7912	88.7032	73.4726	71.3892	77.8569	150.921	75.3851	81.4535	119.754	214.027	152.152	59.5807	87.9681	67.4605	72.9031	50.0408	71.9774	98.7859	112.278	228.274	181.011	86.42	148.678
6.01667	76.0294	74.3671	126.743	120.266	81.7067	68.4545	124.884	19.5562	125.724	115.845	195.778	122.506	52.1012	71.6702	58.6635	74.6157	64.7194	73.7983	124.729	75.9819	126.831	135.353	71.8077	159.707
6.03333	78.8269	126.323	85.4504	101.25	103.359	59.2453	224.083	174.729	135.363	139.97	199.166	191.61	51.095	135.089	74.8115	69.025	48.2437	68.764	159.014	106.629	82.2013	153.969	62.9248	76.1498
6.05	64.098	148.95	93.1495	80.6551	70.3992	75.8622	160.167	168.867	219.188	108.858	210.672	232.487	66.7277	83.91	80.1786	67.2149	51.8962	55.2847	162.95	122.88	111.357	235.552	75.905	85.3226
6.06667	86.6578	165.495	77.9398	63.1071	83.5898	64.5927	210.927	91.945	153.777	147.528	209.62	150.578	62.1746	72.4305	71.5227	65.4804	55.3263	74.4559	106.399	117.633	56.9452	60.2573	99.2013	118.26
6.08333	84.6523	131.632	70.7634	90.3761	77.0878	62.745	132.4	152.021	132.948	130.683	131.874	129.152	87.438	89.2107	163.614	85.8717	52.5741	71.0437	125.355	61.6528	59.2222	62.5295	55.4912	103.867
6.1	78.2446	154.903	85.6599	102.592	68.5539	96.0398	200.498	145.913	203.583	170.165	172.973	73.5022	93.3121	77.6375	81.3813	64.3941	48.1524	80.4522	110.583	40.2699	60.7339	149.669	72.5838	193.109
6.11667	70.5037	121.399	71.3213	84.6471	78.6425	104.288	120.056	153.963	162.659	177.931	192.237	88.7755	54.0252	81.8892	62.3304	76.8302	46.7844	79.6928	144.429	44.4849	73.849	200.133	64.8526	195.331
6.13333	70.4173	96.5872	100.432	70.1199	79.777	82.0292	218.121	139.979	141.247	137.254	167.553	141.758	59.4719	67.0804	73.0529	81.5113	54.0491	65.2019	123.187	47.0774	105.496	149.261	114.119	79.0235
6.15	87.1656	79.9976	84.0702	70.2074	81.247	122.44	179.2	124.472	144.715	176.004	197.3	204.221	63.858	97.7834	70.548	79.9938	56.9338	80.9842	144.534	121.098	113.799	191.717	102.696	103.242
6.16667	110.653	68.8907	72.5281	77.6104	78.6116	95.5718	180.826	112.062	215.364	130.189	180.953	129.505	58.5685	83.9112	97.381	82.6742	54.4043	46.6269	132.733	104.028	133.934	206.11	74.8941	236.42
6.18333	80.363	73.4161	79.2828	70.0697	127.273	90.2894	112.772	132.55	231.918	128.059	181.419	158.026	58.9958	79.0483	73.8517	88.1337	61.984	73.8789	136.69	110.65	213.155	137.178	67.3728	92.4752
6.2	115.242	59.9439	71.222	82.7492	71.6218	89.5643	269.466	115.012	174.517	93.9047	276.154	159.476	55.7419	77.5447	75.4708	78.8677	59.5052	77.8542	123.418	99.0974	101.019	178.966	108.969	130.351
6.21667	55.7702	80.5823	89.8005	88.1535	74.6207	70.0682	170.197	137.279	78.426	118.23	137.518	152.509	67.2957	106.274	74.73	81.6035	55.572	62.2664	127.132	49.2901	195.491	159.627	66.1808	157.294
6.23333	74.0385	109.335	70.1135	80.1091	73.6003	99.7739	282.25	130.729	163.353	132.019	192.529	150.331	80.1389	94.4078	65.2041	101.45	81.2799	55.4323	174.841	133.248	72.35	70.2948	57.2875	168.992
6.25	81.2839	95.6582	95.7845	79.7288	81.0195	60.6276	199.004	141.491	70.8391	142.235	199.559	168.498	62.8721	81.9482	60.2451	61.2878	53.2709	68.2449	145.607	179.757	57.1634	110.189	69.5495	99.6042
6.26667	63.9725	146.375	100.214	72.8453	93.6368	67.0525	205.24	165.322	51.908	107.83	192.182	204.71	63.252	89.61	97.5797	73.6583	51.1066	75.3772	208.454		194.915	74.0473	68.7549	170.647
6.28333	129.134	137.105	67.2017	80.7575	88.0991	71.0223	245.298	55.6969	118.483	104.914	252.96	137.58	78.7097	90.5411	66.2283	77.8793	53.1093	76.7961	197.851		107.332	183.987	56.67	58.7784
6.3	68.5997	148.888	69.9501	65.25	82.5715	60.8014	164.062	50.7948	194.097	119.521	227.846	131.128	96.2271	106.902	63.6608	70.0314	64.4263	52.7414	120.177		193.296	136.906	74.2018	175.744
6.31667	62.8355	198.117	78.4272	83.7468	81.6755	79.1273	204.284	97.6497	112.714	95.1461	216.828	199.383	77.353	77.8845	61.3247	51.2037	57.8241	66.3531	94.6096		161.536	117.222	66.0186	183.51
6.33333	74.8337	135.908	78.9791	78.1591	78.1566	90.0136	256.798	237.282	138.205	137.396	193.403	165.776	61.363	83.1611	85.4932	82.3011	56.1626	80.9228	92.9651		211.788	96.1774	75.9695	138.988
6.35	64.7143	56.0833	75.2637	86.6033	130.48	114.549	231.733	144.608	99.8714	121.978	205.557	153.443	49.8562	71.6339	81.6298	64.0301	55.5078	71.8642	80.1276	34.131	108.757	205.143	78.7602	96.9415
6.36667	185.376	119.262	71.2024	71.1968	57.1813	56.6257	300.111	62.9246	106.05	92.4506	213.776	191.741	46.2501	91.7786	81.4551	69.3146	62.0232	81.536	134.94	42.1617	153.679	106.111	89.6034	108.956
6.38333	226.553	64.9361	85.1498	79.8506	88.0526	67.1818	299.327	48.7549	83.7113	120.28	141.314	199.819	57.2269	75.4058	92.8673	72.6969	59.8514	84.8514	153.274		124.681	133.752	96.3613	110.265
6.4	254.462		85.8601	86.3353	78.2875	103.405	186.33	84.6715	124.203	84.0569	139.918	136.957	81.0953	86.8887	77.2751	62.2024	56.9267	62.5724	165.878		103.652	196.8	90.8352	153.064
6.41667	197.088	62.5393	89.3456	62.5699	73.2107	51.3576	324.906	215.619	68.9412	105.782	147.372	122.675	61.9701	75.3484	64.4561	66.208	59.7653	48.5726	84.183	20.7898	164.855	191.806	64.8357	172.975
6.43333	112.773	142.976	98.6789	84.0956	92.9961	54.6037	205.455	140.035	59.9435	159.705	190.056	185.424	59.8186	75.5168	73.8177	79.6322	59.3835	74.2473	174.578	111.263	179.015	217.952	62.7988	180.686
6.45	155.213	110.03	76.3398	92.1439	74.2807	61.6214	297.795	133.493	54.3615	97.4107	210.333	155.856	65.6141	79.9846	91.164	62.4482	56.4063	100.222	182.244	133.763	232.417	200.199	75.0384	107.609
6.46667	111.312	113.579	103.697	81.9898	80.0678	63.6435	273.552	117.63	136.746	91.0086	110.816	153.191	70.436	74.1105	87.6874	65.5607	61.5321	56.3779	154.028	165.389	141.934	178.248	82.3315	110.261
6.48333	78.034	109.348	69.1798	70.6589	82.6401	89.5393	320.96	94.2897	252.669	107.574	173.998	118.787	79.3525	75.2965	80.0715	63.9799	59.6934	59.0994	183.254	103.274	124.361	122.768	90.6217	178.973
6.5	88.5065	188.126	70.6191	78.9092	68.015	38.473	327.555	140.155	171.724	107.352	163.088	118.377	54.7808	90.3037	86.1006	77.3295	57.0159	51.817	142.742	147.441	229.186	93.2863	80.841	172.258
6.51667	160.129	54.9966	110.31	77.6691	87.2509	130.676	313.554	77.4299	118.876	73.4348	207.717	165.793	64.7236	82.9263	98.1533	110.128	62.9695	74.4995	111.64	133.364	99.609	143.937	71.6402	134.869
6.53333	85.8956	64.1058	77.5529	73.911	82.4494	101.93	292.513	73.3246	135.75	85.0316	207.204	62.1318	77.4428	59.7391	72.1727	58.3255	64.5248	68.3281	152.617	120.672	145.899	244.027	72.5795	163.091
6.55	144.453	40.9158	118.991	91.5355	63.0747	92.3744	348.703	132.538	96.2208	128.656	189.431	113.941	70.9408	87.6265	61.8548	69.539	53.5177	70.823	147.271	134.464	121.193	161.546	75.4688	130.791
6.56667	111.765	39.4263	82.1341	88.901	72.1175	69.1879	343.53	144.316	92.4596	113.675	224.609	134.603	61.9971	82.7512	58.4155	62.2056	55.487	62.2891	175.739	126.055	137.57	120.042	63.626	84.7111
6.58333	116.448	106.814	85.9171	72.0302	77.8086	80.1745	311.815	65.2668	75.2818	88.8498	205.934	200.525	65.8998	68.9168	83.7063	72.811	58.8292	72.6691	151.101	171.693	139.024	155.856	60.7773	143.482
6.6	85.7391	65.1496	79.9451	80.2257	71.5197	78.6832	278.875	115.243	145.513	178.867	236.273	212.781	64.9008	64.4383	100.855	71.7127	57.1576	78.3901	112.001	123.344	60.0965	173.689	101.448	115.431
6.61667	82.1261	89.8033	133.381	75.5004	70.1207	69.7398	258.603	119.939	120.658	142.854	162.976	200.881	69.2775	61.9571	84.491	69.6525	64.0022	58.4003	196.561	104.68	56.1394	207.987	79.7374	125.148
6.63333	129.373	49.2939	93.7559	66.8746	78.387	88.8191	188.947	109.568	95.2573	117.38	227.199	270.827	77.9755	73.5881	81.0294	81.9696	57.4302	79.3487	130.101	88.4466	94.0517	264.535	66.697	110.845
6.65	65.5687	46.4303	99.3002	85.569	74.1136	70.068	289.773	114.357	81.0753	115.278	195.853	73.8071	66.1321	76.4244	80.1366	90.8143	67.5415	59.592	113.059	95.1721	74.0524	127.861	80.6976	140.062
6.66667	70.1551	48.7289	95.6407	69.082	72.1219	54.9426	369.602	101.888	140.187	96.2946	123.217	168.956	67.6498	76.6213	57.9875	71.8693	57.924	56.7488	158.01	141.237	89.5805	224.494	79.6452	142.369
6.68333	80.8039	52.9769	117.792	81.614	81.4688	61.929	320.433	104.922	116.118	81.5883	164.1	171.884	104.463	87.9077	61.1008	74.9893	57.0132	58.67	131.3	119.254	117.85	225.899	73.3258	150.894
6.7	78.9164	50.0106	65.0959	60.226	66.6013	60.8293	281.832	118.522	149.958	98.8533	201.588	175.378	86.7612	73.1222	58.7037	69.1381	57.8711	82.732	170.441	207.807	106.564	243.591	64.1914	148.471
6.71667	102.935	55.7478	73.5017	72.0795	92.3848	84.3445	339.454	99.034	152.96	144.508	257.273	78.5732	60.5298	84.3583	60.8204	62.8836	59.0167	59.9584	155.888	92.7061	108.392	187.237	66.1299	188.426
6.73333	124.649	96.4166	72.1114	65.8861	75.8127	95.9965	318.393	104.49	149.197	117.543	134.554	226.364	68.1798	78.5126	80.0121	67.4702	59.444	73.9713	180.636	12.114	165.973	130.367	58.8347	174.112
6.75	116.226	55.0697	86.6479	80.7176	86.4978	61.4094	290.367	140.538	127.705	100.463	144.557	147.764	72.9613	77.3974	68.36	86.5867	58.8745	56.1998	135.895		241.427	205.36	68.3075	123.33
6.76667	126.273	39.6501	68.0503	76.5555	76.1304	82.3619	307.3	127.11	134.414	84.7244	123.308	157.814	74.0256	83.4348	60.1798	54.5648	61.9893	79.6992	185.606		109.732	158.648	95.8906	164.206
6.78333	77.7737	51.192	64.0696	75.8855	80.5829	65.0547	261.778	96.8058	149.772	86.3303	187.957	159.886	73.5606	69.8428	63.1358	51.0065	65.5679	68.5943	143.894		109.856	139.804	65.6023	103.847
6.8	61.8943	45.0324	98.7261	72.7538	86.0076	99.8784	270.665	145.572	153.608	107.356	129.564	202.05	75.3488	75.0652	66.8485	60.0954	52.1018	81.3772	101.016	55.2843	113.971	186.245	69.1815	79.9767
6.81667	83.413	46.206	73.045	63.9615	65.962	61.3921	320.547	146.473	162.07	159.529	160.346	172.423	72.9326	75.3482	75.62	73.2722	55.2699	65.942	91.0782	149.175	116.782	219.718	64.9227	140.093
6.83333	87.2295	44.9548	66.0627	72.3413	97.0759	90.6467	316.474	148.187	165.943	106.338	229.118	138.678	99.6639	76.7149	67.2403	67.7366	52.7629	76.9718	121.098	118.594	206.879	194.935	83.2285	147.487
6.85	94.257	53.8213	67.7012	76.3722	81.7301	76.9706	325.945	64.1806	105.382	136.022	210.345	173.254	67.3477	156.867	57.8153	68.2162	57.178	63.7245	134.404	126.014	101.512	233.825	78.8717	124.548
6.86667	85.4445	53.9219	66.6747	73.1715	83.1398	89.5148	295.052	57.3523	95.2321	109.887	186.289	136.659	62.3714	145.147	70.5462	66.8889	62.8096	71.7229	106.193	139.83	180.304	247.15	65.8428	141.821
6.88333	122.783	48.1809	67.8443	82.1691	59.8318	86.7177	326.973	62.8008	104.884	148.053	189.7	158.327	58.3503	66.5848	120.355	72.2324	54.635	80.7691	152.251	112.142	135.059	217.838	59.7181	135.15
6.9	119.984	74.5496	99.7078	70.2847	74.7018	59.5855	254.951	71.408	209.518	155.418	222.183	170.941	61.3312	98.0037	69.0332	62.3383	57.8761	59.4585	121.583	120.08	174.464	181.516	69.6286	159.865
6.91667	106.121	54.7687	116.944	69.1164	73.7232	96.6198	287.129	170.439	138.821	108.169	193.098	148.871	64.2158	61.1897	73.7029	78.8706	52.8191	71.4082	134.427	135.529	255.859	190.263	75.8735	79.8118
6.93333	275.408	44.1546	103.437	59.2615	85.64	58.2479	280.28	120.762	80.1066	156.92	200.28	151.658	59.2041	81.5788	55.7182	64.0682	55.8227	64.7486	119.269	222.164	75.7703	64.0236	83.0528	129.632
6.95	162.253	51.2694	77.1103	83.3468	65.3266	117.552	338.029	108.49	173.489	110.373	194.681	125.333	60.2255	66.4007	82.9092	83.2628	51.3338	76.1252	83.8285	141.247	36.6464	141.347	56.765	111.393
6.96667	160.257	51.0574	73.7685	73.7238	85.156	55.0368	261.789	121.688	68.0846	115.552	105.359	149.915	63.2173	123.614	71.3008	66.9943	108.903	72.1702	99.6553	162.352		200.702	78.5738	163.209
6.98333	188.131	49.6468	72.571	73.4964	81.0247	62.5918	277.769	123.326	65.8192	113.313	205.86	82.6094	57.2525	136.893	52.7414	115.189	78.0461	76.5906	92.8955	255.257	164.475	170.113	80.2488	215.89
7	133.921	55.8795	153.02	71.5057	69.8512	61.4014	238.56	96.3559	94.9077	119.863	203.427	221.725	58.0165	60.2128	55.8999	57.8682	61.3162	67.958	105.169	232.088	78.8897	154.605	71.3424	145.074
7.01667	157.032	58.5377	76.1447	60.7417	115.505	57.0989	227.739	110.991	86.3391	92.4858	198.949	172.149	65.1374	68.0676	55.3306	79.9538	57.8121	67.2676	118.191	189.808	155.507	168.859	70.8082	117.247
7.03333	186.915	113.634	75.2471	69.5448	85.061	68.0258	244.191	158.779	147.288	90.5164	199.214	163.564	79.311	60.6181	63.465	84.5809	52.5521	78.6293	162.959	238.032	117.13	218.764	64.744	92.7741
7.05	129.432	41.9995	84.4593	76.5377	74.9542	87.1747	222.771	123.537	162.952	171.039	186.106	169.68	55.4936	60.8589	72.5741	82.0229	51.6869	71.9582	214.915	224.096	180.028	226.889	60.4297	58.8367
7.06667	126.809	49.1013	82.5323	66.9321	107.92	61.4857	275.749	120.279	110.516	106.442	208.77	237.273	55.166	65.0319	69.4859	72.1592	57.218	70.2692	180.383	31.9364	122.539	246.436	83.3044	95.6419
7.08333	137.774	48.9613	106.837	71.9054	108.602	86.5804	212.904	121.379	92.1496	95.1566	191.048	223.744	55.6227	66.6406	55.8049	88.771	53.5025	66.9326	232.659		101.644	167.354	72.7537	158.78
7.1	105.73	52.7115	65.4806	66.9068	105.861	83.0927	223.7	115.973	80.6735	107.307	224.04	187.713	67.1725	63.5759	62.8965	78.9628	58.3368	71.9519	128.521		48.2201	217.861	135.053	127.438
7.11667	141.539	49.4742	79.2102	79.8522	79.9007	61.5029	265.206	119.052	71.7846	87.2685	198.882	186.109	69.572	70.2529	109.195	76.4039	67.1695	65.3741	112.561		92.8349	143.38	76.4079	98.7101
7.13333	151.018	104.162	75.9847	90.2505	78.1779	71.1605	237.816	168.719	81.086	82.3594	161.279	174.168	81.0928	103.607	55.7212	72.1276	51.0556	77.8551	180.607		52.8026	159.376	90.8275	119.795
7.15	129.473	169.095	109.443	80.0327	100.24	88.5327	258.414	116.205	79.682	98.1856	186.669	157.152	72.0692	79.3363	73.7247	71.2456	57.76	71.7812	151.111		64.2755	194.886	66.9597	187.778
7.16667	137.298	105.328	59.5522	70.534	80.4159	55.6193	293.892	112.857	83.5736	113.176	249.91	189.028	59.2969	67.8749	56.157	69.0106	51.6903	70.1436	187.243		88.0477	137.563	84.4567	176.74
7.18333	111.726	179.369	59.5511	105.326	99.8233	67.8191	234.945	111.468	90.4206	146.926	146	206.664	59.4722	129.227	73.9241	76.9328	62.9646	62.3262	131.33		108.041	128.68	64.7483	116.595
7.2	110.29	218.174	122.426	65.5581	70.9139	30.3916	336.031	190.045	72.126	140.988	128.579	270.183	63.614	73.9225	51.5356	86.4134	57.462	54.0159	243.393		106.372	127.964	56.9141	169.839
7.21667	125.269	129.554	205.726	63.9836	82.0854		297.49	114.633	60.1619	72.3858	155.384	143.222	69.702	69.5041	69.2306	66.2959	52.6595	96.8102	154.005		126.277	127.095	84.299	70.5281
7.23333	93.9031	139.489	57.5252	53.5645	64.9013	34.3149	245.303	141.941	60.7464	71.0238	230.583	198.61	59.7218	71.0244	79.295	77.1177	62.3752	56.1572	89.0351		153.074	194.376	65.5476	135.182
7.25	119.396	92.2108	83.3908	73.9273	63.8315	68.7037	220.59	164.351	54.2701	133.318	188.257	118.609	149.586	75.6294	172.048	74.6759	50.9681	67.8648	88.8172		92.1392	192.661	65.5174	169.044
7.26667	106.656	65.8074	63.9334	59.3482	67.7114	62.524	213.131	73.6416	77.3005	171.14	225.752	157.787	64.6025	69.435	121.65	97.4842	47.1004	60.1274	92.89		60.0237	207.934	92.401	98.3647
7.28333	171.614	59.3677	57.7637	79.7194	74.2545	83.5907	286.741	84.7601	81.4638	94.8243	200.51	201.72	66.7602	69.886	67.5078	109.276	58.0406	72.6063	115.837		63.4972	242.624	85.9468	113.91
7.3	108.723	61.4585	61.9476	73.5008	74.3284	105.858	217.601	101.441	67.3894	58.609	211.599	171.123	59.5041	80.7612	87.0923	57.8772	55.943	69.3129	125.044		61.2069	228.258	78.67	134.053
7.31667	114.444	84.4543	52.2273	69.8945	66.1281	114.251	305.209	94.9666	67.5904	64.0464	128.817	188.651	78.9262	81.6895	104.892	58.9713	53.1538	82.2944	89.8255		75.0351	107.891	102.222	88.8156
7.33333	102.832	65.7457	74.1226	74.7619	85.8657	100.755	240.285	134.08	87.5635	75.9698	175.549	146.875	70.0122	88.9877	66.7587	66.9276	59.0485	65.2723	138.691	19.729	72.0254	106.02	69.0838	158.413
7.35	109.195	59.7234	80.8749	86.8975	82.9211	69.5012	275.359	138.734	70.4702	92.1025	163.019	158.792	65.7017	77.325	101.496	60.568	60.8957	118.255	103.668	115.153	75.1068	179.683	91.7774	59.4727
7.36667	116.047	78.9367	94.524	60.7795	78.7854	70.7092	286.571	123.16	168.387	77.4448	178.386	97.7306	66.2922	63.1468	79.4789	68.7317	55.7257	58.4228	118.974		73.7917	185.711	55.0101	95.1079
7.38333	98.6201	107.698	67.4712	84.7677	98.1435	71.2726	229.483	224.083	113.415	70.998	231.44	167.546	67.9881	86.6348	70.3962	60.4936	53.5772	56.6326	130.973	0.289738	52.8688	188.623	98.6444	94.4135
7.4	187.227	61.9007	77.686	69.8894	82.8327	128.632	164.258	120.906	154.069	94.3445	232.397	115.493	76.3178	65.2795	60.8801	83.4329	63.1998	69.1908	108.906		44.1492	183.88	70.4806	87.8089
7.41667	164.034	67.5434	111.652	78.214	93.948	62.3975	118.375	97.2433	183.716	109.889	226.95	118.452	64.1899	70.0471	70.7108	69.0654	53.7372	55.3926	98.6		46.1578	197.519	92.665	111.952
7.43333	171.088	55.5746	73.1021	74.9116	82.5556	57.0608	126.552	103.812	173.184	75.036	203.587	108.817	61.1539	102.288	61.8619	69.8697	55.2411	53.1786	19.278		41.3991	156.128	96.7684	107.808
7.45	214.998	56.0528	67.3022	93.1799	72.5514	111.054	152.905	169.931	164.945	92.3337	267.539	191.179	66.1316	85.815	82.4926	78.332	63.9698	56.2996	141.976		39.5763	213.263	78.9954	107.429
7.46667	145.366	83.1291	66.3617	122.517	119.364	66.2367	172.708	307.588	149.523	88.1678	182.641	167.796	81.3607	108.315	68.9097	75.4661	53.3502	64.3218	132.133	0.146223	221.845	236.107	56.9817	94.4728
7.48333	243.804	109.484	135.106	61.0902	79.1775	68.7585	193.28	97.3004	135.436	91.3049	195.286	191.5	82.1169	82.3314	45.6464	68.9799	66.6644	79.0313	106.481		171.072	156.655	78.119	149.051
7.5	168.193	78.4313	80.1679	81.2107	65.4958	62.2251	169.595	105.443	118.289	106.287	188.43	116.165	59.7609	120.965	71.4831	77.9988	74.8095	60.2457	121.866	3.60969	182.305	156.272	65.1495	141.374
7.51667	103.791	57.2899	64.7306	65.3995	68.6827	51.9936	172.975	82.0188	106.951	112.574	302.806	56.6983	63.4061	92.8179	68.6156	79.1267	65.9296	66.0985	119.151	45.2671	123.892	211.445	72.2768	115.554
7.53333	135.053	150.46	67.019	67.9348	97.2307	59.6668	172.36	126.804	97.824	89.3507	230.722	162.26	59.378	77.4493	64.4166	87.2269	63.1306	56.3255	126.991		172.223	125.66	92.0583	90.2361
7.55	99.8347	98.8843	88.4201	95.4921	64.976	52.4006	227.327	111.999	115.571	74.1343	262.709	160.593	62.2587	71.0232	65.1672	56.5652	51.1164	54.3936	108.029	137.49	90.5932	144.652	93.1301	82.1251
7.56667	101.971	82.76	96.5807	76.6192	67.3105	56.716	198.444	97.0442	62.658	61.8724	156.51	133.425	62.9699	141.43	82.991	56.5441	58.3366	64.0335	90.2237		75.4916	152.481	74.9767	90.4808
7.58333	79.9442	51.6014	121.645	68.6432	65.3336	62.7782	232.644	134.962	125.001	129.297	199.538	104.228	89.0251	120.823	56.5924	76.8731	53.1702	65.9473	99.0233		62.5921	160.112	80.1473	144.373
7.6	102.778	46.0513	97.3228	83.9621	71.9932	127.766	287.171	70.2323	125.068	115.131	263.254	165.127	60.1234	76.1239	74.1027	65.2756	55.3836	55.8045	151.078		78.6152	207.942	88.6668	114.187
7.61667	109.474	51.2334	55.4246	84.2761	74.6873	97.2685	269.086	166.494	126.958	119.038	136.525	138.538	83.8664	62.4963	57.6071	62.9474	55.2723	64.4748	42.425	179.336	235.057	125.003	54.1232	151.741
7.63333	120.283	64.4722	68.2428	62.4771	71.4579	121.739	186.371	139.02	189.537	146.152	244.693	156.631	96.8939	67.5888	71.5644	64.3696	60.6031	68.1212	182.536		157.105	83.2068	70.8366	181.475
7.65	119.852	48.4064	70.6309	68.0362	82.2351	64.5363	291.791	120.152	168.618	84.7445	242.475	196.626	61.2944	99.7807	68.1656	65.3907	59.3918	67.241	250.126	12.172	113.214	135.256	74.0687	145.689
7.66667	137.943	68.4	119.564	86.6058	84.8665	133.929	298.063	99.3713	137.163	114.986	192.625	196.627	59.3665	82.2385	53.296	91.8795	66.1944	65.3463	185.597		90.1282	61.0498	62.8375	90.5741
7.68333	96.2849	56.788	70.9083	87.7598	74.0505	88.6123	280.598	134.445	133.848	134.09	110.859	144.373	60.7466	72.9802	80.4524	50.0693	63.1363	79.8234	102.518		69.1091	84.2332	67.4847	99.9317
7.7	116.74	60.1252	100.111	63.1563	96.5935	57.1311	219.133	91.5651	121.665	164.613	196.525	128.575	62.8561	69.8481	57.3631	74.454	64.6272	73.0501	167.92		127.531	58.8477	94.4548	111.809
7.71667	146.58	54.2329	99.5151	99.5189	95.337	67.1978	282.276	127.083	142.485	110.408	187.437	180.125	59.6612	71.0279	53.8417	55.4691	56.6599	61.2189	229.211		131.117	30.3483	63.5462	79.8253
7.73333	106.51	65.4356	107.832	67.303	132.271	78.2848	275.544	145.638	72.5199	110.142	198.707	150.885	66.3891	84.6733	57.1167	70.4907	71.1329	71.1683	222.097		252.171	117.888	82.4416	101.789
7.75	107.908	54.857	73.3705	99.4571	75.7453	74.2575	305.479	184.707	137.742	145.23	191.044	155.578	59.9923	73.4152	60.9359	72.4359	54.5948	79.0839	113.853		75.6087	148.084	64.7431	91.9748
7.76667	97.2654	53.6623	67.1555	80.8431	118.626	58.9711	300.193	103.583	155.034	135.978	168.29	198.097	53.8548	66.1693	89.7495	79.8153	51.842	75.9309	97.3418		171.924	122.794	64.0124	118.07
7.78333	118.94	42.555	68.3881	74.7111	104.93	61.0133	267.289	75.8402	220.491	109.588	222.48	262.077	57.1134	72.6535	73.4319	72.4754	58.0864	67.847	119.511		75.7052	155.683	72.2397	88.6039
7.8	112.89	46.635	71.902	75.213	99.1142	62.5662	200.539	118.16	201.926	151.351	225.49	230.597	58.4658	82.3848	67.6059	71.5365	56.9491	66.7868	115.15		133.241	85.2973	63.5142	124.855
7.81667	99.1616	58.7716	80.202	85.4192	90.2091	64.9924	289.267	150.97	180.806	116.962	210.919	95.3148	61.1256	66.8268	104.643	67.1224	79.1583	59.0595	180.277		131.25	203.684	63.8629	75.3963
7.83333	129.034	48.5121	75.0327	82.1042	110.493	107.852	245.494	123.573	124.856	117.816	175.667	196.445	63.7853	57.7787	53.9074	69.987	56.5925	53.0506	181.61		178.908	221.372	61.992	109.813
7.85	100.415	70.9054	68.0674	73.2887	81.9013	87.9815	240.94	92.3542	166.953	147.372	165.291	219.81	55.7876	66.5937	53.3215	138.869	57.8587	65.5101	235.563		71.3724	143.861	78.061	196.77
7.86667	127.712	56.7482	71.4988	81.2254	99.0942	40.9675	214.085	94.5833	152.754	123.271	133.34	147.704	112.388	84.7921	68.1424	94.3412	67.8752	67.6546	167.805	0.611327	116.992	216.811	82.7991	177.112
7.88333	100.293	61.1914	116.633	67.2596	94.8024		301.215	134.037	116.878	109.465	156.18	172.495	68.7637	79.3633	96.9835	90.1474	62.6587	61.9447	142.524		153.774	122.359	81.5905	175.508
7.9	112.68	48.2484	116.961	62.3313	79.0078	27.6769	243.605	154.054	106.826	85.0939	209.612	201.339	59.6364	60.8112	65.9855	76.2511	59.4759	67.1398	171.299		174.031	129.209	62.5712	122.846
7.91667	103.232	40.9587	71.844	95.7324	68.4669	56.8969	211.353	92.5455	104.362	119.246	167.732	164.211	79.3922	68.0944	123.034	84.8493	50.7393	65.8752	152.659	6.68614	191.025	183.911	53.5971	93.1813
7.93333	105.63	44.5607	68.1975	63.4307	76.3648	57.3932	208.122	57.7635	119.654	130.754	135.636	121.231	87.0808	71.4666	80.5955	72.0176	55.7165	75.1389	152.575		89.8266	151.147	53.2813	95.5301
7.95	114.753	46.8622	93.4978	76.0617	106.61	57.5293	215.432	87.7152	137.794	85.7199	184.395	164.077	54.8476	62.7393	106.653	68.982	56.8909	50.5842	191.5		94.1735	139.83	76.3167	97.3001
7.96667	120.23	58.3263	72.9471	75.8625	82.2335	55.7395	207.088	130.687	99.3922	141.203	150.992	139.939	55.6803	69.6477	51.435	75.7078	59.4987	59.398	233.637		149.373	175.89	69.7831	198.309
7.98333	93.5316	102.537	72.1432	109.51	64.524	126.725	234.116	141.088	124.241	100.276	210.772	146.389	58.3607	64.498	74.1221	60.1247	67.3113	64.618	138.811		131.295	198.031	78.0932	220.249
8	143.094	57.1549	116.655	100.337	198.141	168.893	346.456	164.952	138.493	103.585	425.729	285.806	89.7021	160.632	265.031	89.285	97.298	236.218	192.263	12.8616	98.7158	247.539	155.576	151.425
8.01667	227.761	53.2653	59.3239	186.242	140.305	117.895	342.722	33.3648	167.566	100.359	351.43	327.523	57.7995	83.5284	170.477	82.806	93.7258	376.676	129.524	86.4138	146.64	241.977	168.372	175.098
8.03333	167.271	115.019	65.4214	193.018	147.228	169.143	321.843		129.902	104.176	231.289	331.174	78.1115	102.158	141.114	104.24	91.4554	131.978	163.769	204.407	153.62	181.462	209.856	135.311
8.05	175.579	135.615	67.2854	130.02	118.599	86.6536	266.222	56.1667	180.373	113.462	293.969	345.258	85.7872	130.591	187.479	102.993	85.6582	124.119	242.876	121.303	145.699	208.379	225.218	131.063
8.06667	134.271	61.5961	73.5808	120.277	121.043	58.6904	308.105	128.713	212.737	112.918	278.112	227.482	87.0736	150.876	164.266	116.643	119.608	121.714	196.571	170.215	218.812	154.559	207.24	114.486
8.08333	204.826	102.482	77.4943	112.54	87.3245	66.5082	303.541	77.1768	204.406	117.366	310.483	308.423	99.5777	154.372	167.959	138.483	91.2966	135.794	154.192	262.882	140.768	139.687	196.384	121.631
8.1	235.745	95.8164	72.4268	123.807	96.1278	64.9851	316.437	64.292	192.004	120.541	390.024	355.871	105.66	142.67	167.63	113.743	112.991	163.856	197.547	144.75	157.225	135.767	176.549	208.243
8.11667	221.183	80.5191	91.9513	122.316	121.718	99.6888	318.837	127.891	233.383	145.758	418.679	378.96	127.661	177.104	194.866	136.129	158.55	143.772	132.074	183.693	98.1351	128.596	168.909	233.728
8.13333	238.666	118.8	107.144	111.928	111.111	71.993	338.984	58.3339	268.986	121.871	457.738	305.895	123.165	184.027	183.548	127.699	162.422	219.117	197.175	285.975	169.353	200.683	129.207	206.221
8.15	223.5	235.209	93.6684	157.922	134.591	95.0812	350.8	79.3271	263.172	125.551	485.763	369.805	151.376	233.049	188.887	158.424	165.782	284.416	120.255	222.668	200.37	99.853	131.089	248.888
8.16667	303.067	219.137	181.018	145.577	149.436	128.796	377.899	92.8776	306.395	224.57	623.147	360.659	151.687	269.766	200.735	172.461	213.954	291.942	138.508	164.831	154.38	156.312	152.224	272.165
8.18333	270.375	228.133	150.271	143.793	167.446	85.061	359.488	108.551	272.453	195.623	598.906	266.042	158.273	360.96	157.424	219.917	221.671	359.477	231.32	154.001	243.874	249.821	147.637	325.559
8.2	293.241	264.052	206.8	150.611	150.311	139.539	381.892	189.782	318.335	188.89	472.06	304.373	188.667	421.375	208.655	309.375	180.674	349.116	282.794	168.684	281.595	379.32	191.943	394.08
8.21667	290.813	223.652	247.33	167.221	156.275	104.985	374.846	208.876	284.253	187.788	536.204	321.708	233.899	569.897	280.592	401.744	213.378	370.083	254.647	129.441	326.292	393.611	225.037	354.459
8.23333	351.621	204.853	215.33	165.688	173.041	126.297	430.689	192.363	264.915	204.735	398.794	353.766	235.596	634.371	347.689	419.753	288.799	411.154	290.168	169.187	444.837	410.502	202.087	303.431
8.25	319.735	294.613	188.635	186.92	172.78	145.625	357.014	274.712	268.324	252.328	356.865	316.956	251.168	768.582	338.094	386.168	252.795	492.972	351.183	299.203	499.38	453.324	273.848	352.199
8.26667	352.607	301.448	217.743	188.862	255.787	164.267	402.175	287.152	350.479	227.567	396.955	332.402	309.667	609.926	397.539	406.072	258.25	425.798	331.309	305.171	493.427	464.314	254.13	304.965
8.28333	410.959	293.538	249.857	175.944	220.759	172.294	394.652	231.831	438.59	341.736	464.709	384.954	272.936	488.826	431.003	513.418	279.914	489.001	374.614	222.671	518.179	481.314	334.876	269.77
8.3	357.158	240.132	220.952	236.716	277.59	228.54	379.268	264.355	426.01	313.154	627.197	432.228	333.911	503.684	377.229	436.576	249.068	492.456	356.339	196.252	356.795	482.838	345.213	472.657
8.31667	390.192	348.745	208.459	227.402	286.379	228.8	372.877	219.477	391.794	289.43	493.087	410.247	340.352	410.311	351.136	430.418	297.702	517.459	363.13	202.201	440.511	506.234	376.254	449.52
8.33333	388.693	319.154	194.038	275.797	282.983	241.124	331.875	308.048	513.717	355.754	641.229	435.008	356.894	541.398	436.369	489.869	282.367	458.643	413.789	228.92	451.548	588.81	410.578	512.23
8.35	388.021	363.46	217.804	226.011	343.535	223.271	355.06	272.618	540.293	371.655	539.383	362.566	390.351	520.642	435.722	487.548	345.313	495.157	395.191	312.801	293.429	555.052	432.923	517.082
8.36667	358.161	454.435	195.543	223.03	305.947	225.542	343.738	250.964	558.708	368.945	467.039	399.642	397.63	499.422	416.986	441.078	421.766	596.402	445.747	290.837	603.97	542.362	458.36	515.599
8.38333	472.614	445.518	247.613	301.544	312.706	225.215	402.963	289.224	570.413	402.031	522.563	431.174	456.201	493.679	469.797	519.978	350.373	659.856	263.673	280.812	556.671	538.895	456.467	477.998
8.4	423.908	329.325	336.857	288.36	338.365	230.013	346.164	322.526	624.158	453.888	696.997	460.599	495.33	567.259	495.778	446.2	401.842	755.712	396.787	139.23	535.658	527.313	447.764	520.106
8.41667	432.383	354.995	281.591	257.623	291.973	231.695	330.336	254.067	600.468	398.363	668.688	497.264	500.739	701.405	398.982	538.572	373.702	866.133	462.016	201.979	591.991	587.634	501.728	584.972
8.43333	400.565	416.54	301.221	269.178	322.441	235.1	371.632	289.041	577.589	411.993	638.578	490.871	481.779	903.222	465.449	590.572	415.443	759.602	226.134	284.313	632.107	579.205	421.932	450.948
8.45	405.416	435.187	289.416	278.199	296.558	251.176	360.298	272.348	555.01	446.859	698.737	437.929	493.416	665.997	495.794	447.817	474.284	796.505	397.679	290.262	660.338	567.156	550.651	478.814
8.46667	426.071	468.641	315.032	250.743	355.411	205.244	396.139	263.835	479.061	471.783	637.668	507.846	282.725	1039.11	417.115	518.527	499.754	536.036	468.265	246.275	729.071	570.963	543.91	453.288
8.48333	435.943	504.247	373.672	266.335	309.427	218.117	456.877	248.805	547.732	401.655	625.099	496.521	439.083	919.576	487.457	600.609	386.468	515.785	290.945	317.085	715.476	583.886	484.53	438.727
8.5	399.846	515.296	436.775	261.19	371.518	252.436	321.171	260.541	520.947	448.873	692.2	474.191	507.877	960.868	521.867	607.428	392.699	596.467	472.395	301.499	758.384	587.88	448.413	502.707
8.51667	411.164	557.615	482.573	250.429	361.775	279.184	371.781	301.231	421.477	511.254	671.046	516.882	506.711	805.14	478.065	576.251	403.938	609.629	458.133	290.21	965.139	656.118	501.52	534.953
8.53333	397.866	450.289	396.593	254.335	454.323	208.728	353.142	275.228	577.51	440.363	739.908	458.244	548.1	1090.7	514.859	594.446	418.836	653.071	559.257	276.977	963.793	685.506	456.954	557.767
8.55	399.112	595.731	447.522	261.562	432.043	235.117	322.856	254.466	680.858	483.088	651.495	415.735	676.33	997.729	473.53	526.447	341.075	675.023	539.514	308.834	850.681	563.628	487.262	603.687
8.56667	447.795	577.754	445.293	280.673	454.079	257.137	362.293	300.24	605.061	483.695	691.899	429.245	725.019	1129.54	492.352	594.176	421.113	640.308	598.172	302.751	757.728	538.934	469.824	570.741
8.58333	461.001	481.313	388.245	245.865	393.413	260.95	393.376	261.984	643.888	519.714	743.287	415.261	462.254	1146.57	510.241	602.95	433.847	705.18	616.457	288.413	822.418	653.628	446.473	544.905
8.6	429.738	569.607	440.908	232.788	431.572	267.904	455.938	306.704	526.499	537.414	536.244	477.33	564.767	961.402	493.269	729.164	405.774	691.518	505.759	311.028	864.367	552.183	496.599	571.451
8.61667	526.96	692.386	490.335	257.544	473.58	294.303	441.999	306.759	674.746	613.938	498.188	418.745	425.197	978.663	524.429	822.393	422.507	750.037	679.442	337.325	709.414	545.336	495.631	552.22
8.63333	527.094	565.444	492.463	237.496	374.228	376.05	432.598	391.484	510.803	554.782	813.664	499.953	559.608	1028.75	549.902	955.47	411.586	940.398	649.096	313.103	499.569	535.895	457.415	478.373
8.65	507.716	747.934	378.376	253.621	346.261	322.173	422.38	347.01	495.773	482.99	438.656	480.015	675.202	1021.44	504.192	805.365	466.206	946.131	704.884	303.094	787.495	576.324	462.181	621.002
8.66667	446.406	762.811	442.017	260.724	403.875	395.924	420.784	376.706	654.386	449.627	661.579	556.168	835.641	978.162	447.439	993.988	503.74	1005.67	591.177	297.626	750.985	548.872	539.532	630.941
8.68333	456.949	745.038	512.345	336.472	487.48	342.939	372.594	343.804	600.387	545.124	673.876	510.347	769.83	958.844	578.089	1035.32	493.655	1045.07	601.504	283.677	810.158	506.923	551.845	603.153
8.7	480.375	678.646	513.551	366.137	460.463	353.044	480.879	322.007	609.142	554.902	619.527	503.123	718.917	1139.09	457.474	959.062	423.754	1020.75	664.664	305.292	892.171	563.088	562.908	550.788
8.71667	481.801	577.709	535.013	341.444	467.549	322.553	478.289	286.69	579.858	549.947	733.246	490.094	939.568	1094.49	526.374	933.815	501.435	904.388	688.391	263.055	771.627	528.821	529.447	490.167
8.73333	520.421	701.711	530.677	248.365	454.484	351.765	459.065	369.297	551.992	491.81	711.982	401.702	699.506	1091.13	550.22	705.82	557.285	1232.46	546.06	326.119	776.657	530.589	497.487	610.391
8.75	520.971	563.691	422.149	368.923	423.193	391.421	444.185	337.768	663.446	505.249	809.692	517.267	802.61	1097.8	531.187	807.096	552.303	602.351	791.843	267.803	796.97	560.54	466.74	552.868
8.76667	455.349	709.635	406.825	324.285	430.464	365.122	446.154	343.813	648.684	521.474	798.914	470.28	940.586	1100.96	513.191	879.998	422.879	859.057	892.786	304.981	936.03	613.184	579.646	603.452
8.78333	544.707	807.974	560.528	326.611	448.331	335.384	460.018	406.514	624.051	573.292	559.749	480.604	840.446	1071.04	611.071	861.549	487.905	1215.24	787.593	310.195	871.504	592.201	526.149	571.034
8.8	504.071	640.492	550.616	349.07	393.837	428.315	458.023	461.203	640.938	508.032	736.8	573.264	850.713	1165.18	666.207	988.924	526.328	1270.61	938.772	297.467	791.974	548.316	489.401	644.132
8.81667	660.053	829.617	632.977	375.883	473.094	450.989	468.314	324.377	702.414	548.453	570.296	570.828	941	1123.85	663.899	942.706	461.381	1125.11	885.976	141.952	893.195	573.417	570.045	677.449
8.83333	647.856	669.163	551.83	273.312	405.587	334.651	410.426	289.076	656.115	493.02	663.389	544.106	923.67	956.894	697.464	990.87	354.386	921.164	785.747	252.47	581.774	573.436	605.2	697.753
8.85	621.741	603.462	653.766	317.431	358.113	390.902	413.932	305.882	704.947	478.533	591.57	589.76	551.116	1059.53	654.862	1031.51	435.862	1203.95	749.281	282.553	622.128	534.622	536.525	646.364
8.86667	649.528	491.036	609.607	344.679	385.346	275.162	411.437	318.824	681.567	452.867	556.41	535.297	844.304	1118.83	642.802	922.76	448.884	697.696	760.115	264.789	633.963	528.451	596.917	633.841
8.88333	636.004	571.385	572.562	294.12	429.575	290.372	479.721	242.96	678.999	563.503	619.333	516.333	856.099	1067.02	712.651	1041.46	402.287	854.379	838.509	179.624	664.797	451.593	687.797	648.658
8.9	649.196	477.782	645.283	230.589	380.107	317.173	451.794	291.179	680.137	538.337	468.347	491.544	728.277	716.989	811.095	966.836	411.471	1129.95	707.805	203.623	586.653	417.189	623.037	709.663
8.91667	791.568	662.045	585.209	195.629	361.171	323.371	427.402	295.756	720.782	554.253	625.052	476.728	796.263	1055.98	773.775	928.264	470.32	1178.4	714.8	275.465	478.486	440.654	597.909	524.958
8.93333	783.259	849.478	605.221	201.366	424.494	359.281	593.319	303.041	596.763	455.29	595.914	494.308	999.918	1249.18	854.622	1000.96	440.995	856.347	805.632	271.564	520.892	445.849	558.337	352.365
8.95	736.702	808.921	574.553	169.308	381.637	439.561	462.883	429.089	621.555	531.719	597.953	425.939	803.561	1211.98	848.835	1001.69	738.559	1173.68	830.365	273.944	595.952	488.958	662.458	421.084
8.96667	680.222	833.532	541.429	205.385	389.793	450.018	509.5	429.906	679.528	484.796	701.404	435.922	1065.42	1168.04	630.795	924.581	687.045	1035.04	788.225	292.173	532.866	511.238	573.435	506.449
8.98333	754.235	729.191	545.589	291.92	370.22	363.58	401.921	231.166	653.605	585.819	837.888	474.365	1001.77	1139.73	683.8	1087.29	546.679	611.208	886.694	292.228	629.504	555.262	600.619	437.247
9	822.516	782.5	627.734	187.683	491.479	357.723	474.717	272.031	707.241	571.735	748.785	560.766	959.177	1156.83	716.863	934.915	573.047	862.031	849.16	262.508	629.103	579.244	607.305	535.139
9.01667	828.33	803.031	527.584	224.015	401.906	407.021	531.973	370.882	574.95	509.735	556.822	467.852	1145.21	1100.78	691.356	844.092	544.29	647.997	885.6	231.759	624.331	475.117	597.968	511.633
9.03333	939.666	652.314	457.753	203.156	431.78	412.948	617.512	479.157	612.601	462.615	482.312	498.219	878.124	1082.66	585.782	952.351	534.63	549.083	754.537	325.869	667.446	544.711	508.295	464.026
9.05	966.68	798.149	511.196	209.965	301.684	429.365	588.213	419.514	585.151	636.904	445.654	474.977	901.498	960.358	582.658	1043.58	684.454	866.848	776.937	166.764	471.145	489.376	535.536	472.884
9.06667	869.553	982.449	509.604	251.62	353.082	292.782	548.472	430.01	576.892	521.328	373.671	456.569	1046.58	958.994	532.547	952.833	613.209	1223.69	869.782	221.709	489.706	567.856	568.061	590.3
9.08333	891.954	970.958	729.638	256.41	463.451	396.857	521.709	414.951	641.987	522.417	667.769	426.104	989.218	1106.71	655.531	943.625	525.847	765.273	663.092	309.964	589.641	544.678	679.469	518.458
9.1	825.124	633.443	684.152	183.208	323.454	414.293	539.358	352.796	699.806	518.719	658.215	515.475	1060.3	1043.11	637.363	920.627	600.165	1145.61	784.626	246.074	636.976	390.051	619.777	489.729
9.11667	902.482	658.175	684.134	170.736	415.734	372.073	490.136	207.544	706.024	490.052	459.988	447.357	825.057	991.323	607.169	992.826	711.634	1089.24	787.386	351.396	650.269	353.795	487.412	489.957
9.13333	861.343	739.004	766.51	155.08	448.232	327.892	577.689	405.127	598.154	520.923	754.415	498.695	953.349	1056.34	706.448	1021.52	759.625	893.893	723.62	349.094	748.153	453.352	561.348	425.557
9.15	1023.09	722.468	447.602	165.298	484.52	427.331	557.983	295.704	659.436	508.272	844.023	557.044	565.919	999.147	619.522	981.505	764.698	952.904	757.017	333.234	741.294	491.195	551.384	548.734
9.16667	732.306	817.291	699.655	230.848	486.941	325.227	544.67	359.188	642.83	544.988	370.393	454.867	573.989	935.155	574.005	960.13	743.399	802.496	902.151	274.731	460.129	500.202	466.656	487.572
9.18333	896.947	735.571	612.753	172.486	514.515	259.974	567.816	508.744	702.093	457.588	463.802	567.471	605.473	995.157	640.32	1205.56	749.33	562.847	855.144	341.343	517.925	496.567	528.191	449.828
9.2	908.901	733.266	727.419	167.982	461.903	214.65	659.585	461.813	704.34	519.291	408.182	511.433	734.055	920.906	687.436	1022.33	524	1158.86	961.654	320.939	500.274	452.654	575.537	514.666
9.21667	949.597	679.507	667.095	205.742	519.312	225.144	509.508	396.625	648.433	561.152	696.508	405.859	846.932	747.835	604.024	1237.7	719.02	1147.75	915.021	292.679	404.071	355.081	556.837	461.731
9.23333	1041.19	912.792	688.805	162.165	474.208	304.135	530.632	299.25	622.767	539.945	311.454	514.791	740.469	647.505	671.429	1221.5	718.513	1146.45	826.476	315.188	570.555	450.342	555.982	506.354
9.25	974.07	673.547	634.384	142.083	445.733	285.983	519.477	237.519	685.418	513.721	285.707	539.614	789.96	891.857	640.045	1238.84	720.729	602.238	694.065	234.755	604.034	508.188	520.401	500.182
9.26667	940.155	822.373	689.968	136.991	528.456	301.39	529.5	255.985	719.631	520.213	515.306	495.596	718.681	710.685	648.753	1196.45	747.169	963.247	788.26	234.418	697.048	547.15	532.212	533.822
9.28333	560.497	742.55	616.485	107.421	475.68	315.61	551.592	409.932	683.304	473.255	560.62	405.193	820.745	904.443	613.042	1168.38	554.493	963.466	878.177	282.717	718.59	501.001	531.138	490.452
9.3	750.649	851.926	695.95	126.337	527.762	346.512	540.182	405.497	637.648	494.931	438.157	429.983	784.799	1054.03	629.72	1267.07	470.279	1169.66	772.04	298.715	603.847	588.013	504.138	468.835
9.31667	655.57	605.441	684.645	124.671	385.605	335.182	643.796	329.516	666.96	545.212	366.818	467.835	852.101	981.236	597.081	1204.96	503.51	1146.57	762.452	260.774	660.6	488.765	417.213	534.694
9.33333	767.094	747.1	672.127	135.14	490.22	241.068	607.667	475.685	723.512	530.305	431.204	490.737	559.35	925.999	697.659	1099.94	459.709	1008.16	932.018	318.589	647.525	534.733	498.614	432.424
9.35	630.824	852.675	686.8	218.974	484.943	235.527	510.884	263.054	769.872	531.293	478.29	474.016	654.967	1147.11	590.945	1147.89	418.117	699.046	692.223	239.1	812.03	540.251	453.249	502.038
9.36667	683.647	769.238	706.096	292.04	560.566	253.529	458.734	289.164	828.29	519.541	649.578	431.84	646.348	920.141	663.344	799.466	327.983	1005.07	1051.54	288.708	516.784	591.41	516.104	471.668
9.38333	745.286	782.445	618.708	238.544	473.001	262.372	457.889	265.631	744.156	572.184	669.363	507.72	634.538	478.103	631.507	988.817	438.328	990.651	890.566	336.858	549.943	376.767	465.44	402.797
9.4	942.965	665.784	754.677	153.835	249.918	211.911	499.231	254.513	492.025	504.022	563.284	410.046	689.404	1072.59	633.77	933.315	545.194	1109.49	905.422	191.272	559.531	476.552	413.405	452.021
9.41667	775.04	696.095	728.2	100.84	424.911	243.716	522.421	304.648	501.706	537.517	445.5	468.211	596.51	983.552	639.382	1056.81	620.348	1049.1	899.606	140.476	492.742	396.963	399.986	417.657
9.43333	694.9	648.1	686.727	102.054	303.313	233.306	544.045	276.488	489.382	477.407	184.119	522.879	661.743	870.635	755.077	934.623	619.418	1055.86	1008.65	261.758	433.037	359.48	360.85	413.789
9.45	516.366	580.704	690.61	119.809	338.888	195.023	529.572	314.371	640.919	472.745	253.718	550.731	611.064	1195.28	588.524	726.103	598.484	1070.14	1118	213.629	423.494	447.185	446.888	453.481
9.46667	623.92	615.099	896.731	109.141	391.921	229.155	558.449	292.456	679.431	488.093	169.777	562.236	689.322	757.332	601.351	969.704	556.987	728.941	615.013	306.359	340.798	539.906	483.725	490.121
9.48333	490.778	814.425	773.888	112.875	260.43	254.889	509.092	353.774	630.583	500.541	216.92	471.114	676.245	1036.44	664.121	821.398	533.926	903.511	606.358	291.131	353.879	178.406	445.901	385.287
9.5	464.379	836.047	844.74	122.211	308.404	265.071	579.179	345.138	610.791	476.718	224.956	563.944	606.545	1005.93	618.437	787.155	640.745	858.471	755.872	265.897	338.938	186.368	432.307	416.912
9.51667	476.111	747.243	764.111	125.013	293.99	364.595	577.014	468.408	562.123	533.91	263.286	528.966	650.858	1020.79	556.021	850.376	493.049	936.645	763.707	279.86	375.029	227.951	449.76	350.138
9.53333	496.894	834.287	653.276	116.531	179.241	322.916	666.669	334.986	621.357	573.369	257.534	570.866	668.033	960.363	599.373	640.118	451.123	1006.1	754.406	187.966	392.583	161.324	484.65	380.367
9.55	509.198	882.036	589.74	141.16	105.482	355.237	534.976	292.735	655.526	555.927	277.704	586.034	666.199	1065.57	587.319	714.366	428.919	804.851	597.717	263.015	421.356	189.639	415.201	396.809
9.56667	628.443	615.925	841.665	130.413	141.659	314.227	607.09	348.872	561.169	549.101	221.398	502.119	857.236	1108.11	536.151	817.008	496.615	1019.4	771.833	239.425	525.653	233.302	346.141	367.474
9.58333	670.086	650.416	914.332	104.239	242.576	365.716	625.629	424.241	653.339	524.081	175.005	483.939	793.172	942.125	559.723	842.901	328.216	579.435	742.845	236.47	421.221	236.695	395.048	386.798
9.6	534.417	682.551	710.714	104.277	163.085	371.026	571.037	402.299	568.729	508.003	200.121	501.118	790.211	1037.44	558.633	905.177	373.709	58.0216	812.455	268.066	529.896	239.771	482.01	466.603
9.61667	515.351	770.776	815.301	138.518	111.94	200.245	654.873	275.95	738.645	550.692	274.579	495.107	663.2	1104.63	537.019	822.879	348.597	117.899	687.724	250.062	597.477	284.516	533.832	381.302
9.63333	434.607	883.076	721.273	121.386	93.2013	341.144	562.609	376.42	567.82	523.322	338.194	531.896	746.486	833.321	615.788	651.306	361.787	173.351	862.87	260.264	629.312	364.998	503.901	404.297
9.65	555.428	841.014	775.156	108.429	142.279	204.216	582.783	299.36	597.293	530.32	247.132	500.412	736.588	1004.58	576.454	719.081	348.363	176.583	700.504	254.376	622.802	171.737	516.399	367.051
9.66667	527.159	713.525	770.571	135.232	186.148	191.416	459.058	371.117	536.363	537.039	287.498	487.238	824.283	1120.96	413.387	885.44	434.214	175.143	797.537	226.643	576.563	297.633	458.748	443.241
9.68333	711.796	644.636	686.272	130.254	214.324	180.888	536.238	250.476	605.364	521.207	282.17	518.416	795.551	932.79	527.901	705.969	435.346	150.32	722.81	283.141	579.074	411.737	471.833	303.583
9.7	495.563	596.903	692.84	141.156	211.932	179.905	470.071	293.939	583.743	518.287	208.466	528.278	771.174	832.166	629.064	575.048	494.018	208.477	431.641	310.545	556.831	391.56	474.271	401.49
9.71667	571.137	725.213	772.329	108.081	197.358	173.79	447.194	313.18	577.209	479.936	304.028	575.91	690.761	1079.43	678.19	578.052	408.873	282.198	582.166	293.014	551.147	270.709	487.692	351.782
9.73333	628.426	660.417	579.362	130.304	173.143	172.402	392.662	345.125	711.678	471.035	389.712	520.867	667.272	927.852	784.481	805.794	386.333	418.655	583.934	268.175	443.572	176.469	477.394	207.619
9.75	560.221	788.677	587.304	138.873	230.336	155.789	370.75	309.533	714.971	526.092	90.5728	362.781	694.966	737.82	760.734	581.293	407.698	533.235	576.584	251.145	597.819	190.34	500.489	394.905
9.76667	586.577	756.411	688.178	124.677	284.403	225.738	420.231	246.493	652.604	477.5	350.652	491.864	801.058	867.675	860.503	886.864	454.494	639.927	682.352	245.344	469.643	154.455	438.045	313.377
9.78333	630.126	557.176	780.573	187.512	232.139	193.793	430.375	297.239	683.807	522.331	388.043	466.797	722.854	650.078	737.386	841.683	475.293	808.69	636.715	288.401	515.074	126.726	433.61	338.026
9.8	467.923	522.268	740.689	231.362	158.775	169.282	378.34	294.225	696.326	472.691	334.646	462.977	605.023	954.247	326.482	870.362	520.732	921.289	657.674	256.553	434.063	144.335	416.393	344.888
9.81667	575.443	402.973	691.84	302.767	210.607	197.217	386.654	289.702	561.45	459.72	308.803	460.088	721.523	855.946	488.925	855.94	394.62	905.561	603.66	298.181	655.228	170.692	407.638	389.494
9.83333	678.293	495.417	597.68	272.493	217.417	161.884	369.178	293.332	645.8	440.073	433.525	484.915	734.489	937.277	780.844	580.641	524.146	816.667	804.891	198.685	617.087	250.594	448.64	388.859
9.85	515.301	654.681	625.589	250.671	217.933	190.931	458.959	245.614	695.835	465.698	542.676	461.938	634.927	902.729	812.187	800.359	357.969	1061.75	695.234	336.109	378.829	259.799	495.432	351.617
9.86667	445.885	632.245	658.219	218.56	252.004	180.038	412.253	285.98	715.151	448.83	690.479	447.659	779.534	1036.53	806.024	705.841	433.704	964.831	634.578	349.115	628.333	252.777	535.479	401.351
9.88333	555.419	408.922	671.047	230.094	278.649	175.721	334.736	294.455	600.529	482.249	156.08	402.367	656.548	1085.35	742.322	762.393	538.769	892.763	639.589	316.398	621.99	363.732	479.979	306.5
9.9	681.241	369.547	693.81	200.832	310.239	180.407	387.113	396.843	593.844	532.479	549.788	513.801	681.627	1017.69	616.248	766.534	591.63	927.409	467.462	252.53	346.229	387.713	568.744	337.27
9.91667	600.954	612.7	648.065	131.075	286.071	168.387	482.577	316.558	533.489	460.039	659.015	459.873	707.183	1013.13	426.864	526.319	611.282	975.5	752.199	288.144	453.901	422.028	434.73	356.841
9.93333	770.629	668.063	644.473	76.6595	301.979	121.68	462.183	306.75	493.934	511.246	207.014	517.144	712.796	994.142	328.785	501.516	638.946	903.793	786.75	325.388	659.355	426.028	437.398	326.228
9.95	595.329	644.205	666.029	77.0935	309.257	174.919	425.35	323.261	535.51	462.073	201.673	497.992	679.542	754.411	516.914	827.324	547.027	995.292	739.727	356.72	681.638	387.021	407.387	396.102
9.96667	772.678	531.702	661.958	87.1865	332.906	218.709	494.753	278.389	653.514	443.872	190.207	541.79	628.152	822.945	723.356	774.278	477.91	984.149	700.415	197.89	738.046	475.209	417.397	313.39
9.98333	911.436	521.594	601.597	113.082	355.545	129.986	447.309	217.845	661.523	475.155	256.878	499.113	659.769	1047.28	796.039	488.6	483.952	971.96	613.507	294.38	685.068	132.014	378.166	339.09
10	904.297	434.544	631.561	121.859	310.836	162.161	482.22	293.182	675.492	426.229	570.393	521.065	694.872	1006.33	503.078	810.363	434.138	873.463	816.425	207.174	708.383	84.0737	356.464	332.098
10.0167	736.99	585.299	587.447	105.56	357.308	178.614	504.972	268.311	663.959	399.44	321.731	444.203	778.02	1014.53	298.746	772.908	418.345	740.778	780.1	238.915	696.32	121.289	337.422	326.325
10.0333	755.361	648.54	566.779	93.0699	384.445	162.244	501.491	252.007	835.467	487.141	316.027	430.193	882.384	601.223	491.648	804.036	411.495	270.202	718.402	187.709	651.245	75.7745	225.528	430.981
10.05	1081.42	492.706	659.221	92.5368	389.223	166.168	416.744	278.702	705.976	441.989	240.185	396.983	962.656	986.914	663.378	812.077	395.373	503.097	754.101	207.481	622.306	140.665	228.553	430.001
10.0667	769.454	426.829	541.589	91.7671	457.25	224.151	511.227	282.856	682.457	453.095	183.438	443.401	951.839	1118.62	715.056	718.294	381.814	926.929	682.427	230.196	697.458	159.855	229.229	311.035
10.0833	914.423	447.333	514.795	88.9342	382.985	170.426	440.142	314.05	631.684	464.305	271.845	510.39	1062.18	1090.85	737.229	461.969	339.009	1001.14	814.31	238.943	682.937	193.41	272.241	325.114
10.1	805.165	442.928	594.374	98.0595	427.943	244.95	453.481	226.774	535.555	449.165	205.676	434.548	1046.04	1000.89	405.673	780.909	376.935	841.792	737.533	215.211	559.107	132.253	275.824	324.303
10.1167	992.629	296.72	540.433	161.544	416.272	220.526	466.496	297.168	311.69	477.833	208.268	420.193	907.177	1015.2	475.978	1003.31	400.035	786.011	665.543	238.424	677.624	169.941	291.588	297.077
10.1333	779.471	347.238	517.831	211.271	437.181	224.718	515.781	276.478	387.683	505.408	150.664	462.74	1056.01	967.756	299.332	898.756	407.292	784.81	760.035	292.379	704.133	211.801	274.511	312.024
10.15	771.767	461.765	569.99	275.741	380.51	183.638	379.626	266.889	361.141	421.564	200.08	451.159	1043.18	927.204	482.026	634.717	422.262	902.211	804.186	201.424	537.659	238.884	282.626	408.734
10.1667	975.817	408.141	585.54	272.656	391.372	223.25	421.545	266.082	356.795	434.731	241.278	531.661	1006.16	1035.62	516.302	777.856	316.307	876.918	866.264	239.299	627.956	328.416	370.64	379.527
10.1833	922.01	380.462	553.2	284.552	390.226	212.351	457.417	238.317	482.999	464.463	175.484	457.571	984.538	839.51	478.113	714.344	411.882	967.317	905.726	257.567	556.436	234.083	319.343	399.963
10.2	429.671	466.361	528.877	280.017	143.464	137.306	427.902	239.196	431.103	500.304	194.301	463.127	1034.09	725.242	566.543	553.408	434.414	879.632	743.632	283.07	518.239	315.695	306.636	445.986
10.2167	671.037	528.019	586.586	266.233	233.875	208.5	505.844	281.424	531.598	483.286	188.797	298.043	991.75	464.667	630.124	505.977	436.841	622.641	940.48	281.414	422.4	369.117	371.108	357.653
10.2333	740.991	583.896	580.409	254.451	290.544	230.221	562.216	280.066	499.332	539.26	161.036	419.937	915.486	641.303	464.882	557.391	277.902	655.331	930.324	257.16	651.517	420.769	449.827	305.49
10.25	832.028	609.824	581.285	225.467	100.327	231.94	514.673	301.194	515.264	605.341	242.452	444.312	993.01	564.08	480.395	406.849	324.993	798.793	880.461	296.019	560.642	333.279	406.042	310.349
10.2667	705.356	567.452	568.624	178.596	307.715	136.199	461.336	358.945	481.195	517.183	220.813	377.427	1008.26	674.437	480.264	583.086	390.891	976.855	642.885	300.311	632.62	378.693	368.733	349.164
10.2833	804.803	603.417	651.681	169.932	496.162	181.968	591.666	311.841	608.468	452.223	141.737	364.214	925.179	929.494	614.382	543.367	402.13	875.415	491.291	272.907	531.376	315.104	335.393	228.432
10.3	710.589	767.962	519.528	163.265	564.108	158.505	499.937	298.645	471.796	527.182	177.513	472.861	860.359	973.681	516.064	364.793	347.885	597.195	476.341	282.102	464.062	334.967	401.311	268.914
10.3167	896.469	610.121	578.409	105.239	245.341	184.457	490.68	368.028	463.404	515.429	133.087	428.732	989.212	1089.8	409.65	452.762	351.553	575.135	392.555	285.437	493.738	214.692	398.005	288.001
10.3333	780.427	908.558	649.697	76.0515	60.963	138.621	506.325	391.105	606.7	382.389	212.389	508.818	924.603	1106.14	467.328	478.219	243.638	827.32	428.621	210.836	575.017	319.693	461.465	322.838
10.35	702.283	888.619	606.095	88.1279	106.999	187.342	455.085	414.098	695.227	375.531	218.969	521.882	942.58	912.397	668.36	565.207	263.852	934.448	452.632	238.792	575.856	366.219	343.258	338.095
10.3667	882.269	740.448	647.881	86.4077	64.8201	237.651	541.752	381.381	631.183	457.146	220.828	409.312	918.199	1062.01	619.268	558.746	272.12	919.116	281.887	210.752	559.846	249.64	339.364	318.749
10.3833	826.219	982.865	677.534	81.4972	51.326	212.861	466.174	306.36	681.988	493.109	209.012	490.533	871.724	1008.1	671.142	491.401	288.405	875.506	360.766	259.852	584.194	312.128	345.556	286.377
10.4	796.411	594.75	616.24	85.5708	51.8698	163.475	528.679	281.874	518.513	521.304	251.207	503.027	825.708	941.45	551.304	831.465	275.874	907.65	343.049	308.767	562.704	201.985	345.532	335.587
10.4167	822.674	933.469	668.402	79.009	54.1422	274.692	574.703	388.736	622.838	488.134	278.283	493.804	902.107	987.838	498.191	803.094	349.41	865.604	266.875	309.97	646.13	169.525	340.861	336.688
10.4333	674.678	757.724	743.542	76.0379	74.3952	167.91	447.119	294.038	677.354	531.163	325.532	473.011	979.323	1116.24	517.871	204.313	277.911	923.562	266.535	213.427	638.587	197.522	382.996	345.964
10.45	690.754	940.74	727.728	83.8852	63.0558	187.663	495.84	299.629	418.264	534.774	361.242	429.873	911.566	916.637	487.781	792.549	349.765	686.701	422.776	147.232	597.255	205.566	364.918	398.54
10.4667	837.322	934.574	644.983	92.4546	57.7182	144.885	379.808	339.455	467.199	504.167	533.353	487.984	874.91	864.706	633.807	668.022	378.276	183.858	445.686	178.126	667.2	228.761	352.943	228.812
10.4833	1060.55	893.106	684.317	118.159	119.972	110.449	463.494	320.456	381.187	568.528	502.423	204.188	913.74	962.263	628.605	723.373	341.408	173.142	571.833	194.076	630.445	203.964	374.446	364.419
10.5	658.003	762.991	652.035	190.421	140.181	139.624	494.726	348.734	434.443	527.739	769.642	440.556	683.461	1014.48	659.777	652.752	255.096	138.413	490.363	240.294	593.784	216.258	370.196	331.225
10.5167	776.163	958.135	725.282	241.682	112.037	168.602	553.815	368.75	515.467	497.967	627.147	479.489	825.511	1074.31	466.946	297.048	159.455	170.662	499.798	249.999	638.201	258.767	402.694	293.389
10.5333	767.727	938.549	661.067	261.312	91.8983	177.677	510.069	352.285	392.032	506.774	658.029	490.442	929.312	960.945	574.069	162.981	142.353	169.406	528.898	205.996	635.52	310.236	404.749	311.634
10.55	951.663	857.931	575.672	195.977	183.691	105.48	382.541	417.521	496.994	485.426	343.591	382.304	822.796	1025.94	715.01	120.616	152.455	141.993	609.666	284.973	670.939	346.127	356.111	374.111
10.5667	823.29	1099.28	631.405	256.222	221.553	129.426	471.496	422.401	450.644	522.218	439.363	444.892	717.388	1114.81	738.211	167.985	165.282	173.39	642.852	325.149	638.989	241.105	394.802	311.055
10.5833	961.967	938.684	655.827	151.433	210.612	127.138	467.061	377.439	497.592	515.308	617.538	505.341	616.562	1147.84	825.68	150.921	164.923	190.112	621.308	326.685	710.651	270.843	392.877	245.769
10.6	948.051	884.721	606.122	78.1544	250.621	171.949	452.709	480.728	555.101	510.297	516.38	469.942	795.766	1013.53	642.208	188.947	140.275	213.666	636.405	246.965	729.68	299.115	363.016	177.282
10.6167	824.57	907.798	621.803	69.9409	269.433	172.543	433.087	339.799	575.007	588.445	510.27	420.688	971.495	1062.42	209.372	212.87	139.119	252	625.101	165.777	693.799	365.212	331.922	301.73
10.6333	829.81	731.417	605.159	66.1483	114.268	139.116	464.354	382.844	674.771	499.503	575.829	423.604	813.928	1035.53	240.412	562.728	166.688	304.342	720.026	172.574	789.608	327.3	376.586	322.385
10.65	840.798	882.396	639.825	72.0437	259.224	192.174	479.432	342.433	673.109	504.173	637.97	495.562	638.289	1041.56	210.493	935.436	173.374	417.043	659.108	265.043	804.573	184.334	445.532	194.857
10.6667	855.186	668.414	687.691	79.3552	386.338	118.424	440.04	332.076	665.129	499.661	139.38	470.079	633.435	1092.64	288.382	786.928	181.973	486.237	697.771	305.361	745.626	400.931	296.282	330.394
10.6833	930.92	727.547	659.372	74.4228	398.27	134.357	312.385	414.249	577.343	561.218	480.267	477.708	631.894	1004.95	376.03	714.842	190.744	742.288	659.771	332.491	711.2	388.521	301.822	255.673
10.7	784.773	515.31	759.332	84.5363	397.826	122.661	355.628	337.272	751.434	558.782	483.52	509.458	598.83	1040.07	337.794	664.791	218.545	734.566	789.208	281.21	638.056	542.185	210.257	341.323
10.7167	768.649	502.516	699.612	84.0881	457.325	158.861	351.132	386.82	778.495	451.562	603.309	483.206	661.081	796.452	516.403	608.437	168.742	848.064	717.426	292.94	637.457	418.16	253.355	354.95
10.7333	1041.2	732.879	557.365	98.3151	372.356	168.938	371.203	297.763	710.989	449.544	686.056	427.007	651.724	1030.64	757.547	607.568	174.015	856.003	781.64	261.911	709.332	325.927	294.225	212.737
10.75	920.469	851.668	652.11	77.0606	435.192	198.47	399.889	369.953	685.131	470.107	631.339	490.818	670.667	996.982	594.435	260.953	202.664	854.397	773.592	349.066	688.834	518.188	321.335	354.857
10.7667	811.808	663.011	504.889	74.6002	398.267	148.207	320.604	451.341	756.888	433.239	137.376	563.747	749.496	1031.99	482.173	83.9011	204.588	764.517	842.767	298.28	661.484	282.863	343.107	245.478
10.7833	604.384	754.692	618.457	88.3441	388.366	193.473	370.561	437.434	651.167	504.278	175.257	566.165	620.016	898.801	659.015	92.8786	221.21	716.144	817.027	317.421	553.372	329.84	323.541	204.962
10.8	965.642	796.653	744.349	134.359	338.026	208.673	335.104	412.553	789.302	469.034	242.461	555.668	688.307	1084.01	711.648	82.0086	324.396	825.652	692.272	298.419	515.591	489.992	278.315	288.744
10.8167	710.727	692.716	641.103	204.911	457.931	199.287	324.291	319.552	644.382	430.982	526.922	636.303	661.458	1095.24	643.597	98.4218	257.175	787.44	667.017	331.556	447.903	436.764	324.738	206.403
10.8333	760.683	468.327	633.673	304.386	573.95	192.986	392.705	309.001	629.716	467.035	422.699	587.893	638.351	787.484	569.779	95.716	240.598	842.547	742.255	368.761	423.483	351.466	305.378	302.635
10.85	720.375	624.477	443.199	275.306	563.768	182.326	369.231	356.077	641.267	386.802	92.4898	628.056	868.014	1128.66	737.549	122.045	264.541	926.148	684.29	332.278	469.626	437.058	295.808	187.892
10.8667	618.718	469.706	546.011	232.059	588.223	137.662	347.531	377.57	496.284	530.751	281.712	580.135	890.714	1167.92	644.665	122.537	275.007	667.03	724.206	329.858	379.767	448.555	309.046	263.482
10.8833	454.583	677.03	507.132	273.663	609.039	203.731	331.71	347.503	583.975	523.02	315.993	577.012	918.272	1081.71	755.565	157.395	265.249	772.487	793.644	349.8	519.479	395.637	293.327	249.189
10.9	716.48	855.699	507.229	223.154	531.497	138.473	297.922	375.061	574.426	414.824	178.884	538.902	794.75	874.668	527.643	167.232	282.68	906.976	686.354	356.294	472.489	234.791	271.321	301.601
10.9167	894.413	838.679	536.157	270.83	528.124	227.057	375.607	342.766	662.305	538.926	115.822	573.828	1004.62	1135.2	922.522	252.032	226.673	963.778	708.404	344.195	561.616	197.139	246.881	324.059
10.9333	719.085	813.442	409.276	249.878	513.885	172.563	384.2	242.572	688.359	526.765	118.939	543.782	1079.06	1015.58	797.898	454.332	245.976	738.422	789.497	333.986	561.278	176.74	275.736	326.932
10.95	612.782	557.191	407.297	270.604	485.357	161.128	360.597	328.16	693.087	533.959	144.386	630.343	793.985	1038.3	868.366	709.564	260.573	201.893	790.267	376.458	567.172	219.035	227.794	348.724
10.9667	399.308	730.836	246.529	238.68	486.541	190.87	405.401	337.434	599.143	518.878	190.881	570.495	648.889	1088.91	843.724	794.658	192.934	148.072	668.336	391.619	572.611	361.065	230.266	296.949
10.9833	303.85	829.432	230.077	202.591	602.336	233.369	374.615	322.381	515.988	541.783	253.918	490.73	921.046	1021.61	916.442	323.509	222.572	299.374	771.208	367.476	481.624	323.988	253.607	326.58
11	258.634	596.66	297.401	153.53	584.347	183.36	379.935	368.023	401.581	579.08	221.999	537.39	835.742	581.705	911.883	312.58	243.828	612.092	681.422	344.392	561.029	418.284	249.234	375.845
11.0167	241.567	808.981	288.185	138.259	463.907	185.795	315.738	310.114	269.019	536.871	225.677	551.509	927.242	922.91	916.629	343.889	203.888	753.533	762.986	351.33	584.68	503.132	225.151	307.7
11.0333	271.817	704.366	301.738	112.104	272.778	176.18	315.563	314.372	277.505	456.945	187.895	523.221	972.497	777.688	847.847	327.859	222.984	733.672	728.883	326.971	625.503	481.557	246.28	307.725
11.05	342.631	787.496	278.503	132.991	53.6003	179.618	350.454	273.38	259.569	496.34	133.647	528.919	1043.77	968.693	883.511	339.418	161.768	809.698	730.528	325.221	534.18	431.566	261.191	331.462
11.0667	358.698	786.46	310.018	110.331	268.087	178.539	377.943	272.621	345.792	472.477	146.432	532.274	961.502	834.014	640.791	367.524	225.448	806.918	706.122	253.3	563.899	131.507	227.344	390.515
11.0833	385.612	799.72	287.709	120.838	171.102	161.964	364.035	207.539	304.252	454.809	166.392	502.654	977.865	981.355	547.756	374.821	180.063	933	859.006	358.02	554.754	92.0486	263.351	344.159
11.1	471.274	716.595	272.499	144.329	205.611	255.752	308.315	178.739	311.296	541.845	166.755	593.58	966.041	1144.91	860.421	401.632	215.306	790.157	893.693	323.339	573.386	143.737	280.215	255.035
11.1167	447.03	605.489	253.263	144.32	238.074	202.688	349.101	150.822	379.757	511.146	127.17	515.04	881.01	713.429	796.486	392.359	211.182	601.599	787.034	313.984	570.236	168.899	280.937	322.24
11.1333	525.909	625.842	280.282	129.295	316.44	192.661	354.907	203.543	355.994	551.716	221.626	378.447	814.038	765.872	736.035	456.683	196.096	208.909	720.977	365.45	477.272	128.847	295.462	230.096
11.15	491.927	625.298	275.69	151.109	259.22	184.03	328.714	168.793	391.825	446.263	249.645	516.863	943.131	966.862	543.087	333.446	256.447	319.702	785.795	386.506	400.955	162.663	302.771	196.733
11.1667	477.563	616.465	291.3	159.266	336.846	149.337	334.855	282.011	287.524	404.749	153.197	352.32	873.935	895.012	753.228	313.988	218.946	549.581	865.756	339.985	375.812	217.453	323.156	255.796
11.1833	388.853	480.308	363.55	118.351	110.406	137.703	376.175	297.018	470.018	539.074	107.204	475.688	938.34	842.409	407.326	466.835	202.583	707.066	826.996	344.61	338.295	191.661	309.993	322.907
11.2	315.445	735.685	286.661	115.295	94.2354	186.485	296.224	343.63	527.102	449.373	87.4767	505.6	902.864	1070.59	722.884	346.445	164.881	937.066	637.592	333.332	196.849	200.693	286.706	253.761
11.2167	412.718	752.728	244.581	150.981	325.333	172.397	335.791	281.089	560.658	457.816	103.523	500.88	911.842	1124.54	636.662	414.826	166.174	886.139	728.919	353.302	263.89	236.408	316.077	277.657
11.2333	481.738	617.272	304.491	129.778	485.23	144.759	326.714	390.652	594.958	610.444	158.098	500.829	754.644	590.57	607.256	641.476	201.892	678.887	786.106	294.206	313.508	232.285	315.851	340.553
11.25	354.694	701.312	286.409	144.393	388.631	167.417	334.381	357.785	551.227	546.994	128.407	489.966	759.809	976.039	545.87	510.299	151.986	595.471	745.179	291.081	364.177	170.446	313.926	347.871
11.2667	343.407	791.828	292.583	267.353	569.42	138.778	281.719	424.394	559.386	463.899	172.418	536.195	1048.32	966.188	644.967	484.571	188.384	562.008	787.389	291.408	411.899	162.539	270.936	353.661
11.2833	383.17	835.957	299.318	185.734	614.584	170.952	314.727	384.697	528.494	453.291	167.059	566.169	912.659	1091.02	505.374	449.319	151.8	799.488	719.719	339.767	393.808	241.413	304.132	384.451
11.3	372.726	968.075	327.841	249.499	92.7577	182.281	304.323	354.955	425.938	447.281	85.0791	596.715	1050.97	1022.81	662.375	676.143	164.362	764.141	796.703	314.439	396.834	193.257	306.591	377.116
11.3167	465.227	668.696	284.927	215.427	66.9886	185.537	322.755	352.956	448.831	528.694	98.4909	633.58	910.889	593.868	605.818	429.189	160.594	1039.54	857.221	317.598	323.91	143.142	302.474	411.528
11.3333	288.154	731.245	320.387	147.271	100.918	206.422	302.85	375.155	429.423	467.52	158.863	497.873	958.649	718.341	542.863	488.937	191.031	958.925	722.58	297.237	406.612	186.994	272.171	402.133
11.35	265.208	764.069	446.23	144.551	101.276	179.011	352.835	377.025	412.846	418.326	280.069	364.125	1046.5	849.122	463.979	104.801	216.623	1074.57	802.896	258.381	429.153	207.15	231.928	402.155
11.3667	265.781	911.85	332.418	115.423	333.591	218.354	341.34	344.469	458.131	452.599	220.09	337.317	739.047	968.532	483.817	181.983	176.209	957.844	795.299	298.646	468.341	110.833	271.696	379.806
11.3833	266.986	863.052	307.616	145.669	66.0254	216.735	304.47	368.165	451.27	445.665	248.692	433.204	879.911	782.26	512.039	154.82	126.233	570.732	761.238	273.913	430.874	129.646	289.627	343.714
11.4	287.679	760.431	297.729	109.561	56.2775	249.014	337.291	281.638	524.342	540.811	230.033	446.951	789.108	916.699	549.79	109.05	220.134	937.221	668.879	243.427	568.157	199.149	302.723	355.63
11.4167	298.059	832.199	371.521	80.3955	57.723	264.976	333.871	287.537	476.121	576.807	284.258	448.31	983.71	679.268	326.582	106.596	187.542	70.2593	713.568	294.554	612.01	232.885	219.527	316.3
11.4333	249.563	861.965	418.268	113.054	61.8244	198.301	298.68	357.954	430.914	540.666	296.791	465.598	925.987	733.283	251.81	124.714	155.67	92.1115	716.438	317.274	635.798	211.116	273.859	343.626
11.45	252.356	740.186	452.895	113.477	82.4683	170.887	356.57	415.687	545.236	499.004	301.258	458.467	839.631	915.971	540.159	151.737	206.286	143.011	706.343	317.232	684.914	156.447	244.876	370.628
11.4667	249.47	819.545	473.651	104.691	59.0517	198.69	298.111	396.497	556.069	568.653	230.689	435.635	876.565	632.443	481.719	84.0947	143.501	83.9671	743.094	286.67	737.745	214.514	246.67	317.934
11.4833	249.636	454.47	410.351	80.4113	63.3388	210.09	334.814	374.956	542.165	607.709	163.879	436.316	708.907	899.656	396.607	131.995	142.371	208.037	634.956	348.091	665.864	321.792	254.784	293.933
11.5	227.747	250.655	455.249	114.933	68.1401	139.094	334.963	327.159	571.368	524.528	130.816	465.023	830.76	434.618	158.109	143.824	156.194	98.8858	683.45	295.403	623.799	335.943	262.574	317.15
11.5167	268.628	341.374	462.831	106.638	68.7996	139.069	341.328	352.041	565.036	522.332	186.96	515.85	767.75	573.975	227.899	194.52	178.059	109.765	700.787	317.269	781.602	162.846	286.815	315.201
11.5333	223.742	399.113	452.678	87.9569	93.3901	114.028	316.034	287.467	192.029	500.661	363.742	478.913	692.653	385.294	217.043	232.823	147.271	153.755	774.979	293.131	573.644	255.682	276.763	206.413
11.55	241.236	381.231	471.342	90.1272	69.3062	128.568	315.391	324.554	252.095	475.799	299.07	470.555	840.083	860.503	206.005	173.072	164.495	177.202	785.72	227.044	557.754	188.308	263.619	287.743
11.5667	201.253	450.213	465.396	96.7299	106.435	139.694	276.538	372.317	242.024	463.022	267.626	525.284	844.797	968.976	212.736	152.544	204.451	195.908	657.192	316.965	519.352	141.513	300.073	299.393
11.5833	239.621	461.539	385.273	106.401	72.7137	221.944	320.927	364.788	195.327	471.463	192.114	536.438	950.08	701.974	246.171	226.825	238.28	184.251	727.419	225.214	502.266	165.743	310.706	369.436
11.6	286.885	638.047	381.354	124.439	64.2823	234.815	299.39	439.476	201.102	399.79	267.26	516.944	1041.06	1046.71	216.207	417.984	174.184	211.545	835.1	285.32	389.013	221.621	296.674	405.611
11.6167	345.81	684.953	455.936	169.495	56.7999	191.599	316.377	370.281	223.107	377.087	233.073	494.866	916.714	955.597	220.859	408.006	183.563	205.832	784.034	254.811	386.796	268.456	321.405	405.788
11.6333	492.62	710.97	490.79	169.02	68.368	150.813	309.853	390.702	232.253	439.586	237.515	367.558	1055.7	948.498	185.632	287.769	163.23	338.005	810.709	226.812	339.842	229.207	296.779	287.188
11.65	549.887	753.332	371.263	164.315	81.7194	112.275	349.69	455.432	245.604	394.246	289.468	555.251	1000.88	552.233	190.623	273.26	175.931	485.438	694.32	263.246	425.444	352.907	311.61	325.608
11.6667	525.067	536.226	334.651	216.168	93.2906	164.198	324.5	405.496	239.159	378.916	419.512	558.588	911.681	794.207	194.8	274.151	190.001	661.268	838.156	252.976	372.344	206.979	268.806	266.902
11.6833	719.01	720.557	308.266	231.343	157.151	106.865	261.137	370.103	237.659	431.809	378.509	599.658	917.573	807.733	209.464	260.455	130.422	832.405	798.138	291.874	364.43	195.958	289.173	324.969
11.7	521.31	786.826	297.528	214.316	149.156	115.443	308.959	393.791	232.51	319.482	462.574	533.811	848.413	933.515	219.75	166.528	224.088	759.379	866.384	296.979	321.789	256.152	319.991	341.578
11.7167	492.185	593.74	361.741	264.2	165.815	163.37	359.529	337.583	237.904	340	369.512	513.868	799.204	1030.07	252.243	168.25	217.262	903.012	735.251	180.986	329.399	273.899	316.581	251.182
11.7333	338.012	738.542	333.971	232.29	117.603	157.118	329.283	379.677	246.888	358.05	497.626	559.029	742.194	594.354	198.79	179.376	161.404	791.506	828.956	239.363	391.549	259.051	310.675	317.227
11.75	394.373	717.475	346.117	220.014	96.3442	130.881	300.103	313.293	310.144	337.798	556.084	448.164	837.675	264.454	206.426	187.926	210.974	648.713	823.361	314.807	353.241	234.927	317.765	410.634
11.7667	442.5	764.474	319.812	236.926	157.642	134.177	284.504	296.056	367.84	324.825	410.317	408.148	867.924	278.884	211.795	174.112	161.516	278.078	696.606	238.783	342.442	156.024	296.073	415.224
11.7833	701.704	627.163	253.306	241.778	294.635	138.439	272.93	292.84	328.527	258.743	466.903	298.009	807.939	369.745	238.003	200.409	130.644	567.677	631.643	280.631	339.37	264.145	275.441	313.214
11.8	883.78	686.133	299.613	165.53	295.106	171.964	372.684	407.668	382.258	340.017	696.448	391.583	886.079	245.036	223.362	238.369	159.763	292.592	746.934	372.391	366.001	156.414	258.225	259.794
11.8167	545.079	782.036	307.956	199.431	378.136	125.977	315.783	357.036	336.912	278.47	534.053	380.288	1044.36	259.351	189.628	349.283	153.498	134.945	736.378	359.433	356.205	154.102	250.729	356.092
11.8333	724.39	674.6	253.578	192.234	384.588	145.451	410.124	322.989	423.321	255.835	616.587	490.304	998.749	332.795	206.665	494.037	198.223	77.9129	796.562	318.615	498.473	138.505	309.042	268.151
11.85	843.049	703.284	383.261	188.718	519.27	137.558	435.138	464.316	422.361	383.265	182.872	494.723	1032.65	341.664	248.27	408.213	213.545	120.71	511.886	315.416	699.549	133.989	360.109	398.677
11.8667	595.686	576.851	342.219	145.294	514.069	115.651	538.536	352.345	400.644	348.145	188.298	509.438	998.52	393.656	286.369	334.769	213.089	98.0873	571.595	315.785	759.142	165.733	294.268	373.883
11.8833	609.87	634.981	370.395	218.932	460.735	109.77	502.453	402.295	366.189	344.476	186.057	594.44	992.2	569.886	326.063	222.504	209.234	137.624	546.743	339.261	703.996	180.422	311.757	339.102
11.9	495.613	692.151	315.595	181.035	628.345	88.0188	498.325	378.859	401.413	398.212	298.637	538.932	893.628	507.788	347.998	226.988	183.252	156.648	553.376	379.372	719.06	195.554	229.463	373.12
11.9167	597.981	544.608	325.369	211.559	560.6	124.784	461.202	291.651	426.684	312.93	420.038	560.877	920.423	563.729	320.484	213.753	180.383	134.813	651.371	319.429	644.515	112.208	248.742	496.276
11.9333	667.135	645.59	324.155	302.758	557.214	119.945	482.525	444.349	436.29	401.753	111.327	495.439	830.446	489.489	309.3	196.05	167.841	122.015	739.175	327.155	689.819	165.994	300.589	415.587
11.95	656.353	499.823	273.779	253.825	643.927	106.46	526.465	575.245	477.489	394.856	76.6637	553.48	718.241	470.822	308.951	252.216	144.203	101.933	842.881	295.121	739.255	152.338	258.724	398.698
11.9667	637.702	675.574	297.165	280.405	644.697	204.732	609.166	352.197	533.898	337.202	236.317	521.787	723.15	441.558	359.664	328.317	196.137	129.221	926.596	287.27	607.943	197.922	356.282	267.99
11.9833	641.475	494.877	387.798	249.324	696.511	230.012	550.432	390.607	483.32	367.442	254.199	588.13	729.944	433.683	383.976	625.642	164.93	170.657	647.85	297.35	496.997	263.376	311.707	307.729
12	821.889	502.498	417.041	212.112	613.905	130.392	585.578	374.294	500.048	366.124	357.824	622.486	629.947	500.299	390.46	333.331	150.265	148.169	558.225	257.201	650.884	319.146	299.796	469.022
12.0167	789.884	777.995	389.421	222.347	681.894	175.211	538.374	473.27	525.217	319.742	412.412	607.087	785.592	612.513	323.641	231.705	194.593	108.238	340.62	247.466	797.826	341.172	329.189	426.48
12.0333	679.35	520.306	291.271	185.754	435.402	169.659	469.641	429.919	478.297	350.268	359.965	638.446	831.738	635.845	511.631	204.497	183.592	92.5103	101.908	298.661	629.962	162.744	314.815	344.632
12.05	840.109	470.45	354.535	196.557	461.405	158.673	471.305	354.045	607.595	409.76	576.032	574.106	860.528	723.206	445.867	213.133	213.192	98.854	114.575	272.966	718.103	269.532	246.777	331.9
12.0667	716.723	554.1	343.257	210.971	585.085	143.452	415.179	319.053	545.918	374.16	462.134	582.981	753.889	829.982	600.873	224.229	195.841	113.361	135.079	200.652	635.444	155.063	267.258	403.609
12.0833	580.088	500.819	405.271	230.396	443.074	194.298	532.635	299.514	478.652	350.821	162.349	634.602	834.363	594.673	655.616	157.554	221.833	137.733	106.031	250.466	638.261	151.205	303.104	418.415
12.1	507.935	696.123	314.013	164.166	468.347	117.943	537.944	238.327	617.493	336.281	507.912	590.633	714.607	619.372	722.875	187.362	209.4	117.081	218.025	213.64	433.501	256.09	281.657	282.09
12.1167	574.914	480.719	419.098	194.37	316.033	213.488	566.454	329.747	605.117	338.286	491.074	501.485	635.585	623.809	660.066	173.332	197.893	109.7	400.511	219.974	422.333	226.494	265.662	376.513
12.1333	546.089	733.124	419.314	148.371	467.592	117.062	530.522	441.967	533.445	406.85	378.242	434.508	674.222	754.522	750.406	158.629	258.864	109.548	407.283	309.854	298.547	275.618	233.111	241.849
12.15	524.421	629.435	345.594	254.301	592.111	139.433	631.309	511.652	577.691	354.216	126.634	361.003	720.915	808.572	751.405	180	235.014	105.368	277.306	323.686	228.948	306.425	235.16	223.605
12.1667	473.53	857.696	334.121	246.208	648.731	179.43	445.712	425.948	664.506	379.934	195.286	407.157	1020.13	657.004	694.927	170.58	179.293	128.585	318.076	311.882	401.289	344.79	250.061	232.826
12.1833	451.773	522.628	390.043	234.941	549.517	132.182	344.56	379.953	682.794	357.274	209.994	354.857	767.263	597.866	746.56	183.054	208.731	86.2526	411.154	277.684	435.47	253.789	287.72	247.542
12.2	504.503	498.452	388.766	226.304	379.795	159.776	458.911	331.47	617.806	342.222	197.153	466.466	842.748	660.624	696.979	210.175	208.324	111.591	426.296	167.227	402.255	301.976	305.204	268.546
12.2167	516.217	521.103	398.56	233.8	418.762	146.053	477.335	339.627	678.374	296.638	167.27	444.99	815.565	535.757	373.831	173.621	184.276	124.559	369.543	269.048	294.758	219.778	264.564	270.959
12.2333	407.046	582.11	407.873	225.492	415.403	158.465	579.921	407.489	678.083	356.654	156.059	468.964	758.706	453.449	162.803	195.497	180.348	139.463	392.673	273.499	404.425	160.944	204.072	300.311
12.25	463.502	512.713	508.919	294.052	426.765	140.737	593.766	380.637	692.636	355.588	236.991	505.829	755.924	595.504	213.812	207.899	202.087	99.1488	461.171	266.069	320.514	79.231	247.188	326.387
12.2667	526.842	759.123	430.762	245.651	487.501	169.053	529.34	437.078	631.118	427.971	340.879	452.108	903.512	723.559	216.698	160.341	160.664	135.165	459.927	345.813	271.251	94.5947	256.297	326.87
12.2833	446.205	694.75	490.988	254.982	505.16	127.659	581.497	287.419	500.151	392.663	249.009	498.398	843.206	791.956	203.2	170.324	136.206	144.765	526.312	285.324	258.227	106.592	303.358	324.443
12.3	482.286	668.447	486.32	200.534	570.57	79.5682	594.468	348.638	500.083	395.848	202.94	460.69	807.685	784.851	232.569	160.475	184.338	209.623	615.917	264.29	245.562	128.233	282.451	296.216
12.3167	505.702	690.192	540.069	192.535	468.527	92.1327	655.998	360.789	612.426	290.663	116.732	478.711	739.794	699.602	217.319	239.012	149.143	179.743	526.855	274.319	282.543	206.336	270.141	193.64
12.3333	440.262	684.865	451.087	182.542	532.845	159.566	425.442	448.9	567.321	389.861	247.095	454.297	761.741	652.726	224.365	284.579	161.773	236.527	549.154	301.042	262.822	199.441	276.178	158.622
12.35	453.753	469.249	417.473	187.532	530.154	129.963	480.212	456.268	644.813	261.597	264.211	469.097	950.322	738.525	228.588	201.967	179.807	204.189	472.677	276.864	249.969	213.127	292.387	139.26
12.3667	500.869	658.478	484.446	177.504	715.679	150.662	413.768	314.926	662.39	228.954	111.303	457.187	696.596	768.149	308.359	132.349	246.472	260.98	477.731	308.607	352.112	261.638	284.35	180.341
12.3833	451.68	735.705	465.624	187.135	575.724	224.347	610.335	189.023	650.578	202.824	112.863	498.515	667.478	850.001	411.203	130.485	161.869	335.363	362.547	199.237	326.506	280.441	272.848	292.137
12.4	413.126	525.462	431.706	160.799	602.543	194.505	604.026	343.259	700.304	219.016	179.817	475.064	786.919	848.233	590.254	141.442	215.179	529.747	406.136	240.412	272.052	334.94	302.539	313.45
12.4167	408.675	375.974	496.821	148.896	558.224	190.085	585.056	302.057	633.023	219.576	202.166	424.601	758.746	779.675	682.782	118.107	198.659	718.437	423.696	360.237	342.89	367.856	311.761	289.151
12.4333	358.39	512.12	488.212	169.623	483.389	213.063	579.406	284.974	678.951	206.145	176.146	479.12	751.808	601.556	688.875	122.616	169.919	745.126	391.797	356.979	346.688	368.83	311.699	252.338
12.45	364.713	470.404	503.018	157.785	522.181	145.663	434.092	307.896	698.875	263.332	77.5707	492.92	711.297	515.508	648.852	134.598	212.53	628.848	395.273	268.167	206.403	382.615	266.978	334.721
12.4667	375.418	393.159	512.858	123.224	445.454	219.229	497.553	387.01	806.177	229.743	72.3296	455.636	519.04	696.949	725.19	141.06	203.393	770.455	434.134	289.015	274.035	313.58	257.83	366.491
12.4833	403	336.974	577.262	92.9596	511.246	222.546	638.617	471.158	720.862	314.747	72.9264	459.165	713.96	562.241	605.797	137.48	200.118	564.275	428.09	227.438	310.681	210.17	276.442	404.373
12.5	426.408	345.578	523.776	108.742	579.243	203.155	669.268	404.416	800.355	312.08	102.226	520.68	775.389	805.877	404.761	124.287	190.682	433.794	378.448	240.662	363.297	91.0292	274.843	414.55
12.5167	396.488	343.228	561.05	86.6039	663.844	241.237	552.367	533.44	721.73	282.194	218.939	486.801	701.722	885.466	635.626	117.996	129.282	660.08	411.337	164.644	400.26	225.305	282.632	316.876
12.5333	313.928	399.77	491.889	83.6136	586.909	315.664	579.917	528.316	746.217	355.787	190.271	560.785	587.661	927.944	591.693	147.327	152.115	852.401	417.201	307.374	319.914	110.093	279.66	405.877
12.55	401.184	433.326	523.905	94.5524	558.372	266.598	624.492	500.277	619.612	341.26	254.015	447.862	860.92	781.811	640.298	139.502	154.572	707.531	423.466	345.532	351.324	162.677	278.409	319.164
12.5667	473.243	402.351	511.858	138.431	569.67	311.948	520.533	418.538	758.82	359.835	240.899	474.258	815.239	926.192	667.382	173.713	199.397	432.434	394.612	252.55	368.293	63.6367	245.385	291.867
12.5833	386.504	450.931	530.115	184.572	547.715	257.173	570.981	486.056	691.178	398.626	264.518	444.807	885.48	699.789	415.22	169.965	196.234	593.412	409.011	391.764	584.943	121.724	282.133	229.674
12.6	452.377	512.684	510.957	254.112	636.369	308.388	530.332	514.017	630.862	428.068	143.471	510.912	751.003	750.528	177.104	149.966	159.812	484.122	453.996	295.588	538.04	212.785	290.539	288.15
12.6167	457.131	631.407	539.952	233.399	565.99	311.15	517.257	636.584	692.559	313.814	217.027	492.539	733.234	723.308	214.685	187.684	195.865	472.334	419.242	325.557	552.076	280.396	277.316	188.945
12.6333	357.454	650.674	469.215	284.611	632.177	353.28	451.036	568.881	581.043	320.593	168.057	586.163	973.77	800.944	213.513	191.037	177.259	650.25	386.139	345.569	573.046	263.003	280.44	271.205
12.65	325.238	495.712	537.507	231.737	611.608	357.785	548.486	608.228	495.374	352.604	198.167	487.21	858.719	682.254	217.439	182.044	184.659	475.026	407.461	282.045	606.187	293.989	299.486	269.817
12.6667	310.931	606.487	478.413	236.935	360.128	265.055	572.183	400.521	627.456	305.196	243.782	553.751	858.447	813.546	259.117	232.332	185.913	534.367	467.838	352.164	734.197	380.562	246.489	295.186
12.6833	370.74	526.215	521.015	212.482	423.926	287.906	471.614	515.481	398.163	298.122	321.505	619.376	774.163	700.147	300.213	173.234	164.888	607.238	467.268	321.531	741.126	407.744	291.217	378.147
12.7	348.671	424.141	262.662	172.285	508.975	242.765	527.432	352.279	345.246	346.334	323.839	461.623	634.342	185.898	237.176	183.052	183.448	692.181	529.905	335.904	693.842	316.946	276.274	292.29
12.7167	368.006	414.807	394.251	160.383	424.692	213.777	460.573	350.168	246.499	384.711	327.712	513.169	730.118	385.374	295.915	166.82	158.049	549.677	660.574	268.536	652.632	363.832	288.311	241.82
12.7333	418.046	430.233	418.405	129.791	636.802	144.874	480.96	394.515	240.564	380.279	346.498	478.032	580.892	605.901	324.624	157.144	129.17	529.568	725.71	336.123	624.641	359.762	294.613	330.343
12.75	459.828	580.001	526.118	141.075	377.206	206.909	584.466	358.228	225.885	306.441	325.306	533.137	701.726	446.362	329.315	136.77	173.345	854.473	716.565	272.246	659.089	425.335	283.723	306.402
12.7667	372.797	611.536	519.073	182.014	424.034	169.43	473.426	389.667	235.909	281.341	294.568	484.933	478.979	245.193	335.563	127.609	170.737	795.512	783.888	289.631	694.396	407.154	283.341	329.083
12.7833	363.027	737.621	127.15	203.042	640.757	151.156	495.22	406.552	261.525	335.57	241.578	560.484	467.005	240.246	351.69	153.646	155.796	402.912	727.255	314.45	687.531	308.308	248.077	291.156
12.8	396.724	640.331	199.248	205.597	683.476	149.774	538.803	426.912	320.973	258.495	89.968	463.462	489.3	277.535	288.324	128.132	154.11	653.203	787.155	352.413	583.659	243.389	278.984	390.915
12.8167	385.153	740.39	226.473	176.866	610.894	163.055	474.02	444.424	335.606	316.629	102.892	522.416	571.729	259.899	220.172	157.515	146.303	449.59	747.66	316.04	584.538	190.31	309.651	395.576
12.8333	336.651	565.995	235.097	160.087	166.391	126.169	522.49	408.679	504.163	221.62	223.4	475.117	537.463	273.374	301.626	170.515	154.622	163.242	752.466	352.173	409.974	133.303	273.605	450.111
12.85	346.108	755.319	237.424	152.017	431.625	201.182	551.582	390.465	569.038	106.495	117.14	525.155	562.585	264.05	326.679	184.634	187.222	247.214	700.121	282.329	270.036	84.0332	251.036	455.323
12.8667	344.605	618.378	247.791	207.121	197.565	144.131	564.569	357.823	586.702	167.242	178.893	524.257	567.356	211.788	380.489	177.148	161.011	393.38	770.125	268.345	206.924	92.5614	239.728	422.416
12.8833	316.374	706.818	225.543	156.373	337.284	139.157	563.294	400.628	545.671	171.115	215.721	585.471	601.824	226.711	395.942	132.656	169.443	246.34	711.242	270.322	307.395	193.317	267.886	334.131
12.9	288.307	496.163	260.247	153.225	605.942	145.076	608.257	374.415	577.855	158.035	307.459	552.142	649.531	237.455	336.797	117.308	165.517	331.031	805.991	247.526	413.389	159.997	273.466	345.378
12.9167	292.657	634.844	283.908	139.133	664.989	192.092	532.82	362.211	612.017	143.588	172.213	690.183	683.837	251.476	211.127	128.206	155.387	486.376	626.014	282.843	272.124	162.895	253.695	366.337
12.9333	278.141	488.458	186.916	161.008	738.319	180.762	583.193	330.198	630.091	189.729	66.7271	625.689	726.117	232.867	211.616	132.013	143.694	535.913	612.4	240.098	281.781	133.771	271.758	321.623
12.95	383.039	604.75	131.018	143.057	761.316	200.69	546.498	358.936	562.261	264.864	112.005	644.501	752.012	272.57	217.824	162.224	161.137	500.228	504.203	317.444	347.133	123.842	288.29	326.617
12.9667	341.132	659.621	234.172	147.484	680.974	154.476	582.932	497.845	560.859	229.681	132.967	589.043	716.66	266.692	214.582	126.134	155.245	215.233	524.724	282.054	340.312	117.108	286.898	320.269
12.9833	333.139	650.185	209.82	232.814	533.399	206.053	550.305	493.1	543.45	243.581	143.331	561.333	776.494	223.359	198.491	173.417	131.492	568.247	417.687	241.971	401.258	131.803	293.626	322.006
13	284.905	688.584	235.517	217.565	146.639	130.227	524.002	477.397	629.082	279.674	138.396	581.132	757.875	216.906	182.967	142.631	170.063	453.874	422.327	281.858	400.325	135.976	258.47	347.072
13.0167	299.272	668.617	185.743	239.997	994.182	159.289	573.643	510.183	564.661	252.212	132.74	469.017	695.816	212.884	206.841	150.542	191.942	337.788	406.477	324.451	366.317	180.331	266.145	347.242
13.0333	295.104	734.714	220.438	171.616	722.259	159.957	558.913	514.281	565.664	222.257	128.098	461.539	640.51	233.594	227.039	130.029	207.655	674.556	381.009	283.539	366.622	217.659	314.705	308.45
13.05	348.224	620.441	227.091	129.457	647.768	191.448	517.923	358.727	738.306	256.346	96.7039	460.247	112.159	207.937	262.129	149.76	223.363	449.28	413.3	232.617	325.308	110.673	273.1	273.412
13.0667	314.753	667.142	203.861	150.771	707.764	219.085	561.273	376.026	654.068	273.333	106.138	487.821	172.722	270.651	212.531	153.127	162.875	258.722	401.136	268.453	372.298	256.94	226.199	408.602
13.0833	340.919	587.856	215.738	109.28	534.85	241.26	543.405	405.952	577.113	252.547	156.657	434.669	239.325	208.823	205.618	135.747	165.308	69.4858	396.483	290.147	276.98	318.249	253.637	397.238
13.1	306.604	502.707	180.12	91.119	376.481	288.861	537.763	569.885	514.697	232.258	83.4742	532.106	277.493	224.08	249.758	137.23	225.384	60.5451	383.15	302.894	347.621	212.158	226.274	306.79
13.1167	301.999	606.282	163.827	77.6111	291.015	312.75	517.281	526.844	392.592	264.125	98.8764	420.112	280.829	178.405	222.35	150.403	229.914	59.868	458.111	372.186	163.084	65.4019	229.526	279.629
13.1333	302.334	496.677	174.274	106.458	362.88	319.066	494.643	370.539	211.173	263.057	189.992	536.923	237.497	156.188	205.747	156.398	143.897	60.8011	439.109	289.829	326.651	163.962	263.285	336.722
13.15	383.73	548.918	176.305	70.2406	454.077	214.938	497.46	406.526	139.642	342.952	235.855	563.094	309.163	209.241	204.843	141.415	194.371	66.2533	389.161	259.808	340.827	103.671	238.659	299.96
13.1667	314.88	645.886	189.377	71.5747	437.971	304.188	580.345	408.399	185.262	224.44	237.972	514.654	509.461	224.225	230.419	144.11	129.801	74.371	480.747	309.496	291.216	125.822	245.584	333.476
13.1833	348.526	547.217	217.504	107.557	587.115	213.146	481.077	361.747	207.37	264.621	216.578	542.859	524.55	210.086	262.659	182.926	159.083	66.8206	509.068	279.778	194.157	100.578	237.392	388.844
13.2	357.435	613.745	181.775	102.264	636.078	170.322	453.557	366.526	218.216	310.537	122.051	533.681	625.231	257.736	320.925	180.503	179.924	90.2915	496.951	131.091	306.812	158.291	238.493	347.513
13.2167	419.916	610.073	211.431	94.5681	479.258	170.02	450.675	312.178	238.729	382.098	133.206	570.332	468.321	253.332	282.889	141.421	218.179	133.704	484.781	152.029	197.587	121.416	227.955	379.258
13.2333	410.15	543.159	266.636	123.992	837.126	214.743	436.51	300.274	153.729	287.442	149.051	551.728	573.889	206.093	187.117	122.434	122.29	206.414	398.601	236.571	324.713	153.656	225.852	349.963
13.25	428.521	521.062	280.793	175.158	618.038	180.232	455.73	299.562	193.406	295.715	160.839	539.09	575.698	245.187	203.855	107.923	186.565	243.12	391.937	198.02	325.028	134.422	270.685	309.056
13.2667	390.986	489.68	298.406	153.216	556.058	141.795	338.951	286.895	201.797	273.45	220.215	490.89	568.94	199.573	215.028	117.992	157.933	552.358	368.084	255.938	370.591	238.327	317.933	354.563
13.2833	467.018	645.238	286.025	100.321	632.76	159.366	312.116	298.185	209.578	290.806	348.903	528.147	504.439	237.206	209.531	155.194	156.674	543.545	351.437	218.203	322.481	104.869	307.21	339.772
13.3	511.931	575.043	285.164	160.714	623.319	208.662	295.239	263.041	199.016	326.67	241.955	469.15	598.008	242.592	207.129	129.327	198.683	696.374	406.355	295.755	328.245	280.486	241.009	431.304
13.3167	477.182	529.892	275.8	213.291	713.195	223.968	289.73	292.701	299.086	375.451	127.693	515.841	663.221	257.99	205.385	119.879	191.28	355.326	395.262	234.443	379.393	333.08	221.458	325.777
13.3333	470.014	491.991	295.044	257.276	554.969	227.765	312.989	305.925	275.649	365.709	125.134	442.269	495.512	246.592	189.011	151.706	169.42	443.502	420.954	263.087	256.65	284.6	228.423	339.124
13.35	546.129	391.699	324.543	229.016	782.945	219.469	305.442	253.47	285.475	409.673	127.808	439.425	547.665	211.964	205.409	145.409	232.526	583.761	394.699	303.26	279.671	103.626	210.416	378.852
13.3667	542.377	499.829	327.501	258.135	637.902	203.398	277.188	302.321	332.473	367.365	137.307	466.737	539.032	179.798	195.37	130.059	179.262	393.051	394.432	202.32	254.553	103.816	254.865	302.203
13.3833	575.727	511.629	348.066	251.972	748.9	208.732	338.079	307.411	309.67	428.773	127.717	499.328	559.342	185.724	209.5	129.143	168.709	73.0545	416.544	220.776	297.993	180.648	251.383	298.861
13.4	548.595	395.312	362.46	201.888	553.55	175.668	326.18	315.475	380.684	437.476	107.533	466.6	581.238	188.539	204.861	153.551	159.23	60.0616	400.24	320.617	224.773	163.028	251.774	315.252
13.4167	575.183	439.906	303.341	183.745	633.53	151.881	363.016	288.748	498.722	405.212	91.6552	475.884	526.229	219.145	232.747	116.573	172.269	111.64	402.17	257.09	243.977	210.434	264.304	302.395
13.4333	496.781	484.469	231.303	225.39	704.767	156.804	342.316	282.732	513.698	371.579	85.9264	396.882	474.481	223.653	209.38	138.588	157.69	68.743	357.537	304.063	321.542	247.168	289.661	275.808
13.45	473.155	607.41	170.128	211.159	408.115	248.666	352.999	331.343	442.575	372.673	129.854	445.971	542.287	207.982	220.53	124.41	161.02	65.5269	391.573	249.562	326.822	283.032	248.957	283.16
13.4667	544.697	459.833	131.857	176.313	637.798	243.406	321.832	299.057	425.792	370.406	93.7104	393.841	549.516	190.184	225.81	151.308	195.762	61.9761	368.011	235.681	363.397	218.427	279.058	347.976
13.4833	616.996	470.609	148.376	161.941	584.554	236.716	309.934	298.06	439.705	378.775	188.367	441.398	495.501	214.21	233.541	136.382	191.015	90.2194	348.001	235.266	350.421	304.123	239.079	322.642
13.5	529.083	528.726	177.495	140.428	570.749	224.401	311.306	376.381	376.136	129.445	295.557	486.979	546.355	251.396	216.916	166.756	177.786	82.1849	375.138	278.758	309.267	340.952	244.382	305.208
13.5167	721.695	439.839	167.84	125.692	540.343	230.915	355.853	345.07	524.803	135.574	156.29	533.738	590.811	267.959	224.847	162.237	201.219	100.287	373.616	407.049	271.076	268.565	246.4	246.568
13.5333	826.089	596.565	157.643	79.1688	537.142	163.957	301.209	287.047	497.756	119.346	249.137	462.461	530.322	318.147	206.165	145.272	191.683	83.507	362.962	311.73	307.827	205.824	261.05	249.391
13.55	803.403	662.735	163.667	78.0927	503.975	185.143	327.18	298.876	443.97	150.432	248.27	479.006	392.533	237.312	209.519	96.6518	155.37	69.4832	425.306	304.325	287.044	363.732	258.778	296.762
13.5667	776.149	622.629	201.081	97.3116	546.38	164.106	338.163	325.759	372.739	81.289	272.819	533.246	498.421	196.52	244.391	139.744	221.953	123.178	344.324	292.722	332.289	294.651	259.317	249.767
13.5833	700.517	621.211	188.509	75.0318	707.763	191.172	326.966	360.865	473.38	108.365	369.036	451.114	412.395	235.005	205.834	141.26	182.565	122.069	360.869	292.823	248.425	318.744	273.928	203.366
13.6	699.377	668.222	219.423	103.153	644.057	193.124	349.131	359.571	456.573	156.986	196.882	471.261	270.193	207.004	208.325	178.967	190.692	140.909	338.127	302.243	274.402	298.352	272.567	321.351
13.6167	665.636	824.566	218.816	158.128	546.214	208.502	342.847	309.926	410.072	138.18	226.675	487.207	242.864	245.11	216.581	180.812	175.3	132.791	357.82	354.803	234.813	237.12	267.046	257.775
13.6333	709.744	810.15	178.534	149.556	517.601	255.934	364.382	322.112	536.693	150.54	241.949	591.979	221.209	319.694	219.382	204.169	201.806	102.855	377.052	372.675	275.529	184.078	264.482	373.864
13.65	886.575	678.377	181.077	156.218	534.09	270.741	342.087	330.379	505.763	180.871	286.512	556.537	220.773	225.437	225.004	136.904	112.299	118.822	385.606	381.626	264.882	312.81	263.266	268.806
13.6667	919.904	713.555	170.814	135.93	393.807	294.21	339.752	361.912	535.94	194.557	262.149	495.256	315.718	246.331	228.339	166.202	109.439	119.198	403.15	239.245	267.135	309.828	269.066	359.514
13.6833	905.426	687.012	189.775	168.076	483.314	279.621	357.157	400.88	521.808	199.62	325.193	595.015	455.955	273.832	266.225	140.416	171.241	129.7	446.714	300.27	306.664	147.374	296.581	377.599
13.7	884.918	710.714	209.751	144.212	554.266	249.975	339.541	341.009	467.886	215.603	322.802	538.717	512.795	368.402	233.085	190.741	163.054	109.562	363.136	356.888	289.626	205.29	293.924	309.575
13.7167	1159.84	701.422	223.481	180.975	445.543	208.413	330.237	313.334	556.193	224.226	323.921	381.787	682.072	333.727	253.699	140.832	143.908	91.6569	376.75	357.231	122.161	183.948	295.562	338.824
13.7333	864.41	722.087	267.45	229.76	664.794	309.774	285.112	317.684	450.302	236.456	399.657	406.98	643.369	368.245	269.475	195.093	172.832	106.695	345.913	329.34	283.724	212.842	298.946	362.998
13.75	1128.4	624.45	245.129	222.258	761.879	229.144	293.328	350.196	327.646	255.666	473.352	422.868	544.872	338.751	239.651	172.993	175.215	64.6649	381.341	349.89	348.983	255.107	262.468	353.197
13.7667	948.732	611.627	228.106	210.313	680.93	333.448	290.257	281.517	312.69	166.217	566.677	424.34	578.763	408.656	188.088	217.718	151.08	111.584	392.345	339.718	308.749	221.555	309.915	303.475
13.7833	1048.36	537.806	244.72	200.839	819.153	361.04	270.238	258.909	153.13	147.937	452.341	379.574	523.621	126.052	171.277	211.759	151.813	112.827	326.66	296.808	296.958	276.428	288.737	387.953
13.8	1077.49	674.273	242.479	171.524	648.413	289.602	357.508	294.039	127.365	226.465	457.086	450.685	576.647	178.731	191.552	174.975	177.767	118.654	379.792	251.495	331.763	225.996	289.981	487.403
13.8167	1214.86	709.875	263.375	169.914	680.17	244.5	328.975	262.554	135.372	225.611	457.69	494.531	635.731	188.534	184.021	194.233	203.899	114.896	407.372	277.691	318.143	242.606	211.849	372.843
13.8333	1083.16	658.147	240.081	128.918	595.489	276.597	275.983	284.436	235.963	269.639	400.755	534.992	708.06	172.616	184.043	191.898	200.263	113.61	377.637	285.222	286.906	220.697	257.992	307.391
13.85	1213.59	549.584	236.094	116.515	421.414	291.112	314.062	270.848	157.456	252.311	311.707	501.663	725.81	139.693	198.465	170.283	202.553	116.549	361.43	252.117	341.425	125.072	241.746	340.343
13.8667	1021.63	627.631	224.82	112.2	412.961	199.927	298.85	199.986	244.162	241.749	560.009	545.313	567.787	125.62	200.045	189.89	192.554	119.066	364.483	244.685	344.885	352.021	250.043	466.238
13.8833	1084.61	482.114	267.064	75.2801	587.034	238.853	306.501	161.43	250.04	207.964	534.437	521.357	574.775	111.732	193.845	141.249	235.908	127.062	355.702	202.326	406.149	250.541	229.426	407.942
13.9	971.776	422.001	264.707	58.9196	319.588	239.695	303.032	253.63	241.546	277.645	535.443	538.384	791.19	137.221	214.362	152.293	238.521	143.631	307.56	251.516	433.565	135.888	238.199	469.984
13.9167	582.343	361.757	262.917	98.1778	64.6009	221.379	327.974	307.111	378.684	233.103	397.405	446.921	659.046	156.178	203.425	173.457	220.729	110.808	356.977	244.71	494.406	96.3804	202.65	420.46
13.9333	463.421	619.18	253.113	66.0278	203.932	192.979	346.049	272.18	326.675	252.401	506.945	484.755	670.478	148.43	199.929	143.391	186.856	125.008	333.796	207.475	559.126	135.566	211.114	342.593
13.95	582.958	700.981	243.256	92.8782	183.651	176.653	308.217	285.248	240.084	269.233	420.691	410.784	442.323	196.166	218.234	173.638	141.784	118.646	362.638	167.827	590.21	217.693	224.744	506.838
13.9667	824.017	704.199	240.097	67.1599	99.1611	263.947	330.256	332.887	110.608	248.68	306.551	385.465	542.434	216.372	209.835	186.691	193.459	90.2185	338.227	298.382	710.713	208.663	261.989	477.237
13.9833	736.583	762.054	223.272	61.2014	54.703	239.369	300.583	213.542	171.213	234.208	272.15	493.379	558.175	227.861	209.304	153.322	196.036	106.146	362.503	270.59	642.878	268.642	211.582	398.769
14	361.175	615.783	213.01	83.2044	90.4942	111.713	314.275	225.554	169.739	260.284	300.683	477.545	624.948	246.296	248.234	182.702	159.223	80.7613	282.233	294.198	641.349	108.829	231.435	345.304
14.0167	436.645	852.682	207.247	98.4821	216.353	162.731	320.397	244.846	155.385	261.611	281.929	533.349	433.149	221.351	257.196	224.42	196.549	107.894	345.312	309.942	621.25	186.651	241.87	238.972
14.0333	343.918	763.434	228.834	108.51	94.7312	126.361	322.121	268.898	174.585	199.586	186.979	510.119	509.484	230.67	229.894	134.926	154.681	104.019	355.443	331.355	495.131	140.022	215.524	258.373
14.05	386.871	727.086	259.497	90.0625	99.0954	75.5278	254.913	265.89	149.572	253.945	280.461	488.728	567.988	252.295	219.551	134.065	177.305	142.509	335.507	220.993	489.643	214.284	190	242.605
14.0667	283.236	806.557	224.332	86.0007	161.33	158.868	278.07	220.434	192.425	241.107	181.726	542.432	548.677	308.268	210.026	145.766	165.838	93.8619	341.374	264.235	264.807	173.182	192.543	294.93
14.0833	294.57	726.23	216.288	110.054	222.454	215.383	255.11	273.33	217.193	282.36	281.625	556.64	488.996	191.759	236.878	159.023	108.3	139.045	324.323	356.19	323.987	171.702	233.016	270.507
14.1	500.291	816.038	240.154	129.091	149.807	208.523	249.679	203.515	193.913	223.436	379.934	534.018	564.531	247.476	242.472	248.16	119.304	152.169	356.662	303.731	290.051	276.237	232.768	232.742
14.1167	441.941	688.364	281.781	149.017	161.239	156.876	269.629	231.744	226.989	208.427	425.646	520.658	598.237	194.22	265.129	186.618	141.128	122.247	327.059	339.55	384.312	317.012	259.494	285.951
14.1333	550.039	835.332	260.029	118.941	172.625	201.613	327.17	254.964	326.263	236.458	427.765	566.72	573.106	114.199	261.873	176.146	122.877	164.483	320.396	320.523	349.851	284.322	240.159	293.46
14.15	886.63	829.371	255.61	138.564	184.318	233.74	269.976	290.248	257.658	214.804	126.607	349.426	553.183	113.622	219.801	182.732	117.048	140.705	349.732	342.795	290.887	276.349	260.898	258.508
14.1667	860.237	708.024	250.222	171.311	221.232	173.964	331.049	222.188	219.485	123.067	145.657	380.254	391.421	179.936	208.56	167.368	167.033	131.384	302.358	329.053	353.738	153.928	213.542	264.413
14.1833	1124.04	788.023	224.307	218.537	209.908	162.911	333.484	226.4	264.052	128.084	211.133	374.175	103.557	116.269	201.156	129.529	115.361	162.956	310.861	279.537	409.478	229.672	202.736	367.391
14.2	1141.64	763.421	223.794	96.1691	177.767	197.986	324.293	212.894	290.649	162.767	274.966	359.689	81.1196	155.329	199.805	165.072	104.554	171.327	340.488	261.941	320.541	127.336	197.212	312.558
14.2167	1283.71	612.639	221.808	60.5746	180.286	209.445	333.235	214.999	297.406	167.445	303.331	393.239	84.3615	142.269	210.335	261.43	155.039	146.671	324.338	283.028	356.019	220.328	234.969	268.032
14.2333	1286.6	828.95	223.987	62.6093	221.971	247.976	341.425	289.579	365.728	181.482	286.895	394.083	111.64	177.672	220.997	136.119	121.181	162.097	320.277	350.311	341.34	219.353	221.319	314.244
14.25	1324.43	885.166	241.411	75.358	201.222	204.379	292.036	253.909	342.308	187.326	316.625	376.301	235.614	195.024	257.059	151.127	113.976	149.959	338.732	297.409	306.704	185.191	246.804	263.568
14.2667	1216.57	593.276	205.875	82.8056	202.279	203.008	362.622	251.144	291.505	186.458	366.702	387.221	269.441	186.589	292.475	119.476	98.8229	178.39	357.567	331.278	312.906	215.982	252.061	230.192
14.2833	1023.79	663.14	242.309	85.1202	188.523	193.913	317.535	319.664	355.578	201.342	171.306	442.326	247.411	220.293	168.361	117.258	115.069	137.585	322.958	301.267	325.311	226.615	244.635	176.198
14.3	837.727	509.728	243.799	57.8764	180.424	123.256	303.7	319.789	424.685	205.904	125.475	458.938	233.505	254.684	257.699	127.264	131.606	200.383	309.107	260.594	348.029	242.076	237.238	219.431
14.3167	951.253	731.982	220.941	70.0383	174.124	135.573	263.847	259.111	436.112	182.508	311.111	495.376	243.203	161.413	295.608	145.634	157.864	210.868	348.28	228.891	325.383	292.692	237.625	225.893
14.3333	1309.84	734.923	213.173	128.887	202.148	140.016	303.938	260.277	398.365	238.26	295.164	399.361	239.19	190.563	177.305	155.957	153.035	87.7656	304.951	251.148	366.357	197.316	226.719	277.36
14.35	1387.65	816.185	231.393	74.1208	204.939	122.348	307.151	225.963	464.177	206.477	306.989	440.283	234.453	156.118	186.306	133.753	171.649	104.025	344.967	352.888	379.089	162.341	215.787	221.486
14.3667	1486.71	815.331	256.389	67.3917	177.64	153.55	295.912	286.612	397.009	197.145	390.179	456.299	279.066	219.671	201.982	108.287	169.929	115.78	402.914	270.705	356.525	196.655	221.329	205.368
14.3833	1343.67	814.97	222.37	99.9983	233.947	164.361	255.941	316.362	179.738	196.431	386.182	457.344	284.127	245.138	196.8	101.959	180.293	107.977	262.709	344.448	359.311	255.245	213.278	360.876
14.4	1282.1	706.578	233.176	113.36	433.205	168.602	289.594	269.335	214.92	136.448	406.014	437.284	283.734	191.147	222.647	117.35	181.781	103.204	373.875	317.944	442.597	128.193	252.763	339.946
14.4167	1128.36	714.794	235.852	82.4297	513.419	145.112	257.762	217.466	210.984	139.308	380.188	389.009	207.482	185.928	206.362	149.752	152.397	73.0153	409.598	345.662	468.736	174.609	231.715	312.583
14.4333	1050.81	794.049	225.639	109.161	401.374	164.278	291.303	258.187	173.934	119.269	349.64	376.898	203.529	92.1096	217.021	146.632	187.591	93.8774	314.317	335.74	271.52	224.506	278.182	351.619
14.45	860.239	772.546	238.869	149.323	457.616	181.48	286.744	262.27	104.79	115.832	333.866	422.122	189.608	120.945	208.03	156.574	210.664	93.1244	374.997	378.821	323.659	263.435	263.622	280.251
14.4667	570.772	613.098	243.744	244.229	352.066	238.542	270.76	68.0389	129.669	146.293	390.089	373.931	199.076	162.143	219.749	205.302	164.429	114.435	335.845	374.155	331.512	290.549	284.162	296.23
14.4833	1142.26	733.101	229.775	215.662	204.598	258.79	304.476	192.283	67.0673	173.163	283.378	380.77	203.707	209.52	244.304	159.157	131.179	117.69	347.721	335.204	288.552	254.817	297.865	298.126
14.5	395.676	582.733	218.282	189.587	421.686	281.639	309.315	286.601	156.028	197.281	197.924	383.086	198.757	227.642	269.825	221.232	134.922	150.181	348.839	302.419	365.205	288.05	245.496	309.11
14.5167	320.085	581.858	239.043	190.538	635.884	268.358	288.364	322.189	142.603	196.236	219.75	397.182	195.446	316.565	308.21	152.164	147.762	138.331	299.244	307.102	284.76	207.194	255.838	274.872
14.5333	284.586	708.416	233.951	185.256	464.364	283.284	297.826	223.13	97.6772	188.043	326.512	396.552	196.475	316.401	288.624	220.942	145.742	154.744	324.948	263.678	201.2	141.859	273.253	379.433
14.55	261.984	586.571	224.849	257.302	674.59	208.076	246.137	273.186	180.195	196.998	238.645	372.935	205.834	91.4913	215.258	166.363	156.636	175.299	356.175	259.127	253.798	199.453	267.772	316.429
14.5667	229.326	573.715	199.234	183.4	508.517	164.953	274.787	283.577	174.395	220.142	343.503	376.711	154.94	99.7597	186.672	226.637	121.118	193.492	341.362	312.825	192.791	268.72	227.855	247.027
14.5833	217.443	710.883	212.144	159.986	716.643	219.202	282.453	293.191	227.882	194.418	279.804	338.446	165.233	103.278	206.65	302.983	152.396	184.481	345.005	329.505	258.127	273.742	187.471	233.755
14.6	290.478	687.699	224.117	185.683	611.659	176.079	291.613	268.442	164.665	216.572	411.171	353.176	180.054	152.822	202.943	228.033	134.457	224.227	333.299	329.165	299.004	305.962	235.576	252.972
14.6167	237.865	562.62	231.151	93.5628	498.937	167.529	366.175	266.566	203.578	210.982	354.465	375.77	168.68	188.463	197.314	121.919	171.514	208.356	359.409	315.146	294.858	330.301	244.766	280.698
14.6333	217.395	618.668	218.284	99.7262	521.534	132.189	268.217	294.832	281.824	222.112	409.708	361.745	190.721	139.646	199.012	142.571	150.557	220.812	353.323	311.406	299.029	254.579	256.539	285.863
14.65	238.496	677.969	216.922	65.8271	568.549	253.614	309.763	296.136	293.222	187.969	453.24	449.904	146.999	104.948	214.928	149.041	129.755	198.242	338.892	310.161	337.114	155.574	236.213	330.533
14.6667	186.067	651.79	256.021	68.3353	438.544	150.496	275.043	263.103	221.552	137.308	430.957	395.274	134.308	116.709	213.108	118.243	126.455	232.124	359.956	272.178	371.423	120.068	185.079	277.918
14.6833	220.54	686.467	211.521	61.043	620.838	240.501	292.207	266.919	122.206	195.42	328.243	400.658	167.594	153.571	217.476	114.529	153.704	248.618	373.706	264.924	346.065	204.856	243.265	304.724
14.7	251.853	640.28	228.147	64.6052	488.458	146.624	313.535	295.237	127.065	195.577	296.843	408.917	168.308	156.684	235.243	130.306	163.358	77.6864	343.091	314.165	425.205	297.885	257.618	333.903
14.7167	248.236	772.115	200.284	65.0138	76.5113	103.718	329.033	253.478	78.0872	207.364	471.877	399.143	195.773	167.745	207.303	139.744	157.048	114.49	248.021	241.48	294.63	237.02	247.822	335.069
14.7333	267.007	738.964	207.323	66.8393	104.184	190.284	363.873	266.546	137.022	152.969	473.009	402.224	182.12	180.476	194.395	153.382	134.009	112.002	388.334	184.383	359.328	266.758	230.962	329.368
14.75	268.28	727.463	200.332	67.5805	149.573	134.747	308.327	231.917	156.424	136.289	468.932	477.81	188.901	178.88	209.913	125.812	160.048	129.566	383.9	292.792	312.711	290.267	236.715	308.326
14.7667	228.554	657.258	228.924	66.49	229.436	185.662	261.98	339.411	160.487	119.847	255.042	492.372	183.704	163.939	181.359	144.611	134.91	130.448	375.338	324.179	322.632	287.174	200.179	273.417
14.7833	317.169	469.592	218.881	96.5114	83.789	191.646	284.343	299.271	169.617	189.916	195.067	458.968	178.038	198.823	183.634	177.847	134.329	216.901	381.62	233.9	329.858	362.907	207.16	298.614
14.8	289.962	467.608	212.371	75.3463	131.238	122.951	292.796	269.622	114.564	205.495	415.398	365.25	134.524	247.617	198.378	139.087	154.301	159.451	379.348	266.984	313.266	350.757	215.804	239.631
14.8167	231.15	422.881	197.544	66.0521	137.91	174.573	404.909	221.072	192.955	196.171	334.002	373.32	152.966	142.422	214.438	103.816	145.886	161.111	341.551	330.506	332.439	344.223	254.461	240.676
14.8333	251.017	445.985	197.958	59.3949	268.862	176.375	374.724	294.063	174.361	157.018	375.805	364.206	179.006	222.734	223.747	121.704	107.032	155.003	355.54	245.999	389.441	173.669	220.392	279.852
14.85	328.62	426.504	198.323	150.023	566.485	91.704	381.363	268.944	274.124	182.134	256.166	354.958	198.94	227.518	224.523	130.62	147.721	208.068	392.296	323.488	353.167	228.414	220.215	290.41
14.8667	325.692	407.159	189.603	218.852	609.754	129.963	329.301	208.174	278.562	198.936	343.164	413.492	198.102	217.725	226.163	141.78	164.23	163.953	272.83	252.586	367.584	283.119	274.911	264.457
14.8833	263.861	281.71	215.14	223.972	636.63	195.444	318.688	123.501	284.643	193.57	487.679	421.624	186.532	251.919	213.897	206.837	157.859	145.355	326.517	290.4	349.968	252.368	281.71	283.321
14.9	239.203	338.121	210.552	253.245	701.834	142.387	287.966	215.914	285.972	174.47	496.806	447.073	140.426	261.561	223.527	199.202	130.969	200.915	395.343	320.463	372.089	299.02	208.944	299.086
14.9167	261.074	409.311	210.138	278.898	630.275	168.582	295.863	173.746	284.137	241.344	135.94	439.308	160.638	151.362	211.947	192.883	127.963	179.35	394.166	306.302	385.822	261.83	233.567	230.506
14.9333	251.864	553.522	190.899	293.854	443.7	111.864	341.82	288.263	268.142	221.195	247.523	421.52	139.793	176.009	225.692	271.836	145.097	228.546	343.554	330.723	420.929	279.203	236.406	285.692
14.95	265.891	612.456	126.624	229.606	670.696	173.694	406.169	292.976	262.862	183.771	249.292	442.365	188.928	176.345	217.932	282.582	149.973	165.971	354.548	318.511	336.336	329.428	267.908	257.709
14.9667	273.489	596.706	210.25	212.361	638.937	131.013	450.076	291.521	252.571	218.84	338.872	472.957	172.316	284.685	237.677	181.458	123.596	161.782	334.473	336.087	358.86	349.101	236.796	321.356
14.9833	249.67	519.498	216.787	153.521	567.228	171.254	364.114	288.63	233.583	218.704	319.717	471.51	209.155	169.812	237.252	319.288	160.576	88.3305	330.706	343.639	295.413	285.289	267.295	267.944
15	290.386	493.105	194.184	199.336	547.703	191.219	410.231	230.653	259.134	224.773	415.193	423.652	271.699	329.46	231.625	271.985	142.004	62.4898	388.483	334.043	305.777	196.686	184.092	251.108
15.0167	411.558	410.541	193.206	129.906	701.406	125.063	491.52	265.841	268.86	213.323	447.946	420.264	213.944	200.491	242.966	279.524	132.087	84.1215	325.17	340.164	381.024	119.563	216.907	255.563
15.0333	398.04	570.192	218.897	92.9269	693.039	130.99	384.268	243.602	244.099	180.884	334.479	434.693	312.754	265.935	255.246	455.695	158.723	91.5621	354.376	327.616	400.457	226.576	237.69	240.089
15.05	331.636	573.299	228.839	58.162	175.806	185.94	390.198	325.294	261.25	199.017	267.848	392.267	263.664	340.161	285.928	219.147	153.931	92.6519	354.525	316.632	404.375	161.448	213.616	297.898
15.0667	495.921	543.567	221.761	57.6083	410.614	108.979	481.22	268.172	85.3828	204.608	202.532	374.269	288.761	315.324	265.177	196.839	171.11	140.778	356.242	313.218	394.921	139.169	301.319	265.965
15.0833	447.802	631.508	216.635	58.6558	165.748	104.401	518.171	253.872	178.199	216.814	262.631	357.527	321.842	148.007	215.218	163.782	129.384	140.451	384.249	334.327	418.773	219.072	287.646	319.745
15.1	410.191	641.953	220.921	67.7774	573.62	108.861	532.953	252.111	190.167	268.06	372.514	433.166	328.778	272.128	232	156.9	94.2931	149.777	350.352	312.35	390.856	208.218	299.645	349.916
15.1167	521.864	505.614	222.438	61.072	784.335	98.5996	429.518	299.127	242.556	173.514	268.365	429.493	221.774	174.636	239.314	105.048	103.871	140.078	325.291	339.567	486.293	297.651	294.037	365.874
15.1333	504.767	414.058	221.168	133.704	678.219	120.738	443.403	264.152	249.946	269.811	244.43	421.126	201.721	131.725	219.302	152.134	130.052	131.089	364.054	316.082	368.184	260.107	322.069	293.055
15.15	551.732	522.058	229.793	80.2188	371.586	94.2971	484.867	269.652	245.319	159.443	152.348	434.054	205.561	99.2123	230.789	203.138	116.704	135.682	393.129	297.574	434.645	248.79	306.158	251.04
15.1667	446.366	418.71	216.641	111.713	181.565	147.463	552.363	250.012	213.794	126.783	341.872	469.664	316.062	133.934	252.725	153.5	141.554	146.908	383.106	314.163	425.999	213.446	362.232	317.843
15.1833	686.05	407.508	223.903	145.242	169.049	130.217	382.646	233.749	232.557	82.0676	381.218	453.903	186.561	80.6398	247.681	208.325	133.858	95.7597	379.744	372.171	356.509	297.279	428.288	260.029
15.2	894.265	351.605	218.161	149.337	162.6	147.745	363.406	296.979	253.43	144.683	318.938	430.119	146.212	106.331	242.985	163.954	133.625	112.351	357.729	332.506	379.562	294.624	414.524	224.926
15.2167	819.879	387.365	223.606	143.323	181.998	166.697	401.461	222.671	267.531	141.331	386.045	432.307	126.643	98.4978	243.864	150.509	130.981	65.3088	402.085	351.113	362.071	350.048	347.528	220.875
15.2333	747.038	357.325	201.397	144.359	184.445	174.216	411.086	269.716	265.783	146.966	463.015	436.607	145.433	169.618	210.912	144.846	156.832	118.816	378.237	255.102	433.353	360.722	429.389	304.118
15.25	886.149	307.973	178.709	150.158	184.464	139.087	367.493	192.616	240.589	155.373	295.711	471.344	151.34	186.208	233.849	186.808	176.921	137.582	391.427	297.414	425.383	306.431	476.396	290.946
15.2667	760.09	455.162	193.09	166.287	242.368	122.783	492.169	197.861	211.676	155.229	269.091	479.844	129.398	74.1348	242.001	206.728	85.9577	128.535	372.254	333.802	403.561	298.308	497.022	348.828
15.2833	758.73	535.473	213.383	156.895	198.535	203.776	459.398	202.619	259.337	165.045	302.781	469.074	174.012	179.289	246.155	217.647	125.923	134.179	325.507	313.307	391.803	369.503	434.365	358.883
15.3	617.799	379.531	212.649	164.1	471.357	151.622	446.302	273.894	152.403	184.134	395.993	447.905	143.822	176.865	256.855	287.602	156.665	149.306	245.584	325.021	377.265	296.536	458.122	372.873
15.3167	532.413	471.47	236.256	134.514	601.828	143.498	381.978	297.381	80.2984	175.827	294.445	445.06	130.613	199.068	240.3	207.814	164.383	179.673	295.633	328.299	346.193	297.569	505.134	364.796
15.3333	597.831	499.239	223.022	72.894	181.854	152.598	362.395	234.473	76.4387	184.723	362.222	410.96	155.069	252.269	240.239	201.995	182.869	138.538	321.852	294.828	469.555	165.51	480.42	402.106
15.35	610.711	582.318	206.405	62.0667	216.042	176.992	388.533	284.518	118.312	179.22	351.968	388.671	161.461	278.39	303.189	226.125	207.81	121.666	328.062	337.304	486.699	218.302	454.307	400.749
15.3667	703.329	642.483	171.824	62.75	517.324	188.934	417.387	293.822	125.599	206.733	268.452	385.836	170.911	184.935	259.991	241.502	167.616	110.079	297.89	350.193	473.559	212.476	483.928	357.331
15.3833	581.481	557.008	223.161	60.6839	411.738	227.829	393.623	231.444	220.504	219.784	194.622	381.853	137.807	75.5313	180.888	248.641	167.163	133.29	298.797	337.477	605.742	305.461	500.103	334.837
15.4	568.483	609.955	207.077	69.2261	652.777	178.844	524.78	218.332	270.21	179.269	201.089	382.609	120.178	129.402	208.112	284.712	172.62	108.263	289.159	341.308	583.037	279.112	485.758	288.228
15.4167	597.166	620.951	188.959	67.9023	365.031	131.294	534.279	262.554	290.497	170.481	140.392	431.832	134.776	113.445	214.348	318.708	196.623	161.625	252.554	358.739	529.275	229.962	543.468	341.907
15.4333	780.167	652.992	193.948	77.9791	395.893	71.2344	436.883	297.09	248.827	184.859	223.78	445.446	143.676	166.068	224.234	328.081	210.844	155.986	222.419	348.907	573.066	328.558	547.437	291.321
15.45	782.789	624.698	197.792	67.4771	582.14	96.1718	509.202	209.656	279.735	209.233	217.038	416.979	155.575	134.036	236.254	360.374	170.236	166.016	459.671	363.504	535.532	256.886	493.752	224.57
15.4667	546.291	640.251	211.255	64.9225	538.683	132.876	487.813	323.43	264.85	199.1	389.772	430.235	148.695	211.833	235.524	332.366	202.815	117.163	387.323	324.798	549.745	274.031	475.799	230.191
15.4833	687.512	613.413	194.727	103.648	355.687	132.838	576.57	274.737	282.132	189.759	294.524	416.058	165.269	271.464	238.75	275.706	183.573	125.926	326.913	291.405	550.146	258.362	524.124	256.504
15.5	673.491	730.814	192.028	141.022	461.398	178.407	498.39	333.738	273.25	198.657	308.877	367.068	140.093	278.189	225.097	203.317	196.554	108.927	302.258	299.909	563.221	333.265	442.051	300.779
15.5167	671.935	490.89	227.805	153.133	179.93	251.125	495.844	168.503	251.982	233.836	185.475	465.403	137.517	352.893	233.839	214.824	180.645	98.7226	391.302	377.536	405.971	319.571	457.838	328.736
15.5333	567.199	599.084	238.489	187.957	530.045	236.337	552.251	248.873	252.042	233.398	262.876	383.2	156.922	401.469	231.999	225.789	156.12	113.731	447.815	311.296	364.011	319.877	497.012	333.609
15.55	726.194	609.86	227.973	168.392	140.196	166.066	542.127	229.553	249.853	211.179	319.529	373.875	147.617	447.433	240.664	291.254	120.271	98.3918	413.895	355.069	347.965	267.253	440.021	398.593
15.5667	681.203	622.556	262.291	161.42	274.952	175.714	610.409	250.936	301.633	182.181	397.337	414.256	147.37	372.106	266.43	271.734	130.551	106.085	512.619	256.174	418.151	342.154	513.693	377.161
15.5833	482.821	616.143	231.96	98.2719	213.747	196.047	471.775	333.799	272.846	267.038	285.802	395.31	151.73	125.787	235.367	279.716	113.895	92.5871	518.08	363.136	351.502	328.312	414.222	228.338
15.6	544.519	476.397	250.074	67.1356	398.125	246.922	565.709	356.036	292.151	202.231	209.907	403.629	163.157	115.463	262.209	277.686	164.465	124.373	497.306	343.359	370.91	232.601	489.001	369.735
15.6167	531.109	526.149	200.852	54.1902	449.748	217.452	578.233	268.063	233.332	178.553	415.129	356.474	125.115	100.052	218.514	349.319	145.607	136.159	472.987	350.529	315.343	179.412	507.382	387.836
15.6333	597.023	601.677	229.017	68.3738	280.744	182.206	570.617	234.066	224.016	177.338	347.278	393.483	106.153	147.861	227.411	336.943	169.73	111.975	452.404	365.646	374.288	164.734	658.917	410.819
15.65	552.922	615.893	233.858	126.686	311.274	216.851	472.062	210.217	241.059	183.54	385.873	415.774	113.247	164.644	240.997	385.497	175.982	116.077	406.102	344.775	402.582	340.755	694.815	426.479
15.6667	564.708	236.079	178.688	90.2689	220.81	226.556	570.485	261.731	293.291	186.881	239.424	429.087	105.44	173.731	228.67	225.727	180.571	130.701	392.104	335.408	386.906	157.367	642.049	397.329
15.6833	472.258	287.301	207.053	74.2359	319.772	216.395	652.214	286.456	267.393	211.382	317.741	407.82	140.5	113.881	216.424	449.627	75.6152	129.266	424.4	311.654	379.717	236.629	610.442	400.131
15.7	365.208	269.723	204.307	81.2081	154.568	239.527	555.522	261.287	267.67	178.142	357.539	405.343	134.794	155.552	233.045	370.99	107.041	173.499	356.563	367.59	296.57	61.7256	571.964	337.075
15.7167	277.23	260.162	196.994	88.785	160.447	159.728	464.387	305.09	217.012	167.956	364.385	425.848	133.208	120.232	256.71	238.363	96.5638	102.834	424.026	334.613	272.401	233.049	609.09	360.711
15.7333	335.105	272.869	238.889	73.3109	185.85	184.044	621.105	149.373	239.782	118.494	324.27	394.14	146.141	110.78	262.53	151.766	83.8447	117.476	404.161	336.716	251.038	178.931	723.715	353.077
15.75	258.625	223.605	206.162	73.9914	172.711	200.328	640.352	196.519	253.731	110.255	374.386	422.336	141.637	66.0661	265.666	105.569	135.13	120.151	405.602	305.209	300.645	63.6409	619.552	488.729
15.7667	261.451	231.672	208.007	65.3875	143.659	203.374	552.896	270.77	256.765	167.24	409.889	470.739	147.248	129.893	230.43	122.576	118.965	119.575	406.001	325.266	381.935	111.109	577.764	613.732
15.7833	298.762	266.062	192.997	93.5744	117.25	160.122	570.892	309.825	241.89	155.309	399.735	405.133	153.714	129.432	214.912	101.51	127.87	124.583	411.821	355.185	328.592	197.471	654.883	483.672
15.8	281.115	249.071	194.651	74.9454	127.402	161.67	532.193	313.645	316.896	151.18	427.887	412.642	119.635	172.961	180.484	133.195	121.166	110.537	375.217	259.926	397.692	207.652	669.638	435.178
15.8167	411.889	225.14	209.918	93.0211	102.318	219.722	478.808	285.717	280.29	156.25	334.805	399.363	132.168	198.95	216.277	115.578	109.341	137.661	384.123	275.074	392.879	235.176	600.53	368.604
15.8333	390.294	262.091	208.745	75.1069	203.219	278.427	560.547	323.462	290.745	187.837	335.85	383.605	119.923	186.747	221.753	120.902	103.643	123.906	388.16	323.019	374.302	137.284	551.92	296.953
15.85	407.133	245.032	180.436	58.0892	156.825	231.679	571.201	264.499	252.949	154.798	347.044	334.346	136.483	208.992	221.079	152.064	189.285	111.256	339.924	319.307	392.915	231.072	430.476	368.813
15.8667	410.346	202.316	221.13	57.4131	168.182	276.006	511.353	230.503	282.399	163.693	216.478	375.59	168.151	212.76	225.12	146.449	165.862	123.747	399.706	352.733	336.675	144.77	431.672	425.884
15.8833	388.843	254.87	234.244	98.9273	78.4652	248.14	530.352	235.322	288.353	186.107	238.037	402.154	162.761	183.422	223.437	144.539	138.904	126.553	400.125	329.359	352.623	273.394	473.814	321.242
15.9	417.097	254.919	232.542	74.4262	150.435	207.054	354.873	254.811	286.987	184.004	223.186	473.602	167.781	197.811	210.483	159.772	126.554	105.199	384.055	358.076	339.362	296.998	396.915	329.77
15.9167	472.184	282.261	213.965	60.0897	138.546	217.513	261.654	245.563	272.503	160.851	278.083	423.791	140.592	184.667	220.132	143.398	122.503	114.492	393.048	330.766	353.284	274.589	439.85	287.467
15.9333	374.043	244.547	222.93	57.3891	159.497	276.231	270.411	210.199	276.187	178.192	258.935	400.444	154.201	150.405	228.163	161.683	165.963	109.253	396.554	364.922	347.737	272.713	391.329	329.25
15.95	467.574	196.344	260.947	83.8568	76.206	282.181	267.638	242.12	279.655	158.158	284.969	447.855	135.246	226.591	237.675	172.633	142.5	125.05	388.67	336.947	399.685	222.098	361.854	299.429
15.9667	411.652	226.262	250.331	83.3372	76.7405	260.401	330.402	248.446	278.151	149.767	326.034	419.828	129.307	150.808	252.432	139.515	177.386	120.458	394.043	293.755	329.714	66.1942	313.295	302.675
15.9833	456.806	182.65	241.118	156.248	86.1784	256.591	351.604	191.139	279.394	160.859	381.415	377.293	176.419	209.979	262.776	199.113	130.77	114.417	384.44	351.46	384.965	309.353	393.868	220.916
16	437.895	214.233	255.52	155.505	105.376	269.933	358.418	234.899	231.477	156.443	416.33	455.049	166.097	81.8762	260.188	195.635	162.537	90.6303	400.258	355.836	376.385	189.732	341.839	178.956
16.0167	427.024	244.246	171.507	123.119	151.439	212.994	416.406	262.165	305.692	150.708	485.948	411.683	154.193	102.605	246.907	205.581	173.642	109.728	379.107	318.182	382.553	257.214	349.724	180.308
16.0333	446.74	249.339	188.54	116.741	189.005	216.411	370.269	252.381	284.143	167.06	442.416	506.031	193.906	157.889	241.273	184.555	127.344	132.355	383.206	347.805	394.659	301.549	423.354	295.491
16.05	431.722	186.172	205.787	70.1668	300.276	229.901	423.447	265.327	301.195	175.695	435.634	516.115	221.801	160.131	241.857	190.905	177.079	120.715	396.004	299.727	320.272	335.125	433.671	307.915
16.0667	430.368	250.617	237.11	79.109	392.673	248.641	471.365	227.841	276.949	167.336	193.882	534.733	154.506	114.411	253.402	174.456	134.637	121.733	378.188	344.3	307.732	327.886	329.201	159.766
16.0833	283.569	279.764	234.192	68.2776	285.059	195.266	437.822	266.051	285.609	153.034	365.3	415.911	176.773	111.335	271.35	154.932	138.552	107.959	408.579	279.418	365.344	88.6963	350.812	287.355
16.1	298.873	280.477	226.737	63.5641	472.076	246.203	440.035	258.797	257.961	147.996	418.315	544.534	201.667	208.669	248.704	161.379	127.781	117.731	372.638	330.687	329.586	106.901	371.896	248.833
16.1167	312.671	245.309	254.533	65.0742	516.521	238.739	360.952	269.769	289.271	136.979	341.014	511.953	177.831	187.263	252.68	167.911	140.945	164.142	395.031	300.529	399.958	86.628	403.621	369.25
16.1333	257.6	213.995	190.808	70.3352	313.835	324.483	307.509	252.96	280.692	156.512	547.74	562.459	168.308	278.993	250.129	221.835	114.741	104.689	384.044	256.544	320.811	222.229	355.665	285.475
16.15	275.121	375.538	176.708	67.9165	476.194	265.053	321.01	260.314	301.968	151.964	360.528	500.98	207.948	220.31	242.204	228.86	126.624	126.173	370.472	240.045	353.694	294.022	340.55	347.347
16.1667	228.508	481.849	187.047	67.8218	526.291	245.639	312.695	276.789	90.0606	170.792	302.235	490.511	210.189	117.597	255.267	242.84	170.364	131.29	388.344	317.636	275.872	97.8639	405.981	275.043
16.1833	262.466	446.52	253.771	126.304	489.827	286.651	332.126	277.207	132.559	159.313	209.018	492.76	254.472	66.3936	241.447	185.103	157.043	108.146	416.733	329.1	273.072	57.0418	437.617	232.732
16.2	344.928	433.862	253.709	117.65	465.705	275.164	332.936	230.196	159.035	154.528	141.877	420.731	188.038	106.483	251.21	263.919	145.722	108.532	385.509	317.406	361.432	151.251	391.096	348.172
16.2167	329.089	520.618	258.934	83.6163	658.577	293.41	420.733	208.519	279.309	172.511	133.794	349.089	171.287	131.807	253.093	220	147.634	146.777	403.985	303.885	325.703	271.424	483.112	199.958
16.2333	407.297	387.489	215.227	78.679	501.073	225.678	493.363	249.538	292.332	199.015	138.777	413.655	217.294	182.288	224.963	223.099	168.558	118.131	408.739	316.858	393.913	128.904	555.092	253.903
16.25	342.544	407.669	222.244	141.173	508.698	253.998	335.612	273.342	299.592	165.575	179.036	418.403	220.786	146.103	209.58	93.0591	164.747	155.771	430.032	265.302	405.795	174.23	536.969	213.284
16.2667	329.267	435.924	258.646	198.503	690.034	237.611	301.159	205.859	285.98	176.69	151.577	486.344	148.579	158.257	224.547	92.2651	156.167	119.928	386.53	302.527	294.04	161.945	461.979	264.01
16.2833	340.955	450.198	268.847	168.183	615.86	224.873	365.828	252.571	275.884	168.774	232.889	440.887	125.116	168.277	206.255	107.922	121.512	162.273	315.283	336.506	347.332	136.008	411.605	282.564
16.3	408.191	531.744	285.186	148.193	417.208	206.703	377.144	290.181	295.99	172.496	256.39	457.323	88.4024	220.876	227.383	113.199	110.436	113.418	311.293	334.553	356.816	205.081	422.259	312.585
16.3167	473.15	454.631	289.29	159.523	577.889	225.28	383.646	312.475	293.465	171.788	373.672	480.695	131.933	166.077	225.192	90.2533	156.669	126.016	319.554	329.701	349.348	246.74	324.877	257.964
16.3333	442.201	358.813	298.685	195.508	658.256	225.298	439.242	307.642	252.925	165.12	472.722	489.225	117.396	143.267	192.215	103.039	152.098	120.964	351.953	328.955	355.975	215.375	366.473	245.588
16.35	464.597	386.753	283.381	153.418	523.246	186.149	469.089	287.82	200.329	163.224	449.37	481.775	130.86	136.173	193.476	87.0934	135.941	119.835	294.9	348.664	331.118	157.498	420.925	307.063
16.3667	485.114	471.586	358.266	133.783	715.347	225.722	424.132	284.033	136.932	167.061	495.311	428.572	158.206	154.953	206.428	88.6451	169.38	149.947	355.748	346.34	348.769	335.043	385.744	387.308
16.3833	463.494	370.047	311.14	69.5961	463.852	243.941	456.04	228.128	223.632	170.986	476.173	434.008	171.353	181.432	203.235	98.2994	158.166	135.277	349.801	362.751	328.314	287.131	341.033	465.522
16.4	464.743	433.795	328.645	78.3214	373.287	196.805	382.219	265.33	293.668	190.949	382.954	361.79	161.667	244.79	215.582	83.6553	149.972	142.585	349.526	338.504	342.489	355.882	312.39	304.328
16.4167	429.448	455.765	303.534	63.9656	622.64	222.687	455.252	266.013	293.707	189.174	348.205	426.061	174.19	81.4404	221.825	115.767	140.496	139.549	362.38	361.074	338.917	343.681	356.392	412.83
16.4333	438.405	468.376	307.01	60.744	608.968	262.847	435.553	301.095	228.156	174.745	566.441	397.328	133.381	107.243	219.755	131.777	158.635	138.972	378.206	306.703	329.718	67.6106	301.616	440.041
16.45	372.712	348.835	217.281	83.1119	728.553	226.426	442.602	275.622	175.975	186.96	282.836	247.988	150.546	126.68	232.793	111.363	165.974	91.2846	346.199	352.869	352.293	70.3784	295.069	407.269
16.4667	445.365	276.754	291.037	94.2123	755.184	207.53	498.409	286.002	156.036	172.022	409.15	337.273	164.983	131.778	218.7	126.449	135.485	109.602	254.179	318.27	339.722	250.27	404.207	370.208
16.4833	408.027	204.615	297.377	78.3062	764.613	230.353	549.273	281.224	305.76	165.839	214.408	329.939	144.398	104.396	241.1	140.909	140.539	98.0077	319.719	313.532	307.183	60.5458	445.618	429.552
16.5	377.5	235.965	228.434	84.398	593.623	255.256	578.997	266.038	314.142	186.27	434.679	366.892	193.178	59.7547	243.956	160.719	139.104	125.297	400.562	330.676	331.672	142.662	420.583	431.239
16.5167	444.447	290.264	272.88	165.557	554.274	268.821	573.811	239.697	260.169	202.249	493.925	372.904	158.089	94.8169	207.293	140.734	145.106	119.997	312.773	295.1	324.935	289.004	328.044	321.837
16.5333	537.395	301.024	303.845	81.9747	572.724	245.33	461.141	247.545	198.547	168.556	435.514	400.878	181.993	140.55	178.411	148.532	166.209	131.074	286.465	279.081	284.126	215.273	403.979	325.717
16.55	396.448	441.09	346.974	113.304	454.429	277.826	403.419	230.219	232.051	181.25	386.414	388.415	206.53	130.078	203.614	108.629	186.566	112.646	300.342	359.325	343.548	75.4784	409.219	311.433
16.5667	407.017	282.517	293.775	187.748	400.143	255.229	482.584	271.879	252.267	179.183	576.714	418.011	168.164	105.911	196.315	165.59	190.791	130.859	309.483	304.34	298.351	203.715	448.131	297.564
16.5833	435.582	221.967	322.824	175.623	603.904	286.491	516.2	284.702	286.238	206.973	504.861	423.376	191.385	117.702	196.142	177.238	179.282	118.082	371.715	353.013	355.598	227.745	360.861	296.085
16.6	406.099	195.562	272.201	161.874	653.862	194.797	510.474	237.539	163.243	201.745	694.276	368.218	123.922	135.558	200.905	164.179	181.893	117.121	356.194	317.096	316.922	202.205	345.618	341.502
16.6167	359.593	170.623	292.864	127.112	420.815	137.976	520.389	230.705	162.021	187.756	647.491	401.619	121.245	154.8	206.14	154.638	201.6	118.379	373.905	317.081	391.858	273.989	380.311	286.754
16.6333	378.358	253.909	310.506	130.183	451.6	202.404	514.055	247.379	164.467	218.194	155.736	371.822	185.962	206.351	216.266	170.878	206.942	91.595	362.569	296.151	340.336	335.392	351.277	280.095
16.65	373.152	332.441	329.425	86.913	579.25	212.572	437.55	213.871	200.394	230.563	188.436	342.902	154.448	257.875	209.344	159.023	183.763	138.556	332.44	326.427	369.587	360.46	439.808	316.899
16.6667	432.693	407.552	332.744	63.436	202.821	203.613	503.831	243.707	164.856	204.964	275.391	404.657	150.232	112.642	235.507	211.328	213.236	89.4228	312.1	319.689	420.081	338.21	404.002	351.659
16.6833	345.968	479.847	310.369	68.7529	317.415	177.416	490.056	218.559	169.114	193.907	241.38	467.15	167.936	206.692	232.402	178.322	277.029	100.581	370.316	322.017	431.361	217.714	385.953	438.087
16.7	369.177	448.612	297.527	71.2737	297.48	176.711	557.818	253.909	171.233	178.83	325.029	436.412	228.215	195.421	221.537	200.825	288.515	142.054	325.741	357.685	349.424	363.104	526.413	414.859
16.7167	385.647	496.108	305.331	59.8655	226.477	174.313	570.09	255.012	164.842	178.71	419.877	451.782	171.772	87.0048	231.175	141.059	216.92	96.3288	367.525	324.333	383.638	324.638	449.991	386.638
16.7333	401.728	421.446	243.672	66.4199	492.442	141.641	533.395	339.084	182.603	208.557	206.267	451.468	181.089	81.4621	230.406	285.536	232.223	99.0919	400.933	347.911	367.501	379.895	490.377	366.601
16.75	344.5	520.355	269.581	79.7242	442.508	174.75	520.429	292.648	288.946	229.972	205.456	428.073	122.526	72.7566	235.12	292.198	173.507	136.642	330.47	349.408	356.735	416.009	590.892	492.497
16.7667	364.024	529.276	286.352	103.89	633.673	186.288	504.294	321.825	310.058	190.175	258.009	484.955	131.335	108.782	232.938	279.109	137.474	133.276	329.493	341.772	401.908	331.176	627.25	498.235
16.7833	359.092	462.562	236.14	134.526	476.357	177.546	537.986	304.099	196.196	188.983	266.788	467.501	169.372	138.155	243.196	276.769	136.832	101.483	352.442	368.036	354.95	384.235	500.657	413.424
16.8	373.57	202.291	328.581	124.502	150.513	191.93	478.039	305.886	168.504	201.556	329.611	568.818	198.425	132.537	239.251	346.631	137.849	100.063	338.885	325.314	287.817	350.941	486.541	336.648
16.8167	309.767	333.674	307.296	159.116	705.101	213.696	557.057	171.973	195.288	188.313	258.202	529.104	221.717	149.517	251.164	263.906	115.509	106.86	404.233	326.674	312.914	355.145	409.968	326.524
16.8333	233.204	334.998	260.051	171.689	162.101	236.544	509.133	199.081	286.647	190.332	289.431	510.314	192.562	141.732	240.336	270.524	99.2797	116.698	375.703	296.656	355.595	432.419	495.781	366.667
16.85	231.045	201.087	293.169	210.515	167.481	233.563	466.053	251.902	294.736	222.616	203.767	545.356	124.717	198.7	218.859	308.283	76.8319	145.211	324.231	340.465	339.61	358.881	422.822	329.476
16.8667	172.373	228.379	264.309	180.802	343.807	234.291	483.031	315.025	288.542	207.912	246.949	567.091	130.522	96.0225	251.62	364.051	131.158	134.431	343.931	283.705	373.481	434	415.923	341.476
16.8833	179.608	192.825	307.054	218.134	472.551	249.429	485.058	288.724	281.2	203.399	288.887	524.529	132.557	53.1158	261.406	236.302	143.693	156.817	314.691	335.175	345.837	364.008	401.861	408.979
16.9	232.86	228.354	315.128	211.871	121.135	250.382	544.647	233.803	110.955	196.449	332.871	523.382	112.073	99.7054	251.732	283.353	86.6722	132.552	293.599	272	367.534	254.236	331.102	605.197
16.9167	209.847	217.238	318.713	188.399	145.746	273.166	428.732	276.507	137.561	227.411	510.044	533.408	123.471	106.183	237.44	282.426	79.7975	95.9312	375.472	325.854	340.32	252.833	379.127	535.556
16.9333	206.608	242.085	344.453	227.017	307.16	266.401	421.619	212.217	164.297	213.822	322.821	567.903	119.688	93.6495	240.413	353.232	77.6918	137.446	327.093	310.015	399.678	350.653	407.903	420.314
16.95	136.646	228.058	353.064	153.299	132.702	183.664	426.11	259.228	153.174	249.446	435.658	505.086	171.51	118.925	236.952	223.19	112.942	155.256	339.508	371.056	360.573	233.522	430.148	404.32
16.9667	187.791	180.803	312.252	208.57	91.4954	190.853	349.035	258.237	164.922	221.328	292.97	403.293	123.956	160.174	257.745	248.021	140.086	134.677	324.271	321.019	386.249	146.312	407.691	534.521
16.9833	195.347	227.361	364.044	173.564	83.5323	161.193	373.317	208.78	246.318	196.235	300.275	499.78	153.35	168.434	266.936	361.709	124.26	97.7246	340.691	313.504	363.332	74.6937	567.599	513.822
17	167.938	214.935	317.145	193.526	113.21	186.817	454.82	245.189	309.55	215.864	467.521	501.714	169.251	192.22	240.558	322.024	123.247	143.238	309.558	312.125	397.484	148.148	673.343	330.307
17.0167	248.702	265.023	312.271	166.014	137.931	200.089	399.876	271.949	268.073	206.115	709.303	445.717	121.11	181.275	223.88	376.525	178.043	106.27	362.859	317.839	447.928	153.55	589.441	327.668
17.0333	261.909	320.61	301.163	164.682	69.6296	144.47	412.792	218.819	287.811	241.671	339.697	538.535	125.092	189.352	235.831	321.169	185.995	91.3407	358.194	284.529	419.484	171.66	504.594	318.52
17.05	298.301	384.158	326.527	184.604	114.949	199.5	422.231	232.373	254.3	246.812	255.518	555.452	131.618	255.92	243.883	316.875	141.989	126.83	344.486	318.51	433.259	145.509	555.171	405.684
17.0667	343.072	321.59	364.957	172.714	106.949	250.411	380.91	279.591	281.981	231.631	254.507	648.517	150.924	277.145	240.651	385.527	155.166	136.563	351.96	313.696	341.137	246.101	466.289	494.317
17.0833	354.348	410.718	355.018	193.55	76.9044	191.764	463.408	251.43	269.12	243.233	305.406	645.858	140.402	282.911	236.712	243.608	178.081	157.493	382.804	380.403	326.549	300.522	487.102	298.319
17.1	442.922	246.849	274.806	102.704	97.5918	230.091	415.18	193.313	152.513	232.37	401.035	701.168	144.71	307.353	211.938	394.175	90.0326	131.841	337.105	331.362	400.86	85.8964	468.449	264.977
17.1167	392.479	416.201	320.486	70.1704	107.865	201.534	360.593	260.079	275.724	155.049	393.627	738.908	239.672	268.784	260.676	463.109	119.447	130.786	249.283	341.785	314.79	337.026	463.252	221.261
17.1333	407.2	486.759	391.118	69.4622	128.373	185.861	434.781	222.476	317.684	181.668	458.62	640.313	175.035	174.203	267.572	441.488	80.4623	141.115	272.54	372.654	315.54	330.161	390.114	233.07
17.15	355.197	563.533	344.557	70.9758	108.054	199.518	535.724	211.471	290.609	227.145	394.735	910.933	125.338	164.944	245.313	611.925	134.268	145.642	182.478	270.832	411.903	190.802	460.487	283.261
17.1667	344.33	559.575	359.219	66.5791	130.133	199.02	429.257	164.409	151.313	219.823	370.491	778.288	136.313	235.428	212.213	437.533	119.728	152.538	211.734	350.046	301.707	307.582	384.533	312.583
17.1833	312.588	633.94	374.496	64.4976	134.217	85.8637	460.812	228.008	167.263	219.482	436.034	879.292	131.254	64.0041	252.716	380.019	86.568	114.68	264.133	329.906	343.487	299.059	430.568	314.744
17.2	424.517	522.813	382.218	72.4721	99.4316	173.07	436.509	270.724	297.23	121.56	405.653	598.743	109.238	65.4179	229.951	317.532	77.9681	148.735	250.764	379.678	382.23	352.831	391.618	442.328
17.2167	461.139	584.301	417.986	101.228	143.091	177.473	302.83	291.91	260.905	124.701	471.939	525.76	134.609	79.3135	241.781	316.687	73.8109	140.619	237.724	347.563	409.269	245.12	343.213	378.025
17.2333	477.582	527.181	415.788	130.543	133.46	198.644	306.85	261.972	182.297	135.337	266.211	596.447	135.786	104.97	238.8	318.362	127.906	84.5337	226.114	308.014	406.191	323.726	266.815	310.092
17.25	548.016	529.881	358.414	117.55	190.913	223.708	316.279	307.717	182.804	150.782	342.517	570.898	145.025	140.858	240.814	237.347	143.786	91.4288	254.711	350.614	387.853	365.692	376.553	429.431
17.2667	494.689	472.496	371.343	161.373	114.064	192.709	282.877	201.46	106.828	158.679	362.638	517.607	157.271	143.993	218.014	286.076	138.694	110.744	298.03	336.683	482.21	364.12	390.083	417.538
17.2833	526.533	535.098	373.906	155.661	120.701	220.077	300.063	242.265	173.307	160.935	298.307	486.386	149.083	124.089	213.363	366.801	91.3898	95.4944	276.816	314.49	523.751	320.326	380.087	384.744
17.3	440.166	375.179	311.169	159.268	121.691	232.224	266.879	271.491	327.046	165.311	443.783	547.136	127.801	126.529	200.269	509.826	108.686	104.055	205.001	311.749	537.9	254.881	315.001	529.302
17.3167	518.023	353.165	291.022	210.489	141.644	282.999	274.953	268.655	290.826	164.214	399.804	476.563	149.034	142.029	205.861	467.481	98.2211	108.953	243.835	342.607	505.597	314.807	265.872	328.216
17.3333	385.385	250.033	193.393	185.582	148.19	215.393	274.216	184.133	290.412	196.898	336.856	507.319	153.982	185.473	221.754	572.213	85.3888	112.795	317	348.438	636.485	356.31	279.497	323.551
17.35	404.283	326.637	203.9	258.54	172.053	161.294	283.527	197.486	277.833	178.03	244.565	514.915	109.98	87.6724	236.71	550.474	91.1018	126.577	431.699	367.688	500.574	267.606	302.515	332.857
17.3667	378.56	290.392	230.285	204.671	120.714	197.841	290.611	298.422	272.82	181.328	510.189	491.764	145.956	204.027	237.899	436.579	129.044	117.118	354.61	340.87	532.294	306.586	329.25	266.656
17.3833	303.402	729.006	228.478	177.844	115.702	211.004	330.984	235.833	268.833	196.32	496.585	296.439	154.136	197.038	236.176	481.131	140.191	127.389	460.223	330.159	677.289	311.332	260.551	303.618
17.4	334.115	546.374	205.323	232.854	117.749	183.271	305.459	186.982	282.593	192.564	268.432	334.287	155	189.479	215.354	705.813	148.372	116.914	441.06	309.422	591.997	286.784	262.143	378.371
17.4167	264.573	336.731	204.65	155.978	142.898	182.028	331.754	239.373	302.553	220.955	309.15	368.603	239.223	205.709	222.168	327.771	149.102	141.933	462.492	321.939	634.397	308.91	509.686	431.656
17.4333	303.862	534.989	205.429	195.125	155.019	154.913	331.059	305.584	292.378	199.28	501.211	332.292	210.102	213.262	211.998	482.478	151.316	138.869	397.104	373.913	542.524	221.059	501.723	411.109
17.45	407.641	516.109	207.773	155.505	149.941	228.655	352.889	312.558	267.662	204.258	353.717	336.704	184.795	115.826	202.468	550.452	141.329	132.536	404.083	340.525	652.296	323.086	435.852	293.71
17.4667	344.28	437.558	228.052	150.16	158.381	231.847	318.557	303.827	292.521	210.457	510.049	389.663	115.186	106.356	200.579	405.041	166.524	154.793	371.675	337.018	576.483	300.572	376.936	282.526
17.4833	260.188	326.603	243.316	148.72	103.725	222.794	284.908	279.069	206.418	193.135	499.453	446.012	104.746	138.912	209.352	675.743	150.908	169.952	306.635	294.535	556.359	316.025	503.324	267.192
17.5	246.626	319.369	198.635	87.0807	79.5579	248.8	283.981	271.53	298.706	226.055	429.457	436.446	125.223	81.0087	196.135	445.077	113.15	135.04	235.359	298.484	629.4	290.294	449.443	240.638
17.5167	295.712	381.826	236.761	57.8602	126.83	300.666	294.943	198.678	262.411	250.203	426.393	390.701	144.202	126.077	221.164	97.6062	159.167	152.651	316.168	344.689	333.171	203.282	428.421	224.123
17.5333	300.011	193.773	245.663	62.6203	107.271	241.497	258.335	275.441	182.311	176.317	478.391	405.892	142.573	109.626	236.043	230.365	193.377	167.321	376.915	360.168	317.309	226.512	404.993	221.189
17.55	317.347	190.62	315.307	52.7504	93.2194	251.67	276.176	246.711	143.113	167.421	571.433	440.491	139.111	150.176	236.81	390.854	181.201	150.233	407.426	373.089	365.159	233.123	438.055	265.381
17.5667	304.097	215.165	362.589	61.8541	145.62	179.807	270.897	255.049	142.201	190.381	525.65	420.72	132.588	188.054	223.38	540.583	160.2	170.62	405.404	306.923	374.684	267.95	449.617	222.692
17.5833	209.209	191.834	293.65	138.64	138.269	220.793	247.692	284.678	119.068	169.449	382.361	385.761	139.094	74.1181	195.526	474.63	155.297	146.883	342.592	295.035	404.847	221.387	408.602	250.187
17.6	325.68	168.807	365.453	184.365	172.643	280.054	354.936	282.146	191.799	156.323	336.347	398.979	119.583	111.333	203.938	422.909	105.779	117.15	252.234	356.44	414.956	98.2906	379.579	251.674
17.6167	236.649	192.929	337.483	89.7507	93.4919	254.187	338.938	330.046	260.139	118.931	272.945	382.203	107.507	101.768	189.095	567.939	134.21	168.045	374.236	354.516	540.219	142.338	307.972	215.356
17.6333	250.402	177.424	348.176	146.66	104.954	279.732	335.782	234.238	299.082	122.647	269.996	416.363	120.181	127.144	201.409	606.98	170.625	147.126	441.641	304.785	651.116	140.973	367.209	304.785
17.65	269.818	186.736	257.148	205.806	141.874	224.993	336.184	315.323	282.75	117.258	229.364	478.157	113.239	121.973	207.985	523.624	146.081	114.226	460.456	356.151	460.908	164.438	233.87	230.64
17.6667	276.675	185.543	367.968	223.961	126.825	297.514	300.26	302.287	276.057	124.619	143.063	359.519	123.452	112.498	175.923	288.695	157.185	118.516	478.269	340.817	660.483	107.113	305.215	281.681
17.6833	280.72	207.045	350.779	190.031	182.75	246.383	331.194	248.947	234.606	191.77	338.466	378.792	123.35	155.352	211.011	188.778	126.311	115.175	486.129	342.771	625.068	177.993	439.224	201.832
17.7	222.633	187.418	315.832	161.566	162.057	226.613	280.805	247.785	157.1	202.317	247.022	402.991	120.075	126.216	221.316	152.492	107.421	110.012	501.591	345.516	357.693	112.138	418.936	246.416
17.7167	226.854	169.358	262.714	163.701	238.468	176.693	298.274	302.842	276.717	244.504	287.575	424.838	136.726	141.992	238.544	211.842	150.135	114.455	540.055	355.394	374.188	224.461	243.737	307.571
17.7333	255.929	171.206	150.239	159.915	266.653	247.099	300.605	282.104	295.767	239.419	205.456	375.689	150.54	111.881	226.76	238.042	148.055	98.3917	563.032	342.016	434.105	244.796	237.718	325.088
17.75	204.515	185.56	200.763	161.706	182.465	192.016	301.945	265.207	236.195	214.336	229.12	386.791	145.624	100.644	206.581	184.487	150.762	89.1473	470.361	311.751	358.624	262.661	291.215	306.132
17.7667	145.156	178.896	186.138	133.839	235.257	201.476	280.5	261.89	171.384	263.517	388.928	361.802	121.546	143.394	183.655	188.113	164.491	92.7445	361.393	352.567	309.68	304.217	214.116	336.561
17.7833	201.667	190.175	284.157	60.1597	453.26	189.564	293.251	283.404	134.722	269.749	245.883	383.157	179.281	160.772	154.707	207.799	164.63	91.9459	378.68	357.901	314.505	341.055	94.7207	379.565
17.8	157.613	172.076	206.719	63.397	365.299	183.381	340.138	323.744	171.387	259.197	149.509	386.836	155.357	126.058	187.298	201.492	158.897	139.676	446.242	365.051	306.616	324.818	101.893	366.649
17.8167	164.989	171.538	230.99	57.234	140.129	185.493	377.01	311.615	151.769	138.386	306.292	388.537	124.813	119.795	192.064	164.993	89.4511	93.6039	628.834	316.88	279.468	196.159	267.311	436.678
17.8333	189.559	171.049	247.022	80.8613	196.402	225.416	409.321	248.243	214.711	270.581	327.63	400.096	141.656	144.901	158.643	186.146	82.206	92.0853	551.392	272.06	288.157	100.883	227.969	445.91
17.85	121.402	170.318	300.548	72.2651	178.334	213.415	354.706	272.885	189.049	256.299	170.492	385.668	134.121	158.033	168.222	162.312	87.5888	101.096	417.479	344.033	299.269	187.149	198.248	436.158
17.8667	149.471	222.481	250.954	60.0466	243.409	193.158	395.267	337.927	154.729	276.505	110.846	409.339	109.913	164.91	200.486	142.465	110.36	92.5185	273.999	289.168	327.989	142.468	241.087	471.443
17.8833	143.755	200.105	246.425	55.7054	115.353	204.352	304.889	283.562	104.713	193.173	97.5697	412.056	115.143	181.711	202.445	111.938	152.126	86.7457	287.574	282.743	281.961	139.374	202.782	551.977
17.9	123.118	180.236	139.156	69.6042	100.672	208.511	336.687	322.624	188.352	93.6061	284.219	331.325	175.359	166.919	200.631	144.908	146.81	109.152	155.507	302.622	358.03	96.326	261.423	530.022
17.9167	185.489	242.586	203.955	162.525	140.771	193.766	442.571	262.702	187.834	74.8788	279.557	337.842	153.734	155.119	221.411	153.12	151.15	96.7466	324.762	339.653	356.734	75.0321	368.023	426.392
17.9333	243.569	281.56	216.734	223.257	123.021	218.521	427.968	270.841	231.098	128.47	246.715	382.768	143.261	153.432	218.546	178.851	162.29	128.785	499.118	366.679	390.592	250.47	294.551	379.644
17.95	216.01	415.626	208.199	185.26	90.9411	180.525	373.382	281.044	246.031	129.907	333.135	367.498	153.074	152.942	199.71	215.815	110.147	112.515	448.768	324.236	302.263	298.462	282.716	367.032
17.9667	189.367	281.017	239.551	188.608	94.2286	288.063	443.717	201.52	88.3446	128.462	233.489	322.773	148.944	229.952	225.171	201.971	91.3224	120.391	476.701	319.071	324.207	257.37	244.079	404.15
17.9833	226.374	473.114	223.966	215.883	131.498	247.489	431.256	299.464	253.245	118.47	106.406	362.852	142.141	165.734	204.509	274.584	106.476	105.751	483.863	336.294	334.634	274.922	245.589	353.912
18	276.443	441.573	270.183	160.8	107.037	281.319	355.193	177.663	291.053	132.609	132.273	333.897	116.192	190.875	200.866	187.901	130.06	111.39	437.07	314.326	292.243	194.749	263.323	491.001
18.0167	359.343	361.151	239.631	185.597	153.106	291.56	294.314	207.916	273.58	127.356	83.776	366.972	156.245	169.365	210.293	216.486	160.23	108.68	524.867	360.594	369.499	72.503	321.145	536.477
18.0333	328.417	454.496	199.998	210.448	196.785	263.36	358.608	219.263	285.426	159.527	140.063	348.36	184.966	180.993	218.758	234.608	153.111	106.582	509.519	344.97	409.35	131.964	315.694	454.192
18.05	285.069	500.935	204.952	194.601	225.133	244.68	304.62	280.577	257.185	183.329	163.017	302.317	173.894	107.992	203.177	244.434	134.402	143.191	530.544	365.021	410.188	72.4789	207.268	386.095
18.0667	340.441	454.694	264.374	147.915	239.122	225.348	243.421	258.511	309.145	181.834	149.54	303.799	170.856	114.623	226.606	210.961	110.908	137.749	637.036	344.54	445.469	66.1094	227.359	449.355
18.0833	312.983	558.669	281.051	188.435	230.039	289.664	304.652	247.625	283.911	170.126	188.708	438.577	164.471	134.445	245.669	239.993	151.167	123.813	618.43	357.074	434.971	228.084	224.549	445.529
18.1	322.103	504.812	342.798	70.9937	278.555	235.513	385.695	319.154	309.603	184.902	247.808	384.6	128.338	104.585	228.858	240.261	140.457	105.15	587.029	339.685	454.664	131.844	350.935	438.76
18.1167	314.331	495.508	293.688	62.2335	281.113	267.471	338.757	246.47	307.661	210.546	203.926	350.252	203.361	138.181	234.996	290.93	115.584	105.213	575.011	347.295	349.55	70.6387	256.546	495.647
18.1333	277.735	518.755	337.789	58.8666	289.924	217.475	387.51	277.608	280.61	142.832	249.064	352.325	151.964	172.907	239.399	275.866	128.157	98.0378	553.906	341.594	376.243	178.377	339.889	342.136
18.15	259.31	314.199	332.985	62.7611	200.325	273.004	407.899	203.192	251.373	172.97	178.009	345.351	215.372	176.01	204.871	373.096	134.315	143.106	616.863	336.725	392.581	96.9549	334.956	351.437
18.1667	278.087	586.376	382.973	57.4765	234.359	194.296	323.259	224.198	249.422	184.445	301.428	339.389	138.931	147.332	202.633	393.805	155.882	97.7123	521.09	317.934	583.157	237.85	365.329	343.809
18.1833	206.648	466.21	353.36	86.0131	265.27	150.931	344.403	227.826	264.633	232.493	309.467	341.782	153.7	188.583	220.195	545.523	134.149	118.362	657.369	340.501	615.416	207.339	328.002	422.796
18.2	220.271	462.305	323.496	146.732	267.009	184.011	354.379	215.048	173.63	224.412	234.748	305.418	207.155	154.419	216.243	401.502	150.092	112.369	557.397	309.595	708.812	204.228	280.925	433.649
18.2167	287.962	332.357	326.524	126.062	277.09	188.444	333.395	243.387	137.313	154.013	220.335	351.404	235.31	155.741	215.238	348.962	186.782	132.206	607.853	301.679	634.491	296.218	284.468	392.492
18.2333	289.565	668.65	383.89	143.187	255.207	225.383	410.432	221.093	166.457	245.481	182.402	316.271	176.234	209.676	217.072	318.588	179.611	121.772	490.365	269.635	561.784	277.055	314.73	320.459
18.25	267.782	266.452	389.849	163.161	269.632	206.301	366.952	229.773	234.462	296.871	234.458	335.096	219.661	172.007	176.246	481.62	185.236	98.2466	459.062	321.619	615.856	287.533	289.417	386.808
18.2667	308.322	190.282	353.424	196.545	270.417	216.293	350.608	274.084	237.06	248.139	253.505	347.734	209.279	145.493	208.754	354.919	198.296	104.55	532.929	332.065	697.013	186.172	352.216	380.134
18.2833	266.02	202.147	373.973	216.577	303.307	224.688	399.308	275.244	276.506	230.751	225.181	360.87	228.182	211.455	202.217	544.673	207.953	114.149	636.295	329.252	827.98	181.55	330.17	416.644
18.3	272.132	140.944	344.608	136.667	273.231	239.708	424.364	242.572	257.01	242.32	202.937	306.115	162.146	238.653	167.352	483.3	243.699	114.294	590.646	369.345	788.907	243.169	267.038	474.673
18.3167	316.021	184.313	292.733	203.204	233.352	217.729	406.026	257.43	291.898	286.228	198.705	429.59	131.143	233.527	171.703	515.654	301.094	111.667	539.843	272.705	885.591	239.536	207.924	393.385
18.3333	278.618	216.623	314.205	140.019	241.066	241.738	428.46	320.484	322.206	260.226	215.064	331.431	142.477	228.215	186.685	595.95	223.204	117.451	556.023	367.238	825.736	63.9299	238.548	418.711
18.35	265.98	274.363	341.223	65.2709	210.122	224.297	468.398	254.616	308.985	273.654	418.719	351.02	144.818	156.429	178.872	574.72	227.16	136.596	552.055	359.745	779.401	71.1595	287.942	389.542
18.3667	283.149	177.093	315.757	77.2778	266.137	301.976	450.611	242.83	326.168	271.227	440.72	361.84	118.008	231	175.082	408.469	253.037	136.334	550.295	340.578	577.051	67.5749	322.308	420.461
18.3833	291.281	176.957	307.296	72.7976	250.907	325.332	421.695	236.988	282.182	197.425	469.155	393.729	146.482	203.248	196.549	586.096	240.041	140.995	682.067	338.504	703.51	104.866	422.941	429.3
18.4	263.661	182.975	382.789	61.6246	433.011	299.918	436.001	305.341	266.606	217.556	483.323	466.872	148.583	255.487	186.659	585.423	250.357	148.126	617.43	374.686	692.016	105.762	205.253	410.38
18.4167	317.227	184.682	325.463	77.269	344.015	307.906	450.884	306.518	300.177	242.522	509.856	450.199	176.387	325.97	203.151	526.01	236.5	77.9076	465.505	334.906	685.401	150.171	265.043	447.758
18.4333	346.903	221.02	350.02	63.0712	191.622	257.397	392.263	239.49	314.447	169.72	346.906	460.089	155.919	255.781	219.73	412.918	222.002	91.6803	522.99	337.689	703.83	186.732	159.869	521.696
18.45	369.697	246.273	322.001	61.7664	236.932	280.478	382.317	210.276	255.749	145.372	335.051	442.683	158.445	285.953	222.177	325.153	252.509	126.324	485.162	333.001	408.075	62.5807	181.739	478.87
18.4667	365.806	226.401	281.392	65.0672	276.419	258.496	411.236	237.955	214.691	172.053	410.182	433.706	148.272	352.305	228.458	291.389	231.893	146.166	530.505	342.044	605.212	105.995	277.273	449.767
18.4833	336.532	223.923	326.758	72.4276	429.214	251.252	452.8	256.742	274.233	226.097	470.558	532.996	159.044	285.703	252.057	208.438	218.809	117.856	470.279	342.506	844.466	140.335	257.522	376.437
18.5	330.526	156.663	284.614	67.8422	345.618	261.439	417.266	262.664	232.147	174.117	436.408	356.815	163.19	278.683	275.404	376.531	216.333	143.804	534.119	316.267	673.448	289.679	200.593	435.721
18.5167	432.543	171.641	353.334	115.992	275.821	306.47	435.399	325.8	134.164	147.01	429.699	381.615	154.149	287.381	226.637	454.413	122.561	127.503	537.26	286.994	784.669	311.289	249.559	441.503
18.5333	342.046	216.268	341.625	111.337	253.315	185.946	408.815	324.525	145.767	163.152	467.078	405.296	174.504	147.25	216.802	413.661	102.505	141.542	524.432	328.821	649.054	294.807	258.995	485.882
18.55	386.439	251.27	328.582	113.888	102.728	263.13	340.647	331.616	269.804	171.493	426.146	410.551	158.089	99.2992	221.134	524.96	119.776	147.019	588.62	341.043	434.918	268.476	172.526	453.993
18.5667	358.988	346.07	234.195	91.4656	92.8907	228.26	379.803	340.19	303.381	162.881	383.765	368.276	146.268	88.6831	211.119	560.687	110.722	137.253	562.781	347.345	646.084	286.831	191.099	436.605
18.5833	353.149	335.08	312.303	180.624	85.8489	287.194	302.126	364.802	299.427	181.821	526.741	368.197	160.926	103.483	219.516	458.462	106.795	142.907	516.878	360.24	798.934	250.088	161.746	424.061
18.6	384.562	506.17	246.249	159.504	97.2918	250.832	300.917	338.084	283.288	165.525	446.07	341.805	166.631	114.768	230.796	552.483	134.64	159.278	522.278	323.057	589.394	135.375	148.978	415.113
18.6167	479.543	499.071	213.559	165.329	97.3952	280.018	345.897	337.67	262.078	174.708	424.252	370.653	118.065	186.911	215.427	449.329	111.389	161.811	567.628	367.114	769.397	63.0107	160.15	397.671
18.6333	529.253	512.479	215.726	161.089	115.84	273.005	395.01	415.672	277.519	207.78	172.682	373.941	126.062	177.151	214.99	449.774	120.639	125.565	633.498	354.367	684.046	63.8295	173.23	462.557
18.65	651.874	228.519	262.982	97.9079	129.323	227.702	355.412	395.645	302.416	192.325	258.055	374.153	250.316	178.729	216.304	271.454	107.493	120.573	567.218	340.6	680.898	85.7035	172.597	432.094
18.6667	597.367	264.701	291.217	54.5174	189.169	231.974	356.62	338.557	257.881	192.092	185.643	334.361	251.334	217.199	226.996	317.747	121.669	151.214	559.864	365.608	747.944	121.002	178.714	462.276
18.6833	656.094	354.653	246.297	64.8845	185.803	265.097	373.201	315.904	291.446	185.897	206.273	336.186	218.823	118.978	207.651	215.407	120.875	149.382	492.644	351.36	529.699	116.412	192.798	445.028
18.7	531.541	355.952	235.296	54.1472	199.784	337.434	415.576	373.881	324.745	201.865	298.68	334.401	220.503	174.33	223.505	366.792	149.192	130.357	592.522	343.277	343.195	192.614	182.657	359.142
18.7167	605.771	521.636	175.008	57.1345	215.698	284.963	439.912	376.002	328.206	235.323	464.952	336.337	255.001	205.423	231.842	340.728	149.532	169.197	481.405	356.495	369.595	223.715	174.951	497.931
18.7333	568.207	290.522	164.929	73.8311	209.268	320.961	447.724	358.306	307.116	203.825	348.857	356.329	282.67	175.708	223.165	326.45	150.255	140.486	674.566	352.747	407.116	102.956	183.215	503.522
18.75	599.704	211.713	192.025	72.0763	171.901	209.727	497.076	413.219	317.356	245.249	246.341	345.007	279.875	235.496	252.444	375.261	130.084	125.094	668.286	376.773	445.7	112.729	204.563	394.718
18.7667	678.629	217.41	225.388	55.9045	213.783	240.986	470.324	374.168	324.124	199.124	265.772	365.384	279.68	185.405	217.241	282.446	112.684	155.689	598.424	332.077	389.695	220.563	176.471	446.167
18.7833	537.741	195.952	299.133	44.6106	201.946	206.094	353.317	397.684	344.381	252.001	199.873	412.348	224.182	199.417	226.136	174.803	138.72	179.857	620.96	328.445	437.071	173.585	145.709	419.481
18.8	431.207	295.13	266.787	53.5616	232.628	241.904	448.396	410.589	354.1	235.203	257.487	433.775	279.159	135.331	226.645	82.2512	131.308	184.672	647.873	307.433	403.233	171.002	153.47	531.313
18.8167	568.436	330.809	227.189	65.7451	233.994	205.497	351.624	381.13	423.787	239.141	198.322	311.855	254.918	148.023	254.489	109.742	96.0068	175.224	607.964	323.744	274.598	205.149	176.435	511.299
18.8333	572.148	374.459	229.29	100.858	205.756	225.644	435.527	374.846	461.928	227.25	282.029	354.868	193.281	113.031	244.65	138.596	111.393	184.551	543.512	323.851	307.318	256.621	166.589	493.348
18.85	576.778	402.494	231.368	112.65	236.456	240.524	417.989	366.063	505.544	221.871	610.636	324.343	280.921	134.114	223.648	194.996	106.152	192.94	548.449	361.545	254.915	254.987	147.939	414.709
18.8667	565.444	340.657	209.775	131.265	218.306	204.051	439.885	377.764	491.117	275.107	596.445	358.67	255.525	190.067	225.878	191.524	113.834	213.609	473.788	329.909	337.63	298.927	151.638	377.986
18.8833	629.831	303.649	186.186	85.9313	237.935	203.204	467.318	414.337	597.037	254.371	696.789	318.494	286.189	173.002	221.576	162.488	94.6567	199.17	492.21	344.826	320.258	297.56	145.659	553.186
18.9	516.153	260.946	201.631	171.562	240.298	210.361	429.632	420.943	739.737	258.823	430.138	307.692	167.381	121.157	226.924	176.267	138.718	137.019	460.406	314.05	346.242	280.202	144.702	526.063
18.9167	417.413	284.438	217.707	181.362	204.082	214.242	387.848	406.292	529.323	268.47	651.996	299.667	176.548	138.843	237.984	171.263	151.692	157.894	514.818	349.969	392.006	296.777	221.509	514.282
18.9333	512.165	272.211	209.745	218.701	195.961	257.531	462.641	387.131	550.238	225.006	578.814	364.046	230.508	190.842	258.637	150.721	137.147	164.004	577.536	322.46	363.502	282.495	180.405	529.969
18.95	485.525	247.207	229.562	224.679	223.537	261.663	480.74	438.616	682.425	233.803	627.726	333.912	384.457	173.321	249.7	145.274	103.878	163.112	164.63	355.796	403.528	271.581	144.544	489.809
18.9667	526.095	246.397	191.969	206.247	217.873	232.906	463.777	406.8	614.587	262.138	746.702	363.697	201.851	156.068	241.084	136.003	120.627	167.837	63.2588	333.506	384.135	237.765	191.309	482.033
18.9833	517.192	228.223	207.049	207.796	195.618	221.692	461.738	388.809	692.707	223.647	661.617	353.892	218.074	189.211	257.271	194.623	156.505	158.708	133.303	379.168	413.444	172.703	225.99	391.414
19	439.44	317.412	162.603	176.409	222.453	246.872	387.696	420.188	731.364	249.756	629.388	323.789	256.276	111.539	242.606	208.121	165.844	141.264	119.886	346.836	404.632	114.325	177.941	300.412
19.0167	447.852	436.85	160.62	170.557	202.962	318.435	453.559	504.875	755.913	223.77	457.987	356.455	230.047	192.396	199.858	141.807	177.768	165.984	270.817	349.253	371.03	256.4	245.372	336.936
19.0333	359.23	417.038	195.723	94.8163	174.623	267.845	494.295	500.134	719.821	297.248	182.685	324.836	280.187	176.961	200.401	125.867	133.239	171.478	403.741	378.066	449.245	230.766	219.703	412.684
19.05	277.232	489.932	169.397	71.2742	186.076	301.701	544.766	435.571	681.959	286.939	266.48	417.237	172.448	112.917	221.293	142.602	89.278	142.584	446.473	348.178	416.799	276.253	224.8	382.133
19.0667	289.668	436.517	190.043	58.3279	172.899	358.755	460.237	468.106	698.665	192.162	212.296	397.206	197.778	182.815	219.749	131.691	133.62	147.541	420.467	345.213	382.748	211.845	374.547	324.238
19.0833	453.85	446.454	166.209	73.792	211.127	336.913	432.595	456.84	781.66	178.378	180.504	403.796	138.186	184.515	214.554	154.692	152.142	178.412	388.713	327.633	430.327	260.628	360.624	444.145
19.1	466.724	374.801	157.648	85.8156	210.407	222.831	422.292	459.959	720.043	217.649	210.582	410.738	131.816	210.123	218.746	145.475	191.68	168.693	385.052	335.996	418.257	100.391	346.001	507.314
19.1167	414.274	304.737	139.882	63.1622	176.647	222.444	449.433	461.731	781.303	187.065	193.025	364.548	156.938	228.745	210.707	150.653	131.497	163.072	234.849	298.223	459.533	66.0492	282.58	521.101
19.1333	403.49	437.636	174.671	62.5088	199.238	276.559	320.541	471.211	804.767	252.328	207.915	387.771	115.721	205.457	226.739	123.53	142.634	205.869	290.721	325.485	475.339	81.524	324.643	444.887
19.15	267.585	342.395	186.828	50.6571	199.917	181.483	291.17	523.407	787.486	163.931	184.59	376.346	106.152	266.484	227.843	141.539	179.056	146.146	381.008	242.181	536.884	75.4572	286.221	312.966
19.1667	275.544	483.033	172.596	60.5768	195.941	245.461	421.775	486.49	753.02	144.573	193.36	352.537	113.124	261.977	218.181	133.79	139.42	146.45	415.689	310.133	492.337	88.9571	311.273	289.582
19.1833	241.259	246.76	187.452	122.435	194.452	240.014	349.929	503.45	765.893	129.682	213.889	350.305	137.141	254.694	245.37	164.936	182.865	125.403	370.928	312.195	573.64	88.7999	353.153	326.314
19.2	258.736	410.874	184.835	171.886	192.754	225.857	400.984	578.724	769.682	143.746	282.571	323.172	137.433	247.207	231.273	108.301	93.2749	136.263	296.194	323.432	454.26	97.4142	229.574	335.402
19.2167	220.084	294.822	207.709	232.209	213.414	205.058	467.483	518.379	652.38	146.323	247.009	404.947	150.485	272.118	243.611	126.269	87.1703	146.709	412.402	308.839	634.287	56.1205	371.662	408.479
19.2333	257.341	273.848	262.634	216.425	247.687	258.169	410.897	427.024	712.145	150.687	260.08	339.079	123.147	246.394	236.971	145.231	118.542	175.929	407.848	366.089	596.803	110.661	429.129	291.551
19.25	246.119	391.82	205.758	193.728	219.598	248.064	419.633	385.135	834.868	160.082	244.49	311.369	187.099	298.11	269.954	156.137	76.4519	177.261	381.755	352.879	542.878	151.716	396.38	320.405
19.2667	270.551	338.6	214.995	162.502	211.906	257.612	381.614	419.407	640.555	197.919	267.316	321.101	192.079	322.776	260.518	141.628	90.9705	142.502	392.17	329.317	533.608	124.127	392.44	378.701
19.2833	286.666	516.344	212.902	87.6253	197.641	250.519	334.234	383.565	606.249	150.692	184.826	327.731	213.462	340.205	229.584	95.3689	118.817	161.165	405.506	358.818	665.899	175.556	385.846	476.738
19.3	258.83	365.374	173.433	226.832	195.036	257.194	284.605	366.775	738.529	182.615	195.587	333.623	224.168	255.059	236.508	123.622	135.196	145.848	393.677	356.248	473.568	233.632	345.34	440.722
19.3167	186.467	349.418	206.195	156.327	197.328	230.844	332.723	383.482	545.233	161.606	296.092	302	261.879	169.984	216.21	132.099	117.988	153.821	431.013	337.267	673.557	219.041	252.707	309.051
19.3333	258.28	288.501	218.69	77.0949	236.285	223.508	317.426	407.696	665.707	223.402	293.476	353.174	166.619	100.269	217.788	122.232	126.982	125.302	410.925	336.576	588.361	247.644	304.511	432.267
19.35	329.843	242.401	218.207	63.8916	215.285	232.959	319.915	432.307	715.098	196.322	294.764	308.84	143.647	115.471	200.625	146.259	150.873	131.241	400.194	309.181	428.723	63.9734	325.039	294.729
19.3667	271.017	276.386	247.865	72.3295	189.68	229.659	329.095	420.137	702.215	189.394	218.96	346.171	230.39	93.2043	197.603	123.481	133.726	166.954	398.707	332.392	458.912	63.5141	216.005	253.958
19.3833	213.273	276.578	195.06	58.8133	184.637	221.647	316.58	395.231	762.332	202.244	248.996	363.699	159.04	77.841	205.763	102.642	169.704	191.726	444.214	334.724	473.905	80.5584	164.188	260.699
19.4	231.239	228.595	217.749	60.1355	213.641	225.374	342.438	465.251	799.813	189.934	270.636	293.761	337.866	117.819	215.24	115.666	134.235	166.817	310.269	349.74	488.569	218.441	221.611	276.483
19.4167	290.492	302.527	202.838	97.4234	220.785	307.506	307.006	416.986	835.387	181.952	354.458	361.501	288.811	157.129	202.243	101.364	111.297	178.617	397.13	289.826	460.617	77.7568	199.367	314.116
19.4333	272.467	293.414	211.97	180.806	187.032	256.719	317.659	238.547	755.644	169.731	465.896	286.192	163.415	172.013	212.359	114.325	95.5292	181.964	254.534	272.85	442.011	78.2661	172.771	350.509
19.45	264.906	438.157	141.664	244.667	183.165	281.267	362.181	372.045	735.164	166.383	517.456	312.328	240.363	156.62	205.771	120.101	100.31	191.678	284.065	325.643	438.669	125.802	169.876	365.867
19.4667	212.249	309.576	172.969	181.645	227.516	296.857	351.254	358.592	690.842	166.194	646.639	288.325	253.23	72.4862	202.907	119.139	117.382	219.217	387.735	373.517	513.496	206.885	194.405	461.363
19.4833	263.369	407.776	199.111	189.513	212.696	289.341	364.698	351.898	671.164	190.916	508.979	317.118	193.627	99.513	213.048	105.9	114.082	218.093	395.424	322.837	549.014	194.269	230.484	272.52
19.5	305.511	440.214	193.712	171.423	186.841	229.706	349.246	284.594	644.318	201.981	527.944	317.058	156.176	97.1513	220.86	142.301	102.294	189.394	402.608	291.69	456.744	178.225	192.925	344
19.5167	200.356	471.665	200.797	124.565	197.181	223.781	353.431	310.549	649.744	194.854	551.889	297.769	119.956	127.45	241.238	130.574	115.603	201.257	319.924	293.304	518.879	235.844	230.701	347.873
19.5333	213.139	465.576	181.513	196.274	124.031	216.26	356.231	356.415	720.366	173.702	158.649	317.094	122.229	119.02	268.772	144.716	104.126	160.947	412.807	351.471	427.771	59.0621	71.9522	328.882
19.55	309.488	244.498	173.846	196.358	152.573	213.536	349.615	445.704	766.269	166.551	250.262	305.783	127.387	107.205	230.451	126.859	107.238	199.709	320.324	315.465	362.055	58.8925	84.3628	339.573
19.5667	282.803	217.804	183.471	95.4139	167.761	210.5	363.217	433.782	745.702	172.913	117.943	296.046	92.7397	138.374	253.821	114.211	127.319	152.245	366.779	333.499	351.282	65.7589	186.633	288.277
19.5833	154.351	177.551	191.869	130.02	176.375	240.469	407.996	398.972	836.39	173.766	89.8701	327.544	118.956	183.565	222.326	88.5717	131.441	189.35	394.241	320.26	400.577	64.7171	206.841	248.763
19.6	192.847	189.125	205.885	61.4473	139.217	212.271	402.923	454.446	786.411	177.526	177.889	310.736	121.444	139.294	255.29	112.574	132.347	157.423	394.904	337.871	407.99	188.787	254.139	317.225
19.6167	220.444	196.661	213.87	57.2839	158.018	213.613	420.499	413.583	827.011	168.845	189.909	302.704	126.485	134.095	233.854	151.453	164.698	109.52	437.049	332.557	427.547	80.1638	248.001	368.202
19.6333	249.647	263.306	222.059	63.8484	167.236	194.685	523.061	321.293	825.644	184.904	172.094	380.469	116.053	132.47	194.791	131.621	153.065	157.479	387.449	326.294	459.871	264.078	211.429	367.123
19.65	199.825	265.835	226.556	61.8325	150.3	217.239	351.717	248.689	656.665	169.851	183.928	418.542	115.464	196.551	156.721	157.031	109.683	147.391	450.067	338.127	458.197	184.643	152.667	219.697
19.6667	265.184	282.535	225.45	55.2409	154.351	233.784	326.709	369.976	591.607	180.887	193.669	432.873	126.386	211.689	160.304	136.334	125.549	146.59	465.787	369.89	453.753	94.474	183.903	192.801
19.6833	222.611	224.546	202.565	59.7253	185.077	219.179	350.421	312.14	743.233	164.62	231.212	385.274	142.711	141.988	174.872	203.844	134.629	148.119	453.527	323.64	439.806	182.084	208.58	253.844
19.7	276.484	277.642	192.656	40.4428	200.235	219.7	299.364	334.709	720.845	168.356	202.486	378.311	140.036	127.883	183.926	148.033	130.975	185.7	510.267	336.633	453.153	151.961	247.924	299.848
19.7167	282.883	287.953	183.228	62.9404	186.048	208.323	388.624	370.031	657.167	176.486	192.415	331.394	162.042	164.145	202.093	151.182	135.164	200.903	470.485	330.478	415.442	114.153	340.455	261.025
19.7333	319.994	246.851	195.065	167.316	198.003	189.345	423.1	387.318	752.023	193.958	245.078	274.437	150.884	182.43	200.588	132.182	119.712	201.83	372.039	309.441	413.71	171.674	426.333	293.615
19.75	256.54	193.718	168.617	198.579	213.49	190.462	398.226	388.561	307.303	177.404	226.317	280.739	154.042	202.992	208.467	155.812	136.721	167.566	461.386	313.95	271.342	134.929	399.461	203.452
19.7667	267.084	237.819	155.162	246.496	210.91	215.839	383.11	315.26	509.036	174.121	260.068	306.672	148.105	178.903	217.763	145.483	165.758	200.325	472.457	316.067	215.366	274.9	345.58	245.874
19.7833	284.071	248.416	180.653	214.359	217.267	237.742	426.25	316.118	483.362	190.255	207.259	334.506	173.324	138.446	204.204	114.892	148.103	177.7	498.299	323.771	361.351	142.241	305.534	317.977
19.8	219.988	312.027	180.981	208.535	180.602	250.661	348.431	350.674	539.923	200.348	214.221	353.872	194.755	183.58	226.462	155.774	112.207	204.933	526.047	313.905	423.019	87.6786	314.38	342.795
19.8167	234.952	401.611	175.954	195.232	189.269	238.199	357.728	409.025	597.324	206.464	205.774	419.842	197.868	148.965	221.496	157.876	119.473	281.605	397.33	276.772	376.184	253.054	317.002	290.124
19.8333	220.771	369.134	177.796	145.521	199.795	234.005	321.481	421.719	806.891	197.893	294.486	373.565	205.334	103.987	240.043	130.514	122.792	232.482	238.806	338.647	299.046	322.984	271.852	291.248
19.85	168.531	502.499	158.744	109.486	178.233	246.053	339.768	432.127	755.604	165.483	192.827	448.493	177.685	165.211	191.189	135.479	141.849	180.131	129.234	353.856	356.212	329.011	258.608	306.389
19.8667	313.785	316.259	182.519	194.218	186.546	298.058	333.498	362.985	815.339	174.164	218.385	495.8	186.793	187.478	209.21	130.391	130.998	183.477	142.528	356.134	356.133	353.199	275.645	293.302
19.8833	291.196	199.859	167.853	188.266	197.045	234.452	339.999	298.233	831.018	192.5	218.487	390.745	206.379	217.067	228.819	134.543	107.47	311.12	211.859	318.343	364.887	362.084	214.678	280.36
19.9	264.814	141.641	172.758	192.55	181.24	196.48	346.812	350.187	808.435	175.07	254.497	404.493	155.959	194.778	202.901	155.479	115.731	297.487	327.851	278.272	383.069	299.303	290.772	349.031
19.9167	261.374	222.788	182.864	180.321	188.495	140.563	339.055	370.439	851.172	202.641	212.816	386.807	114.305	82.4876	214.462	121.066	116.028	413.827	331.027	369.945	470.935	374.587	268.398	348.688
19.9333	201.736	268.522	146.479	163.656	156.207	193.423	353.657	351.93	831.608	188.356	272.076	420.416	125.06	138.734	235.542	174.415	152.251	501.681	400.323	297.535	291.732	230.875	309.964	283.668
19.95	222.976	239.338	169.716	106.118	188.169	204.249	316.589	411.495	729.47	200.835	217.814	373.555	133.714	117.652	239.406	149.492	138.42	479.426	366.775	352.131	341.764	302.362	236.197	249
19.9667	146.997	205.502	190.246	84.1135	196.886	195.302	334.863	303.509	815.597	203.425	136.687	312.35	127.682	128.838	183.417	133.583	138.25	96.0143	352.726	333.965	299.188	318.012	298.207	307.423
19.9833	183.664	256.381	166.339	78.6431	163.365	247.094	328.121	370.146	852.759	204.702	197.284	309.879	151.238	176.787	187.457	139.996	120.807	61.0282	355.19	353.566	285.297	300.985	217.349	353.351
20	174.111	313.238	178.621	67.6597	145.811	194.179	348.499	319.892	805.986	173.321	234.053	306.703	124.563	116.981	187.943	158.244	121.215	60.8646	298.867	361.445	381.62	62.7019	153.526	301.35
20.0167	155.468	412.192	182.199	60.9372	178.835	205.342	344.73	371.402	844.303	128.116	135.517	274.488	152.861	192.175	176.045	107.607	108.185	154.657	336.541	316.01	331.828	54.1984	88.253	237.724
20.0333	196.747	406.08	206.675	62.5191	185.419	234.7	346.653	414.877	819.167	222.737	238.956	307.515	140.342	194.551	204.966	121.073	127.183	141.833	333.433	322.356	358.898	60.2206	109.441	253.877
20.05	227.779	349.817	188.783	66.2703	142.189	230.918	378.703	521.52	723.543	249.134	321.814	353.305	218.134	158.807	175.959	112.911	167.115	150.566	374.453	363.377	386.868	61.113	117.129	224.219
20.0667	228.295	463.408	165.964	76.4223	126.163	200.235	365.853	442.493	710.039	177.201	284.945	321.94	199.664	190.062	179.068	136.652	126.19	109.339	381.9	368.019	425.803	62.1793	119.59	282.069
20.0833	285.789	500.085	151.175	127.433	155.441	247.456	344.387	373.426	816.163	218.724	195.051	365.461	224.721	222.003	172.965	101.198	95.9935	157.755	342.788	365.616	420.951	62.2743	146.754	320.821
20.1	289.237	412.138	196.163	189.076	125.278	263.932	417.518	333.93	743.39	234.352	114.14	332.245	216.062	257.367	200.646	120.122	109.589	192.838	384.06	322.666	456.77	59.8744	106.213	221.097
20.1167	261.132	437.898	177.098	183.699	124.832	221.941	396.588	358.497	742.677	238.12	120.078	317.431	240.115	226.887	195.57	125.151	144.301	179.168	330.73	363.021	415.763	115.425	170.652	225.741
20.1333	192.483	552.763	186.283	200.696	140.347	310.776	438.036	414.664	821.35	182.519	157.44	322.965	232.364	243.201	191.622	142.81	161.829	179.507	302.706	319.686	466.485	133.277	140.669	172.781
20.15	187.102	448.708	156.755	170.392	129.023	316.241	388.316	360.843	895.199	169.566	381.508	332.573	271.174	277.385	181.667	154.278	148.385	186.364	294.94	299.555	494.667	117.634	168.678	282.029
20.1667	255.633	503.052	140.244	155.312	125.045	249.298	423.174	335.9	759.77	241.424	457.453	308.412	222.587	175.723	208.52	150.384	152.609	189.645	363.409	308.434	487.071	87.1213	144.133	222.957
20.1833	255.334	530.315	161.537	153.572	242.62	234.761	482.432	339.859	851.577	245.298	440.454	330.479	218.657	177.452	200.536	138.042	139.293	225.858	311.346	333.792	488.066	61.4008	150.256	301.967
20.2	208.146	375.673	165.782	168.955	155.665	229.508	415.656	403.191	866.82	310.825	268.774	384.249	343.922	172.166	211.981	153.524	130.875	226.245	360.969	314.448	487.592	185.02	165.744	254.938
20.2167	219.263	90.7469	185.888	194.455	164.659	238.178	372.864	322.815	723.19	254.709	396.288	322.916	312.451	187.112	207.271	168.209	127.126	277.466	350.91	323.375	331.448	138.979	135.063	368.308
20.2333	238.228	172.115	174.482	216.085	118.983	243.711	360.26	366.751	800.175	243.171	405.862	327.728	378.243	165.937	216.153	149.191	99.7054	310.978	357.008	312.345	361.566	65.4241	147.425	303.285
20.25	258.736	153.085	201.016	176.25	158.741	278.45	353.551	408.384	746.156	232.007	461.384	274.204	419.757	199.509	238.221	170.549	104.052	217.408	237.993	314.717	387.556	108.725	145.825	208.155
20.2667	242.557	191.051	155.638	155.93	141.502	324.19	439.086	367.311	647.888	194.049	454.333	294.439	461.812	224.616	232.977	157.557	114.528	386.843	269.177	348.058	304.697	212.213	195.277	322.944
20.2833	111.802	190.998	184.907	104.342	99.0005	308.136	346.215	391.235	739.497	213.041	312.169	314.96	371.777	223.364	219.079	168.84	101.935	466.862	124.466	321.602	404.217	244.385	182.228	275.267
20.3	99.8184	189.127	165.2	64.2284	94.6935	322.325	374.179	362.458	672.958	161.06	362.433	307.739	307.957	293.797	171.138	161.665	140.922	219.639	212.585	361.507	340.527	363.743	159.404	304.972
20.3167	106.515	180.435	152.341	67.2316	75.4134	407.206	413.979	384.986	813.061	179.199	313.561	335.263	329.829	255.884	180.765	131.196	95.4016	391.448	354.882	335.974	324.885	174.36	141.686	256.254
20.3333	197.19	216.133	173.585	70.7777	78.9884	410.508	400.715	372.408	772.202	170.75	228.572	328.595	472.161	261.437	191.674	133.4	101.368	222.427	374.056	338.912	362.169	246.239	137.239	211.763
20.35	197.03	189.753	171.159	89.7468	97.0606	360.97	408.197	400.56	777.969	167.074	115.559	325.59	477.885	309.946	197.107	143.207	140.805	173.42	365.533	324.702	367.515	317.772	166.089	281.358
20.3667	250.015	157.228	158.528	67.2191	85.1135	242.61	423.893	384.188	723.064	153.177	176.486	355.196	420.603	346.66	174.709	128.087	146.203	249.182	336.77	343.595	401.121	266.416	132.417	265.27
20.3833	240.917	195.026	131.165	68.2073	129.588	280.07	363.135	316.433	528.441	134.243	141.602	326.176	465.107	160.522	185.981	111.681	89.9931	158.015	347.977	320.096	419.558	279.289	163.383	308.139
20.4	264.833	131.745	142.749	62.771	102.965	234.106	435.534	263.056	390.263	68.4052	199.902	327.631	232.815	262.582	204.138	128.294	187.724	204.289	215.586	337.156	380.094	95.0431	127.534	214.953
20.4167	212.55	177.354	156.285	65.3434	104.756	281.738	449.26	417.848	618.712	99.8599	204.4	289.106	340.34	158.602	188.103	154.579	169.721	202.094	334.666	369.99	349.161	245.439	154.068	280.202
20.4333	179.932	172.902	147.772	130.723	124.579	300.659	469.202	329.695	572.221	100.145	208.64	285.911	448.36	197.132	165.062	126.341	90.5083	216.342	396.808	347.046	306.774	129.051	130.342	300.773
20.45	188.647	192.997	139.959	187.825	160.002	247.049	418.167	438.513	683.267	128.987	111.608	308.687	342.128	72.2385	166.914	163.756	97.0894	139.643	389.289	350.165	398.351	69.5183	128.545	259.274
20.4667	148.28	186.474	168.45	110.409	112.101	188.898	439.183	412.964	515.592	161.67	136.901	283.639	379.317	158.582	174.385	126.033	111.971	243.471	376.723	328.39	383.734	63.1681	125.572	244.399
20.4833	151.797	176.013	133.533	51.4655	118.554	175.197	457.511	384.172	797.261	144.993	144.271	330.978	301.203	209.954	202.728	149.114	146.774	199.499	359.905	326.648	417.446	63.2239	149.279	281.231
20.5	182.457	194.98	160.688	54.2005	113.235	204.925	340.959	414.329	793.088	166.984	96.832	262.916	314.581	202.75	245.676	116.803	141.293	241.317	402.293	362.113	397.538	59.8823	139.764	264.233
20.5167	174.22	212.117	176.91	65.8166	131.856	202.667	385.933	391.952	835.877	173.569	280.555	281.684	316.771	224.872	267.494	139.259	76.6455	244.323	394.738	316.606	342.194	137.827	185.876	307.745
20.5333	184.649	218.89	169.187	66.6766	134.384	216.569	371.297	455.654	780.075	145.279	155.227	277.374	306.917	283.345	245.92	94.7105	94.3718	335.284	320.283	310.751	304.186	141.086	282.472	356.202
20.55	203.678	242.901	204.936	65.6472	105.258	200.315	354.967	442.054	827.694	172.804	178.542	282.629	339.015	304.198	258.927	122.363	120.406	456.473	373.15	324.787	302.748	164.77	206.11	356.914
20.5667	186.139	305.054	173.418	65.2861	129.104	177.385	370.96	389.191	860.947	160.164	218.846	311.177	425.437	333.053	215.791	127.065	111.03	320.956	320.569	263.43	246.854	76.8705	238.937	419.76
20.5833	148.863	346.694	158.128	84.1074	85.7943	218.551	452.195	416.905	847.249	167.966	196.507	290.719	332.519	316.355	202.208	118.904	124.108	248.453	370.685	336.802	250.645	188.842	283.309	457.72
20.6	188.103	240.644	141.368	161.168	111.243	216.717	432.427	486.77	814.861	175.821	214.44	327.947	282.622	348.029	188.768	86.3177	113.143	336.808	274.422	325.119	311.715	108.064	217.994	329.306
20.6167	249.654	236.38	120.224	67.6685	133.836	223.676	402.464	434.345	799.916	181.53	201.041	256.321	251.764	379.27	208.12	118.727	119.966	298.535	229.648	340.982	289.185	60.8312	193.456	435.785
20.6333	287.491	179.189	135.49	55.9412	116.628	192.85	373.963	416.19	853.909	203.88	198.938	360.209	238.259	299.705	168.055	91.2882	136.953	285.649	362.533	323.54	233.538	61.2008	185.256	538.21
20.65	216.986	168.52	168.955	67.9609	162.046	177.181	390.517	446.192	753.125	155.614	168.221	378.869	169.378	254.585	195.039	95.2188	118.815	452.437	325.727	316.406	196.445	181.138	131.954	343.465
20.6667	203.027	285.312	173.878	133.679	107.009	236.4	392.607	438.941	765.807	177.514	209.765	318.481	218.105	148.59	164.721	123.03	106.441	131.708	339.693	326.793	244.144	174.453	186.204	416.838
20.6833	213.43	340.561	160.564	84.8456	216.471	169.816	364.44	439.263	742.933	188.691	204.771	390.286	280.901	139.943	184.765	122.42	113.496	62.4422	330.042	337.036	172.319	95.1177	242.582	301.32
20.7	254.6	260.675	204.41	50.4372	144.825	166.842	401.934	409.619	831.243	151.215	191.48	305.554	239.544	180.898	181.219	109.151	107.256	120.388	347.971	369.588	301.044	106.293	184.21	326.161
20.7167	242.301	271.852	165.92	49.7652	118.496	191.72	385.927	470.988	800.807	165.668	173.744	327.434	243.43	168.068	183.407	122.465	99.4623	142.498	338.744	328.446	342.739	65.2075	189.831	337.739
20.7333	228.225	364.851	140.97	50.6593	88.508	174.425	492.227	424.341	761.896	176.701	204.499	383.229	163.964	137.415	208.112	104.035	129.842	115.88	337.992	324.948	463.746	205.449	195.856	328.187
20.75	281.325	325.998	126.625	69.893	110.65	190.44	390.841	531.698	851.078	175.559	168.993	354.139	267.171	147.494	242.613	141.741	131.819	127.386	360.266	360.762	405.83	301.008	168.855	361.385
20.7667	210.929	400.97	157.788	53.9835	113.162	214.598	478.952	496.241	834.701	178.344	191.624	349.816	166.734	207.981	236.314	86.1236	163.08	90.5189	372.206	343.051	364.551	75.0942	161.12	315.371
20.7833	239.642	312.633	125.943	74.9742	140.975	187.932	463.153	442.983	730.605	175.552	208.302	371.071	226.781	161.69	229.83	87.2729	121.903	60.6961	334.214	356.478	372.095	215.699	120.418	301.319
20.8	170.749	362.98	144.058	52.7912	95.5991	221.996	386.709	313.83	794.067	169.549	143.678	346.579	222.006	143.842	209.753	95.7226	134.887	133.809	325.48	338.353	254.533	317.283	171.12	377.815
20.8167	126.805	273.278	178.838	54.8262	75.7718	240.79	377.537	384.767	542.046	189.683	182.749	396.401	242.509	147.17	247.178	112.33	145.756	91.4426	353.613	343.799	304.939	240.412	173.576	298.774
20.8333	184.457	281.898	160.361	72.1652	61.4247	200.89	421.993	434.351	681.995	184.255	197.324	406.35	193.873	205.959	222.24	117.287	121.925	100.479	388.428	343.94	340.852	217.372	169.585	340.627
20.85	230.957	169.554	173.704	48.2163	92.3775	224.202	444.706	481.394	736.156	175.407	194.667	416.198	182.804	133.682	187.94	95.0351	96.5916	162.306	404.216	348.91	202.116	226.86	128.915	381.876
20.8667	195.985	195.395	164.412	40.4248	77.2101	262.551	392.866	484.038	396.371	152.89	201.716	426.807	222.537	222.915	176.647	130.595	119.227	135.593	361.466	320.43	382.824	281.871	122.198	335.278
20.8833	210.363	145.076	175.827	101.995	64.4846	196.89	451.274	524.001	219.916	155.763	197.633	396.943	201.57	212.559	188.101	121.119	116.3	120.22	378.107	365.262	493.34	302.355	148.788	374.168
20.9	257.808	181.666	166.527	49.2997	73.1092	247.645	460.657	516.743	286.287	163.185	204.701	402.479	211.911	199.772	203.494	133.043	131.675	175.048	346.993	320.018	408.062	176.857	181.351	356.158
20.9167	221.253	146.733	177.832	54.492	107.515	262.046	481.074	476.648	441.292	185.895	171.893	412.607	235.963	256.098	230.232	99.0858	143.539	177.694	280.589	355.166	416.322	336.053	160.5	319.479
20.9333	100.778	170.897	142.81	60.1957	106.697	275.312	412.598	495.632	265.976	159.451	167.915	417.102	232.043	201.028	201.744	136.579	127.619	175.166	369.899	336.825	131.386	244.697	138.86	288.153
20.95	141.989	167.557	151.337	55.0809	117.103	212.933	485.995	450.865	371.459	178.901	358.156	417.452	198.433	157.663	199.968	109.788	109.295	162.244	507.212	369.09	397.523	233.252	164.532	294.148
20.9667	111.496	169.638	192.363	62.4108	88.669	297.169	497.283	526.764	333.78	138.461	339.615	385.115	206.862	201.644	202.975	107.046	116.433	153.592	434.444	343.255	403.791	197.961	129.096	325.57
20.9833	139.558	145.672	155.734	106.834	102.387	386.385	419.49	505.151	272.513	126.055	313.541	422.253	260.202	140.583	206.688	108.063	93.5668	131.156	474.273	341.236	384.869	57.0967	198.696	266.314
21	196.961	167.493	172.526	68.544	122.206	381.111	559.568	429.487	300.877	141.702	289.368	318.869	260.559	264.941	212.944	91.1399	102.395	115.836	585.71	354.395	405.093	58.4394	249.856	273.724
21.0167	156.617	127.55	136.236	162.589	82.853	393.818	534.117	423.113	350.738	151.248	109.722	331.391	244.192	190.439	243.957	145.668	73.0598	119.393	542.013	328.309	407.719	104.865	132.944	226.395
21.0333	86.7638	135.663	173.855	161.781	81.4939	435.761	427.381	585.063	441.526	174.053	214.188	266.073	277.858	197.386	236.579	143.157	103.19	111.222	574.607	344.49	387.459	74.511	181.31	144.68
21.05	198.278	215.3	176.621	106.819	79.7161	426.974	529.756	542.538	543.177	174.357	285.546	284.139	348.251	163.565	217.476	132.027	101.599	88.4106	632.69	355.55	344.781	64.9101	156.837	176
21.0667	261.923	157.774	188.756	63.1395	103.46	438.027	536.493	485.785	585.371	134.364	315.709	305.706	393.622	242.025	221.002	136.288	120.997	116.658	614.453	334.647	373.581	62.0257	148.103	282.081
21.0833	152.186	191.144	166.697	67.6087	88.2008	415.678	492.964	513.605	637.294	136.241	344.47	330.01	319.12	225.795	205.625	136.322	144.719	123.343	586.024	363.966	351.062	95.3381	139.245	279.082
21.1	180.66	210.394	177.646	61.6246	94.2577	193.187	452.082	485.596	727.216	136.313	371.876	365.256	376.419	190.961	221.949	152.65	76.7181	109.896	572.04	359.953	400.963	141.306	163.63	347.158
21.1167	161.145	165.878	152.607	55.8377	78.1938	292.702	501.866	467.054	754.254	148.403	311.931	365.489	378.639	229.761	219.944	151.839	118.641	94.5305	701.188	381.607	413.807	196.112	143.587	366.505
21.1333	139.336	140.782	137.845	60.9024	75.4783	368.582	477.483	449.513	780.581	161.65	361.291	311.858	352.874	240.423	217.121	167.221	77.1235	132.475	570.232	331.093	368.87	221.031	133.324	416.181
21.15	210.647	146.428	128.633	57.3878	127.111	404.294	476.581	532.403	771.448	136.554	364.014	305.978	338.622	198.855	240.26	183.49	107.136	140.996	598.106	344.288	342.518	242.354	126.216	315.827
21.1667	249.415	175.056	167.748	59.3804	69.4308	381.833	409.107	464.995	713.78	153.731	420.888	338.422	342.166	200.669	232.224	176.156	77.5037	108.582	617.317	355.398	363.024	188.087	133.882	350.88
21.1833	212.692	132.221	147.097	57.3803	130.672	438.502	420.834	505.122	704.563	136.957	304.015	324.494	323.232	233.229	220.567	123.98	94.4704	137.363	546.94	365.05	409.105	64.2206	226.171	366.652
21.2	199.18	132.13	169.907	85.5124	90.3581	391.791	417.166	542.357	411.726	143.796	148.925	343.105	289.416	221.612	220.044	125.698	109.197	92.1361	595.726	362.252	383.289	117.174	259.053	353.996
21.2167	179.869	205.956	131.88	62.2246	99.6576	418.997	396.661	154.26	691.393	137.507	197.307	369.274	483.744	216.67	215.658	134.548	111.15	131.629	444.554	394.718	420.946	140.424	191.231	380.664
21.2333	219.94	214.23	160.927	73.8936	92.3487	408.928	415.854	129.049	721.701	152.75	287.187	372.222	361.49	204.758	194.406	136.814	140.218	131.595	233.087	360.071	426.628	352.94	190.259	310.382
21.25	209.978	183.771	234.482	63.4564	86.6315	343.343	413.763	127.67	506.344	165.115	169.883	396.233	351.706	190.336	207.75	166.081	128.035	158.447	155.267	319.786	381.434	235.729	169.733	392.205
21.2667	171.676	219.088	224.855	86.3073	84.3412	339.59	324.592	207.82	258.996	174.565	199.903	401.499	355.19	197.662	214.754	119.061	130.853	133.031	291.574	288.461	373.55	169.53	191.643	306.509
21.2833	163.903	164.549	185.468	66.0222	72.5603	363.306	344.69	303.324	298.933	175.121	194.199	447.055	294.59	218.44	211.199	103.987	122.618	127.024	283.775	269.479	368.034	227.108	167.789	408.744
21.3	137.408	219.511	149.33	68.7939	87.8752	277.116	318.402	310.442	559.247	129.534	258.873	434.476	244.054	242.619	225.535	118.031	85.007	146.509	172.89	343.898	334.409	317.419	230.506	377.603
21.3167	194.525	251.237	138.553	73.9827	97.4767	223.825	448.786	369.867	674.818	123.477	193.416	412.579	231.343	191.63	217.519	98.694	132.015	125.955	261.218	346.923	448.433	348.394	155.307	320.053
21.3333	144.177	228.425	120.71	140.133	110.435	224.477	369.247	360.753	665.673	89.3264	213.224	369.509	139.039	280.602	217.049	127.252	131.866	131.365	225.465	327.456	384.725	282.245	229.008	420.72
21.35	159.76	269.005	170.761	167.566	109.87	248.207	382.091	321.353	790.546	79.2054	223.451	433.739	126.683	228.404	237.68	161.994	113.798	74.2538	230.856	327.276	404.868	312.121	206.723	446.13
21.3667	181.843	269.241	168.037	140.656	133.24	325.094	382.454	305.28	707.372	68.6158	207.03	382.677	119.536	302.182	234.963	159.217	58.2059	136.671	285.065	325.354	367.906	237.743	225.544	490.029
21.3833	186.383	258.226	203.813	66.7052	130.626	283.742	443.667	293.671	700.57	88.3504	248.291	395.654	151.422	278.031	202.464	126.991	105.088	121.546	214.613	352.993	345.195	183.107	233.208	521.67
21.4	207.231	194.821	156.777	63.7125	71.0014	226.075	481.724	355.514	382.137	82.6324	222.859	369.479	129.142	278.888	157.105	116.696	116.68	117.286	262.49	304.308	348.717	137.935	281.5	467.852
21.4167	260.838	186.081	128.036	72.4696	81.764	255.485	537.077	209.609	218.576	74.3289	184.991	351.16	102.507	225.328	173.997	115.545	111.898	117.058	418.108	309.417	133.062	57.8223	251.972	442.91
21.4333	264.91	229.812	156.802	56.7517	72.255	390.604	587.241	246.843	254.253	120.807	244.547	328.607	91.7661	323.821	188.439	126.354	111.163	138.03	308.039	274.083	325.662	65.1839	272.064	402.099
21.45	220.752	191.392	142.544	57.1227	86.2234	232.786	434.264	303.836	241.763	103.686	217.494	373.761	110.784	354.345	188.819	150.151	150.233	97.6907	250.579	319.064	407.7	62.4193	258.752	479.293
21.4667	223.664	209.298	110.505	52.7698	112.651	230.399	537.423	262.851	254.093	95.5499	255.748	389.847	142.108	322.666	210.987	94.771	136.881	89.3817	265.566	306.794	338.707	82.0598	174.744	482.779
21.4833	258.942	227.944	122.853	56.0918	82.7115	229.254	507.187	287.999	294.295	132.246	238.209	466.795	127.057	317.4	192.85	113.3	106.686	94.9427	265.272	332.748	389.12	175.542	199.235	501.614
21.5	281.894	185.268	135.936	55.9147	76.4419	306.615	487.546	332.466	309.51	144.127	198.168	397.27	128.94	294.168	216.508	117.907	125.259	85.4098	259.485	323.457	375.892	204.41	214.867	498.499
21.5167	187.343	197.027	159.452	53.6082	126.339	302.515	417.525	278.52	317.547	142.995	202.278	341.598	162.507	228.518	200.015	141.476	76.8977	78.2855	123.667	338.759	399.632	192.201	189.113	558.075
21.5333	155.921	241.086	125.619	82.39	133.001	336.642	378.565	288.515	312.759	138.52	214.894	366.914	133.655	334.075	181.727	120.969	97.2272	120	229.743	300.668	381.929	154.625	182.884	543.225
21.55	181.298	207.44	150.021	81.5656	95.6252	276.775	422.012	262.637	322.901	142.755	215.115	338.527	138.332	108.825	190.091	124.836	116.474	162.128	188.577	334.41	391.478	262.726	224.871	440.496
21.5667	231.307	193.151	130.14	64.0039	91.7682	382.693	477.939	177.542	336.789	127.407	229.904	348.421	157.931	156.173	174.764	146.13	113.634	98.3958	266.879	370.187	404.181	250.911	196.202	483.46
21.5833	162.41	180.396	99.9731	148.488	74.3418	347.295	479.668	236.967	376.203	149.118	186.998	357.968	149.599	216.015	186.187	149.414	100.661	96.0945	386.52	349.199	210.405	323.954	185.687	463.443
21.6	92.3718	211.362	156.795	183.341	91.7659	252.563	374.296	163.192	248.209	172.304	257.655	415.84	140.619	158.863	151.731	127.972	98.5702	68.9954	363.488	315.867	249.978	311.889	216.826	414.208
21.6167	96.5936	275.244	166.711	119.987	72.4367	348.057	390.622	281.015	245.998	155.428	245.718	462.19	108.498	131.331	168.923	148.956	121.296	87.7647	319.705	349.754	444.34	342.697	195.036	455.207
21.6333	93.2541	243.92	146.802	93.6892	86.3443	391.924	332.528	298.991	191.939	126.261	383.158	517.272	132.906	175.749	176.179	128.97	136.727	86.3551	197.561	325.468	395.656	372.897	168.997	503.602
21.65	139.975	259.651	161.917	98.2278	92.164	415.874	366.348	288.392	170.69	177.07	298.15	413.245	152.255	211.872	178.904	116.31	101.903	135.162	410.704	345.332	406.369	336.893	193.639	457.288
21.6667	193.076	267.999	127.14	151.684	96.2438	290.449	405.161	309.886	216.236	169.061	358.987	340.554	217.106	205.201	180.115	142.529	118.12	112.702	386.67	335.273	347.558	377.235	234.132	498.583
21.6833	197.755	334.924	143.7	151.553	84.8996	360.555	425.878	302.623	228.588	172.553	230.773	273.162	138.359	247.528	201.511	179.128	114.726	136.244	343.332	343.025	279.29	375.012	206.772	421.391
21.7	240.409	341.571	118.896	148.02	95.0786	346.598	371.957	313.793	237.198	172.368	183.573	326.301	179.039	266.992	242.686	145.463	120.838	91.23	213.796	286.644	352.347	387.506	214.3	422.977
21.7167	184.906	250.666	119.378	132.156	118.415	282.502	357.21	315.564	310.942	156.8	231.244	351.815	255.016	228.143	189.791	120.627	96.4507	136.118	165.395	301.999	394.479	263.42	151.427	472.26
21.7333	191.719	490.297	97.9315	84.9773	73.802	307.032	371.469	290.116	334.282	194.628	237.513	399.938	119.298	281.914	173.656	159.771	87.9838	141.579	385.777	293.985	345.683	295.118	273.037	375.601
21.75	203.191	511.525	122.903	78.7347	62.8762	304.899	317.612	296.866	295.128	182.186	260.903	374.722	129.786	228.718	207.511	105.102	98.3516	165.891	351.207	304.664	402.149	382.085	263.768	325.658
21.7667	238.565	446.745	138.602	65.7391	76.0694	368.66	416.602	358.754	344.784	98.8494	217.9	390.227	191.615	322.129	198.606	135.54	112.182	150.409	208.984	328.546	414.471	150.855	205.559	315.881
21.7833	197.432	371.947	142.03	91.9517	77.6458	415.595	420.284	136.656	365.116	106.648	256.17	301.935	182.161	224.032	174.89	136.143	99.3138	122.481	362.604	348.303	366.321	119.991	173.059	406.885
21.8	234.827	467.174	152.779	54.7899	83.0392	419.993	420.179	264.153	452.926	93.9586	267.721	383.263	180.652	234.155	155.545	128.412	115.079	113.548	331.167	312.854	371.908	67.0581	162.553	332.455
21.8167	249.671	350.566	177.359	63.1848	104.556	391.386	445.263	271.256	361.566	148.619	261.361	347.54	153.608	238.989	167.933	124.521	105.94	147.995	326.073	319.883	401.808	72.2078	183.25	341.523
21.8333	162.505	236.062	159.168	61.9116	120.156	367.18	488.687	262.509	407.8	176.506	224.97	320.884	99.7532	268.337	160.975	145.113	99.2767	141.974	353.346	303.365	328.395	170.994	195.35	387.166
21.85	300.775	268.503	114.548	97.5758	100.017	422.761	363.298	246.418	492.083	194.322	196.722	345.05	128.694	201.859	149.936	147.642	83.8608	139.034	341.906	335.372	380.6	96.886	226.051	301.059
21.8667	276.029	193.073	152.777	190.501	126.197	355.999	372.893	179.324	559.681	147.874	189.378	332.669	139.277	212.558	153.475	113.724	96.0529	134.616	296.371	320.05	360.536	64.3879	164.712	356.069
21.8833	244.867	233.491	161.441	144.424	181.799	347.923	380.926	134.048	615.132	186.475	313.165	350.941	110.849	154.318	198.141	141.869	86.6791	145.256	281.598	317.368	386.78	137.467	198.49	332.91
21.9	245.986	292.129	142.651	64.7564	186.439	402.441	438.063	301.777	628.866	189.538	224.966	329.642	95.014	103.411	185.59	114.863	113.443	106.808	339.113	288.844	376.758	212.802	177.256	277.841
21.9167	181.938	295.548	126.454	70.3647	115.426	390.185	427.28	322.023	608.079	206.305	220.794	363.564	129.748	71.8854	162.084	150.019	92.6322	122.092	342.493	323.117	358.644	165.633	213.722	346.249
21.9333	170.227	252.702	144.543	79.695	74.595	434.912	356.2	279.522	612.642	174.613	334.654	336.447	192.274	61.2778	176.277	123.621	86.7925	120.412	273.37	337.094	415.335	211.045	147.037	293.801
21.95	212.93	415.563	163.427	132.117	101.969	433.599	393.604	259.052	673.774	203.525	259.495	366.628	181.162	110.149	147.541	186.368	111.383	119.725	334.455	290.852	365.045	185.846	229.079	287.906
21.9667	249.503	280.87	155.33	139.663	92.6834	414.766	393.205	289.547	558.863	227.358	360.014	326.607	188.291	164.358	168.091	152.82	116.689	153.466	344.014	302.109	368.446	87.3003	196.334	353.007
21.9833	223.283	127.328	147.446	168.886	98.3608	426.437	411.519	285.329	537.039	224.733	244.455	310.797	171.966	150.702	184.602	163.408	100.524	114.948	217.798	307.307	366.871	173.019	190.596	283.369
22	171.021	237.307	91.3862	197.187	91.5158	408.117	404.957	301.742	619.522	218.07	324.703	334.696	184.759	165.01	171.094	171.955	87.308	122.146	313.544	349.435	377.914	169.187	201.877	321.898
22.0167	222.961	292.456	108.526	176.155	94.9694	427.037	373.933	288.272	616.956	167.944	414.116	324.187	140.775	187.045	147.838	153.346	85.5299	154.249	352.142	321.925	344.608	207.643	239.236	213.475
22.0333	251.756	277.908	101.084	164.508	116.484	390.342	380.83	305.696	522.747	206.347	504.44	324.914	160.025	207.577	113.977	152.424	89.8264	136.573	353.351	341.244	379.387	120.512	173.077	314.004
22.05	276.43	160.386	103.733	68.8901	108.244	425.8	427.575	296.358	573.19	201.748	491.588	332.055	226.109	186.162	139.195	112.435	77.6316	107.366	321.518	364.886	420.841	100.968	150.717	235.863
22.0667	238.498	107.948	84.8257	63.8848	95.0274	424.326	379.809	287.995	482.233	214.579	326.383	278.429	117.93	207.71	154.977	118.306	127.739	118.966	364.078	309.094	384.943	149.356	169.022	331.063
22.0833	223.956	142.925	95.0957	66.7653	86.4906	424.106	411.444	338.353	599.022	193.823	251.151	328.183	148.406	193.833	176.941	124.463	104.839	92.8476	378.273	353.842	311.621	141.594	145.643	366.573
22.1	223.644	80.0041	111.349	67.0109	123.65	376.828	397.372	332.43	573.796	181.089	406.406	352.443	149.46	194.483	171.729	132.746	108.898	54.6532	393.683	310.089	404.796	84.8207	153.45	284.833
22.1167	241.006	90.1844	118.104	61.2795	116.728	386.836	370.794	356.829	498.638	199.42	395.817	398.364	156.196	212.52	184.624	91.3832	112.881	104.052	401.543	319.105	360.538	187.909	141.811	329.46
22.1333	262.447	127.28	118.204	79.6237	87.8746	419.577	384.972	328.884	441.261	168.729	313.363	325.352	180.907	248.54	178.828	99.2572	103.231	120.64	319.98	300.926	354.974	251.116	166.855	357.021
22.15	264.963	127.495	127.634	81.8494	82.1369	418.954	361.137	253.079	451.82	155.794	264.841	343.94	187.495	117.356	183.933	159.158	116.3	153.77	359.237	341.805	355.634	89.0551	214.788	300.787
22.1667	287.19	171.472	83.8491	133.265	87.629	429.933	384.765	309.274	514.076	189.185	285.881	379.395	198.573	232.238	199.472	106.134	118.551	155.609	398.237	265.155	381.384	132.583	165.785	279.152
22.1833	269.483	142.567	105.626	199.225	88.6305	242.607	377.661	290.493	149.783	163.731	304.273	403.997	148.085	141.627	195.256	122.824	131.702	147.471	393.693	362.607	369.546	240.998	178.275	295.378
22.2	275.105	127.003	127.177	137.716	84.5196	225.931	370.776	219.499	151.584	186.255	368.505	316.415	233.285	190.817	189.233	150.131	126.098	134.133	310.783	335.635	380.621	92.2972	154.687	355.949
22.2167	199.495	195.453	101.668	152.613	135.079	207.937	398.523	206.74	157.329	234.625	442.815	346.801	156.641	201.742	203.555	139.035	83.7546	137.879	372.061	348.635	344.09	247.188	186.146	270.171
22.2333	255.544	151.231	109.374	159.889	94.3989	173.314	381.533	228.255	212.731	231.185	378.293	363.735	189.978	187.812	198.073	140.073	118.056	98.8944	330.257	371.808	382.891	241.868	165.938	200.226
22.25	251.461	179.34	112.408	77.2842	65.857	295.428	383.751	220.051	309.389	245.081	396.627	387.49	184.668	237.769	174.975	134.482	96.1697	127.848	350.729	364.31	347.616	210.241	146.517	119.396
22.2667	253.073	200.342	109.566	58.3463	73.0306	203.751	322.559	228.913	361.68	246.53	357.266	434.182	189.429	171.545	175.747	116.912	100.179	140.009	417.416	307.597	396.608	109.063	184.415	163.216
22.2833	255.16	231.495	126.086	53.403	95.3029	184.063	364.958	174.23	352.204	226.784	464.644	368.239	213.189	233.517	185.417	115.441	70.7121	132.771	370.437	352.016	361.722	194.919	153.991	91.0422
22.3	227.114	210.348	116.111	53.6178	91.4293	156.697	415.346	139.251	370.082	249.256	448.39	408.327	200.748	184.339	183.251	134.214	85.9092	162.474	410.326	349.084	395.554	195.412	161.254	185.665
22.3167	200.726	179.174	118.096	56.6525	86.7136	249.445	428.809	238.629	412.124	225.365	437.545	333.009	206.813	211.329	191.81	135.747	70.2277	140.687	450.547	341.765	421.275	128.559	138.951	227.274
22.3333	217.289	167.488	119.833	57.631	91.7123	230.82	415.126	265.351	373.088	247.486	501.713	318.557	215.184	254.298	208.641	90.1708	92.9862	147.215	464.482	346.993	590.632	281.357	203.271	313.911
22.35	208.406	104.572	112.316	61.072	102.263	208.175	394.969	215.312	161.77	218.455	425.613	327.216	183.17	185.493	181.672	126.409	127.889	192.784	471.461	282.513	619.393	96.7094	156.96	332.58
22.3667	221.688	118.118	182.769	55.7113	104.356	187.565	299.262	173.44	235.81	226.672	186.925	316.337	192.935	211.87	140.807	116.904	114.495	128.37	421.738	341.408	505.792	117.812	224.336	341.788
22.3833	221.851	101.842	139.963	124.498	141.576	169.957	443.77	176.933	284.41	221.53	380.172	339.572	217.079	132.966	182.464	112.97	132.155	145.364	550.268	315.764	544.904	138.262	163.144	280.416
22.4	248.079	149.799	101.893	84.022	119.725	179.749	436.098	171.659	286.64	271.883	273.998	309.595	307.538	127.52	175.673	122.059	68.1305	166.355	511.178	309.992	546.873	296.043	198.63	314.022
22.4167	251.723	147.625	118.29	60.5921	168.947	212.357	430.93	236.86	287.572	250.072	331.788	296.79	272.457	159.87	158.713	130.896	124.204	181.512	514.35	359.231	499.066	275.196	166.549	338.131
22.4333	275.868	164.956	159.977	79.9203	169.811	242.503	433.652	201.082	441.247	260.596	364.401	275.857	177.262	87.1227	196.47	117.544	88.115	147.893	516.637	355.703	529.235	176.366	146.733	521.272
22.45	255.05	160.029	129.727	85.9955	135.553	241.531	419.707	184.524	476.455	235.579	335.019	273.322	305.433	168.294	189.016	127.874	101.926	139.062	512.298	279.05	528.248	93.6433	139.162	512.109
22.4667	221.715	191.539	116.502	75.3705	201.127	234.597	385.777	221.597	557.371	262.402	351.168	299.755	122.185	229.161	204.689	138.829	113.708	159.465	500.857	254.791	602.436	71.8104	160.412	462.993
22.4833	250.938	192.944	129.408	62.3516	56.3413	241.366	380.85	202.465	498.677	281.253	335.094	288.616	141.44	155.639	168.161	108.361	102.782	129.526	479.299	248.957	596.185	105.188	182.792	208.395
22.5	218.556	170.156	110.095	65.3056	58.4521	248.773	441.988	178.553	553.393	310.228	391.291	315.124	116.858	149.741	176.763	107.532	138.566	175.993	507.428	257.381	519.25	166.502	164.374	210.844
22.5167	208.383	153.205	71.1581	68.7411	96.061	191.449	426.581	235.157	494.964	303.381	496.488	318.604	118.827	57.6781	174.383	158.816	128.498	120.445	535.598	322.341	142.488	65.8857	266.885	161.522
22.5333	229.895	131.345	104.807	72.0938	61.6415	192.036	332.195	239.325	488.941	243.441	399.936	335.425	128.198	231.144	161.836	148.56	73.0284	75.4901	491.828	282.251	239.576	68.9408	211.804	308.707
22.55	137.752	163.44	89.7986	99.5032	66.9578	194.848	285.992	228.632	518.439	267.683	440.844	383.508	133.102	243.169	140.832	128.309	83.9998	60.2757	409.714	305.502	371.748	145.653	291.999	123.82
22.5667	209.184	122.684	91.2431	145.17	99.2931	214.732	278.455	248.851	613.184	259.174	501.565	358.253	119.51	236.684	156.059	90.9763	115.532	65.0309	82.7618	294.065	324.805	208.957	277.205	122.391
22.5833	283.477	139.511	91.1497	162.702	96.8744	202.818	296.022	234.265	528.58	247.675	238.775	358.641	146.978	229.424	149.805	103.864	96.5979	75.9977	103.44	348.229	362.818	110.981	283.275	177.183
22.6	289.425	174.191	94.4217	155.584	87.8675	186.463	275.267	252.725	549.652	207.089	446.011	350.067	113.435	218.363	175.835	134.201	102.74	88.1455	101.29	361.386	308.708	192.876	245.532	117.796
22.6167	186.031	187.135	134.355	192.156	90.9723	206.996	282.626	275.273	314.746	144.569	374.027	345.582	121.624	146.72	147.261	142.815	97.9883	93.2649	117.241	301.72	386.262	275.938	167.361	59.1242
22.6333	150.358	199.645	135.679	215.233	71.3725	191.714	299.002	129.007	406.669	259.445	432.71	362.454	103.491	230.605	160.5	107.083	113.117	115.055	177.827	308.741	324.216	246.725	194.931	147.898
22.65	197.619	170.575	140.252	148.645	107.801	156.512	335.727	201.147	402.482	269.329	330.355	358.697	140.353	283.63	150.496	108.026	120.873	148.324	347.538	311.287	208.121	314.615	167.619	117.67
22.6667	263.939	169.473	105.657	152.566	80.9419	178.92	336.972	173.874	419.404	115.22	362.733	282.374	136.992	203.354	129.92	160.073	88.8007	99.162	348.495	376.072	233.303	233.321	187.183	187.28
22.6833	263.516	178.274	147.755	159.21	83.5832	185.074	304.105	182.559	430.45	85.0415	268.37	325.405	115.037	226.232	163.949	126.361	125.106	80.4298	396.823	352.109	314.159	255.138	240.739	235.663
22.7	273.692	148.29	116.601	166.559	109.9	185.593	281.352	142.229	249.255	74.7294	273.47	329.141	133.714	279.052	181.636	106.043	92.5352	143.904	408.476	327.899	275.744	78.0641	187.024	380.839
22.7167	262.668	139.296	151.441	146.361	119.993	164.703	265.188	131.52	154.266	62.9658	373.171	319.39	136.366	278.785	199.032	90.0897	119.403	107.685	389.653	314.647	294.501	154.172	190.952	471.334
22.7333	280.067	145.773	158.406	116.199	86.4515	210.404	259.201	120.512	216.6	65.1545	476.169	306.461	123.44	210.139	176.576	116.638	145.812	93.9957	377.387	307.261	340.897	61.4454	185.741	274.602
22.75	258.597	208.873	122.219	95.6591	101.479	187.765	337.427	237.384	177.79	64.2927	130.489	328.357	118.742	225.119	167.211	121.672	104.499	143.101	345.453	323.257	271.917	106.064	259.487	297.098
22.7667	253.012	141.112	153.047	68.6299	74.1393	197.764	280.566	335.386	233.252	104.465	330.974	332.115	121.623	300.282	173.378	124.661	57.9405	115.347	375.67	338.337	377.316	103.526	267.798	289.117
22.7833	235.987	130.161	157.343	72.0586	94.0332	210.65	340.769	261.835	188.74	125.35	271.518	313.68	135.515	278.538	173.447	103.042	139.63	104.953	394.782	326.203	342.386	165.96	213.916	196.592
22.8	213.546	152.431	156.305	106.589	90.2825	192.67	333.53	222.535	222.572	135.422	67.6938	290.113	154.244	261.991	170.15	123.102	119.579	97.9145	294.499	325.484	386.52	69.8176	248.029	206.113
22.8167	175.876	159.025	166.429	113.658	129.252	189.235	313.598	252.398	354.683	137.674	252.599	328.791	131.262	210.052	185.004	116.919	131.679	122.27	199.984	353.666	112.476	200.989	212.767	231.499
22.8333	207.453	193.148	118.737	78.3972	79.1913	142.927	301.134	250.917	306.791	166.8	213.361	294.788	154.585	252.535	219.806	78.8313	114.892	98.1506	400.917	319.965	315.42	88.5531	221.508	235.522
22.85	207.639	179.419	130.16	78.208	99.3389	172.723	243.426	261.836	240.921	134.266	285.727	301.478	153.91	213.731	188.267	108.252	98.495	117.02	312.488	292.506	376.883	287.348	187.633	294.942
22.8667	189.393	165.829	86.4315	96.1374	108.13	170.053	226.144	190.571	222.973	132.744	176.001	319.226	147.853	300.716	167.552	122.933	143.758	90.6596	402.562	328.333	373.35	201.21	195.914	307.774
22.8833	139.13	238.262	111.924	66.4338	121.445	224.364	230.564	232.967	224.761	142.33	319.22	305.367	139.336	256.668	178.135	113.117	105.055	88.8297	313.294	325.587	117.161	65.822	175.327	384.087
22.9	169.118	210.076	151.514	85.3914	130.112	164.11	176.979	280.517	234.045	166.965	277.195	272.466	137.717	251.769	170.896	138.745	136.176	90.767	348.541	342.171	74.8453	105.485	194.962	315.591
22.9167	162.982	245.653	182.631	116.373	129.376	216.176	201.618	290.813	254.077	178.276	270.914	247.555	143.596	290.671	170.45	106.78	108.497	97.2024	369.969	287.181	76.8912	281.983	250.786	314.493
22.9333	140.615	230.673	121.218	110.005	108.457	202.742	206.205	284.988	240.91	183.138	340.812	308.553	150.248	156.741	156.705	117.401	125.054	106.169	327.684	342.957	256.336	302.344	259.084	333.144
22.95	156.457	202.437	97.0665	97.7827	98.0979	200.844	204.455	207.666	205.466	179.762	333.424	319.026	152.239	263.197	153.913	117.795	103.372	117.1	382.338	353.732	181.441	280.144	280.482	261.114
22.9667	128.445	231.085	134.272	180.038	92.7585	222.488	232.343	280.353	221.45	193.89	445.335	298.413	157.768	256.724	173.584	155.698	120	65.8483	387.206	313.169	236.253	318.645	273.226	241.675
22.9833	110.715	211.076	153.54	88.9262	81.2096	219.439	210.601	279.718	219.241	233.58	290.591	334.032	159.27	130.562	198.564	127.988	123.787	122.811	85.558	302.363	120.665	283.129	234.817	313.102
23	154.937	217.912	149.74	55.6928	111.192	209.76	184.476	170.708	237.103	314.679	361.133	330.703	137.045	141.184	171.189	142.518	128.579	96.7026	116.027	329.259	113.887	252.779	238.505	319.396
23.0167	180.237	143.623	150.901	117.044	85.6367	196.26	222.259	274.855	223.15	215.353	389.309	299.881	148.925	188.816	193.383	152.908	88.8352	96.7373	185.556	331.836	323.19	227.958	264.501	298.222
23.0333	138.505	237.689	169.768	142.247	105.443	220.93	173.988	273.246	231.466	224.879	394.775	277.569	131.973	137.752	169.4	160.17	66.4213	86.0159	223.665	345.367	354.542	265.748	261.768	183.649
23.05	193.69	232.533	193.457	161.763	143.855	215.675	209.587	218.418	176.393	130.106	264.115	330.447	132.935	203.569	188.255	113.481	66.065	85.4069	225.492	337.284	381.442	251.01	272.752	367.233
23.0667	191.372	232.175	153.213	196.265	177.536	278.176	196.996	287.554	126.029	125.141	384.032	347.588	139.93	190.799	193.822	103.379	62.5435	92.8485	168.916	334.792	357.248	217.041	238.399	246.54
23.0833	174.603	233.621	149.066	200.452	139.11	229.839	221.551	223.625	165.529	284.86	287.298	356.292	136.202	202.426	188.613	121.172	115.54	87.1563	235.694	310.451	402.81	170.177	262.779	249.673
23.1	150.766	225.939	158.815	136.619	268.35	285.141	218.98	297.184	273.379	279.906	227.378	325.074	150.548	260.132	160.291	136.191	91.093	87.0878	326.744	337.397	362.151	240.841	271.884	267.248
23.1167	189.45	125.39	119.754	175.168	285.212	247.248	185.892	279.445	239.574	257.506	104.488	413.154	147.478	209.467	164.164	116.909	126.141	75.8622	268.273	306.013	365.777	154.415	254.903	196.788
23.1333	179.698	183.39	140.349	153.362	126.311	254.683	241.253	280.71	263.551	215.839	420.637	371.469	136.749	275.457	172.492	107.275	147.311	79.4423	326.588	342.131	254.268	59.8778	248.92	177.933
23.15	216.931	151.724	102.142	135.288	225.703	209.456	193.036	289.971	133.978	281.433	415.134	374.458	175.454	267.174	176.521	114.659	59.5984	79.104	301.945	349.555	338.203	59.3291	274.356	288.191
23.1667	209.186	228.874	127.637	156.563	239.369	207.857	251.58	251.603	194.087	296.476	436.094	413.84	157.81	285.68	183.759	134.677	56.3292	105.059	394.27	337.001	263.846	61.3262	250.843	242.991
23.1833	204.58	141.253	110.733	186.12	250.514	231.03	259.274	229.998	180.434	202.331	469.166	330.213	112.986	248.744	181.461	111.16	92.7589	72.2934	355.666	342.767	320.106	84.3484	268.039	334.995
23.2	203.734	188.068	106.152	58.0906	313.96	225.519	242.057	217.044	213.126	228.002	445.961	291.446	120.8	293.012	150.982	136.312	72.9591	108.123	360.823	342.204	239.111	91.6706	278.044	301.509
23.2167	219.859	131.223	109.03	64.7694	340.094	222.287	213.175	254.074	225.921	220.34	332.559	268.375	252.813	236.252	160.156	110.999	100.269	96.2209	367.154	342.241	80.0419	112.786	301.454	333.108
23.2333	199.363	225.131	122.183	64.6618	365.716	254.567	294.879	244.87	272.849	242.102	190.525	320.97	239.101	251.497	157.275	131.273	124.06	97.8285	309.318	284.228	69.2374	62.2413	303.771	328.438
23.25	206.753	158.321	100.204	85.8463	441.026	216.92	279.781	302.647	283.056	200.999	263.113	263.667	284.706	177.407	157.82	126.758	72.3874	108.091	309.589	314.058	120.462	155.358	298.994	351.627
23.2667	159.831	146.699	105.476	171.466	420.282	257.114	323.729	254.867	293.916	170.304	382.053	235.724	294.5	204.816	150.559	117.633	147.286	86.8213	331.749	329.022	367.112	119.42	246.635	357.39
23.2833	183.348	221.605	108.058	133.802	367.507	331.833	361.373	317.261	235.89	131.725	338.893	262.264	320.28	268.021	176.396	128.195	132.343	91.4174	323.783	337.976	443.305	61.5731	276.429	284.52
23.3	206.259	249.124	120.694	130.661	404.972	335.585	397.967	297.539	251.701	217.576	442.381	251.898	288.098	254.831	191.09	130.341	98.4009	124.028	349.268	337.3	327.184	149.059	284.387	153.928
23.3167	171.134	155.426	87.1542	154.989	166.15	391.631	346.75	273.767	287.261	195.071	379.616	301.104	346.496	214.195	212.61	92.4818	95.5	152.671	329.302	339.484	304.056	272.36	284.543	142.234
23.3333	220.264	230.166	134.524	169.571	210.083	409.162	275.916	280.348	296.532	216.946	470.393	301.485	308.152	209.022	185.889	111.067	84.5201	119.458	343.746	341.376	367.111	167.632	283.67	228.4
23.35	192.773	257.244	104.644	155.399	437.848	383.716	347.975	295.915	291.826	245.892	395.372	332.606	168.437	250.651	176.104	101.548	74.7362	121.193	278.49	333.817	361.454	204.204	305.208	284.746
23.3667	183.535	232.502	140.044	183.223	116.114	473.621	295.302	245.564	280.566	261.58	506.45	292.639	105.647	257.031	142.742	149.787	97.9762	146.689	360.81	350.658	321.271	246.704	306.386	269.878
23.3833	195.915	245.243	149.311	210.096	117.293	356.938	421.308	225.412	282.737	255.445	560.677	296.059	113.296	160.293	133.418	155.291	109.962	103.212	324.237	335.99	340.776	293.681	278.47	281.164
23.4	231.131	247.937	233.967	161.89	113.168	252.657	330.57	127.263	276.51	244.88	535.091	370.628	136.076	200.104	144.857	128.867	110.246	81.6866	311.812	306.408	341.641	216.782	275.451	263.585
23.4167	262.722	188.76	240.372	118.474	102.839	411.011	351.803	273.144	278.814	296.547	241.088	296.287	128.345	290.215	163.693	150.154	87.4985	152.062	370.349	338.038	334.076	72.9839	314.207	237.849
23.4333	200.343	206.519	153.787	166.039	100.252	320.373	398.809	206.743	311.997	341.914	128.805	357.949	168.845	266.781	155.709	113.552	88.3589	139.744	428.634	306.42	331.82	139.318	280.031	208.41
23.45	221.6	206.008	116.239	159.921	58.9553	333.611	411.274	245.046	312.556	298.239	347.245	380.133	163.143	283.008	169.219	137.475	62.4482	90.5104	429.223	319.636	386.867	152.704	291.3	281.862
23.4667	251.691	231.787	100.957	126.515	88.7603	290.097	351.918	171.509	261.615	303.508	426.088	351.133	174.506	63.9089	155.669	126.284	85.5782	114.801	425.72	335.884	353.092	100.409	270.014	204.662
23.4833	244.246	206.773	113.34	121.014	134.607	283.327	324.725	277.948	225.655	287.773	318.459	323.914	168.847	271.36	177.529	125.155	91.3882	128.93	420.189	377.129	267.884	70.2156	277.015	280.861
23.5	276.911	183.407	75.5937	109.629	136.917	340.036	438.131	325.056	255.941	174.721	339.346	311.074	172.573	243.494	177.929	103.249	57.8075	113.97	375.005	346.224	271.875	61.3394	281.256	214.718
23.5167	268.5	191.438	102.585	151.175	187.244	358.854	381.848	295.555	333.871	241.54	258.291	348.268	158.046	417.188	176.143	102.941	99.4083	99.2657	209.17	346.522	146.774	116.154	252.251	102.746
23.5333	324.608	188.264	85.4102	173.782	219.921	409.958	353.931	296.873	325.534	170.888	287.385	306.71	109.097	215.63	196.1	132.277	119.318	94.7159	257.491	339.289	402.96	159.845	285.639	278.163
23.55	369.701	199.274	104.915	172.208	218.696	476.428	415.046	268.68	408.738	316.548	357.533	373.222	180.942	290.642	198.613	105.694	101.574	112.56	371.878	350.102	209.793	159.084	271.258	234.362
23.5667	350.706	159.272	134.264	108.846	267.952	453.308	314.123	286.09	408.328	375.775	327.231	364.946	220.829	243.27	202.735	142.859	96.7548	131.428	323.306	317.143	228.726	116.659	273.285	168.816
23.5833	337.77	256.063	93.2087	113.159	234.68	447.863	316.809	231.997	408.125	306.788	275.212	376.356	211.538	244.168	193.943	147.641	108.864	140.402	190.139	323.87	311.386	156.046	236.848	150.134
23.6	329.625	242.395	138.415	107.091	214.815	458.557	293.118	206.592	174.953	332.321	309.55	371.081	162.622	84.4629	210.049	178.677	80.7572	133.216	377.757	317.982	312.328	57.3126	262.893	225.396
23.6167	368.035	209.511	171.395	177.821	252.929	491.153	219.467	262.052	108.989	337.901	260.459	325.571	151.175	198.526	240.545	175.022	87.9718	157.425	120.144	333.263	290.646	118.837	268.179	258.941
23.6333	374.813	243.567	175.865	66.7867	243.481	521.693	261.024	206.295	166.064	346.802	310.742	347.46	147.166	240.963	281.668	108.647	82.2896	144.25	86.7942	342.4	216.827	136.564	253.221	329.378
23.65	334.808	244.171	149.707	59.2882	256.904	522.665	286.192	191.866	155.68	297.339	351.985	393.06	160.504	352.621	256.414	121.144	102.359	142.936	158.309	330.768	240.611	84.9727	250.521	329.375
23.6667	383.561	172.964	140.287	58.869	257.513	514.117	306.134	183.283	182.937	308.331	273.482	409.152	203.691	203.658	217.53	94.9932	146.423	95.5787	360.307	300.51	313.364	61.0771	289.734	199.121
23.6833	308.776	136.617	130.929	70.0648	234.215	487.7	331.259	186.463	185.842	225.09	242.032	359.309	186.259	284.414	187.643	79.6743	118.19	113.425	292.685	320.768	266.957	59.2342	281.413	121.866
23.7	316.782	141.253	143.757	62.2006	267.976	181.334	326.499	242.572	226.188	307.281	300.855	372.072	137.68	266.886	194.747	91.8349	116.15	149.142	174.283	323.553	292.412	120.614	275.953	164.573
23.7167	370.462	177.467	153.906	99.7891	220.542	191.942	358.254	231.481	94.8843	344.792	344.035	329.3	142.455	319.975	196.597	118.617	117.35	128.799	120.498	316.75	292.048	58.1459	291.326	187.897
23.7333	339.196	237.143	133.977	154.159	105.261	222.644	352.936	237.885	148.701	380.567	365.149	294.588	113.71	139.419	221.385	95.8725	102.581	116.062	188.971	324.952	157.081	100.989	287.262	118.685
23.75	307.866	211.207	102.719	155.913	97.2751	227.534	361.737	119.343	176.642	242.693	383.345	296.604	107.144	183.199	240.038	117.485	116.076	157.525	129.038	303.157	252.871	268.45	272.152	163.214
23.7667	353.486	268.605	181.617	77.7113	88.5681	191.079	337.154	211.088	137.371	188.467	304.125	284.468	72.8278	238.252	241.43	75.41	107.584	134.277	356.186	341.173	297.351	200.911	259.206	222.601
23.7833	355.293	227.042	133.235	65.0983	111.929	139.78	377.697	181.128	158.081	338.821	110.94	284.65	59.8885	441.861	230.305	143.767	115.648	172.703	230.184	308.251	254.636	132.19	260.861	278.288
23.8	270.15	191.824	109.81	73.3332	97.9962	305.794	425.585	175.41	159.482	135.163	343.475	270.039	108.61	329.365	236.956	105.05	127.44	157.121	295.744	291.939	237.837	153.361	289.76	215.825
23.8167	357.655	203.331	131.59	151.151	105.246	185.362	328.068	153.166	204.896	321.523	276.808	274.102	103.821	134.629	238.515	82.9016	86.2371	165.599	310.239	320.436	266.705	104.355	287.859	239.124
23.8333	295.749	173.948	94.8258	121.461	115.269	201.751	319.822	92.8307	138.89	160.574	222.898	277.455	102.465	164.848	237.407	94.3007	62.8048	182.304	399.847	365.949	308.511	123.215	264.951	328.931
23.85	296.699	164.567	115.282	65.2247	93.8907	227.286	268.265	112.54	178.004	151.423	259.172	298.777	117.561	112.763	143.406	102.065	79.6084	211.061	289.05	303.287	258.347	282.792	242.277	292.955
23.8667	416.035	220.685	115.385	66.2359	127.021	180.659	274.778	154.921	121.671	98.9698	296.578	306.026	136.866	114.207	136.27	126.724	107.361	185.487	120.124	371.549	93.9581	67.2396	259.246	262.997
23.8833	414.461	203.475	103.621	95.4875	106.157	255.766	276.893	82.6129	129.385	161.795	169.479	310.149	114.786	250.493	174.286	110.981	84.7779	73.9697	217.262	306.948	166.998	81.8637	281.023	153.026
23.9	343.209	234.326	139.488	71.4773	96.5519	225.838	289.419	182.306	180.738	112.379	115.418	298.826	115.675	313.293	170.351	125.461	57.1552	53.8415	198.012	325.241	206.77	83.9574	269.315	123.103
23.9167	313.627	286.014	118.957	54.2158	96.5053	224.406	302.666	103.647	224.841	131.668	237.247	299.57	94.1871	154.154	162.685	95.0334	83.5588	76.3949	286.859	326.336	300.502	126.462	271.109	114.279
23.9333	306.248	267.395	130.138	67.1741	128.735	185.058	313.164	113.109	165.829	83.1358	91.3683	281.967	113.686	125.458	167.122	104.343	79.3144	86.9351	240.628	287.279	354.794	157.958	275.677	124.982
23.95	318.738	85.8812	161.914	78.0746	131.607	214.425	337.595	176.638	179.641	100.956	192.547	220.069	130.443	130.35	195.939	106.007	68.0321	98.5275	272.651	286.209	310.533	180.293	279.851	119.027
23.9667	266.455	142.969	146.386	59.9345	127.76	188.966	336.495	159.643	170.525	152.868	162.993	272.761	133.699	145.086	224.773	102.217	98.1931	101.508	200.597	313.712	313	69.1389	256.507	170.384
23.9833	321.613	225.572	130.977	107.041	143.383	269.13	371.086	199.083	237.013	173.416	204.423	290.864	133.256	308.043	274.071	120.944	95.3063	109.559	433.875	315.998	361.034	145.202	283.831	196.023
24	361.205	228.51	104.434	251.286	421.778	248	258.253	302.906	333.325	253.343	445.281	418.061	208.644	434.392	314.427	244.783	190.644	303.346	421.087	401.815	428.657	479.977	347.231	412.996
24.0167	495.526	333.135	179.255	304.907	1534.68	268.971	270.051	350.832	335.087	379.178	468.166	492.522	250.21	300.581	248.284	116.635	148.485	144.487	522.136	395.701	539.624	302.888	295.342	424.969
24.0333	603.927	289.039	189.215	396.186	164.757	332.693	246.756	317.598	337.174	288.787	451.631	545.894	293.665	287.468	158.27	135.942	148.351	143.961	591.365	368.76	702.211	210.074	287.925	431.199
24.05	533.974	445.01	124.81	247.414	77.7748	209.227	288.685	304.156	500.446	277.632	215.303	402.66	280.865	154.021	127.215	222.294	96.4101	128.657	586.564	292.976	657.083	198.817	207.284	215.352
24.0667	440.003	471.534	88.6849	96.3181	70.6189	261.02	250.881	168.012	244.254	278.224	224.319	250.049	251.957	131.914	110.224	124.468	65.4685	106.679	517.024	250.696	515.098	64.0903	147.412	130.33
24.0833	202.911	629.663	88.1726	60.4076	70.6217	242.118	285.429	144.03	142.662	275.402	128.546	111.308	272.556	105.289	85.3488	63.4606	64.4292	97.5511	204.268	146.701	303.451	157.012	110.022	80.3588
24.1	117.843	545.092	104.546	84.6084	69.3667	136.996	247.841	107.048	172.87	66.3438	76.2451	140.639	340.955	220.225	65.466	68.753	63.2101	98.3765	155.25	60.3018	124.494	198.091	55.2189	97.7501
24.1167	93.5475	376.892	66.9545	67.9563	58.9231	116.981	217.633	163.678	168.054	73.912	173.855	148.663	221.201	85.4018	53.1062	51.9387	61.4178	85.0356	131.393	84.6019	66.142	187.045	224.293	125.665
24.1333	62.2118	255.606	55.5867	65.7516	62.7659	110.451	305.387	149.974	123.935	63.8284	180.971	131.586	64.602	74.3423	55.1289	51.2896	55.3322	83.2794	76.7606	85.9084	63.496	210.822	62.0062	200.885
24.15	66.8686	205.856	72.2235	86.0178	94.8495	149.072	305.494	131.033	100.473	153.357	247.075	154.108	60.1012	86.5673	61.0115	51.289	89.9677	100.648	111.885	69.1402	85.6826	203.641	65.4759	139.568
24.1667	63.1873	190.684	68.5273	69.6796	61.0145	142.723	220.802	133.015	116.295	146.914	173.409	143.249	64.7449	96.0267	61.5001	55.1358	61.8505	90.3592	115.449	64.9657	149.438	199.475	102.053	134.465
24.1833	86.963	177.674	87.9776	90.0667	110.845	140.969	270.348	93.6828	146.743	135.766	161.984	155.673	60.1492	90.5994	44.6411	54.972	70.9446	91.4868	124.052	73.1534	82.485	195.141	61.0274	136.296
24.2	118.482	122.782	63.0537	76.8282	97.5646	100.145	253.852	87.9178	90.4627	157.34	215.362	282.61	60.3051	93.5049	60.6141	170.022	84.8041	97.7862	117.928	106.484	81.8828	143.297	192.499	106.414
24.2167	71.2827	170.056	56.736	76.1898	107.268	153.27	218.241	73.9043	107.743	101.306	184.981	208.872	63.2889	136.563	52.9958	91.8798	57.9401	105.598	127.514	112.379	82.934	147.186	57.576	113.839
24.2333	182.507	144.38	58.6406	72.0612	87.0951	158.01	186.662	75.8956	77.6762	128.852	135.49	253.796	64.5935	137.214	54.5707	91.6513	65.6699	91.478	175.799	97.5918	85.1168	145.317	70.3654	78.5143
24.25	125.704	152.751	59.213	170.794	89.6771	125.08	201.102	83.4098	181.701	119.165	198.884	256.032	61.303	134.491	60.0774	92.1529	58.7295	80.8486	100.163	106.169	87.9668	141.209	330.915	67.8261
24.2667	92.2631	172.919	97.5534	79.0011	102.028	154.255	131.214	81.4418	162.427	85.8254	192.144	265.497	84.93	125.402	57.617	80.6465	65.4969	69.0864	74.8075	143.536	82.7925	128.488	171.932	92.1643
24.2833	88.0047	110.194	74.1271	66.4919	80.2545	128.657	119.382	140.405	69.9635	146.997	232.288	108.597	77.2069	129.73	61.1602	52.2602	70.2281	77.2557	76.8393	148.089	78.1832	167.189	214.246	89.6268
24.3	133.242	108.863	60.1284	52.8667	99.2182	189.981	117.12	163.522	213.145	98.8767	94.9911	129.126	93.869	127.334	78.7825	92.7054	60.5375	90.7795	88.9582	157.998	91.6245	142.15	71.6069	66.3358
24.3167	195.009	186.06	88.2148	71.1016	90.8971	154.521	207.124	193.464	246.296	101.002	78.3753	122.478	98.69	116.201	64.3299	62.1999	56.8354	105.734	84.9404	83.5154	90.8232	135.094	74.2451	81.3316
24.3333	77.6741	104.89	103.076	61.3529	83.555	118.536	130.694	166.417	223.692	100.811	62.0338	257.882	93.1735	137.332	158.693	71.0775	59.5383	103.361	63.3809	92.4347	87.1452	151.795	72.2353	65.3944
24.35	94.6544	140.779	136.619	57.18	86.7042	145.063	134.574	168.095	198.716	123.873	158.881	225.911	75.9507	101.938	129.137	113.931	73.4285	84.8436	142.451	107.898	90.75	168.083	80.2682	66.523
24.3667	157.378	153.378	106.925	70.6867	85.321	111.02	88.0039	188.441	188.854	155.1	163.653	279.189	66.1569	139.444	129.619	67.7812	56.561	81.1092	79.4038	135.042	91.271	143.265	103.652	67.2079
24.3833	200.786	75.5142	66.2434	75.5997	93.3431	99.25	126.955	135.599	152.189	92.0296	139.518	185.499	111.769	128.269	117.943	88.674	93.0464	103.154	69.0043	125.621	91.0233	128.173	56.4968	64.8146
24.4	124.568	101.092	93.2509	71.6135	89.989	95.6835	232.148	99.0047	63.6626	63.9683	125.896	170.035		137.758	110.636	57.1621	49.5709	91.9379	78.7079	151.055	74.7822	137.501	55.2019	102.199
24.4167	128.935	156.988	57.0398	71.793	87.2806	95.9202	147.85	95.6458	50.3278	54.2818	97.0747	168.017	104.483	158.562	121.884	68.492	57.5416	87.2279	71.5115	116.88	74.292	136.286	50.8518	60.6446
24.4333	105.24	100.931	60.3806	177.145	88.1851	79.7777	131.247	93.2898	73.2014	54.8044	115.787	169.958	128.11	146.985	113.714	76.5518	65.9276	96.2513	64.5206	127.647	64.6633	171.57	56.1202	60.4618
24.45	144.431	90.3363	60.2623	83.7358	76.9917	118.979	167.532	95.4794	74.9264	53.1135	103.155	162.84	78.4668	161.396	95.5983	68.2623	80.1427	84.2995	105.843	241.492	270.97	153.649	56.5011	60.3724
24.4667	152.814	123.666	60.9539	69.6824	84.7168	90.6461	105.997	85.5001	86.1255	55.6604	98.0747	113.036	61.8839	158.139	102.434	96.2112	62.8811	87.8736	120.473	122.303	206.692	177.894	60.3077	56.8854
24.4833	100.55	94.6306	58.7634	152.587	97.5748	104.994	69.0483	118.552	250.764	58.7975	73.9467	58.4863	89.9641	165.035	102.708	77.4834	51.524	58.6623	147.781	106.867	85.1963	161.567	62.8885	65.7554
24.5	106.687	107.685	63.4461	108.902	89.8578	70.938	138.54	198.897	245.689	170.783	161.26	202.422	130.207	144.451	165.597	73.9355	78.7318	126.709	178.149	92.9155	89.3775	216.826	71.9341	71.5377
24.5167	88.6345	118.122	119.742	80.3307	90.3506	69.8886	184.304	145.888	117.729	277.026	71.0681	98.4611	57.645	140.985	91.9295	71.7145	52.334	76.8496	211.931	153.729	99.7323	89.5671	138.247	61.6939
24.5333	132.69	87.8393	56.5575	144.056	71.8939	70.3556	186.24	108.04	113.92	275.263	75.6834	176.702	58.1596	148.591	114.316	79.0391	53.296	80.9708	149.291	162.344	114.93	119.124	62.3294	69.5271
24.55	136.252	93.6261	64.5879	125.493	101.67	60.561	129.956	116.202	123.697	262.444	129.15	161.746	61.9223	190.731	91.6589	74.1806	83.5419	70.5526	177.625	139.058	126.26	180.249	62.2505	102.789
24.5667	110.539	105.763	61.6422	175.811	97.0218	81.3445	83.6458	109.28	141.805	162.324	113.778	129.531	61.0471	255.329	102.669	88.205	100.657	76.5798	263.854	142.905	183.318	142.078	91.2836	62.8517
24.5833	98.611	83.7939	95.515	91.7452	90.4997	60.1428	145.815	73.3011	246.847	228.585	111.687	83.5284	59.9499	163.061	155.826	119.446	55.4678	83.1398	327.98	189.783	234.559	72.8933	56.1316	67.0806
24.6	146.8	95.5005	76.8495	67.8205	57.8566	76.2169	161.166	60.1997	127.567	271.739	77.9692	219.747	52.0073	343.403	94.7545	111.245	58.1087	91.4331	346.633	60.1172	121.561	147.078	61.1782	57.0863
24.6167	59.9941	65.8478	60.2696	83.9969	116.264	79.8974	176.303	61.3265	160.161	182.081	97.746	175.711	59.8972	151.661	83.2572	93.1297	66.0102	87.2774	374.141		74.4279	145.135	49.8697	58.7415
24.6333	75.7154	104.527	85.8661	177.241	105.515	60.3956	175.872	66.2518	162.499	140.216	97.8003	159.702	57.4009	125.572	82.6529	157.766	75.9914	57.7028	351.654		61.4958	200.422	52.9958	88.7821
24.65	108.959	84.7191	87.1435	76.7473	95.2047	64.9722	156.144	71.9365	165.13	61.7439	94.0081	193.121	51.1752	192.457	92.4728	100.908	52.332	90.5416	330.516		60.3515	230.287	67.7838	117.762
24.6667	80.8691	102.274	88.7121	64.2382	76.1284	58.4211	132.51	72.1455	141.597	91.5912	99.2813	247.909	55.8257	243.681	74.1012	51.1949	46.541	63.5732	211.91	43.7917	60.9481	225.128	65.0707	63.7291
24.6833	88.9935	114.245	126.903	125.754	111.669	64.4106	216.586	73.4657	130.575	191.443	83.056	142.474	65.3996	136.166	59.2917	53.6837	48.4243	58.2956	116.895	227.122	167.151	208.279	69.5061	89.2143
24.7	168.619	107.241	66.9358	139.981	108.097	76.0515	173.956	72.2405	110.567	170.81	124.704	136.49	48.9131	138.106	81.6685	115.537	90.2019	53.7774	112.351	257.715	75.3627	162.974	58.3008	67.1489
24.7167	64.4554	106.612	83.7195	73.4676	68.1942	66.8413	161.979	66.9834	147.833	74.8442	132.979	156.635	71.618	213.932	133.753	98.7274	83.9342	83.6492	100.33	240.623	132.955	123.95	71.9556	105.587
24.7333	55.7138	101.417	96.6382	107.117	122.487	55.2599	144.223	84.2304	126.016		112.656	99.2691	63.9876	144.384	84.7108	50.383	61.6388	59.3728	114.696	276.58	95.4345	100.172	48.0142	81.387
24.75	59.0125	63.5293	92.2352	97.2132	122.75	67.2122	134.148	66.7238	176.008	20.5593	94.9827	175.226	62.9456	103.338	64.8041	48.3507	93.8958	66.9277	339.077	275.041	114.315	107.016	54.5727	68.6572
24.7667	117.084	84.2465	100.005	78.1155	99.143	55.139	86.8615	58.6953	222.698	66.465	83.4357	224.757	64.4129	87.614	103.656	66.915	56.9084	71.0937	382.666	273.65	139.182	130.19	60.7853	101.843
24.7833	144.721	110.162	93.9019	86.5235	143.448	58.4852	153.249	54.0392	193.652	88.3464	83.7039	133.649	66.5144	90.2282	86.3852	61.3532	59.4201	78.9971	332.816	248.422	168.405	192.662	65.9991	58.0175
24.8	82.3887	146.737	68.9151	100.412	127.067	61.2746	143.977	70.1245	172.738	75.9265	91.1718	138.639	84.875	124.854	55.9322	60.3436	52.8024	55.5431	311.541	227.844	160.399	260.976	62.9522	66.2754
24.8167	61.8476	195.277	92.1317	88.6037	114.557	56.184	147.133	43.8383	185.778	60.2444	133.285	107.273	113.995	140.68	50.8207	82.9524	100.595	74.5488	195.311	211.567	163.108	189.817	50.0603	57.5963
24.8333	61.9849	112.143	123.258	65.7778	105.259	81.9981	198.416	42.5212	212.522	62.7937	91.7463	125.067	79.5426	144.998	111.47	49.9637	90.3789	53.0467	111.773	187.794	200.885	144.811	146.288	76.0895
24.85	103.552	99.2624	80.7087	110.356	119.795	55.2973	130.288	42.8218	111.986	64.4559	156.38	136.916	71.9114	133.941	76.1839	73.2224	53.7913	55.9017	234.113	170.675	146.585	70.8481	127.362	64.2238
24.8667	102.141	91.2431	73.187	66.0839	117.175	57.6219	250.193	41.4012	80.7216	87.0256	108.756	170.243	62.0023	86.2234	55.5109	75.7805	52.0963	54.9292	116.277	160.339	125.084	260.186	140.567	86.9997
24.8833	73.0919	127.763	105.428	123.293	99.1314	66.4307	166.459	42.7598	77.1005	66.3557	153.921	83.5127	87.3668	112.847	81.2185	80.354	59.6867	57.3237	149.015	149.403	268.187	214.467	64.4206	57.194
24.9	57.1256	98.8551	64.0003	70.2264	114.523	62.1319	170.181	64.7009	108.287	103.75	118.104	105.283	208.715	74.535	111.849	64.0305	79.6129	67.9377	117.102	146.751	153.357	167.728	89.2318	63.3207
24.9167	80.7536	92.6598	67.2223	105.235	112.03	64.1674	178.692	75.7486	75.6285	53.6324	115.412	107.024	266.128	230.252	124.561	80.8694	70.3691	92.4391	189.96	121.509	126.22	139.684	54.8657	71.2769
24.9333	78.3134	86.9456	92.6782	73.6152	104.355	89.1004	214.158	74.0638	69.9701	83.164	117.122	173.642	253.216	58.3746	88.9336	53.5185	151.321	71.24	131.402	93.5138	98.7955	198.872	51.0131	87.3268
24.95	98.2398	147.071	55.2915	79.7608	106.823	68.2322	175.375	72.8246	117.163	115.194	180.204	223.167	129.085	121.812	56.9504	68.6778	117.717	87.9278	183.203	153.882	56.5753	186.789	49.9386	87.3341
24.9667	144.782	93.3599	94.0251	78.0062	95.5639	66.2275	159.41	74.6042	77.4193	78.5909	105.376	199.97	53.5228	101.029	102.959	54.658	90.9935	68.8414	234.962	136.513	59.8125	168.13	65.392	54.07
24.9833	127.776	113.182	122.597	61.7174	126.994	78.9192	180.997	75.7441	78.815	61.8434	96.1297	166.84	81.2988	111.455	98.6934	84.1859	59.865	77.933	206.574	144.465	72.4712	155.23	79.8512	115.404
25	99.0388	93.1742	120.178	64.6659	123.018	70.3578	169.828	76.201	83.0333	73.7851	150.893	132.16	67.7655	90.0327	144.485	86.1765	50.3113	66.8169	144.21	142.434	189.225	134.023	71.7801	74.4861
25.0167	112.64	82.4808	218.781	136.73	90.2094	101.8	83.803	76.86	91.8951	88.5894	184.254	129.976	57.6935	89.0856	141.944	94.2517	63.843	84.67	173.528	133.136	128.495	141.947	66.0994	72.0791
25.0333	130.395	100.909	102.34	89.5597	91.8365	54.6825	141.423	75.3708	72.3581	129.971	124.739	131.895	52.8576	90.9845	62.4052	54.6665	72.9034	63.5704	309.793	137.951	120.995	135.402	60.7761	104.724
25.05	111.463	89.9756	109.491	65.6301	104.414	57.9265	201.473	71.6763	138.318	114.584	118.101	120.47	63.9077	81.9243	51.9194	115.868	63.8635	52.9571	147.779	131.112	120.974	183.665	72.2682	58.4947
25.0667	110.611	110.492	61.9415	79.1442	84.4957	60.3394	231.521	75.3023	88.2663	134.969	83.3004	107.076	52.4004	174.318	141.91	101.324	67.345	83.6557	151.97	140.068	112.602	194.882	64.1657	57.6332
25.0833	87.1718	83.9296	136.439	90.3063	100.038	63.7083	173.501	58.0229	87.074	103.404	167.966	170.294	49.8706	143.209	109.102	72.7922	74.2016	77.4115	221.251	120.699	83.9239	126.7	48.6675	60.1521
25.1	76.0766	89.8744	63.7794	83.9164	102.972	56.8101	162.737	57.8551	157.624	109.372	110.434	81.8972	58.4819	115.27	64.5198	83.3566	84.3619	66.7017	188.129	129.964	118.903	109.719	61.2879	66.6914
25.1167	100.137	188.298	129.449	86.9713	87.588	103.499	128.334	59.3257	189.845	89.6567	149.622	98.2724	54.6308	112.593	72.2666	63.5694	161.495	56.8054	113.037	125.929	177.724	122.602	68.954	60.0555
25.1333	98.9695	84.9029	175.711	86.5937	92.1083	60.1518	213.983	83.3049	137.24	67.0364	101.466	149.966	56.7041	147.26	52.4048	68.9124	80.6284	68.7568	156.374	117.149	147.781	70.7691	52.7476	59.1304
25.15	107.552	82.823	191.31	55.982	86.5088	66.2613	185.339	78.5413	152.058	56.8765	115.984	169.84	56.147	127.378	168.042	55.1969	77.2208	78.0512	109.404	117.712	129.809	110.926	50.6875	63.8361
25.1667	95.5772	109.901	100.387	58.6446	124.363	61.2907	128.692	81.4069	157.322	65.6493	73.0688	176.57	55.8894	140.136	143.075	73.2396	64.0913	69.6269	129.779	113.565	100.44	117.741	58.6745	62.4619
25.1833	126.23	113.085	59.1804	55.8717	128.228	56.3241	146.17	79.6398	98.9053	87.7099	138.748	185.01	48.8942	142.996	67.9423	52.237	125.945	65.6061	116.11	130.016	114.347	99.3132	90.8225	58.6897
25.2	132.094	96.3809	72.8065	56.3819	83.5869	56.6082	189.471	76.5619	80.2784	63.3939	103.366	156.175	46.9298	70.1886	60.6536	61.6049	96.297	55.3357	129.525	138.818	94.023	150.643	71.157	60.7712
25.2167	128.389	122.957	71.1026	53.3508	100.433	53.351	134.09	74.6538	95.5039	66.6608	139.662	131.423	63.5616	116.834	61.2151	77.348	98.9919	57.1443	234.356	105.272	93.4965	132.656	53.5616	66.9977
25.2333	94.9629	118.633	108.038	62.5455	94.9299	68.2403	119.276	49.7897	73.1345	64.4421	112.732	226.582	70.6541	119.605	92.0282	78.604	71.65	72.6481	165.614	103.999	129.756	140.806	51.1694	69.4401
25.25	59.0517	85.8501	184.563	63.7378	87.3217	58.7306	100.792	49.5295	62.9952	74.1659	101.135	210.177	64.4175	121.482	90.2198	71.4267	56.8645	56.926	96.698	120.062	156.933	190.387	58.4563	106.241
25.2667	85.5753	100.935	130.41	73.5728	99.3742	64.3084	171.369	50.9129	72.0235	60.9083	122.966	110.478	58.8832	110.48	72.1175	74.8139	66.23	107.018	113.887	125.081	89.297	116.362	54.9308	113.941
25.2833	110.718	120.05	83.0712	64.0534	98.2542	59.0501	163.513	48.8438	60.5295	58.2056	123.611	119.447	53.3495	72.2314	72.2108	73.2691	61.9232	70.2027	171.699	128.363	94.0567	107.493	52.0889	96.22
25.3	81.4856	98.5713	64.7877	82.2131	99.9731	50.8166	134.264	51.4331	73.6839	53.2433	163.319	175.418	52.4635	73.5787	54.1612	52.5923	51.5926	73.8571	178.068	139.054	118.966	182.345	75.4795	58.8673
25.3167	67.9142	97.5165	149.74	90.306	83.3847	51.5138	134.733	55.8702	85.496	58.5255	130.719	168.806	76.1039	109.188	76.2275	66.9734	90.101	59.2899	196.428	99.3773	62.0662	103.483	54.2111	64.2924
25.3333	87.0687	74.8191	60.4758	88.1108	103.412	108.73	128.734	57.435	56.3032	50.6331	141.403	182.534	66.2825	110.473	73.3652	76.7392	69.1332	62.1348	153.55	102.208	152.792	157.921	72.5192	56.518
25.35	82.1161	78.1001	60.8724	54.3538	97.0166	57.4066	139.291	55.8134	55.0459	57.2495	107.386	143.071	55.5122	98.6569	56.8667	57.1529	75.2573	78.8442	181.824	77.9466	127.688	144.047	68.0188	59.4404
25.3667	185.296	77.8629	70.6123	60.979	92.1941	71.8609	119.566	53.0087	57.3537	75.7093	104.833	128.054	52.2173	97.4234	112.575	61.3542	74.235	54.4675	285.34	49.2597	75.2243	136.211	91.6944	57.1221
25.3833	218.753	99.3158	94.1182	129.981	95.076	59.2678	132.465	138.183	100.295	61.6486	104.669	183.465	58.031	100.065	86.0729	48.2021	74.6712	66.801	190.006	48.5154	97.809	132.829	99.4062	82.2652
25.4	94.718	90.5226	93.8116	98.8413	107.401	60.4209	135.651	79.6693	128.755	65.0116	97.5959	216.918	54.1783	104.663	60.3226	55.3578	60.8269	60.3002	138.097	28.9386	212.041	169.299	83.1535	102.551
25.4167	126.166	141.205	68.7316	96.8033	98.8418	61.6092	88.0123	75.7516	127.65	91.5693	150.548	128.978	55.2395	129.734	72.4403	55.8411	57.7622	63.5454	173.091	152.537	237.027	119.584	88.6752	58.7145
25.4333	97.8218	73.0467	135.83	69.9829	107.688	70.2288	122.676	76.9013	130.556	66.3494	114.496	165.542	56.3943	116.031	79.1988	56.6204	56.7444	65.2445	249.532	78.3877	255.749	54.7415	80.3642	61.8532
25.45	82.7192	86.9061	76.7422	84.0974	102.276	58.2448	143.933	78.7538	138.846	60.215	168.347	202.746	74.0336	88.1636	115.735	51.7633	68.7803	66.3372	282.824	50.9869	153.379	119.561	84.7414	62.0363
25.4667	105.885	100.74	68.9125	92.9	120.237	59.862	127.658	77.4093	124.666	95.3953	138.883	148.375	57.4777	97.308	124.447	62.4355	52.0906	67.3034	248.291		53.6072	131.892	103.853	81.0039
25.4833	129.124	91.8748	71.8379	61.6264	86.302	51.5495	60.9407	69.1036	91.3309	113.746	154.845	203.808	55.0623	96.7558	72.6452	61.7768	87.5202	78.3919	164.711		69.8568	91.3638	56.2718	109.474
25.5	92.4719	86.9109	70.7959	59.9689	107.821	56.9017	71.9648	76.0711	95.9257	72.6193	76.2518	78.1942	56.8341	63.5573	59.5446	67.9001	56.586	59.8321	255.154		92.3697	169.414	78.2047	98.7976
25.5167	83.5943	91.0592	133.172	59.0081	107.674	59.2917	131.925	262.112	98.8325	68.0588	194.92	175.285	60.7183	82.4012	97.1399	59.3801	65.5079	58.9995	220.389	32.6305	102.761	243.682	63.1331	128.067
25.5333	131.931	86.6388	105.312	62.5698	105.802	103.919	157.269	268.668	102.296	85.5037	175.628	148.684	56.342	94.3554	72.8362	77.4045	61.35	67.2414	177.637	4.4006	132.646	126.573	108.438	55.5681
25.55	92.9059	118.773	86.2312	58.554	116.769	106.545	132.554	267.863	117.387	51.1531	128.019	144.989	56.588	82.4776	78.0988	63.6902	59.735	55.9753	124.695	61.2055	71.4754	136.136	61.2183	68.0303
25.5667	57.4637	95.8827	60.0495	66.1446	104.555	77.6022	130.78	259.968	124.544	67.0193	142.113	238.489	59.0506	101.251	57.2906	69.791	60.8002	72.1213	170.091	138.342	71.0262	87.7483	56.2257	67.5308
25.5833	106.834	79.937	65.9245	52.2954	108.875	57.6654	130.616	256.181	125.626	70.5765	183.821	225.488	71.9453	78.8551	94.4731	86.2794	59.2963	97.0657	256.509	65.2673	50.171	121.815	58.2254	57.9953
25.6	151.298	125.782	62.778	51.12	90.3607	56.6372	127.969	255.55	139.046	55.7437	62.8225	173.916	54.2689	94.8227	79.909	97.7572	70.3988	53.699	205.153		55.1836	146.427	72.6507	62.1741
25.6167	130.393	118.037	69.7655	61.281	93.8429	56.637	108.71	264.308	146.434	85.1589	192.357	220.226	55.5398	99.2516	90.8387	106.226	67.4128	64.0073	228.782		50.873	141.475	72.2149	69.7901
25.6333	101.874	126.954	64.2706	73.9449	111.168	62.3862	106.939	253.673	96.9469	95.9994	131.258	101.23	59.5126	104.369	118.068	85.0461	61.9941	67.6254	213.216	59.7656	53.9161	150.371	62.8912	73.5069
25.65	135.058	117.126	120.708	61.8153	110.419	55.0972	75.1974	236.458	81.7208	113.874	160.066	146.918	60.4695	92.7239	157.315	69.6456	57.1994	54.6306	71.2792	4.57774	49.2011	95.6581	64.0065	61.8356
25.6667	93.5589	172.059	91.1578	65.7879	113.672	58.2028	103.143	202.486	149.775	62.4073	104.917	90.0919	63.5323	98.6247	76.0372	91.0516	56.6593	56.301		16.2514	147.545	107.643	77.3015	55.5085
25.6833	94.5155	132.714	64.0575	135.745	121.271	79.0048	132.862	82.4128	182.291	77.9964	79.0585	215.18	94.5485	156.669	130.066	75.4075	49.1735	58.5186			92.6936	26.3748	63.0236	75.0232
25.7	121.09	104.745	60.1454	55.6231	148.72	123.604	152.477	83.0717	164.531	99.4764	116.526	95.5009	73.4077	111.449	69.4147	53.7294	58.1543	60.8343	94.251		74.3652	151.717	79.353	65.2431
25.7167	108.342	122.201	59.0658	75.0792	92.1251	89.8156	71.4614	84.1905	131.743	79.5848	84.7877	154.037	56.2774	81.6289	80.8676	68.6491	68.9696	76.6046	135.353		86.871	91.4497	61.6875	69.6494
25.7333	115.646	110.107	69.5815	55.4748	79.8082	74.6125	95.9417	72.3306	53.5287	59.7052	120.87	227.817	52.8779	70.1518	63.219	50.25	54.7316	74.3458	91.2053		89.628	116.306	63.9958	95.5983
25.75	88.5348	108.698	58.2067	72.8318	94.6282	54.3179	125.886	67.4936	43.1075	79.2416	95.5831	136.455	55.8296	84.2976	102.8	56.4463	55.0187	92.9478	84.7962		93.8585	110.018	64.8333	72.499
25.7667	146.041	115.151	170.903	60.3644	102.968	49.7382	145.972	65.6403	44.0353	86.4065	107.417	176.411	40.0466	77.1333	66.0482	61.3994	60.1765	55.346	129.558		131.398	88.4748	65.0618	84.6849
25.7833	61.0632	113.347	60.2479	56.9908	93.5115	49.1181	136.206	67.4769	92.8777	72.3028	92.4849	99.0362	45.6557	98.9433	93.8424	77.2179	59.842	66.9191	243.608		203.776	122.1	61.0686	72.9862
25.8	62.0391	87.9156	126.535	99.9777	108.408	59.0134	111.847	73.1422	197.414	81.3719	87.462	109.007	63.3357	82.3192	91.2503	54.5207	55.9904	64.9537	226.657	24.5366	69.0273	35.2689	108.214	85.0547
25.8167	78.5262	80.1625	63.3548	81.4919	97.2631	67.7685	131.384	84.4257	150.926	104.175	105.261	164.429	61.183	84.1488	140.607	72.6383	54.5261	53.1824	223.132	24.1388	102.337		77.0222	94.3266
25.8333	78.435	128.299	83.9558	97.1678	108.154	51.1935	98.6886	88.605	123.348	57.0925	119.658	222.687	61.7661	122.736	79.0378	69.4574	65.2151	65.9468	117.822	80.9778	121.583		71.4015	67.7166
25.85	158.99	91.5923	82.3301	103.245	138.894	53.3267	113.73	96.1729	83.6029	62.0399	94.8164	138.783	64.0589	103.581	118.327	51.0616	62.5423	103.843	117.896	50.437	94.0178		74.0385	99.3933
25.8667	141.266	78.1783	60.3364	69.2865	115.909	56.517	114.703	77.9047	89.4301	69.5471	94.8982	147.375	72.3706	98.3473	81.0781	66.204	60.1648	55.9795	227.499	39.2888	146.264		73.8833	80.435
25.8833	81.8671	70.2455	89.4311	53.1867	114.385	55.0499	88.4341	65.1028	65.9581	69.2339	122.847	158.348	56.7662	131.43	116.339	70.292	60.7281	57.9884	168.474	10.8479	142.247		59.0347	61.8727
25.9	67.8557	58.0824	151.631	69.583	113.125	62.1756	119.368	62.3102	56.8797	77.4554	131.265	147.179	60.4217	120.924	118.643	62.398	54.7596	71.7636	100.707	32.28	69.0297	11.8177	79.8741	108.805
25.9167	67.921	68.6156	102.18	69.9543	129.363	58.3001	81.7925	62.6456	101.635	87.2645	169.202	160.603	58.8604	95.6858	114.56	68.869	67.4234	73.574	104.329		96.0117	160.205	52.1213	92.7044
25.9333	107.727	68.6943	65.5847	86.5583	115.522	58.2151	84.5924	76.3463	150.355	67.5819	214.713	184.093	63.6503	91.0579	122.742	61.0949	64.6191	67.2895	105.648	44.8648	163.049	122.797	56.577	87.5808
25.95	63.4678	105.475	61.7792	50.4234	93.6091	54.05	63.1932	70.1236	144.936	71.5526	127.863	166.234	54.8993	133.729	90.6979	78.8872	60.453	62.9493	142.599	3.32854	85.2277	68.0398	102.282	112.508
25.9667	70.4984	87.1757	58.5845	48.7025	104.949	52.7103	55.8704	69.0663	110.189	105.426	207.892	137.206	70.6155	102.029	93.2247	89.8585	61.6303	80.2398	163.017	97.5514	122.226	93.9169	55.4932	95.0062
25.9833	59.709	83.9351	65.7108	79.9967	100.198	56.7031	45.4321	69.5321	85.7266	102.176	104.336	111.313	68.1945	119.656	91.176	66.593	51.0454	63.137	219.672	48.0073	128.587	103.576	60.9949	93.2449
26	74.3456	70.8499	65.6511	77.4559	108.384	56.5656	134.819	67.3772	125.419	83.408	151.235	192.518	57.1869	105.65	106.94	65.2395	66.4385	72.0081	293.696		187.538	75.8993	65.1597	97.8813
26.0167	57.4817	138.137	54.9474	57.8754	115.088	69.1282	147.637	71.2241	52.2836	75.6943	109.389	109.397	57.5089	82.3054	101.873	63.4423	60.3063	96.3308	187.726		162.38	83.7254	109.257	88.6629
26.0333	124.66	74.3768	83.3102	69.73	102.769	54.8066	121.113	66.5634	47.9291	81.5996	137.644	165.226	66.6334	110.729	157.42	54.2102	59.2414	51.6996	74.1413		120.09	70.244	64.533	96.7007
26.05	95.7453	58.7013	58.3552	70.1763	127.852	57.2927	141.353	66.1344	144.949	118.814	133.957	125.319	48.3883	97.5782	101.711	58.7436	58.3976	95.6335	167.209	32.6837	103.184	62.7727	79.9775	82.7356
26.0667	76.2377	68.5123	59.6644	66.0518	114.513	158.169	122.131	77.198	114.073	83.8027	91.6722	173.416	68.8601	93.022	123.541	65.4951	49.6085	52.5738	47.2946	56.3568	103.21	89.1074	59.0332	95.3522
26.0833	104.842	76.1155	57.4568	73.031	106.768	103.035	119.421	72.8194	102.625	111.757	136.319	225.724	112.02	73.6363	112.636	78.0065	64.2612	58.9023		111.004	102.835	76.5977	59.4796	78.7009
26.1	66.1983	68.3709	61.8468	99.2565	118.28	53.8538	135.453	74.9172	108.841	83.6386	158.228	108.301	99.4947	125.408	77.4535	67.4546	60.1124	76.6692		26.8807	142.512	152.502	73.3336	65.2499
26.1167	79.0322	114.424	64.0774	67.1272	106.811	55.1039	134.501	81.4212	93.6387	79.6634	103.509	110.415	64.3303	125.486	87.7287	80.3167	78.724	64.3975		87.765	107.535	83.2917	76.8027	93.8041
26.1333	77.4155	57.2869	72.7538	121.187	99.8977	53.9035	109.669	79.0157	94.3196	114.355	111.125	95.6339	59.0285	126.145	118.658	88.9948	58.394	66.4527		117.829	51.7382	151.023	62.1741	72.4092
26.15	72.2406	63.3921	63.592	73.686	98.6778	56.6023	81.5525	73.0614	89.0845	106.989	88.5812	164.732	61.6953	141.332	103.087	67.8099	60.0619	61.6523	94.3586	141.619	79.2339	137.174	80.5585	55.365
26.1667	61.2225	70.3339	59.4013	91.8096	88.0219	55.7816	141.694	155.122	102.057	87.2979	79.4645	228.932	60.5176	112.65	120.592	63.6832	55.9174	67.1443	162.869	125.381	87.4394	117.408	50.3333	80.8769
26.1833	99.6729	164.964	61.4489	84.349	122.067	51.9917	103.349	192.23	89.7997	92.5609	112.017	145.221	61.9515	92.2942	115.541	74.7046	66.6041	73.628	154.243	132.468	103.346	119.918	76.4381	105.995
26.2	90.5712	84.7405	65.7679	56.5433	105.766	52.9204	114.922	160.023	99.6747	133.481	119.337	234.442	57.2815	77.7854	75.5225	93.1503	65.5282	63.2061	182.703	117.663	192.295	142.812	128.538	95.5012
26.2167	69.0654	66.669	64.6012	52.8131	89.8414	57.9141	78.3133	167.444	129.613	69.2713	138.306	85.8035	48.4594	85.0083	67.8531	63.5568	55.5066	102.525	1.7872	94.2555	218.093	168.873	77.4243	124.238
26.2333	124.532	78.0338	63.7995	101.63	98.1401	53.4339	132.663	94.3945	134.139	80.0174	74.1586	161.557	55.9099	116.23	84.6694	61.1587	53.6011	63.8493	3.09265	113.662	147.297	195.019	59.4591	67.5705
26.25	86.237	144.242	64.3079	61.3554	123.454	66.7496	78.2565	132.241	103.478	101.765	133.594	199.264	83.0207	93.3831	84.6643	86.9901	64.9416	87.469		56.7253	119.801	149.973	53.054	67.1964
26.2667	127.181	114.534	61.0024	87.8666	103.112	74.3472	145.595	233.451	169.005	128.275	167.461	91.01	61.9759	135.543	64.9062	71.0648	59.1971	56.766		34.3111	123.236	133.089	103.37	56.7438
26.2833	111.823	209.925	62.61	55.7405	88.0255	54.8609	60.073	232.003	166.987	87.794	133.438	107.875	58.982	92.6264	62.9391	49.1965	71.1755	82.9998		38.91	83.7302	133.949	69.6573	58.6627
26.3	78.6471	72.487	79.1525	59.8683	89.3606	70.0934	106.579	187.109	174.274	81.9567	178.958	145.043	60.0246	81.1121	66.882	69.5434	60.4143	60.5289	1.41573	34.8366	180.951		98.2339	59.4296
26.3167	82.4333	62.5845	71.8289	58.6556	81.6659	54.2461	140.971	204.863	150.826	71.4935	117.881	120.624	63.5254	105.634	107.577	73.2424	62.6991	54.8884		111.112	137.661	112.359	76.5621	53.8576
26.3333	87.5938	104.249	60.2564	73.3179	106.849	57.1693	89.4668	219.452	144.328	86.1545	94.7869	131.323	51.4351	123.788	94.8841	54.7871	58.4159	53.734		64.6653	76.3594	186.609	118.723	84.4522
26.35	86.2484	189.477	128.048	82.0793	129.792	56.3658	103.622	141.17	120.134	109.073	90.8541	204.56	54.0754	167.453	80.7568	62.4265	57.9431	93.6215		14.015	77.2477	166.903	59.1334	61.5246
26.3667	95.4641	89.4703	54.3297	82.1875	133.716	58.7402	178.744	167.799	97.2596	95.0637	62.8759	86.4271	65.524	122.316	80.0392	57.1313	64.8006	52.8423	0		53.7858	185.599	77.0764	54.664
26.3833	67.2538	74.8862	56.4421	63.9686	105.944	54.9038	118.895	128.623	114.584	87.3648	91.6688	176.966	58.3417	99.9257	65.4915	57.0461	65.7404	61.7701			63.8284	96.6737	66.0771	63.8155
26.4	90.3623	48.7439	100.955	66.0381	91.4099	56.2311	68.5762	127.317	59.6808	108.669	82.6765	110.442	57.3189	85.6725	67.7832	68.643	61.8616	70.7118	71.6581	12.4044	107.882	75.8892	116.22	59.5546
26.4167	153.332	48.3839	62.8361	69.8994	110.407	54.4484	125.407	121.577	91.763	89.0076	62.6666	131.132	48.7009	129.34	85.0184	59.6927	46.3472	54.3293	187.109		127.382	69.9293	65.9622	62.9372
26.4333	107.025	50.0724	58.7979	61.8591	95.5634	61.2129	101.684	120.897	72.0215	75.0381	80.1685	125.713	65.1877	112.17	88.3374	61.1623	56.1846	81.9454	154.791		170.577	78.7778	192.644	59.1971
26.45	80.2397	85.4217	91.5896	59.09	93.5517	77.2807	116.467	195.145	74.4109	86.951	74.4542	133.217	59.5326	70.9253	60.1434	64.3884	62.2174	57.0707	268.603		226.308	153.355	184.69	63.533
26.4667	92.4662	52.2562	63.3552	64.0548	104.096	57.3222	88.9181	221.355	72.2678	73.5499	63.9193	144.23	54.4911	70.6442	68.0946	72.0551	72.6371	67.5683	165.213	35.7716	221.54	132.802	82.0575	57.4374
26.4833	84.1042	60.8731	62.1493	70.075	116.005	150.437	107.782	151.993	70.7031	106.526	63.6825	143.791	60.3943	96.0235	121.172	59.6276	53.7437	65.9527	188.585	41.438	74.5711	135.566	66.4206	57.7132
26.5	87.3502	65.6342	61.3559	81.889	91.1584	121.333	111.903	197.438	68.4682	123.224	86.8217	123.702	59.4455	90.8805	80.6489	62.7518	54.7143	64.4224	191.174		51.5107	128.921	75.0211	57.9973
26.5167	91.6872	50.7126	63.5734	62.1484	86.6071	62.6682	177.352	140.695	68.8564	82.691	68.0458	123.858	53.908	98.3671	82.4253	62.5603	56.4404	56.8682	153.37		62.8316	176.776	70.7672	88.6022
26.5333	85.3477	53.7004	63.4129	64.6927	80.1519	58.1586	128.463	139.366	73.7898	80.82	53.8878	186.421	57.1102	86.6831	103.862	67.8941	57.9716	55.4208	137.58		40.5895	175.468	54.8216	125.726
26.55	81.2869	80.5272	60.113	67.3281	93.9185	62.4448	104.765	142.443	66.4011	81.4692	69.2781	161.098	57.6351	103.134	87.2513	59.9897	73.6001	51.4499	213.972	57.8425	96.1288	85.8346	54.0407	71.7885
26.5667	89.1437	123.622	75.7569	86.49	96.9676	58.2844	158.025	117.218	73.8679	117.95	67.7404	223.081	55.3506	94.5711	85.7802	65.293	57.8722	78.1973	171.572	14.3074	61.4303	65.1154	113.783	63.3466
26.5833	98.6016	65.9276	108.947	75.1617	72.3439	55.147	120.894	155.519	59.0874	68.7782	100.105	107.155	55.1661	112.313	59.7656	148.948	66.7009	67.0532	182.728	22.0886	65.8573	112.35	58.5074	63.9695
26.6	84.1337	71.471	115.618	75.8085	100.204	54.7008	74.9178	178.49	112.43	71.4928	108.447	195.638	57.3729	69.2788	81.0677	79.2891	59.0533	69.6766	143.727	58.5506	78.9319	151.936	72.5518	58.4707
26.6167	92.3796	56.3538	100.162	80.8148	89.1604	60.6201	130.328	190.341	111.048	88.5143	61.2637	167.741	56.7281	107.257	69.559	86.9788	58.4813	66.8774	214.377	78.3476	87.246	119.578	138.655	59.013
26.6333	108.368	57.5669	64.0653	65.1408	107.157	57.2738	154.644	193.145	91.7999	114.896	86.6875	137.42	56.2485	97.5362	107.657	69.8551	48.9405	74.1709	87.4024	96.6128	138.091	151.64	191.746	74.1149
26.65	121.233	61.5255	67.8312	68.2721	80.9919	111.392	81.3234	111.11	92.0687	98.3463	96.012	120.57	53.1536	74.5376	87.5976	68.4396	66.641	77.5667	212.517	124.272	67.5825	148.554	67.7271	58.2254
26.6667	125.177	59.6062	96.6537	75.1052	90.0043	118.612	125.568	112.124	96.1015	78.8651	82.7011	166.877	55.1282	104.372	97.5726	68.6322	54.2472	64.9023	75.4798	83.1999	78.7843	146.569	59.0584	64.0384
26.6833	99.1622	112.313	63.1044	122.943	106.24	70.7873	112.454	106.158	97.4577	79.771	94.8423	218.497	52.3291	99.4025	71.9774	63.7511	51.8059	62.2831	108.271	26.3052	63.1814	150.041	99.0715	85.2935
26.7	75.6201	76.2253	61.1619	77.3041	112.689	61.8168	139.408	113.706	92.3514	78.6773	65.2431	88.8767	45.0697	105.162	93.9612	46.7043	53.6054	66.6472	111.831	37.8312	78.6545	154.177	69.9939	56.7348
26.7167	70.4191	77.4068	57.3933	79.8968	96.8044	92.7499	135.015	171.301	97.8416	87.6292	99.7635	101.056	43.1533	153.105	69.7761	63.7374	48.2836	64.2633	139.381	53.6548	98.4143	122.234	69.3109	67.6361
26.7333	92.0011	72.6666	53.3702	69.6357	86.9047	52.9477	113.245	208.833	102.89	96.9783	125.291	130.299	54.2435	103.475	63.3964	53.9246	55.7287	55.3343	142.156	52.3034	97.3622	138.489	64.6773	77.4971
26.75	65.1827	88.1844	88.3048	68.414	90.3208	56.7543	139.407	206.039	73.8916	118.623	82.5015	129.583	56.8168	72.3529	70.2795	66.6656	48.269	64.5694	123.806	21.8636	91.7899	152.886	61.6025	75.5907
26.7667	74.9185	77.9757	65.5249	73.7365	125.533	56.2633	112.817	144.746	53.299	91.5984	97.9048	146.178	54.1301	92.315	79.0749	49.9855	48.6503	86.4434	115.404		145.506	138.844	67.5361	100.444
26.7833	85.1046	122.652	66.3895	95.2343	98.6817	55.7288	115.21	160.473	124.906	88.2797	88.2529	108.423	49.1387	96.0464	84.6585	53.6858	60.3431	61.2773	151.289	34.1057	170.563	126.829	72.7046	87.0492
26.8	80.6309	115.693	66.296	83.8521	110.58	101.117	93.921	125.825	108.957	80.4466	114.624	246.555	50.4937	76.7841	98.1861	63.8257	64.7449	51.9875	145.629	109.407	90.1746	126.745	64.4639	88.5181
26.8167	125.333	87.4741	71.9091	84.7712	72.9642	99.3916	132.719	191.345	146.564	127.608	64.6613	184.967	56.3429	100.862	70.6617	80.9842	81.3266	63.2769	179.84	169.999	74.0326	111.148	75.3458	95.2774
26.8333	94.8956	76.8482	68.6446	88.3917	92.9984	92.1208	77.8449	243.79	182.384	94.695	65.5847	188.395	61.4799	117.352	71.3623	59.5461	144.787	62.9866	176.52	164.065	204.47	111.354	75.6627	81.9821
26.85	118.383	75.9462	62.0434	79.2674	91.8801	64.3067	87.773	130.071	125.511	90.3297	65.8291	77.5152	52.2249	92.1334	58.1253	64.062	53.744	53.922	170.54	106.941	107.298	102.694	52.7514	62.4857
26.8667	94.8667	89.3704	56.9418	66.1359	90.0675	53.1722	93.1576	136.344	119.535	77.5237	73.1785	120.666	58.6144	56.2545	90.4564	48.002	59.838	65.8574	162.105	3.27563	145.451	100.692	63.9411	64.878
26.8833	112.893	79.1293	59.1075	71.5368	96.2335	139.788	184.363	133.696	137.288	78.7075	114.15	173.707	54.9511	79.1192	75.592	67.7849	61.2635	61.5811	149.674		111.206	105.364	62.2227	60.4309
26.9	106.346	115.235	73.1392	49.4752	128.149	56.6267	203.218	144.408	141.751	67.8769	125.335	138.208	54.0649	81.2394	126.851	53.8476	57.6106	110.125	65.678		156.317	133.812	69.9069	59.5923
26.9167	93.6857	61.2505	67.1047	73.586	89.1827	59.4712	229.678	146.921	69.388	89.3302	163.584	121.245	56.1912	107.409	77.5873	58.2016	53.5393	54.5443	105.907	88.5192	118.024	148.759	91.2678	60.4557
26.9333	101.639	66.8022	58.7282	77.0748	100.246	56.7544	80.3009	195.911	55.3935	76.6983	109.168	175.47	61.0564	61.1106	65.9542	57.4474	53.732	56.9861	193.153	159.182	96.5626	138.207	62.7866	141.473
26.95	136.837	98.1419	67.5739	75.1652	110.738	85.9067	69.2667	116.212	61.8673	57.2942	126.569	154.252	53.969	97.3718	54.1886	53.3361	56.9315	57.7974	187.857	159.888	64.5951	82.1552	69.5796	65.2671
26.9667	81.84	69.7424	53.4223	55.351	80.911	52.2406	86.5765	113.837	90.3109	112.488	166.426	60.6922	53.2201	77.6442	55.4984	62.1497	49.7179	96.1037	240.069	165.86	66.2284	160.697	81.1796	68.07
26.9833	110.94	76.5126	61.8254	72.2007	112.662	48.3992	147.826	107.052	102.984	74.9868	145.16	92.3669	54.0425	76.5555	79.5005	51.1023	50.0843	83.7444	135.13	141.219	88.5388	242.618	105.144	77.6864
27	77.1366	74.2069	61.2507	98.1645	114.142	45.3892	80.2067	105.322	85.3249	92.924	118.682	109.55	55.5153	68.4621	73.4892	47.7837	58.0497	58.3544	189.798	149.503	129.531	197.01	97.4926	63.6604
27.0167	86.7598	143.331	113.394	63.1396	74.0761	51.5489	89.3509	115.319	92.6691	126.594	126.203	188.529	67.1587	80.7527	82.4292	64.0753	57.1194	68.3907	181.521	126.123	137.534	195.552	121.743	56.8439
27.0333	75.2568	65.3192	63.6137	58.432	79.0834	52.2782	55.0462	189.945	96.4381	79.4515	132.573	107.401	104.602	94.6101	68.5706	66.8267	54.6812	59.1635	155.282	128.944	211.712	140.434	146.466	66.0484
27.05	128.835	60.1308	60.0249	61.5409	50.4856	55.5124	109.809	189.522	97.2994	79.733	125.99	144.659	51.8745	97.9601	83.7491	49.5957	55.9608	60.0974	277.64	108.048	211.243	92.468	47.4457	84.245
27.0667	79.4816	66.261	59.315	74.8046	89.0659	58.2605	113.277	164.836	95.4948	58.2115	135.72	111.647	55.9845	117.549	106.591	66.7054	54.9326	54.9089	260.825	51.6738	143.289	95.7376	62.9163	81.0851
27.0833	94.2193	67.5394	56.6847	67.4741	101.782	55.6521	127.413	82.7034	95.9371	67.7572	127.283	168.935	54.0698	71.6589	63.3352	59.2996	56.3284	63.514	179.267	48.7259	139.873	102.931	56.493	134.705
27.1	80.29	61.0259	55.1023	65.5303	93.3309	52.23	112.995	67.7244	71.4333	91.1762	127.927	152.126	39.8823	68.393	58.8588	55.503	47.4602	54.8345	138.159	3.85604	84.7566	148.194	53.4485	108.598
27.1167	91.4993	78.5723	66.9487	60.0959	81.1573	56.1141	108.574	70.095	84.8987	100.454	140.137	161.596	45.0116	60.3216	65.659	74.4556	49.1479	49.5465	122.994	49.0785	77.6945	242.817	61.2874	57.1639
27.1333	69.59	103.142	68.1277	88.0486	99.05	53.3235	115.665	92.589	115.154	95.2724	125.714	106.683	55.5382	103.119	64.4812	92.6217	79.1347	52.0099	115.423	64.3791	64.3004	223.113	61.379	81.1654
27.15	89.9249	82.6121	54.227	50.7922	97.9984	53.6917	101.228	109.186	154.663	71.0765	115.341	118.418	59.1067	149.142	63.0484	68.7115	54.1741	65.7481	143.355	93.0313	72.49	258.337	105.851	90.5558
27.1667	93.3816	78.1228	62.8432	74.7845	88.8147	50.8938	89.3964	107.851	186.884	86.5409	149.504	82.0632	58.2312	143.481	52.9723	59.4044	53.9619	57.5314	135.13	78.0293	100.49	195.499	72.9264	75.2929
27.1833	77.3521	65.8483	60.7162	90.0258	72.1275	53.7652	76.0881	104.858	190.752	197.707	130.946	129.471	61.9691	162.008	78.1125	75.1843	54.6392	61.714	116.401	76.881	112.139	152.853	55.1381	63.598
27.2	61.8968	66.4247	55.3738	69.2085	79.3024	48.2249	112.26	89.1501	117.397	129.852	105.479	171.374	63.9178	168.371	101.465	87.8953	60.5592	63.4802	186.779	102.987	111.065	123.683	62.4122	77.4937
27.2167	63.5231	53.1208	60.9772	54.6897	84.7646	85.8081	115.76	90.9071	111.353	59.0088	162.163	188.419	59.8881	125.322	77.1947	66.3162	54.7901	60.6964	189.634	154.234	141.329	106.417	66.0095	62.9744
27.2333	62.4502	55.2274	65.194	84.3659	104.726	126.963	159.177	118.658	104.474	52.3189	179.26	147.035	57.1298	144.948	54.1655	70.0077	56.2437	63.6471	158.44	47.1181	176.444	104.593	73.0855	89.2393
27.25	134.404	91.3028	69.8185	62.2584	78.2065	60.647	159.772	114.759	150.475	96.774	176.549	132.856	56.2312	194.008	55.6482	65.0935	69.6542	67.4838	106.859	13.1666	67.8384	158.003	120.39	109.69
27.2667	78.4016	96.3805	73.6447	51.4401	85.1596	52.4245	154.536	114.702	152.475	100.774	100.416	191.638	56.0531	163.393	80.2028	83.2874	61.0072	68.1501	175.059	13.3561	145.4	190.317	74.4643	114.13
27.2833	80.5656	112.401	62.8651	102.39	93.4511	52.6028	110.415	109.749	143.544	74.4305	151.236	166.838	52.9396	125.371	61.6304	73.3598	59.7925	73.2303	126.107	8.78817	51.5843	177.712	54.9689	66.0582
27.3	107.034	96.4312	67.5891	90.0003	79.74	53.3006	140.533	119.01	124.437	62.7244	124.93	115.383	58.3521	176.569	89.044	56.6394	53.8603	61.0266	176.586	48.9603	62.128	146.763	228.378	114.451
27.3167	129.391	77.6446	112.08	69.858	93.0609	52.3199	111.585	117.951	111.73	63.2229	123.914	149.459	62.3716	148.442	81.2988	73.9064	63.3704	66.0064	94.4681	87.7311	125.067	128.52	210.34	89.1435
27.3333	115.624	60.1219	58.7847	67.6013	87.7016	52.6205	133.47	129.701	117.23	65.1816	116.446	147.033	61.2353	172.434	75.5877	70.1504	53.0169	59.5247	137.52	88.2463	290.912	192.268	136.478	64.1676
27.35	82.5161	84.6324	68.1077	56.8523	83.4513	66.9896	73.4804	162.345	121.508	66.9247	129.831	122.174	58.6802	146.436	86.3901	72.3779	53.0137	56.1683	137.968	94.3083	119.666	173.275	60.0115	119.729
27.3667	85.0619	56.3685	60.9532	62.7528	83.2491	52.6448	63.2835	194.656	96.9156	91.1628	146.484	216.243	49.4481	181.806	111.23	101.137	63.6649	52.9099	118.724	118.614	252.108	87.8445	101.58	67.5442
27.3833	61.0391	65.4435	55.0309	53.3358	65.0813	56.7343	115.684	143.683	64.2563	115.619	150.914	118.678	49.2452	171.146	74.4587	62.7371	61.8244	61.4483	97.346	95.0798	222.92	66.3099	54.3283	89.1063
27.4	82.0988	54.8647	65.9093	94.3652	102.276	66.9228	176.704	129.774	196.423	154.532	159.379	86.3022	42.8169	169.153	66.7948	64.8867	56.4303	63.5265	158.204	74.9104	204.916	93.4592	52.6823	66.5982
27.4167	94.5951	55.5361	65.7381	70.217	95.1025	54.7325	122.879	118.512	225.635	52.6813	120.766	88.4276	41.3203	141.785	82.6498	72.9159	55.9023	74.1311	181.824		179.826	132.149	56.5555	69.172
27.4333	87.6017	85.9692	54.8826	66.2409	141.845	54.4694	81.509	116.094	228.394	57.3926	121.126	80.0886	47.3406	146.051	57.3521	55.9929	49.7804	63.5933	251.556		166.434	113.342	59.5889	106.79
27.45	82.3453	81.2918	69.3271	80.2295	122.45	60.1105	82.6514	125.122	213.011	59.0346	140.957	128.655	54.6484	124.802	65.8773	61.4446	50.3786	65.7477	199.016	20.1312	162.259	102.23	50.732	88.3115
27.4667	86.1767	55.6928	56.938	71.4087	101.491	59.8639	167.667	133.926	139.066	63.626	142.303	118.949	60.0112	126.401	76.8571	64.1263	50.4933	72.2011	133.331	50.3746	147.983	96.7758	54.8145	67.2675
27.4833	127.145	64.8768	64.442	79.2621	148.028	52.6341	76.2789	171.744	121.854	66.6854	152.797	83.2729	61.0557	183.933	57.8502	82.9102	58.5004	70.6125	138.026	124.098	150.448	88.5752	74.0605	65.0739
27.5	85.9066	71.6352	53.6814	88.539	88.0983	52.1247	117.125	222.41	144.526	64.5873	179.738	133.747	45.7714	165.05	63.5573	84.4374	59.1299	57.05	117.078		197.418	143.935	52.0968	104.032
27.5167	123.765	60.6371	59.9052	51.8867	86.8382	51.5359	119.069	159.643	163.102	66.3903	143.059	123.212	50.4957	147.444	75.8392	110.913	49.3644	55.7577	224.979	3.6652	107.415	103.882	56.6049	98.1324
27.5333	168.104	72.0605	66.0986	89.303	92.3745	49.9798	85.4963	128.995	153.301	56.4837	163.35	162.283	54.8536	172.485	90.9255	57.1094	56.8595	72.1957	158.508	1.65333	80.8716	101.675	69.5933	110.566
27.55	120.65	101.846	58.0209	68.4308	101.817	57.74	155.842	136.636	167.868	80.4278	105.979	187.339	60.2833	139.1	69.1979	48.3628	73.29	58.692	175.536	24.3542	108.918	124.373	63.6936	138.641
27.5667	130.806	63.4894	63.9788	63.3514	71.6507	52.8166	113.002	125.145	61.4495	68.276	106.671	103.779	56.7857	152.912	93.7706	81.8406	53.4151	53.7657	113.964	163.944	136.515	136.983	63.6717	78.7676
27.5833	92.1775	85.3615	62.2196	50.9826	94.7293	53.3519	123.717	116.969	88.761	60.5626	157.606	180.635	51.9751	157.61	109.091	68.1167	57.9546	58.1441	134.924	185.428	162.361	137.429	60.3655	94.0143
27.6	93.7516	54.9798	53.6243	71.0127	110.205	53.0717	128.078	95.6233	150.006	56.1678	101.487	136.579	53.0606	162.073	54.9254	55.4391	56.2255	66.3781	154.121	252.354	156.312	119.333	54.2056	74.712
27.6167	70.3836	120.857	62.8102	82.5214	92.6867	53.0292	122.676	124.464	156.982	58.7794	122.329	116.486	54.8878	158.874	67.7269	60.79	55.5996	53.7478	153.664	250.528	185.106	80.663	70.2394	59.4641
27.6333	144.519	161.739	57.5637	64.3425	144.909	74.6621	88.664	103.455	114.049	100.785	141.189	86.8859	53.3925	185.539	63.4595	64.921	52.2937	104.163	177.164	243.247	156.625	129.596	66.5179	58.5468
27.65	163.577	133.919	62.6481	88.9805	93.8601	80.4327	95.2448	114.461	141.628	57.4883	125.129	227.153	53.8608	166.034	90.6445	89.6213	59.3914	64.6567	125.179	179.157	178.47	192.254	73.5468	79.9611
27.6667	91.3212	61.2605	65.6039	65.1682	68.0429	58.0876	100.768	100.483	159.589	68.4315	160.904	273.641	57.3396	175.235	67.7574	69.9626	66.4992	80.7494	159.972	238.107	124.896	190.271	58.3188	124.404
27.6833	58.52	62.2707	72.5312	69.6507	75.9814	55.0358	92.0823	126.953	239.015	86.5016	134.49	172.842	57.2197	133.771	75.0095	76.339	51.8227	56.4113	219.902	258.613	147.827	75.1103	62.8995	89.0805
27.7	61.6577	63.7734	80.1062	84.6763	92.9808	50.9169	118.792	133.335	157.697	94.1912	145.49	203.652	50.6921	134.165	85.0101	95.846	63.8925	55.205	96.2402	217.994	186.116		78.3398	104.69
27.7167	90.7318	60.5907	65.5634	75.7847	89.8862	51.9948	70.987	147.915	115.438	56.9155	110.488	206.573	64.7578	157.019	98.3649	129.03	66.7114	52.1782	15.8318	202.183	229.049		68.0998	64.3315
27.7333	102.516	58.9759	69.3431	66.82	102.288	52.2719	92.2856	198.55	106.742	67.9066	140.513	175.548	60.4256	178.906	115.928	84.6711	64.7463	56.0398	205.927	168.518	107.097		79.8165	61.3086
27.75	82.294	155.364	97.6512	52.7825	130.421	52.8805	80.904	174.866	109.143	98.5016	105.518	168.055	57.6216	136.196	62.4912	131.62	59.7487	56.9835	155.648	153.314	128.031		62.0706	105.807
27.7667	92.1572	54.4601	63.9048	66.5011	79.0962	51.0183	64.7365	143.866	133.452	120.653	134.316	136.768	59.0942	149.113	55.8019	113.722	52.3605	64.3225	128.93	132.802	237.643		62.6597	88.6102
27.7833	116.526	53.7146	66.0912	68.1836	93.1156	58.7982	75.8304	141.198	81.6071	106.397	134.065	134.295	80.886	182.497	53.0017	95.5485	46.9548	59.2078	111.487	132.637	219.909		96.3458	79.8596
27.8	75.6625	52.75	55.7114	50.167	94.2105	48.905	118.694	164.112	153.752	84.8251	123.89	214.184	51.5852	162.471	71.6219	98.8953	44.4833	55.4957	129.725	130.75	204.175		78.2186	74.884
27.8167	69.1772	64.6087	57.4568	60.6621	86.8502	53.9988	99.1812	144.132	69.096	69.9373	120.049	109.821	56.4672	183.837	51.8728	115.695	51.6933	61.61	139.814	123.043	100.55	19.3215	56.77	81.1801
27.8333	63.8069	123.427	55.9422	60.7899	94.1891	52.5592	131.559	233.883	97.8309	60.5156	115.434	107.099	55.3512	125.717	53.1153	92.4237	63.859	57.2386	111.866	142.415	184.776	82.5937	54.2047	69.1946
27.85	115.335	55.4016	57.3958	58.8266	99.0925	50.6761	119.2	193.949	116.009	63.0473	119.301	130.704	54.0961	130.388	76.1599	74.1314	56.8851	62.7818	157.431	124.736	194.796	124.121	56.5879	55.9048
27.8667	123.016	57.3116	61.8538	78.06	87.8852	54.2114	114.545	173.489	130.596	56.9599	115.603	170.546	61.438	175.297	74.8732	113.401	59.8182	82.8412	151.846	105.172	160.796	123.89	57.8061	53.9834
27.8833	72.2248	59.0992	78.3923	60.0471	101.447	50.5393	133.832	164.202	133.627	85.9949	104.748	156.62	68.9983	185.446	117.334	93.9226	52.2644	70.0967	120.314	91.6222	242.602	142.579	62.195	53.1905
27.9	91.6828	60.2728	55.6235	58.7526	85.5461	59.8444	86.1683	158.281	125.265	83.2232	94.918	122.468	65.2389	167.681	54.9953	75.096	53.443	56.2961	102.848	155.756	156.883	82.4812	61.1193	59.454
27.9167	80.804	55.1129	63.057	63.7893	95.0554	54.7879	157.432	145.553	110.059	62.177	120.368	164.352	95.6757	144.712	81.9285	93.6524	53.3434	69.9833	90.2999	151.397	95.4626	128.913	60.1543	66.9466
27.9333	100.591	58.1393	55.4163	75.3575	83.4878	57.1963	103.802	140.629	96.6951	65.7332	145.34	178.937	69.9869	184.004	65.0961	60.571	51.0473	60.7542	96.3762	174.28	86.5161	109.34	60.7498	58.5266
27.95	131.348	56.8305	54.6984	57.3953	90.0173	52.8075	141.763	132.455	91.0237	147.935	150.854	110.418	53.6465	143.447	77.3438	58.198	49.0338	58.8117	175.875	151.402	91.3905	78.6515	60.239	55.9275
27.9667	129.966	106.999	81.7131	60.0143	84.6159	49.048	149.075	131.467	63.0688	100.74	88.7055	63.6005	54.0236	220.903	68.4869	73.9294	61.8456	61.5577	181.361	145.756	86.2301	98.2029	64.7484	61.0655
27.9833	61.6163	143.666	57.3256	89.3871	100.37	62.3456	90.483	157.079	75.9702	68.5002	142.702	100.173	58.8705	184.703	65.5147	56.2076	69.5008	68.7287	190.095	163.937	87.9026	96.234	87.9729	74.0506
28	100.058	78.8312	60.4026	58.3216	107.876	54.1789	135.897	187.359	133.332	102.003	108.183	82.6761	58.358	211.295	73.2614	56.522	53.4773	62.5634	190.98	176.594	133.345	25.9799	65.8312	98.6835
28.0167	141.042	61.4198	54.4377	64.3156	96.2362	56.5014	108.731	149.807	111.45	118.26	136.649	107.026	59.4634	235.399	54.0461	57.2711	61.4639	65.99	137.814	159.923	207.73	60.2878	57.6249	72.2083
28.0333	104.779	78.3208	62.2538	62.5802	99.7981	57.389	111.226	261.893	68.0743	81.4896	128.208	118.411	78.3779	216.833	57.3586	55.2362	75.2027	61.0086	222.481	165.469	249.528	113.046	60.2292	60.4445
28.05	112.486	76.4996	59.3488	72.2627	92.8457	55.8484	113.785	251.722	80.2639	67.9801	116.727	77.8061	88.5183	189.67	69.2003	54.8374	55.9345	63.7931	213.457	153.648	119.867	94.3121	120.49	55.6206
28.0667	86.8534	109.182	61.4526	57.9558	100.632	52.1802	58.4233	188.431	57.9994	72.4028	146.319	116.749	48.361	190.141	64.9548	50.0589	59.2429	76.7669	158.462	170.337	89.9504	92.1562	61.3212	95.7702
28.0833	98.4289	149.751	59.9159	60.3885	83.8422	53.8271	107.201	164.982	188.296	134.319	100.779	87.0949	51.9826	228.387	58.5738	45.724	58.2381	88.0414	174.542	94.5398	114.953	115.548	58.9415	84.2826
28.1	108.491	111.808	56.391	57.2634	90.5732	53.7562	77.4862	139.864	98.6733	97.3852	110.238	131.217	64.2109	159.138	60.5472	75.3165	53.9868	60.49	150.942	46.7494	106.196	138.543	71.9814	62.7876
28.1167	96.8988	115.14	63.4267	56.0074	87.9686	63.0475	89.5721	150.809	49.5694	146.61	164.033	137.58	55.0214	183.81	70.2549	67.7081	57.2805	62.8904	294.548	73.7135	72.1704	97.3732	170.561	59.4818
28.1333	113.803	113.501	62.7425	101.251	92.7866	54.7311	106.499	185.743	138.234	80.5758	148.3	110.95	57.7246	208.805	69.602	60.8271	56.0734	61.0295	123.607	70.6625	75.3412	98.9389	135.484	59.4118
28.15	138.457	52.3138	72.3639	52.8227	91.8152	55.2407	114.255	155.837	65.0062	96.3762	151.6	84.3471	59.2408	191.6	54.6729	59.4938	59.8314	63.3954	218.208	7.21877	102.962	105.796	65.2342	61.0466
28.1667	99.1446	68.2931	126.551	53.7143	64.4469	51.2595	132.447	130.223	70.4163	61.7608	104.125	122.331	64.9986	184.334	77.2072	52.7134	50.2508	61.142	116.338		101.152	93.5984	88.0933	59.6818
28.1833	80.8354	57.1427	61.6886	54.1851	87.2906	52.0719	115.954	131.906	73.379	90.5308	119.122	178.225	56.0741	174.87	73.0987	45.5139	61.5462	56.3732	170.301	162.233	87.9249	74.7072	111.202	58.7553
28.2	61.6884	77.47	58.8617	48.5593	74.0994	62.0023	119.281	121.599	76.626	78.4653	139.29	115.007	65.5698	178.544	55.1259	48.8958	55.4709	60.0364	142.612	194.148	175.859	86.0212	71.3767	54.7822
28.2167	79.5444	49.1436	62.4226	102.945	83.1047	54.3512	124.539	148.415	64.2643	81.0086	182.917	224.962	72.9955	190.68	71.0786	63.8597	54.0756	53.856	195.677	200.557	138.8	107.74	121.523	54.7947
28.2333	115.854	58.0603	64.709	59.7947	82.9605	59.6631	87.6692	216.082	67.464	81.0484	166.787	54.7266	75.4304	211.458	65.5686	53.6375	43.5492	56.3593	192.66	8.99894	210.926	95.5986	48.0971	58.3587
28.25	125.07	95.024	66.3217	80.7375	87.6521	54.9616	101.393	195.571	84.5564	98.5116	143.372	141.33	65.4235	156.111	53.4281	58.6097	50.3175	52.7102	133.352	9.00489	134.351	61.4972	69.2064	61.3832
28.2667	94.8255	63.4904	57.5079	65.1009	84.521	81.1508	139.845	180.289	84.4107	80.2854	176.563	115.718	55.5719	167.318	54.3753	55.6026	61.5241	59.4612	173.245	20.5219	85.1829	59.4509	60.9333	82.1402
28.2833	114.827	65.9417	64.0289	53.5387	118.16	62.5555	93.375	149.602	78.8529	88.6558	188.812	105.707	61.153	186.705	56.1193	58.1477	73.1565	61.4075	201.114	41.4045	129.903	54.4463	78.6741	58.9401
28.3	76.3921	63.3984	62.5415	57.9702	96.3912	75.4679	54.7164	170.184	58.5031	106.65	159.833	122.781	67.6993	180.583	71.8067	52.9661	57.8976	53.9248	218.637	46.8384	124.245	63.0416	57.2203	59.4087
28.3167	67.6993	121.43	51.4389	47.7281	98.9532	58.448	91.9508	187.06	87.3912	81.0132	145.662	144.719	74.1362	151.542	70.6879	49.9535	51.8045	63.9238	168.073	248.081	70.6409	133.139	53.3442	72.192
28.3333	69.1211	60.8389	62.0116	54.3278	108.933	58.1929	73.9762	166.436	110.117	73.5994	167.179	204.976	70.0491	148.098	57.9354	52.2053	58.5456	62.4263	192.534	104.024	106.376	139.974	69.2344	56.0639
28.35	124.437	113.546	58.3885	65.3725	93.9148	72.2185	50.0581	187.498	127.181	133.461	113.92	135.652	89.1738	145.998	59.0282	63.4913	56.8158	56.8593	205.22	115.734	106.208	78.5847	61.4971	58.2376
28.3667	132.696	56.5	70.962	54.2949	93.595	53.2244	76.6498	247.724	98.9196	91.0654	103.171	136.327	175.7	166.251	55.3669	49.6664	60.611	62.3876	155.914	117.699	136.901	161.785	47.2441	63.0212
28.3833	114.072	56.4761	57.3878	68.165	99.1792	57.3439	113.534	271.409	72.9228	87.845	141.477	170.161	86.8772	145.717	51.1908	51.8818	62.2301	76.0201	219.272	120.327	130.625	170.685	59.8089	73.8499
28.4	88.8845	56.9493	98.207	54.9683	91.0731	119.723	50.7405	278.527	74.5923	131.096	144.428	95.4172	79.2716	157.825	60.5573	65.6976	52.0521	66.7966	183.94	124.781	134.8	144.252	62.6989	61.285
28.4167	68.055	51.7363	57.4913	116.544	106.889	52.4988	93.5212	279.392	72.8949	87.2998	130.713	104.484	54.9386	183.149	76.1304	46.025	72.3932	67.9508	202.136	117.967	120.022	90.8334	104.339	69.7404
28.4333	103.873	55.894	104.03	74.167	98.8952	54.7391	130.976	121.052	72.2399	60.9211	126.639	135.19	60.5592	155.713	104.94	83.1052	91.6777	60.088	122.126	105.658	97.1674	69.2827	76.6535	59.7731
28.45	153.501	55.1343	81.5464	48.8885	86.9699	51.9141	134.919	143.726	61.7307	91.0899	139.717	116.75	60.6275	181.625	70.017	55.754	63.9167	62.7261	122.437	104.889	126.345	71.5135	102.342	60.8218
28.4667	101.645	79.8714	85.1191	51.2723	105.884	59.6043	125.442	170.831	88.4217	113.432	134.051	147.144	59.9732	167.382	56.7445	62.8329	59.9283	65.903	113.899	97.4578	134.07	73.6528	80.075	63.7014
28.4833	79.8234	103.818	52.4097	60.1424	102.88	55.1916	137.266	202.621	67.168	126.685	126.485	113.006	60.1669	140.987	86.3458	55.5264	129.197	76.9806	135.402	103.552	105.522	69.2076	105.365	58.1283
28.5	127.903	65.7184	57.1599	81.6139	93.3798	65.7694	137.101	219.685	91.9714	141.881	118.67	138.638	52.8971	149.555	61.9738	59.9705	32.181	57.8578	116.065	96.9264	120.137	111.078	105.744	58.4114
28.5167	136.42	68.235	64.3665	99.3567	91.6022	54.7316	74.6858	227.112	57.6149	130.142	103.852	101.059	59.4798	162.945	89.1163	58.2113	54.5944	94.2353	197.207	82.6736	184.277	249.121	78.6554	57.0832
28.5333	116.609	73.3822	55.612	56.872	94.7525	58.7755	133.348	230.186	52.2724	111.845	106.705	114.847	63.2437	166.793	76.7786	49.0846	53.8457	80.5047	137.932	104.994	242.075	205.207	70.5306	59.5235
28.55	108.281	51.8667	58.9798	62.4668	88.5034	72.1994	159.164	143.248	105.899	108.668	163.263	120.482	66.239	155.116	67.805	68.9474	52.3754	54.5726	202.127	106.258	120.675	171.51	63.5584	56.2769
28.5667	121.326	95.5703	86.6999	70.6155	93.534	52.4721	143.903	138.713	64.6288	123.763	128.398	169.872	67.5239	174.95	100.525	62.9245	55.2495	80.7848	133.198	109.499	124.512	148.887	71.0066	63.1027
28.5833	175.34	148.169	100.846	67.2423	106.496	100.223	119.821	150.8	62.6921	91.695	170.92	142.581	66.1847	171.921	83.5802	56.4956	51.085	54.6244	154.654	122.755	92.3246	140.378	62.8318	60.2766
28.6	150.23	89.9489	124.387	61.9131	96.196	57.4297	111.95	154.714	167.854	119.624	124.373	177.328	66.9526	175	70.0927	54.5045	58.1531	57.7246	135.706	147.713	124.09	129.117	65.7971	63.3549
28.6167	123.009	59.2177	95.2064	58.7813	89.2936	67.1294	109.301	164.936	108.68	131.112	132.257	174.033	63.9993	179.935	61.6106	58.2175	55.8237	59.382	184.088	152.304	60.7108	92.1798	120.417	62.0802
28.6333	112.29	54.1133	70.4409	63.0297	122.329	55.9433	92.4475	179.823	71.3796	64.2371	99.4053	189.666	66.9014	169.713	52.5919	66.2279	55.9935	76.7261	178.274	193.345	110.335	89.6859	111.357	74.8644
28.65	153.143	55.7708	76.9658	70.8615	93.911	90.7337	83.0026	170.327	72.6122	64.6428	125.921	109.455	70.5646	160.018	55.196	113.386	56.5757	58.3977	214.412	180.827	77.4989	104.988	69.1607	97.737
28.6667	91.5162	62.4779	55.6674	61.3528	93.2624	98.615	92.6603	226.934	89.6975	62.8905	95.4301	69.1515	65.5507	197.091	67.1552	55.6598	49.6269	101.279	281.918	176.953	86.8058	175.939	59.4769	64.5677
28.6833	87.8087	67.3876	55.2288	65.2552	99.4396	108.763	71.0782	229.227	154.436	65.8549	161.047	132.719	64.9404	184.426	84.0369	66.051	53.1615	65.085	198.261	193.399	94.761	105.787	64.8991	63.6953
28.7	71.0803	68.4913	58.8628	49.1257	91.7865	97.8624	104.441	192.17	249.336	118.642	112.118	183.713	65.6161	181.949	64.1138	60.0131	57.1644	61.3892	259.298	213.14	67.4665	141.638	54.1366	71.6095
28.7167	129.494	215.695	66.2123	70.7084	96.3612	53.4958	77.2909	173.318	257.064	100.308	145.522	66.1899	70.4469	188.346	64.9726	58.7648	55.3095	57.3469	144.58	198.892	90.8698	122.9	140.777	77.8486
28.7333	130.774	95.7714	92.1038	55.6115	94.7989	59.8947	106.555	174.31	258.94	97.5586	108.171	64.5811	68.5525	190.952	53.8116	58.1544	51.0005	51.5039	208.959	209.687	213.105	90.206	168.333	70.7334
28.75	122.442	62.5644	63.4129	60.0715	93.586	49.3972	84.862	186.086	238.283	62.0583	119.088	98.7182	69.691	231.443	56.1868	67.0283	59.0923	56.77	238.969	208.288	98.8039	139.602	197.618	83.9166
28.7667	80.4534	72.8128	64.8193	73.1723	91.7228	60.6923	107.483	185.631	246.383	80.826	139.327	114.649	75.2102	175.899	54.1059	67.9367	56.3565	71.5363	135.255	159.87	74.4971	86.915	103.499	114.903
28.7833	61.6115	54.4242	79.5257	64.6668	92.4856	54.2277	57.8336	181.927	222.14	96.5161	143.839	123.611	63.8315	206.059	67.9649	61.8112	59.1313	77.3956	196.364	148.834	197.726	137.166	91.8671	66.4241
28.8	61.9249	88.2859	62.6592	56.7872	99.9336	54.7933	69.7975	183.232	146.24	141.015	128.467	103.531	60.4157	159.791	65.8796	80.634	54.3766	67.6668	166.074	190.23	155.976	90.0473	85.5717	61.2949
28.8167	73.241	62.6357	80.4566	58.3224	126.097	53.6736	108.866	183.397	95.0856	71.7321	91.8647	212.08	62.2537	138.564	60.5367	66.3347	60.7105	68.0689	221.363	210.404	106.631	102.109	114.098	57.6117
28.8333	81.4578	61.2403	57.774	51.2749	79.1064	70.5143	106.606	184.175	96.539	87.1654	112.691	71.9196	70.7529	157.274	52.9301	50.9593	65.4649	63.4292	179.952	191.143	100.195	80.0323	52.0228	73.9157
28.85	70.1885	117.424	58.0695	56.9577	97.3865	85.1784	82.3955	178.786	124.012	89.893	107.521	153.765	63.1246	198.117	63.085	53.6305	113.1	59.4905	144.525	168.862	116	123.352	72.9594	58.8549
28.8667	92.0078	123.306	97.9614	63.9803	90.7012	96.9004	143.58	172.843	99.6786	66.2288	131.839	161.064	66.1722	165.898	53.3272	47.4037	84.3838	61.9895	178.115	130.101	118.814	134.329	63.4544	61.7831
28.8833	141.293	86.2599	60.6726	119.899	109.586	53.89	120.52	214.84	110.574	148.486	93.1448	142.141	71.0049	183.002	92.7883	49.8191	59.1925	66.9092	189.303	98.8625	106.663	175.618	66.6367	66.5461
28.9	87.8094	84.1198	131.04	102.594	93.2027	52.46	87.1563	295.279	129.013	116.002	107.962	168.586	66.2013	172.266	70.2634	46.7936	56.5582	60.1702	230.746	117.771	109.463	124.555	71.9482	62.2826
28.9167	124.221	98.0884	133.28	56.3674	105.541	77.6896	80.3915	271.935	85.2287	87.7786	178.083	161.908	65.867	169.054	58.0587	53.2579	56.9426	63.179	225.687	148.179	117.919	144.66	100.489	106.997
28.9333	97.7208	60.9968	121.358	63.3462	114.989	89.5592	149.833	222.77	47.5542	72.6428	113.6	144.744	65.4997	162.035	74.3471	88.8755	57.8499	67.0337	175.428	267.403	223.298	128.052	129.287	55.3699
28.95	99.3968	67.8746	70.4785	57.0325	113.851	113.419	104.71	146.416	63.2412	69.2424	125.431	215.152	64.3823	168.067	73.5493	62.1873	61.1638	55.5092	138.869	277.975	236.182	141.211	114.199	54.5605
28.9667	122.453	110.078	88.9371	67.1318	89.8707	64.1568	145.971	137.658	113.575	96.203	133.37	183.434	56.756	200.868	52.6488	51.7876	73.8208	66.2418	159.716	243.931	225.77	123.792	85.3655	51.6168
28.9833	168.79	101.287	54.4446	64.9805	90.1179	54.861	66.2565	119.891	223.961	128.353	141.949	191.251	61.4604	174.768	54.5639	50.3621	68.8163	62.0129	129.966	180.9	95.9697	91.3035	138.235	52.0348
29	152.012	59.7366	112.575	72.6138	90.8913	55.3369	119.456	143.012	188.167	94.0934	97.1078	129.979	57.5124	194.981	56.4279	78.3228	70.5439	64.6383	162.68	185.693	96.793	143.766	74.5731	62.0351
29.0167	80.9825	98.7395	79.0158	50.397	89.9316	51.7158	56.7195	140.714	128.12	65.1749	112.844	87.4331	67.3415	172.204	55.4186	78.8569	58.7182	53.8238	134.944	169.865	87.2062	125.29	51.8714	117.439
29.0333	101.642	136.98	121.411	59.7707	91.078	53.3565	123.582	135.009	124.822	112.886	124.018	84.9932	88.3027	186.324	59.4246	51.4954	59.2764	49.6722	106.486	99.2807	83.6409	113.605	72.3863	67.4172
29.05	114.358	51.0378	64.3395	59.6974	115.405	53.5668	127.931	174.256	64.1498	65.425	121.035	84.9873	81.875	163.777	54.2894	54.4509	58.2225	65.8014	147.549	127.805	99.3395	154.041	57.7297	83.5977
29.0667	77.1546	55.5024	60.4482	54.7757	88.3707	61.4828	129.415	216.391	100.981	112.424	85.961	82.1842	69.5151	196.286	55.4875	49.6463	56.6661	54.6141	153.716	138.992	100.479	124.737	67.2609	56.3757
29.0833	97.5753	66.1259	54.1915	60.2143	100.17	57.1298	64.1183	180.967	95.404	94.718	117.338	124.114	93.5026	153.131	57.5901	50.174	58.7825	55.3763	174.389	131.274	79.5748	44.0654	98.2878	59.2044
29.1	98.7721	54.7226	66.3505	65.4068	129.319	53.2991	125.264	136.324	68.0268	79.3431	148.248	145.083	89.9079	161.273	52.4392	53.5708	56.4085	82.9714	169.282	57.2306	96.2097		56.8343	59.1594
29.1167	82.5424	51.5885	89.3446	56.0972	132.534	53.7069	143.573	174.08	66.9567	133.772	114.274	158.605	100.962	165.005	70.2281	80.9434	56.0342	58.5968	156.264	38.0697	133.967		133.427	54.2577
29.1333	137.755	63.7277	99.6063	64.657	109.537	58.8679	156.63	142.339	107.39	106.001	136.327	182.491	76.2498	194.726	79.9543	74.8531	56.4195	65.22	241.786	28.4832	119.83		74.7448	96.0749
29.15	116.679	77.5612	108.458	92.4156	111.129	56.7842	61.025	124.31	134.273	142.296	134.289	176.292	59.9438	156.37	95.356	87.6652	60.7755	63.8152	227.768	192.241	153.087		85.4835	104.569
29.1667	124.092	87.9168	92.3706	75.8715	104.401	56.4942	50.9769	130.54	110.956	137.919	118.969	116.354	61.2084	156.692	99.6651	70.5795	56.7108	60.6598	150.08	246.848	129.865	79.8668	90.2608	104.859
29.1833	102.241	58.8185	81.8552	63.9367	91.7206	57.994	93.2484	157.687	104.885	126.722	129.76	124.954	63.9602	138.064	55.6151	88.5126	57.1562	63.3196	160.409	184.127	126.513	0.293545	99.0786	106.847
29.2	86.5941	56.0322	67.4314	83.2255	99.9686	54.806	186.545	195.87	94.0463	117.731	133.961	90.9679	71.6458	166.204	51.811	110.399	55.9251	61.7684	166.786	164.919	92.0436	53.9171	91.8455	114.178
29.2167	68.3781	70.2959	57.0773	73.0796	97.8305	101.138	127.216	179.869	98.3111	136.476	120.153	135.623	70.9222	164.582	53.0318	86.2438	54.0914	66.8946	162.653	142.745	107.697	94.7633	71.4321	87.0294
29.2333	66.6465	67.51	98.4381	68.9536	86.9921	90.5867	72.5846	154.046	101.368	90.1267	127.92	171.674	74.7246	151.358	50.6612	83.7632	59.5716	62.2341	141.534	205.871	135.905	130.444	67.426	84.8346
29.25	72.8134	67.7989	79.5755	56.5808	72.4365	69.7629	132.759	192.211	199.119	82.4734	102.445	165.142	66.9343	140.32	59.1451	66.5684	81.5794	62.1856	196.126	238.582	102.556	97.6421	104.524	66.7336
29.2667	116.138	50.3337	64.6322	66.9335	84.0691	102.447	104.799	233.023	189.018	81.9106	116.023	105.423	60.0709	121.656	53.7104	104.096	53.1483	66.0511	150.305	111.552	77.1078	143.162	113.05	77.5785
29.2833	146.686	58.4449	59.2881	73.3924	70.6483	68.7969	65.9731	256.693	131.268	79.1938	136.282	107.783	56.0038	145.192	57.4877	108.509	66.1752	62.8569	144.681	179.094	185.03	92.7111	107.972	112.334
29.3	147.942	166.677	57.4755	63.6519	111.343	52.4202	96.0073	217.365	117.096	67.1017	119.48	215.618	69.6229	130.893	63.822	88.2974	61.5309	51.7552	130.44	286.887	76.7185	95.9014	66.3992	64.7655
29.3167	89.6623	127.327	100.975	99.2075	116.49	46.1441	145.343	129.295	138.476	73.7891	104.845	143.378	58.0576	150.005	54.8915	105.407	56.7278	54.2012	167.489	254.691	68.1613	114.799	91.6616	64.8063
29.3333	78.809	59.1087	66.7966	70.6302	100.331	80.1156	125.01	116.893	94.4339	74.5819	123.811	167.197	60.0407	168.908	55.1632	99.669	52.756	54.0828	157.837	241.732	72.7529	145.314	61.743	62.9104
29.35	144.961	46.4791	106.477	59.8087	82.3639	67.3163	87.7226	120.777	146.947	77.1176	115.781	167.884	58.7783	144.246	58.9462	95.9696	46.9467	63.7564	238.803	248.234	76.0879	156.82	46.3206	77.3521
29.3667	110.104	66.4713	78.1787	69.7598	88.4303	49.7607	135.637	120.295	89.3242	75.9509	113.247	142.967	60.9364	164.046	61.8947	90.9904	57.3922	55.0615	145.393	245.768	92.1876	133.169	69.6259	97.1956
29.3833	189.286	50.8554	54.3238	52.8638	105.446	72.6202	110.025	184.637	57.2191	67.4835	161.953	186.643	52.3811	133.069	59.0781	93.4499	55.9911	67.0263	112.194	251.047	143.855	127.969	94.2158	120.73
29.4	67.9269	57.7703	58.8603	57.9906	89.5358	55.7008	113.271	126.518	44.1305	84.4656	116.086	187.366	57.649	139.355	57.0954	117.442	49.4843	52.1868	190.416	245.962	90.079	72.4979	58.758	77.6894
29.4167	83.3896	50.7123	59.586	51.6186	85.7597	48.0437	69.7465	126.927	83.9163	96.3563	108.896	164.141	61.8151	102.22	62.6334	127.569	64.652	81.0445	151.221	266.187	122.724	179.971	91.2235	73.0856
29.4333	76.8478	52.7257	157.962	55.8124	98.8812	50.6368	69.31	149.332	70.8822	109.517	113.995	149.657	65.5106	132.901	64.0421	113.958	54.7482	74.3713	225.286	198.851	90.6069	114.441	65.0624	93.8097
29.45	90.8195	74.9644	89.5658	96.0318	102.542	52.1634	103.645	124.625	101.043	83.3346	125.974	168.095	62.5029	136.68	63.8325	94.4294	51.5935	60.7508	217.936	218.023	217.911	143.48	88.0696	66.6922
29.4667	77.4511	63.8876	127.412	74.755	105.433	55.1725	141.128	124.017	99.0902	60.7263	116.004	140.466	64.9435	103.672	47.1937	132.588	65.7377	67.0357	216.741	117.687	112.865	125.874	55.7519	70.8161
29.4833	71.9851	94.3876	61.2956	48.1828	113.459	49.8489	134.957	106.161	71.1459	59.9895	131.964	87.3529	63.8899	151.033	53.5718	113.985	51.2368	65.5211	190.586	142.762	99.9734	88.7517	72.5759	110.039
29.5	116.465	140.114	141.843	54.4355	151.005	74.7988	160.73	200.977	100.508	56.2431	128.68	108.475	65.4305	141.806	49.5495	141.299	57.0381	58.8823	188.821	113.598	63.4912	106.092	57.0488	64.4715
29.5167	72.4448	54.1528	67.237	63.5538	90.062	99.2304	135.137	174.866	193.714	56.4075	150.949	143.84	61.4473	120.881	59.0804	102.239	58.7857	54.2137	210.63	118.52	96.4433	137.11	95.9562	108.1
29.5333	112.192	68.3165	54.6072	95.2238	93.2156	60.1692	110.806	141.161	115.693	57.479	139.461	176.288	55.7099	116.426	64.6384	105.288	52.5995	46.3845	122.371	122.576	151.528	136.482	72.9698	127.162
29.55	96.9371	46.4537	114.995	75.2874	99.6399	54.0697	102.953	133.664	143.99	65.958	94.8805	189.49	60.5666	66.5083	81.616	101.696	49.9813	51.8156	176.844	119.597	157.269	145.986	61.7221	127.132
29.5667	81.5347	51.077	54.8445	62.6174	91.6239	63.675	166.217	143.998	152.286	62.8645	83.4199	138.599	55.8236	154.239	58.0634	106.408	52.2591	56.1859	189.66	121.778	251.446	123.9	60.5663	75.2936
29.5833	72.5606	61.178	88.7116	55.393	112.405	98.1565	102.753	105.623	48.1324	61.958	96.9208	97.8778	67.0443	117.088	56.9344	137.462	56.293	56.1806	184.173	207.659	169.817	119.925	115.764	83.0861
29.6	103.239	48.9613	59.1074	61.8709	97.2222	56.1667	99.2171	131.439	54.5764	85.453	97.6846	129.866	62.3284	166.373	63.6523	109.566	52.9661	55.1928	146.422	270.806	148.547	66.0179	121.653	95.7727
29.6167	99.5597	49.4582	64.7788	68.4493	95.2995	53.9269	105.884	127.844	136.903	121.203	104.059	158.29	56.3928	109.847	51.2193	133.461	51.8656	57.0031	122.554	282.558	114.046	101.475	110.011	91.269
29.6333	110.051	53.6999	67.4197	76.9254	77.0795	53.4563	86.9251	128.945	199.523	109.299	136.815	121.259	47.1038	171.089	51.1671	107.35	63.9167	60.7486	190.429	248.543	115.714	78.5684	74.2743	96.3811
29.65	95.2303	50.7957	56.1664	56.8321	108.726	98.1482	90.2273	120.441	183.041	137.602	168.968	190.678	58.9038	148.833	63.3761	99.6635	53.2738	65.3761	155.534	267.249	112.63	140.24	53.9262	77.6307
29.6667	111.262	90.9193	57.6631	71.1451	78.5923	83.7862	90.5538	134.964	151.478	132.68	126.785	113.311	62.1461	159.319	53.9018	119.871	56.811	68.2949	152.126	285.107	159.969	114.411	71.0778	83.049
29.6833	89.5832	44.643	55.4374	59.1318	89.3629	63.803	121.61	137.962	166.822	74.116	89.0207	180.99	61.8558	186.907	71.763	121.353	57.0999	75.7398	132.832	263.543	134.335	166.029	60.0386	78.0999
29.7	91.7323	48.5834	54.5175	70.4207	79.0046	58.9068	138.999	130.574	178.021	87.8991	114.854	207.473	58.0278	179.758	55.158	123.447	59.5509	67.2854	145.385	261.666	203.466	101.988	49.3004	110.982
29.7167	201.024	79.9005	58.4953	55.5996	74.892	61.0049	140.786	123.402	153.156	86.7313	93.213	156.083	69.4	172.375	91.907	110.782	54.8173	68.8151	191.284	229.889	120.703	154.052	83.9874	54.9142
29.7333	100.529	73.127	57.9228	65.486	95.5252	54.6147	144.687	122.889	96.5473	74.9922	130.754	88.6478	67.4876	172.663	94.1584	131.895	50.5201	64.2165	177.169	202.32	127.847	179.065	65.1647	78.26
29.75	182.205	61.0395	61.9869	68.1748	68.3619	64.9541	140.155	122.695	173.597	81.7619	115.428	120.51	69.2652	190.982	55.4067	108.083	50.9096	71.1664	121.791	197.034	116.59	169.064	126.235	73.2098
29.7667	150.649	54.7547	53.5265	53.5217	104.273	106.691	132.799	145.579	196.656	79.1334	128.371	107.731	62.0209	176.024	66.6215	123.245	58.467	61.1052	197.921	192.765	72.1541	147.851	316.35	79.4126
29.7833	117.622	74.6636	60.9057	63.5646	108.944	170.838	119.959	162.285	179.248	73.9566	93.7463	160.836	68.9781	171.913	53.5378	146.881	62.0386	63.0071	243.688	193.839	75.4382	137.343	159.662	83.3693
29.8	94.5676	95.863	55.0745	58.1604	86.4235	248.74	114.698	208.806	80.2527	80.5035	110.069	94.3896	64.9603	176.894	65.7917	113.534	56.5083	70.0804	173.078	178.955	83.0308	130.848	59.3989	111.874
29.8167	128.175	72.7629	68.0236	58.0779	78.8998	243.896	151.553	184.432	84.9459	110.947	117.842	96.2517	64.0834	195.321	101.189	78.2828	59.018	65.8397	235.757	182.127	69.1321	103.802	48.6196	70.3687
29.8333	126.308	58.8882	57.216	78.6903	100.77	74.3157	139.986	147.272	89.2877	102.976	148.554	131.227	60.1031	169.76	68.7304	65.8538	60.8194	53.6794	220.273	191.309	142.863	104.569	63.7787	61.6938
29.85	138.34	56.6705	61.0706	96.7271	95.8237	107.573	123.363	133.623	84.7464	76.8651	104.124	173.52	63.2882	200.781	65.7146	73.9069	54.9683	53.4878	273.523	148.814	89.8153	50.1077	59.2809	90.369
29.8667	137.037	66.3452	79.1992	74.1577	82.7467	146.301	128.257	118.584	155.501	74.3704	86.5652	175.058	63.7022	177.934	84.8492	110.958	60.8438	58.0889	181.576	67.9163	58.6441		47.0192	107.201
29.8833	121.022	69.2818	59.2692	51.919	88.3138	91.1914	147.959	113.879	105.619	75.7281	153.79	169.728	72.1515	168.746	52.5509	91.8532	60.387	53.6769	192.945	51.3695	60.4143	95.2298	79.8123	139.925
29.9	114.048	64.4078	57.4541	64.8407	88.5633	55.2778	126.313	125.295	68.7767	72.3345	88.8863	117.868	80.144	197.346	86.3577	68.2736	54.6338	55.9896	245.066		69.5684	230.602	107.407	61.7255
29.9167	71.9011	54.9485	56.5656	84.9369	81.5596	54.323	126.542	182.108	79.5308	64.1813	144.78	122.305	71.2344	209.635	54.0694	59.1152	59.9688	47.5389	198.629		67.7685	234.552	95.1359	59.9146
29.9333	93.3232	62.271	53.0571	65.4162	85.8218	58.3714	136.076	147.784	72.2274	281.066	132.252	155.905	73.6826	169.675	53.3647	66.7277	54.5022	78.8515	174.871		148.509	198.855	83.2241	80.0177
29.95	117.86	58.6975	54.0927	62.0279	99.7761	58.8565	146.48	123.142	112.75	295.465	121.912	93.5384	88.9654	165.106	60.2174	51.2299	54.3384	93.8304	142.044	61.4929	133.195	98.1142	80.6028	104.898
29.9667	119.065	53.737	142.236	53.4885	108.303	70.9889	132.828	128.233	96.354	95.0996	106.803	101.771	60.8884	202.483	87.3591	47.4741	51.8128	81.7215	193.644	171.179	94.1612	60.333	65.5804	100.781
29.9833	126.565	80.2893	69.9843	69.2352	118.771	55.3246	133.046	138.236	78.8224	54.9084	127.977	84.3478	65.4905	166.523	65.7232	49.0626	56.2543	78.8873	202.901	183.966	57.9509	79.9874	92.3105	57.1569
30	92.5453	55.5398	60.7732	50.8788	96.4049	61.5338	169.77	116.048	68.2166	63.076	134.853	90.2557	57.5398	178.253	55.2287	72.7747	56.7059	65.9182	199.512	183.204	97.4937	106.932	69.928	53.5758
30.0167	236.635	71.4381	62.4694	61.7798	89.6578	67.4659	169.25	105.347	65.4156	83.4371	94.349	138.92	60.4211	164.671	54.936	53.2077	45.9447	59.7197	221.535	158.992	127.766	92.651	65.1432	53.0038
30.0333	90.9778	64.6186	63.995	53.0056	109.415	137.811	167.617	159.613	59.5937	62.5979	123.042	157.989	55.249	186.87	52.7112	57.4035	47.9524	57.3704	177.472	180.542	68.6435	130.664	46.1389	53.067
30.05	118.594	57.6451	50.776	64.7562	109.059	99.8013	132.577	196.297	63.0717	71.4693	129.991	118.643	59.892	183.03	94.5615	60.3196	50.3791	54.1812	228.497	173.175	84.9362	97.9902	55.7724	55.089
30.0667	117.787	68.3104	58.1711	57.7332	103.196	108.932	134.95	129.479	63.7033	108.819	139.18	87.2259	56.4955	197.117	80.4815	63.1348	53.9946	53.6884	224.677	131.293	125.428	72.8827	52.8903	56.2943
30.0833	63.5869	64.6409	57.2065	64.3606	98.8291	117.542	123.607	117.461	62.1456	110.531	138.655	153.697	60.3686	176.639	64.8977	57.3084	51.6492	52.3359	149.642	166.554	199.398	65.2226	70.8435	58.2404
30.1	141.926	68.4324	56.7653	69.4848	98.178	115.331	128.053	120.958	67.5902	100.395	114.626	145.696	68.6882	199.833	53.7682	53.6445	57.1658	59.2702	103.699	205.042	108.557	71.3176	78.8973	65.5186
30.1167	96.9034	77.6002	91.7735	55.193	110.555	75.8343	116.716	105.121	90.2461	95.4219	143.792	80.4535	56.7271	174.402	56.1951	53.8082	54.187	57.2274	140.082	251.016	83.9935	65.7408	149.394	108.586
30.1333	87.0975	46.6751	67.3224	61.3988	107.434	83.9074	152.795	119.502	71.751	81.9457	96.6424	66.9279	56.2858	184.972	117.289	71.0339	58.5714	59.7485	111.632	258.451	90.2448	77.0563	184.985	70.5491
30.15	77.6804	58.2923	58.0718	55.3264	93.0189	169.588	130.609	241.774	70.2266	69.0799	114.066	123.917	65.3661	158.36	54.1592	49.9056	54.9886	109.725	260.293	219.518	96.5543	125.522	62.0999	100.745
30.1667	88.4649	167.739	74.0354	61.399	78.6458	70.8243	101.026	283.195	76.4999	69.8398	144.037	137.43	49.9229	161.674	57.2252	51.702	67.0172	63.052	177.847	178.002	229.618	32.1938	55.7367	110.004
30.1833	90.4244	75.348	51.6251	55.5387	86.7511	58.9873	176.685	235.799	79.06	70.0304	98.6607	181.182	55.3728	183.279	51.2995	50.7548	53.326	92.4254	184.052	178.287	88.2792		96.3777	86.3261
30.2	163.673	95.7016	53.825	64.2169	91.2531	100.408	83.3424	167.296	75.9558	113.335	102.213	124.142	57.7737	153.535	50.743	47.7577	57.085	53.0685	231.133	128.626	77.1207		84.4034	88.1975
30.2167	106.503	99.8632	64.1247	62.0568	87.8829	63.5252	75.4163	151.028	78.3724	98.5565	157.399	202.595	42.3592	149.472	58.927	48.1725	63.0595	56.4952	150.382	285.218	113.563		93.1565	95.0388
30.2333	89.7675	51.7643	104.796	56.0776	90.5131	66.9242	122.773	136.447	85.1179	98.4647	153.437	182.407	49.4426	160.211	55.6239	49.6691	56.9245	58.0475	277.799	276.231	193.684	142.966	135.271	82.9341
30.25	78.7115	48.1979	83.7381	52.1914	84.6219	52.4017	78.3642	157.929	79.4405	107.332	123.945	171.288	62.3095	149.86	66.6103	65.0459	56.848	59.8492	231.149	261.583	111.79	120.747	63.9742	98.1558
30.2667	73.3213	46.1315	43.8467	53.1667	111.451	66.8896	108.68	224.386	115.99	83.2393	128.31	119.066	76.3441	171.415	55.089	46.5817	62.7611	64.955	125.734	218.801	98.8081	158.74	120.527	70.4146
30.2833	116.7	61.5217	11.3071	53.4728	111.395	74.5701	64.7913	237.98	188.438	60.2439	85.1508	171.901	46.7527	166.323	53.8317	52.7284	63.9892	59.3098	142.164	253.937	83.5653	135.531	278.747	65.0562
30.3	131.787	52.5401	73.3264	51.6663	96.7004	75.5823	162.497	201.266	111.074	59.6242	116.329	233.183	40.2154	150.225	55.5876	60.0471	59.177	58.471	155.664	188.058	96.5383	147.922	97.7859	127.125
30.3167	105.519	83.0807	71.7992	60.0659	94.0955	82.7007	110.402	148.056	99.1295	70.6569	170.723	106.94	42.8712	165.704	72.7005	60.9887	67.3251	56.2197	178.451	162.558	110.212	102.129	103.387	104.944
30.3333	131.739	87.1845	59.5636	67.2601	77.718	119.009	73.3429	149.633	104.212	66.3889	153.733	160.079	53.0742	171.487	58.6184	54.151	65.9199	56.4582	177.25	180.232	102.181	131.089	69.1976	50.9393
30.35	129.987	55.8612	98.8131	102.196	86.2869	128.171	103.301	136.18	155.419	75.1628	112.455	177.83	44.3846	150.212	53.9911	72.5883	61.7973	60.3649	195.477	179.669	83.4558	159.056	64.9859	54.5126
30.3667	113.962	64.0194	87.3252	65.5397	79.0312	81.1044	89.2977	134.873	198.585	62.7343	133.792	141.372	53.0167	164.448	52.8738	75.5573	53.9082	68.3274	119.559	244.152	71.3621	154.097	125.22	60.4148
30.3833	168.924	109.75	53.2231	63.168	93.1164	200.842	123.9	150.783	158.203	63.974	150.503	137.132	57.3937	141.612	79.6708	61.9259	65.797	70.3155	131.154	151.838	199.542	146.141	73.47	53.2309
30.4	102.277	55.8542	62.6577	69.5006	87.4709	133.73	122.986	123.207	85.6518	56.9266	147.449	162.645	48.8748	192.796	54.5811	69.4037	61.2884	53.4095	98.4538	136.116	210.885	85.4656	50.068	53.9221
30.4167	97.2745	112.167	70.9377	48.4199	113.577	71.151	113.092	100.086	83.4229	66.985	110.411	164.356	57.0188	167.71	56.5401	62.2909	46.9959	61.526	154.758	150.936	138.123	91.8027	56.3806	57.2953
30.4333	79.0498	152.176	84.3128	60.8017	96.4057	50.4797	89.347	132.293	71.1789	94.2482	96.2994	135.05	56.9661	134.565	65.4493	46.7266	54.1748	57.0613	182.277	238.981	230.745	112.388	54.0051	56.3031
30.45	65.7014	140.134	85.4169	49.5531	90.5854	53.892	86.8263	130.45	57.6806	64.71	111.125	156.866	61.2766	202.836	66.3941	50.6444	55.944	58.6802	139.748	264.151	206.503	77.0324	60.334	54.3537
30.4667	78.7132	93.8717	115.096	73.8045	90.6053	53.0352	105.925	121.258	53.6599	64.0134	100.476	179.351	53.7276	177.805	62.1047	54.4088	55.5054	52.2927	126.702	127.41	182.378	104.531	69.3423	54.6861
30.4833	83.4703	101.451	123.121	84.347	102.371	55.9507	123.095	114.024	69.7918	61.7181	217.383	144.669	55.6002	183.633	80.7755	57.0823	65.3467	54.7247	144.193	72.1423	151.426	82.9286	89.92	59.6314
30.5	83.7323	64.1887	52.7241	61.351	97.222	52.3361	131.678	113.74	70.0377	58.0989	161.304	151.706	48.1445	187.171	84.5906	54.0867	52.8506	72.0492	180.122	20.5364	137.461	111.157	52.1832	53.6476
30.5167	127.988	161.116	61.7164	64.3681	99.8349	58.7969	112.24	106.613	87.9991	61.1404	119.392	102.164	48.8341	184.383	84.5997	52.9814	65.4099	76.9641	158.488	5.74499	127.489	134.562	51.0784	57.8785
30.5333	81.8978	109.001	54.9776	61.6731	93.5888	90.2062	73.7153	112.773	134.501	65.0679	145.214	92.0431	43.776	141.846	63.7753	55.8042	62.1239	73.9005	198.389	86.2672	148.232	73.3362	54.0238	55.7696
30.55	73.5865	66.8182	51.8165	71.9124	111.728	55.8532	99.8121	159.542	146.984	71.0968	119.498	123.667	51.7216	150.775	85.3392	56.8322	55.2679	63.6699	202.523	195.104	73.2668	56.3598	57.5237	57.4102
30.5667	64.8439	54.1707	65.5163	54.0545	89.411	86.0838	90.2988	143.699	156.378	67.9516	126.911	135.299	64.8304	121.48	63.4469	65.0304	67.4801	58.7361	113.8	221.43	77.6807	81.634	62.2685	134.036
30.5833	88.1638	52.9991	65.507	59.3076	93.3356	54.0951	116.957	134.968	175.522	72.1609	113.172	162.124	119.191	165.969	56.0138	65.4075	59.1441	55.8879	217.875	144.123	82.0528	116.193	52.3694	110.206
30.6	76.0387	94.8712	76.2157	65.5527	86.748	75.4246	60.2208	142.57	117.377	66.0887	154.542	191.057	93.3296	185	54.2604	55.609	54.7975	61.4533	201.81	134.125	157.144	91.9	84.8517	57.6382
30.6167	65.1929	97.3347	61.8316	65.8729	122.674	64.7428	71.3333	177.942	274.314	62.9607	115.921	146.179	105.475	145.678	70.9121	49.9484	56.5977	56.7523	192.133	218.951	122.202	113.267	61.4046	75.6375
30.6333	81.3528	46.643	74.2097	50.6365	112.182	90.4674	95.8859	169.714	272.049	56.9787	108.914	55.9121	77.1858	173.156	67.46	70.1474	56.3935	51.9126	192.979	190.989	173.531	139.742	138.574	73.0818
30.65	79.4895	59.9544	59.4881	53.0922	74.6943	87.7853	87.38	230.909	267.095	63.5818	110.547	62.6371	82.272	148.505	138.814	49.3817	55.7298	65.0517	180.334	179.067	71.1195	142.329	98.5359	60.4048
30.6667	132.88	71.3741	92.8629	55.7309	95.7588	53.6675	103.354	168.599	184.21	57.0776	127.157	79.8506	57.8797	179.2	149.652	49.6067	60.5098	53.6474	111.449	266.588	154.749	98.6927	61.6363	59.9848
30.6833	93.4917	85.337	137.029	59.9182	82.9143	57.1962	102.686	137.047	150.008	67.4477	98.0732	138.439	63.5186	161.212	78.8118	59.9682	66.2281	51.6997	197.483	210.236	203.921	62.4374	49.626	104.536
30.7	120.059	94.5914	115.912	58.7945	85.2126	67.5705	122.723	114.711	154.886	50.3804	135.011	164.133	59.6158	190.539	81.8335	51.5752	55.5804	59.981	146.826	56.2597	199.016	69.6776	53.3113	61.7054
30.7167	67.0558	66.4377	55.3784	52.6515	93.6087	56.6302	130.562	142.903	118.611	59.5011	153.827	176.12	59.6517	192.554	57.4528	80.0301	52.3786	54.3488	191.071	170.168	149.928	113.897	67.0715	58.5624
30.7333	69.0686	129.99	66.9426	48.316	67.2844	55.2462	103.402	123.007	139.882	54.3251	119.586	132.919	56.9319	185.74	57.1619	53.3836	56.8854	108.666	176.286	181.754	134.864	77.6639	56.6433	56.0194
30.75	125.36	86.6118	62.2858	53.7343	76.4727	62.1083	102.484	74.2505	118.413	62.0478	171.793	82.517	51.9246	213.141	56.1823	59.2704	54.4586	59.0928	223.544	130.009	139.321	77.7615	115.384	53.2391
30.7667	130.709	59.437	76.7436	130.009	99.0556	108.222	96.8961	194.271	127.503	55.3615	138.792	83.1779	61.82	179.669	62.4944	55.1422	62.2886	60.1464	144.008	150.584	89.9838	121.503	270.185	63.5518
30.7833	87.7492	57.2069	165.266	89.4065	70.2509	65.2742	96.95	133.751	111.706	52.4941	124.869	102.736	43.1054	212.677	57.7051	63.5628	62.1396	56.3469	188.088	222.197	136.557	103.198	80.5745	56.3222
30.8	67.0214	58	73.7317	76.9343	76.4575	66.6409	118.572	112.574	99.0582	53.2282	113.255	117.844	54.0204	160.377	51.6497	64.8475	57.2788	58.1151	190.79	189.583	117.415	95.8293	80.4261	62.8578
30.8167	74.4679	65.5151		64.3652	91.9478	71.8858	111.595	164.888	190.659	58.376	78.0554	110.221	56.8575	218.376	71.3067	62.9121	63.2193	67.2961	153.378	10.939	116.397	124.984	79.5978	57.5082
30.8333	66.0547	58.7044		59.3116	71.9463	68.5909	155.272	103.878	196.443	64.4993	126.898	121.891	52.9992	137.618	88.7223	59.0963	57.9315	67.0574	190.033		105.94	85.7231	56.629	68.1811
30.85	85.6367	67.6049		96.2996	95.5609	86.674	120.103	114.568	192.808	58.2222	168.674	182.798	57.2416	157.764	53.7096	62.3316	54.3498	55.7631	173.439	163.321	94.5844	134.027	51.7183	85.0218
30.8667	99.9385	63.2405		69.2788	98.2135	153.272	128.691	98.0972	181.969	56.2598	159.857	142.111	52.5895	171.609	51.298	56.7968	59.1516	55.3096	179.038	269.707	72.2897	162.115	47.3888	99.1263
30.8833	87.3398	148.927		54.0428	109.742	87.1084	83.0339	83.111	151.043	57.6749	119.401	147.366	56.66	183.066	56.728	58.4299	60.0359	51.6295	159.467	212.862	71.5286	144.398	64.9158	58.4502
30.9	95.0727	66.9713	58.9189	87.2101	89.6645	52.5757	85.1377	91.4571	164.527	61.6713	159.597	96.6359	73.1363	172.442	59.5711	52.5934	63.5922	55.2767	143.785	165.135	97.7194	120.758	103.708	52.1935
30.9167	99.1264	56.0613	86.3337	58.5019	77.1005	113.96	141.036	103.191	185.924	63.3332	124.937	129.747	92.4617	137.01	57.7938	71.2298	58.9598	60.5716	185.317	164.769	208.627	110.879	106.751	60.7457
30.9333	110.053	52.892	81.7232	61.7439	87.2886	61.6166	89.8526	83.7152	122.366	57.6643	123.72	146.155	91.0294	124.06	59.3433	58.2992	61.3431	63.8244	163.339	235.748	222.971	115.053	78.685	61.2158
30.95	113.022	55.768	65.6816	61.7816	86.7362	80.1096	131.605	104.84	139.688	53.9594	107.66	159.476	62.6218	147.63	62.4674	49.8145	58.9311	49.7753	187.713	188.279	239.067	108.935	59.2193	54.1592
30.9667	67.6346	60.8895	63.2361	106.536	136.387	71.0328	106.48	123.46	128.666	48.7567	135.112	125.98	56.7639	96.2289	56.388	55.9724	54.0995	55.7736	179.313	143.24	215.086	163.316	62.5555	57.2319
30.9833	69.7931	54.3269	76.8675	70.2648	91.243	80.4269	133.655	97.3979	81.2385	63.3687	128.184	160.012	60.9684	149.876	82.897	72.6308	60.019	59	193.674	14.6565	191.384	86.6787	66.9811	56.9766
31	66.4568	65.068	67.752	137.238	84.1539	78.4545	112.512	102.716	69.5364	58.8186	142.039	123.239	57.583	126.225	76.7546	67.9606	57.1074	60.5434	159.05	11.7474	86.7099	86.336	75.8932	55.7365
31.0167	95.8448	73.2089	70.6259	51.7867	91.0379	61.4714	149.427	103.278	102.626	69.7713	105.727	160.366	44.9136	92.4931	62.3237	71.6685	55.5709	59.9643	198.924	5.67455	93.5401	99.5056	59.4563	53.9231
31.0333	66.5363	83.6786	59.2743	58.0385	87.6771	57.4749	124.047	176.815	110.521	68.1067	67.7687	202.671	58.4033	128.474	59.3445	114.525	57.3601	50.0573	226.74		190.883	159.201	59.9389	59.0742
31.05	77.5536	80.6869	80.3642	55.9935	74.8286	56.9711	141.115	229.947	106.319	69.2615	144.466	111.259	44.9791	82.4522	110.429	84.119	57.2459	56.4735	202.76		194.047	142.963	189.09	58.41
31.0667	110.762	61.72	113.305	69.9481	68.7843	55.4952	107.987	142.373	77.8314	69.7862	112.932	120.706	52.8756	97.223	127.649	86.5869	63.0429	56.9564	225.867		170.419	120.549	168.608	64.6403
31.0833	99.1244	112.811	110.977	67.291	74.811	70.1632	75.5776	160.319	49.8188	75.4905	117.39	89.7922	60.5566	104.125	63.9444	78.4189	59.1856	53.8514	191.237	63.3141	156.772	110.942	74.1495	52.092
31.1	71.4973	54.4173	184.431	48.4966	103.409	70.1406	132.108	140.167	77.948	65.8842	104.967	93.8864	63.818	114.506	69.481	74.1948	56.1763	55.9562	184.369	225.055	207.11	82.7447	87.0072	58.7386
31.1167	61.3387	51.6317	147.651	89.6491	85.2841	58.4333	183.659	148.583	142.897	70.8754	102.198	103.887	102.215	98.7068	61.9812	72.7098	83.0974	58.3282	203.28	248.573	106.016	93.7461	60.5588	80.9342
31.1333	73.1	61.3441	123.493	108.631	78.3063	68.4544	115.776	138.519	96.4899	72.2379	112.055	114.856	85.1447	90.9947	62.6258	72.476	71.1635	64.1199	195.215	243.219	236.996	86.5794	69.2272	57.2231
31.15	91.6446	128.965	95.6702	99.6858	72.5532	74.6416	92.4063	133.043	90.3362	79.104	114.501	143.325	56.772	76.653	100.995	82.5354	59.4295	66.8951	170.178	240.817	117.079	87.9943	61.9511	56.9739
31.1667	111.078	78.8468	57.2664	117.204	88.6738	63.3535	91.5391	122.573	103.223	80.2044	109.065	107.177	58.2943	83.1008	62.8639	71.3546	59.9047	71.1632	172.272	232.521	115.765	85.9013	45.4122	54.2193
31.1833	139.203	50.6494	70.4105	218.87	90.7701	95.3723	131.42	84.7485	100.034	86.7644	141.503	149.041	62.4619	82.7106	63.148	76.8322	59.2691	55.0607	168.063	243.271	121.991	67.475	83.5183	59.7251
31.2	90.1312	50.3764	56.9109	108.326	84.0041	141.605	143.938	110.152	75.647	68.5116	145.807	130.316	59.5321	76.4597	58.1971	59.5635	57.2866	67.7384	112.476	155.569	167.125	68.8375	63.6577	59.0005
31.2167	89.5532	83.3236	61.9758	72.7576	83.4787	135.343	116.75	143.347	79.5177	67.3964	113.31	133.357	74.6324	56.9215	60.8207	73.7852	53.6331	78.9214	132.704	344.775	211.641	81.416	62.3761	57.7705
31.2333	111.733	77.7225	71.6329	78.3442	91.0723	142.841	116.508	146.295	78.9098	74.6453	143.082	160.653	70.4785	55.7595	80.3669	73.2195	60.7017	45.9381	177.279	25.9759	92.4607	100.883	54.631	52.7723
31.25	68.8799	89.6131	80.4196	112.263	93.2134	59.5384	103.265	115.26	68.2347	78.4966	114.699	154.998	51.016	83.3443	119.362	46.535	74.1188	95.9949	184.62	1.30226	108.126	121.587	56.1584	54.6106
31.2667	67.3575	84.4527	66.3059	55.4897	93.8854	61.3182	110.977	144.131	61.5242	83.5451	118.888	136.457	63.1257	57.104	56.507	74.6442	60.8007	55.3733	190.313		107.952	131.003	56.6959	73.9359
31.2833	61.158	56.0379	85.41	66.693	100.291	61.3183	108.689	170.219	117.832	94.6393	112.352	180.543	67.1661	78.9955	56.911	68.6952	73.942	73.8391	235.617		168.508	125.19	55.0611	56.8772
31.3	61.7985	84.5472	62.1958	64.3101	106.203	76.198	146.763	211.767	66.1384	96.7526	131.112	90.4797	70.7039	123.056	88.2534	80.6007	56.4467	53.9451	204.972	38.5369	75.1001	83.9507	56.3294	73.074
31.3167	92.3024	140.479	61.0888	68.6708	87.345	52.2659	151.391	211.248	55.2242	103.504	119.346	127.901	120.28	79.1979	60.149	74.7657	55.6458	52.5924	214.225	143.563	50.4405	155.5	65.4671	133.095
31.3333	64.6588	63.506	52.0159	70.8151	90.8664	54.929	154.129	198.881	140.247	76.145	171.266	134.555	56.2662	79.8567	78.2027	60.7271	73.9237	69.2555	217.073	143.185	58.068	97.8135	65.178	77.8348
31.35	91.9205	59.3612	55.0516	96.2527	83.0803	55.8758	180.116	160.045	139.574	79.9958	100.483	152.059	60.5304	104.779	84.1723	62.8468	70.0711	86.4571	161.982	134.162	75.5305	85.1868	61.5811	64.5856
31.3667	64.2177	81.0823	65.6031	79.9739	139.965	78.8627	170.862	135.724	137.724	73.8256	132.858	173.415	58.4948	72.3128	65.0889	81.3435	62.3658	56.9983	204.995	210.637	188.549	58.2149	57.5546	107.812
31.3833	88.3116	56.9379	87.3244	61.4763	78.8739	99.5687	174.464	139.948	143.538	71.9756	103.698	174.574	60.1094	56.1045	92.9944	69.5771	47.5357	55.01	254.398	133.226	172.215	43.604	60.571	72.4399
31.4	78.2044	66.5394	114.557	66.1987	72.4072	132.189	109.247	122.243	124.125	71.0803	137.726	101.936	63.1745	60.6784	57.5399	75.6362	46.2761	51.7015	208.143	85.8647	204.645	66.8912	69.0878	54.1782
31.4167	103.807	54.3347	128.397	71	77.1478	122.499	170.585	119.584	81.8701	69.8829	123.969	148.788	55.6318	110.006	57.4875	54.1437	50.314	55.844	125.057	164.083	218.731	45.3106	54.7315	67.9643
31.4333	76.0387	64.236	87.1938	68.5544	74.0779	78.8012	158.051	123.093	96.3943	57.9568	126.92	129.344	54.9879	73.3655	61.9394	47.2252	54.2047	59.8258	215.313	115.944	117.268	144.866	71.722	83.3447
31.45	71.6802	101.058	56.2476	69.261	84.4119	59.4517	166.965	108.653	71.7564	69.3606	139.794	195.403	59.2488	70.0324	68.2468	91.9077	57.8828	70.2332	209.167	2.41548	87.0318	124.015	87.2267	69.4602
31.4667	78.3318	92.5996	57.5549	77.3554	76.7093	96.373	156.312	166.36	115.698	64.6687	144.898	97.4824	58.4444	58.8484	61.7959	92.5759	59.4352	62.6723	115.038		185.869	5.20081	77.9201	60.1862
31.4833	66.8242	160.458	56.1706	104.944	72.3754	53.8702	159.754	148.818	136.911	89.4843	119.774	118.996	54.8473	97.64	70.3837	78.3324	62.1963	64.4735	105.262		213.297		66.1921	98.2899
31.5	86.297	173.072	57.3228	141.772	83.8887	59.1319	158.878	209.298	118.865	62.615	132.739	57.816	72.4482	83.3039	52.1505	91.3834	61.3513	53.2878	162.727	1.87874	154.022	102.291	57.6598	78.6119
31.5167	71.3328	148.337	58.8898	56.8255	79.5548	54.1206	122.296	203.413	147.388	60.9136	154.694	141.51	114.023	82.6639	54.5418	85.5424	70.6752	53.7741	172.445	17.1889	154.423	113.787	61.1749	87.6082
31.5333	69.1471	86.9235	57.8512	55.0643	80.6705	92.7586	152.788	154.044	158.637	77.8627	114.701	55.6071	130.333	57.8115	58.2188	78.5241	58.5992	53.0382	175.228	78.672	112.217	170.889	58.09	94.135
31.55	69.1109	144.97	62.432	58.1167	93.3717	89.1758	101.048	123.31	135.986	82.8972	140.116	65.7869	56.8776	103.486	63.3082	64.0394	67.0123	55.0194	184.585	96.4467	115.205	90.1243	62.5774	80.4295
31.5667	74.7117	67.8755	58.4272	72.3003	95.6324	122.496	147.732	137.76	137.655	79.7293	164.603	116.168	60.4917	73.9306	56.3426	89.7884	52.4557	67.6311	212.295	240.334	124.104	159.614	83.8419	93.79
31.5833	60.9536	64.9057	55.4372	62.4802	78.8845	70.7382	101.538	135.337	139.488	66.8276	95.3536	165.556	56.4473	70.9343	54.5704	66.7865	69.6024	55.8385	208.018	240.195	123.896	136.71	60.1412	95.1406
31.6	73.4737	71.3243	74.1058	55.8009	86.649	61.8675	122.465	114.468	126.643	65.3082	145.252	136.191	62.6285	69.5606	64.2131	60.876	73.7758	61.2699	230.589	144.209	127.41	89.1117	58.4806	90.6096
31.6167	128.395	102.322	70.7468	39.4897	79.0118	57.3113	127.08	121.755	111.058	66.8315	134.635	96.252	63.7044	67.2102	55.6507	66.8792	56.018	58.0524	171.451	152.947	131.696	131.997	54.5267	138.954
31.6333	152.541	78.0013	69.7578	54.7873	82.2385	55.7545	72.8658	146.419	99.5734	64.5522	118.947	77.0602	58.1111	56.4125	59.3397	70.2681	64.9541	53.7774	174.129	132.613	132.73	176.07	84.6299	143.1
31.65	72.2335	54.0212	67.995	56.6673	89.9134	54.5097	79.5658	210.339	100.347	62.4646	155.603	106.158	62.5786	57.6615	56.6265	49.8984	58.9091	56.4933	159.119	135.12	134.447	147.618	74.9243	70.01
31.6667	92.945	53.3211	55.087	75.7663	91.097	52.6074	116.31	172.313	67.3603	49.1329	118.798	205.365	56.0682	69.0516	94.0274	65.3921	53.4294	59.4954	156.324	184.874	107.202	102.569	112.247	70.3236
31.6833	70.0717	57.351	75.001	55.7141	84.8169	66.1826	145.631	177.133	64.2763	60.2427	101.619	141.315	51.4951	89.8529	101.17	70.289	50.1286	54.4133	184.164	138.386	55.9445	123.091	74.951	63.177
31.7	87.9936	51.0929	65.0983	56.0575	109.505	105.168	167.299	144.945	76.3217	68.0617	112.928	208.094	64.4621	56.8701	127.918	52.9589	59.0505	53.5059	204.595	96.0312	107.282	36.6608	77.5251	82.4036
31.7167	61.1418	74.6619	74.8155	55.1774	86.7031	55.2618	124.932	149.544	78.2567	70.5085	152.437	162.343	57.7713	62.3799	88.1248	68.2708	57.0865	51.4873	126.396	149.175	230.325	76.055	113.774	63.6785
31.7333	85.4183	90.8286	91.9592	63.4368	100.155	77.2848	77.4056	127.62	71.0535	123.134	207.355	149.192	56.575	103.99	77.9172	61.798	63.1755	74.9762	169.632	94.0764	149.25	43.5665	68.4803	62.915
31.75	135.707	54.5325	82.4787	64.1756	93.179	58.7716	77.3628	120.75	73.3471	86.7882	153.014	126.965	71.2541	70.3452	70.6336	61.7277	56.5206	53.5512	150.186	220.671	112.937	56.6144	64.4874	93.0116
31.7667	105.085	63.0718	79.7593	65.2819	135.706	51.7232	82.7439	145.451	70.6518	61.8593	83.9988	83.8975	58.4202	77.6169	54.3146	68.719	48.8381	47.7953	177.307	225.342	94.702	51.8273	65.6658	78.1616
31.7833	62.9821	69.421	80.1853	126.094	76.3213	55.4091	87.5202	123.034	121.265	82.8408	156.458	146.16	60.5584	73.7204	57.5899	63.337	120.046	53.2523	180.667	246.54	166.193	100.088	54.7749	70.2026
31.8	60.1172	54.1392	78.3373	71.5328	81.95	105.994	86.1029	168.64	142.836	95.5178	145.109	163.852	58.8042	86.4	54.7989	67.711	61.947	49.7412	198.478	286.67	143.147	131.234	88.7578	92.6982
31.8167	63.659	65.809	66.4926	50.6544	70.7584	77.418	79.5506	185.111	105.832	132.87	141.68	193.116	61.2066	91.8522	68.7295	79.1816	47.613	66.632	246.654	294.197	140.06	114.727	54.1303	60.4956
31.8333	80.7568	66.2836	58.203	55.3353	86.5609	55.1297	72.0579	154.919	84.9812	92.0763	131.197	150.78	57.6588	68.5008	72.639	83.2566	63.3783	63.5491	141.54	182.289	162.153	127.83	70.9149	124.135
31.85	63.3638	106.261	51.895	57.2971	106.123	59.217	164.721	130.858	78.7645	45.1976	107.391	152.191	57.9049	113.39	57.4437	63.8883	63.9484	67.637	194.533	54.4659	168.659	69.9349	83.2333	50.8785
31.8667	91.3393	57.0942	50.0303	51.5835	75.5119	76.9827	141.485	124.795	86.7458	50.199	137.752	186.686	57.2372	112.914	51.6233	65.8237	68.8832	56.7023	211.044	7.25081	55.576	82.455	64.794	57.374
31.8833	79.5392	70.9555	57.4073	65.9808	83.1851	59.2892	127.499	139.892	80.8049	63.3895	98.6322	181.037	57.9083	63.6628	93.2865	55.6349	58.3573	64.0418	280.551	39.9557	57.8933	72.6591	55.0177	58.9542
31.9	61.7508	57.3303	59.1817	101.5	113.41	97.0948	141.658	148.838	82.5943	76.4386	156.382	189.524	59.932	59.247	73.5632	78.3161	59.8645	58.2819	186.17	63.5101	53.534	70.3129	86.6915	55.4996
31.9167	91.8752	100.006	58.0477	56.3229	89.1408	96.6071	169.189	215.786	75.9533	58.9148	145.275	101.512	56.1512	68.5255	68.833	67.6141	58.5205	60.2841	189.316	141.346	52.8458	97.0422	77.5792	53.5718
31.9333	83.0523	71.5736	62.7254	63.3081	85.5936	53.8537	176.921	294.466	153.204	56.9884	108.212	93.5232	60.299	71.1514	57.8	72.2174	62.099	53.4281	187.794	174.954	76.889	75.9216	65.573	91.2378
31.95	84.2091	90.7119	75.5781	68.7899	82.9366	54.1134	172.852	243.074	96.252	61.9289	125.463	105.315	59.9646	67.7649	68.1214	78.3756	55.4599	69.2839	247.379	183.569	152.773	93.8706	58.0007	83.3777
31.9667	66.59	137.51	96.5436	64.5168	86.5993	57.3785	99.2361	142.091	84.6833	57.5494	95.2985	143.551	56.3781	122.393	74.1086	64.4039	65.2611	64.1635	174.346	256.853	120.603	100.782	56.3397	103.214
31.9833	84.3696	107.035	56.5507	113.342	87.5724	57.5824	113.312	132.8	80.721	64.1919	114.167	127.872	57.5748	109.554	62.1037	64.5278	62.3471	58.0433	129.997	197.649	168.91	68.6328	46.3086	106.274
32	118.544	68.8402	71.5969	81.8333	164.692	166.284	117.253	116.949	157.78	118.575	127.822	240.598	65.3073	110.601	87.3298	100.833	119.569	91.2506	258.958	208.215	111.069	193.046	218.803	106.866
32.0167	105.44	83.6189	127.76	111.445	183.629	79.8234	118.064	186.584	148.721	97.9779	159.329	124.317	98.6857	123.471	109.186	105.61	79.8874	101.862	256.641	110.726	279.685	191.519	147.045	90.1507
32.0333	95.2196	71.9757	83.3118	68.4372	171.497	68.6731	175.21	216.006	207.85	116.524	155.706	133.731	74.2853	157.398	137.639	93.4169	89.2141	106.985	288.229	118.812	204.718	104.487	159.746	92.0742
32.05	96.5764	68.7657	121.447	60.5599	141.526	67.2898	92.4685	208.685	225.428	90.8825	187.802	226.479	57.1114	200.353	136.289	72.4113	88.8925	103.365	221.002	14.6445	180.975	128.889	154.431	97.2957
32.0667	77.3725	82.4327	87.6956	55.3271	144.61	61.5694	80.5623	230.337	207.745	80.2964	292.449	195.351	71.7767	279.314	194.944	100.728	80.0465	85.5459	211.9	182.843	230.681	99.7899	147.483	57.6
32.0833	96.1218	120.641	99.5747	79.2098	159.827	64.0364	76.1921	237.536	166.984	85.6407	318.786	194.638	108.97	281.426	207.16	112.652	92.4742	87.4384	207.76	249.829	225.721	83.5331	158.948	98.4208
32.1	100.513	122.727	95.2117	71.3559	116.827	63.988	94.18	221.047	236.283	101.248	175.942	172.174	80.2815	230.999	192.074	97.9752	132.542	119.119	245.57	99.4587	201.903	62.6937	168.14	79.9918
32.1167	122.755	115.916	88.044	80.5109	127.784	67.0655	97.5808	183.326	179.409	106.992	158.117	151.567	88.0634	279.11	208.171	94.2446	135.149	134.506	266.307	264.985	286.438	59.0229	151.872	101.377
32.1333	108.442	118.243	100.073	76.431	159.128	105.1	110.022	230.433	190.237	136.333	205.127	166.141	94.7995	298.378	223.993	104.721	140.819	99.9005	294.103	355.705	223.823	70.9294	199.28	116.154
32.15	123.229	145.665	112.863	69.7541	138.863	115.75	135.196	236.259	203.094	110.817	105.765	189.659	158.712	278.855	225.13	79.9774	145.418	144.669	299.075	283.275	189.485	103.382	134.474	89.3442
32.1667	139.372	165.723	98.1657	91.6127	154.51	95.7287	187.971	259.917	221.88	83.5608	171.895	151.566	210.226	241.314	221.037	113.428	115.037	260.562	274.549	325.007	237.117	80.8565	145.804	108.201
32.1833	111.014	202.101	95.0565	86.4536	116.04	84.5995	169.537	216.801	232.274	105.604	120.818	189.496	158.463	247.236	213.54	129.775	181.193	256.242	269.706	362.745	297.39	111.848	170.082	121.99
32.2	171.232	140.998	120.335	74.3498	166.076	155.604	158.998	113.348	239.077	102.87	173.969	135.008	225.565	236.508	234.223	162.108	206.165	287.7	306.557	228.744	244.197	98.5219	169.545	129.287
32.2167	162.838	216.592	116.735	93.6176	152.495	150.858	148.608	207.692	251.83	104.401	259.126	197.952	208.23	210.207	195.098	164.605	216.562	227.73	307.768	344.413	309.413	92.6385	175.498	174.976
32.2333	152.122	159.386	159.964	104.528	153.729	133.98	166.503	233.653	210.539	102.306	281.209	166.346	237.402	208.184	170.402	213.673	246.677	282.52	290.419	372.934	301.923	96.0086	166.305	125.008
32.25	150.773	191.909	153.977	104.811	171.253	159.386	201.419	193.042	258.609	104.411	259.228	143.008	172.971	229.22	220.859	220.614	299.895	266.789	342.41	374.236	307.51	110.167	166.447	150.12
32.2667	195.875	203.03	139.519	97.123	209.273	147.848	212.573	141.277	204.63	130.129	240.355	137.789	206.76	210.432	202.354	244.867	220.741	506.057	354.91	374.153	306.708	128.197	183.062	182.262
32.2833	203.004	241.236	140.516	79.8475	198.024	199.377	222.032	127.511	245.101	129.812	301.622	140.672	226.779	302.063	161.293	229.754	234.343	370.582	336.518	398.515	287.96	126.037	155.096	137.947
32.3	161.926	213.433	192.952	109.661	216.199	166.623	256.835	156.697	238.415	178.009	341.369	171.949	240.729	327.359	235.788	200.8	247.892	622.351	328.009	394.434	297.745	139.639	203.409	137.687
32.3167	189.444	227.4	144.328	130.74	186.722	158.799	244.882	150.355	284.98	208.269	359.399	223.083	252.53	366.207	225.366	245.301	370.108	527.917	346.411	393.572	343.389	140.027	217.179	179.727
32.3333	192.349	296.237	170.272	139.427	136.133	207.178	270.324	327.22	284.975	174.842	257.789	216.209	326.522	291.573	219.372	251.084	449.964	846.524	365.189	429.146	242.262	211.199	159.01	173.8
32.35	224.317	228.712	182.528	121.381	178.356	178.876	323.362	243.803	285.375	216.995	337.186	190.598	310.723	261.887	243.102	282.258	330.505	450.623	345.857	451.778	248.971	210.158	134.129	174.786
32.3667	250.717	249.832	169.57	116.251	193.3	177.216	267.704	314.144	306.667	203.678	312.243	241.668	305.574	328.674	219.484	322.131	373.18	395.964	320.16	383.907	406.239	228.697	179.468	173.103
32.3833	186.712	283.235	186.671	104.416	200.201	153.173	259.69	307.188	371.551	187.427	299.603	259.075	349.494	380.495	309.63	329.377	448.717	482.656	437.819	451.94	366.074	156.69	166.637	147.851
32.4	185.952	247.925	182.118	118.067	170.898	189.446	182.948	254.514	377.921	219.569	337.296	208.139	322.082	439.208	364.045	169.886	549.281	514.958	459.348	423.405	416.35	157.315	193.114	134.175
32.4167	192.407	286.861	203.148	144.804	174.006	187.789	192.79	258.895	380.464	156.137	315.357	253.218	294.806	454.413	392.031	177.693	507.079	478.34	460.147	430.95	449.531	249.86	203.602	129.626
32.4333	186.982	262.673	220.057	156.363	185.238	182.159	235.596	241.025	335.764	194.875	334.154	288.991	347.119	408.985	398.214	217.108	452.981	540.821	534.683	424.413	398.754	166.078	224.836	118.744
32.45	230.284	269.89	190.076	77.122	219.189	164.762	315.572	275.13	391.407	230.581	423.04	322.886	322.405	416.415	397.224	201.861	395.789	645.978	498.977	411.693	501.356	202.178	232.082	129.849
32.4667	222.966	337.207	175.653	89.3591	194.469	209.921	199.929	291.821	388.531	196.71	391.059	350.268	338.696	365.746	254.641	187.656	357.958	797.259	484.575	427.482	557.453	270.507	236.416	254.184
32.4833	175.459	471.257	231.32	92.0637	197.345	189.288	223.927	161.101	518.114	207.971	384.047	287.324	381.001	494.725	282.276	350.34	407.62	796.727	515.285	405.822	498.874	243.227	202.594	292.573
32.5	145.709	368.7	187.573	107.544	194.033	203.579	224.354	295.275	458.366	188.742	349.077	315.764	422.025	503.488	325.059	295.073	375.862	977.798	510.092	453.472	547.391	195.508	148.738	319.409
32.5167	184.033	444.178	205.886	113.505	200.248	231.755	276.825	233.955	386.638	144.233	333.872	314.748	549.023	469.051	339.589	250.496	454.62	846.728	586.071	449.845	570.189	216.992	221.065	273.514
32.5333	206.155	364.923	179.199	107.883	186.413	251.188	288.118	291.296	403.875	168.301	339.481	345.391	567.889	487.395	458.335	260.17	409.225	970.367	632.279	467.712	603.777	247.111	142.269	179.57
32.55	225.583	412.666	193.323	130.867	292.365	251.646	238.997	320.137	422.246	208.127	232.953	446.12	475.435	564.156	471.252	198.666	491.455	989.413	675.573	422.539	478.504	276.269	187.582	285.304
32.5667	206.353	365.805	187.532	162.311	212.848	207.371	270.662	302.083	556.577	233.182	320.838	247.556	610.733	467.443	507.445	323.338	479.726	1098.39	647.816	365.139	518.001	145.923	196.495	366.846
32.5833	202.049	512.557	202.654	147.24	282.54	223.263	326.677	292.207	523.008	240.358	357.413	252.158	588.162	549.142	465.471	359.716	747.744	1051.3	570.516	420.017	464.708	281.896	200.466	369.367
32.6	186.159	650.056	190.818	122.441	188.742	177.837	286.612	261.465	502.361	320.123	357.912	263.391	553.141	431.13	290.693	387.285	650.216	1062.65	618.825	331.045	528.582	215.024	200.352	270.033
32.6167	219.263	636.821	185.123	94.9717	251.544	189.363	302.49	280.719	525.163	305.834	566.782	301.201	685.769	621.208	229.302	297.773	549.91	1085.7	673.298	323.706	596.724	198.791	224.707	305.214
32.6333	216.032	568.555	213.421	139.77	219.476	179.54	278.234	287.839	508.232	248.531	295.815	351.74	667.518	569.362	265.995	334.089	627.821	920.901	755.42	403.684	601.999	149.943	223.26	254.705
32.65	222.484	456.579	188.773	104.681	193.592	151.98	310.031	254.462	612.898	188.659	408.018	313.737	451.334	647.995	374.059	412.501	730.904	742.157	816.822	398.611	609.883	220.392	217.113	220.562
32.6667	195.894	561.88	204.42	106.396	267.013	195.363	360.945	301.82	558.536	239.021	496.719	402.887	549.207	774.969	371.553	534.105	719.587	997.019	813.089	307.031	511.065	266	256.418	251.888
32.6833	233.216	693.322	165.9	72.2426	364.251	197.502	320.358	243.318	483.013	188.104	344.077	371.717	695.676	715.489	351.903	447.7	615.504	701.211	193.971	408.873	603.573	214.787	249.945	220.261
32.7	187.786	681.7	205.675	81.4575	247.764	212.365	274.611	257.014	508.576	184.643	265.148	328.527	490.204	658.91	270.782	491.432	666.116	822.689	220.762	279.735	602.151	204.201	236.458	275.612
32.7167	208.458	536.406	166.743	82.1302	191.758	169.05	417.014	276.479	492.816	236.408	365.038	335.061	602.971	716.097	227.994	410.505	704.174	922.657	405.846	316.691	562.24	200.804	291.09	192.207
32.7333	194.337	806.29	189.495	81.2752	163.094	173.253	434.921	267.944	535.095	248.78	363.375	328.637	533.062	606.158	215.011	464.518	511.838	989.63	426.702	295.047	598.626	171.936	249.096	292.74
32.75	184.74	708.245	172.61	110.473	314.188	215.088	490.889	311.937	456.732	256.444	290.355	315.906	604.259	281.036	291.336	448.029	230.718	639.899	537.612	323.241	599.256	143.106	302.656	301.194
32.7667	194.014	513.717	179.096	57.4571	257.493	171.403	406.303	284.401	492.542	218.207	576.236	251.299	419.35	730.047	299.789	413.544	220.738	899.361	531.202	378.25	680.348	113.944	315.449	390.259
32.7833	239.665	621.159	178.191	58.294	347.324	162.021	470.944	312.095	504.053	182.17	441.401	265.927	473.249	775.033	298.044	396.024	242.031	837.227	483.783	356.998	789.981	176.817	315.342	361.528
32.8	219.302	562.704	184.811	56.864	271.4	156.884	451.484	269.821	517.921	186.211	577.35	276.953	600.176	630.38	306.465	476.011	374.177	757.448	576.717	384.056	794.889	169.612	322.753	192.548
32.8167	164.413	582.261	169.906	70.5866	450.024	178.389	402.189	322.121	383.891	222.736	382.538	268.287	659.86	605.305	377.979	497.244	225.678	342.314	512.46	431.586	918.685	201.257	291.742	243.183
32.8333	186.746	616.82	171.508	58.0162	296.849	238.658	483.081	301.494	542.711	209.938	429.943	289.512	533.559	646.875	360.263	483.76	311.288	473.632	529.853	400.288	701.349	243.882	307.504	318.293
32.85	176.164	558.5	165.944	78.7644	310.126	222.004	499.37	268.017	535.422	185.26	468.444	361.647	468.313	360.33	293.193	468.413	328.264	652.347	520.704	416.071	743.457	268.21	273.598	282.639
32.8667	194.935	557.058	157.694	108.541	178.84	239.54	535.568	261.645	347.952	148.174	354.939	333.041	523.695	504.64	291.993	524.925	474.978	761.792	565.789	430.748	758.312	282.481	232.76	274.418
32.8833	132.736	404.426	158.091	109.979	246.782	242.812	537.436	305.72	470.753	172.665	109.168	315.217	493.382	365.31	309.047	504.852	518.108	192.026	650.368	399.575	632.72	251.94	189.414	304.835
32.9	166.977	523.573	159.183	133.57	294.24	276.925	550.664	317.53	402.58	145.041	331.673	255.794	478.823	353.355	281.462	474	421.981	325.905	491.244	431.039	686.978	219.39	197.469	335.966
32.9167	156.41	459.279	145.63	76.5438	300.336	299.575	485.58	295.5	525.535	126.157	61.1221	271.06	398.693	566.643	146.523	519.721	294.331	525.63	696.977	383.377	759.761	274.196	224.516	272.537
32.9333	127.954	447.132	130.953	73.6674	322.14	368.263	457	260.841	576.58	73.1989	361.753	312.846	393.2	515.057	72.4483	551.189	379.326	529.591	785.904	398.44	670.973	192.01	246.777	221.76
32.95	158.565	420.514	147.51	106.804	319.537	371.714	538.479	255.266	551.776	137.378	279.203	307.805	562.114	542.622	125.437	417.388	417.336	872.564	610.664	316.429	504.412	231.293	224.729	180.301
32.9667	133.966	479.26	163.614	61.4781	270.767	419.814	537.114	191.985	480.019	108.092	254.339	268.909	452.005	570.357	115.578	469.08	360.081	834.844	783.46	384.501	656.185	279.793	162.241	162.774
32.9833	139.716	470.741	159.273	85.797	221.815	380.981	426.502	229.113	425.677	125.628	294.379	319.875	329.703	267.389	76.0565	659.198	367.951	1033.27	794.429	417.589	683.118	181.645	230.969	245.884
33	129.023	333.888	169.367	60.9145	317.595	443.62	537.068	258.926	547.437	133.636	355.439	313.917	424.472	331.073	60.5912	721.012	370.022	988.292	792.833	461.766	663.874	119.345	176.761	209.945
33.0167	134.127	315.95	174.501	74.8802	365.97	413.835	513.647	213.795	597.345	82.1804	414.834	333.31	308.936	450.383	64.6433	739.075	471.221	964.916	653.805	432.175	661.453	118.895	250.099	199.418
33.0333	133.709	210.792	162.304	74.601	361.563	460.282	451.762	228.525	529.05	95.7598	488.592	375.151	504.61	503.079	97.4818	712.539	485.807	959.119	696.748	436.364	703.759	132.253	268.866	270.475
33.05	105.76	287.803	170.642	63.8886	152.692	429.48	499.956	279.482	542.892	86.1342	390.934	384.922	297.785	399.559	99.8967	652.393	468.917	994.53	691.391	431.458	772.436	149.441	260.239	220.985
33.0667	120.159	273.423	182.153	51.1384	187.328	426.668	497.208	241.255	525.97	86.1915	384.123	280.511	321.029	514.883	122.216	789.368	443.209	908.274	668.183	399.608	779.692	124.902	210.284	235.398
33.0833	118.391	291.056	180.011	63.2346	168.904	434.379	393.942	259.317	479.416	90.2048	338.268	258.369	339.422	584.096	139.147	804.727	487.519	787.476	635.82	307.073	758.268	173.234	224.118	237.861
33.1	114.538	284.306	164.586	58.9517	257.914	437.799	497.468	299.602	539.441	99.4099	262.894	268.557	196.37	116.879	144.934	605.413	569.157	348.184	710.159	356.054	628.863	176.805	150.591	223.269
33.1167	113.362	378.755	168.804	69.1052	311.432	388.646	430.974	287.989	345.91	90.4697	345.718	219.238	83.1271	461.926	138.872	869.525	429.792	526.52	769.472	408.982	624.665	102.177	151.333	213.978
33.1333	87.2605	317.603	178.401	137.289	364.105	421.772	430.318	221.711	447.187	81.9183	340.041	216.685	290.041	545.968	123.999	831.663	458.112	595.326	854.674	350.39	636.72	127.793	173.279	218.162
33.15	124.455	357.303	175.315	87.5109	298.553	468.779	395.138	194.194	351.207	88.0423	246.079	176.869	330.86	277.859	123.373	689.243	491.214	527.561	794.01	300.223	772.054	61.482	171.637	199.911
33.1667	100.979	360.18	162.234	104.248	426.512	447.19	398.572	259.88	314.362	87.6282	205.652	218.434	188.498	474.216	168.041	867.15	505.787	557.491	752.856	365.734	651.018	81.7502	231.883	252.093
33.1833	104.658	308.436	152.135	84.1595	531.259	550.109	445.551	263.357	438.403	90.3457	330.077	207.294	188.167	176.782	246.995	873.102	445.561	587.195	662.913	364.524	631.576	258.855	216.297	162.817
33.2	107.98	374.569	169.693	102.371	523.239	481.869	419.784	238.644	456.629	85.1679	137.041	286.353	88.2296	88.9274	161.856	901.527	386.494	579.204	683.574	422.363	790.212	213.203	201.31	243.277
33.2167	103.213	311.69	158.699	54.3679	422.233	454.907	446.297	253.491	585.703	72.4518	76.2972	258.204	176.087	94.9559	140.187	906.751	390.392	687.433	586.115	427.37	652.867	156.541	204.297	278.375
33.2333	123.603	332.115	170.611	61.778	392.921	473.069	460.079	277.585	616.894	83.4883	273.559	242.073	262.37	129.541	137.189	819.775	338.225	898.654	675.368	423.649	543.85	153.99	211.127	321.684
[truncated: 886 more rows]

## Sheet: panel 3C
Note: each data point corresponds to the average distance moved (mm) by each of the individual animals (tmt1b wildtype and tmt1b homozygous; 22-26dpf) every 1 minute of the trial.
Note2: each column represents the behavioural profile of one individual fish.
	Average distance moved (mm)
	tmt1b wildtype																						tmt1b homozygous
Time (hours)	fish#1	fish#2	fish#3	fish#4	fish#5	fish#6	fish#7	fish#8	fish#9	fish#10	fish#11	fish#12	fish#13	fish#14	fish#15	fish#16	fish#17	fish#18	fish#19	fish#20	fish#21	fish#22	fish#1	fish#2	fish#3	fish#4	fish#5	fish#6	fish#7	fish#8	fish#9	fish#10	fish#11	fish#12	fish#13	fish#14	fish#15
0	590.432	375.676	623.336	837.957	228.288	471.479	851.538	683.509	751.079	246.945	600.727	380.924	914.824	437.907	595.721	1021.74	465.347	878.079	1085.12	535.245	581.017	979.637	565.962	664.615	1169.74	784.081	524.202	738.346	716.185	865.235	589.098	644.089	761.038	1361.65	573.734	1101.68	664.615
0.016667	478.422	321.86	413.121	711.904	316.212	571.14	389.396	637.618	744.665	264.407	334.513	314.135	728.383	378.879	689.272	1150.65	675.174	805.618	1063.49	704.461	350.017	986.876	412.352	494.958	657.405	773.021	746.061	654.15	650.448	843.377	596.226	542.118	591.808	1119.43	549.205	771.043	494.958
0.033333	389.933	261.545	313.712	779.282	326.432	300.894	547.332	569.996	770.76	282.765	433.105	348.19	761.589	342.588	508.39	1113.54	490.773	619.049	532.817	662.377	300.021	1016.06	297.337	353.337	515.615	906.322	786.98	652.996	682.636	796.847	603.624	166.474	533.509	898.372	260.053	624.756	353.337
0.05	211.381	231.522	103.196	763.654	327.959	151.885	397.947	512.104	676.263	279.42	240.714	271.769	513.761	297.767	228.728	948.104	574.603	614.09	592.77	393.979	265.169	660.11	169.141	270.136	472.845	786.555	800.207	807.909	687.817	810.555	570.311	147.76	603.677	605.663	121.962	468.506	270.136
0.066667	227.694	248.874	72.0137	711.863	231.382	160.508	323.038	510.958	459.83	85.419	272.442	193.358	584.029	272.892	188.208	969.054	394.353	563.914	377.46	305.103	230.686	682.259	89.3181	212.755	302.278	761.348	787.851	715.077	787.971	889.25	549.568	154.082	577.808	443.396	89.1699	435.914	212.755
0.083333	191.141	240.708	75.1937	637.498	131.036	165.672	434.166	484.349	269.29	173.712	273.742	205.116	347.68	268.347	124.196	977.817	286.357	441.903	353.967	245.941	200.298	474.538	86.5859	243.719	251.068	843.775	703.077	747.089	837.398	771.354	396.209	201.883	593.363	413.608	87.6413	361.83	243.719
0.1	217.906	238.555	73.7885	743.327	132.905	163.26	399.791	470.72	547.258	288.85	554.519	190.927	350.435	272.206	154.589	778.21	219.11	368.188	390.617	139.711	171.332	373.36	77.7052	222.22	241.208	810.558	733.002	614.549	786.901	612.332	427.158	92.5078	580.956	335.702	117.91	343.826	222.22
0.116667	214.809	202.963	67.6906	604.534	167.171	230.428	387.453	411.461	396.98	380.775	462.594	176.534	115.548	242.073	81.7586	561.247	173.046	398.113	339.54	162.38	142.659	313.272	90.3261	210.539	217.948	742.866	703.79	329.394	738.045	540.212	212.462	165.687	264.883	282.52	54.4706	354.23	210.539
[truncated: 2,873 more rows]

## Sheet: panel 3G
Note: fish were enucleated 1 week prior to behavioural analysis
[truncated: 2,887 more rows]

[truncated: 3 more sheets: panel 3B, panel 3D, panel 3H]
