# Supplementary material for: TMT-Opsins differentially modulate medaka brain function in a context-dependent manner
Source: PLoS Biol. 2021 Jan 7;19(1):e3001012. doi: 10.1371/journal.pbio.3001012 (PMC7837489; doi:10.1371/journal.pbio.3001012)
Supplement: S4 Data — (XLSX) [file pbio.3001012.s004.xlsx]

## Sheet: panel 4G
Note: each data point corresponds to the average distance moved (mm) by each of the individual animals (tmt2 wildtype, tmt2 homozygous and tmt1b/tmt2 homozygous; 10-13dpf) every 1 minute of the trial.
Note2: each column represents the behavioural profile of one individual fish.
	Average distance moved (mm)
	tmt2 wildtype																					tmt2 homozyous																					tmt1b / tmt2 homozygous
Time (hours)	fish#1	fish#2	fish#3	fish#4	fish#5	fish#6	fish#7	fish#8	fish#9	fish#10	fish#11	fish#12	fish#13	fish#14	fish#15	fish#16	fish#17	fish#18	fish#19	fish#20	fish#21	fish#1	fish#2	fish#3	fish#4	fish#5	fish#6	fish#7	fish#8	fish#9	fish#10	fish#11	fish#12	fish#13	fish#14	fish#15	fish#16	fish#17	fish#18	fish#19	fish#20	fish#21	fish#1	fish#2	fish#3	fish#4	fish#5	fish#6	fish#7
0	600.171	290.739	375.895	542.002	511.14	450.179	706.361	485.179	463.07	141.021	268.748	424.406	868.113	1016.55	540.42	607.055	833.075	544.634	292.232	615.597	850.248	798.216	601.311	518.807	475.32	329.149	404.034	625.614	572.861	405.562	88.3032	144.651	130.252	548.654	713.023	262.605	881.499	714.327	129.791	312.269	620.972	726.703	527.234	666.788	780.294	320.155	583.949	396.207	527.234
0.016667	486.818	394.531	245.212	500.764	444.025	310.999	685.165	574.024	699.639	165.49	312.546	388.215	857.649	968.137	452.901	411.009	533.334	556.98	387.032	636.988	676.256	661.729	336.177	318.688	277.849	180.339	224.389	681.737	590.905	506.319	57.4194	89.1328	77.1862	561.495	632.361	239.341	751.708	718.46	71.7729	365.009	550.069	686.37	475.552	555.888	843.018	257.838	706.183	330.007	475.552
0.033333	439.441	368.018	182.501	460.721	333.243	343.661	769.467	691.46	514.47	177.231	335.193	376.88	757.812	940.764	407.573	215.848	222.843	494.83	341.937	526.308	521.224	694.462	427.547	335.253	262.45	225.582	301.318	527.603	549.652	468.805	62.5206	111.631	101.822	456.195	198.918	143.73	666.264	726.884	117.055	394.73	457.582	601.429	480.952	474.356	742.123	227.845	727.664	278.476	480.952
0.05	359.981	308.825	165.198	321.995	341.123	263.317	699.345	463.98	363.532	205.918	239.695	388.74	620.489	728.982	121.201	183.077	138.599	380.878	325.233	520.409	495.9	582.904	403.126	196.711	209.052	281.249	350.818	616.006	603.654	379.897	71.2567	75.595	113.289	413.813	174.764	120.876	447.702	453.141	96.9881	367.691	456.069	648.511	303.332	452.499	450.767	120.467	346.537	232.529	303.332
0.066667	289.461	345.259	160.281	366.091	264.712	166.165	772.73	605.009	203.016	269.446	221.024	399.652	433.092	557.654	129.057	106.075	68.2719	527.966	185.985	470.458	395.254	365.417	368.518	100.033	348.551	325.663	425.867	596.737	615.493	363.112	68.9761	80.4338	101.292	314.377	102.068	131.751	314.613	406.478	176.775	330.962	405.008	355.046	168.324	369.722	327.907	103.75	300.647	222.539	168.324
0.083333	295.907	142.126	149.752	422.296	284.396	216.128	666.048	370.652	155.616	191.53	267.701	376.008	374.684	511.032	97.4776	64.299	68.6636	523.139	106.725	437.178	450.915	298.712	315.186	268.759	321.95	213.773	240.7	609.536	390.467	324.478	72.7254	71.5862	95.7938	350.585	93.3836	254.555	145.068	340.381	108.846	351.341	222.267	250.212	81.5976	318.558	83.2972	106.805	268.874	193.816	81.5976
0.1	286.016	186.003	135.105	362.034	283.891	182.603	717.045	126.259	163.569	181.33	294.494	245.855	278.149	443.504	128.666	55.9934	79.3759	382.553	176.151	412.657	467.802	281.922	308.628	111.698	317.059	248.18	137.369	519.397	275.731	177.21	71.5793	139.24	95.3145	183.82	71.5321	162.577	61.521	110.526	104.724	382.918	264.319	239.752	198.554	442.759	193.737	93.0613	172.472	77.8408	198.554
0.116667	262.038	146.975	114.073	241.159	249.594	151.386	678.42	225.217	305.03	116.059	346.782	358.863	266.157	284.024	120.046	52.1142	60.8943	266.235	314.427	443.656	354.017	207.428	240.911	91.8552	321.703	271.057	76.2051	358.134	156.694	168.996	74.7493	239.795	98.415	243.549	80.1512	274.098	75.616	61.823	132.628	338.655	116.066	152.473	259.402	430.528	460.86	103.398	391.027	218.554	259.402
0.133333	255.674	117.637	102.773	303.487	246.947	186.276	567.668	264.339	184.135	100.897	312.911	342.384	245.391	207.441	128.964	74.7624	66.9959	543.637	218.177	410.996	401.313	179.749	132.132	165.297	263.725	146.211	231.666	261.681	184.495	79.8259	81.486	170.223	117.455	324.43	68.1096	202.397	65.5518	67.5967	211.973	351.624	340.575	158.264	410.763	429.408	538.741	183.98	233.45	272.343	410.763
0.15	247.053	182.678	94.1378	267.699	379.361	140.124	518.173	228.478	172.783	139.598	294.001	338.536	222.964	51.2625	163.543	62.904	76.8142	404.026	221.32	416.273	360.429	160.603	109.015	140.502	297.912	183.068	324.906	226.79	111.858	109.89	73.2604	95.1706	129.15	221.91	137.758	192.977	66.2367	70.9539	163.384	379.947	173.553	148.739	214.23	299.604	453.273	156.249	408.205	146.767	214.23
0.166667	184.919	158.386	105.582	241.846	310.014	186.386	429.716	225.167	181.314	104.612	374.02	283.978	230.965	89.785	117.687	67.2326	105.355	374.139	104.922	415.207	391.995	146.126	150.315	105.872	301.601	218.714	302.173	210.237	166.858	176.087	100.681	82.6665	139.288	261.862	112.639	86.0627	72.9762	127.926	209.092	355.182	241.106	142.741	180.483	370.196	309.802	156.121	407.818	176.401	180.483
0.183333	185.911	163.855	108.702	250.61	265.727	182.739	630.378	187.383	106.423	110.245	365.32	222.193	282.816	114.752	141.792	53.8937	93.2831	456.153	65.3809	355.033	327.081	89.8103	127.884	126.092	312.054	238.626	321.285	177.034	173.915	121.891	93.8598	191.688	214.997	193.269	85.0084	79.6008	67.4386	198.136	196.356	454.151	98.7863	183.864	105.173	394.708	232.93	101.793	390.979	143.549	105.173
0.2	186.943	201.958	92.6461	221.6	301.352	160.436	589.724	89.945	103.14	125.294	311.284	240.828	193.953	89.3845	118.853	59.2098	84.118	262.107	123.009	320.86	303.742	112.955	161.72	83.5951	266.232	197.693	268.009	272.127	161.562	72.368	90.9634	168.007	214.126	372.794	69.5142	118.936	76.812	211.736	137.907	390.882	223.645	216.222	258.49	445.695	238.268	91.0219	313.911	186.048	258.49
0.216667	158.278	114.525	138.571	267.894	281.527	199.597	669.619	159.768	107.219	129.444	386.415	338.85	257.984	50.5255	127.394	60.7134	85.8542	306.26	112.071	343.484	344.612	69.0441	125.058	67.8435	203.553	146.107	243.52	189.533	152.375	78.8311	75.6089	160.412	326.658	160.548	83.4947	206.274	64.5146	196.11	136.707	362.02	89.788	128.124	136.838	359.185	116.039	121.706	169.094	130.075	136.838
0.233333	242.372	125.811	138.158	260.497	268.78	179.433	654.629	170.356	94.2751	139.014	472.702	332.163	318.35	115.759	95.9156	67.9639	76.7859	272.675	105.318	351.614	302.004	110.408	195.765	100.515	213.426	168.714	213.018	248.382	119.481	94.1293	110.464	181.736	328.096	237.109	93.5463	197.018	52.7118	185.959	132.217	357.734	180.852	170.231	52.4754	430.306	213.172	77.1894	249.103	136.862	52.4754
0.25	143.303	99.2388	118.974	206.821	238.273	223.314	567.764	157.294	346.603	144.591	512.609	372.792	327.414	92.9936	107.165	57.4347	73.6272	231.984	98.2366	329.798	326.149	92.2789	128.577	118.554	212.197	174.05	261.407	230.31	119.062	125.17	71.2985	94.7949	348.323	104.925	67.7588	101.523	64.3521	134.07	155.045	419.175	148.583	137.276	70.5275	371.601	155.112	138.477	119.845	140.29	70.5275
0.266667	261.775	187.493	122.077	165.619	241.028	212.228	672.318	275.072	415.011	160.641	444.183	333.362	407.639	47.7586	87.0875	63.6745	81.05	243.467	110.482	306.56	252.86	92.2477	132.951	86.6632	186.728	286.554	217.828	215.808	144.862	197.576	64.7584	87.9568	394.182	301.038	70.4125	92.3503	89.2255	113.275	161.715	381.215	121.669	131.325	194.977	377.154	174.381	125.479	176.836	100.526	194.977
0.283333	162.74	131.727	109.705	164.749	265.878	260.375	492.672	193.562	304.099	184.798	522.611	259.13	395.388	83.2053	86.5724	67.4535	144.132	235.288	88.0815	308.688	200.718	82.0976	120.554	130.521	189.534	271.603	195.868	197.56	149.705	208.124	83.2431	98.0656	355.972	113.804	68.1345	144.598	70.4852	135.098	189.97	393.908	162.191	115.312	96.7313	180.04	170.968	91.42	251.543	66.2934	96.7313
0.3	197.529	160.356	89.0835	186.725	260.162	206.87	554.832	375.689	243.085	110.989	402.959	238.579	423.087	60.5037	150.429	55.9844	176.822	186.901	61.7274	308.696	109.823	68.0189	144.374	107.546	174.114	238.297	195.355	160.803	175.988	204.829	79.9927	108.794	212.857	164.989	61.4833	110.185	58.4584	193.093	280.088	394.458	170.377	196.43	233.621	351.564	265.968	117.047	136.169	72.1599	233.621
0.316667	206.87	172.267	111.7	206.586	171.32	204.722	647.222	390.04	230.925	132.785	343.143	282.15	427.993	63.4076	133.456	54.9698	246.038	262.121	209.793	377.491	162.215	115.345	112.197	116.951	190.456	120.594	145.066	117.707	195.973	121.765	81.6551	104.119	183.283	270.059	61.3769	171.618	73.2877	294.967	205.642	434.363	217.657	166.587	267.698	158.353	221.492	53.1973	214.449	114.633	267.698
0.333333	161.227	85.9302	115.303	165.444	248.834	215.638	418.704	317.652	400.364	180.903	307.557	298.108	459.898	69.4024	376.17	58.4233	100.448	174.625	151.057	326.279	152.16	80.2395	146.474	144.698	151.34	138.983	134.913	100.266	132.587	129.451	79.7429	86.6751	172.535	282.633	116.077	205.25	53.1151	274.611	142.627	426.881	110.379	99.5348	290.996	222.966	188.551	60.9599	159.543	116.284	290.996
0.35	163.039	124.921	86.488	121.902	178.604	214.267	429.089	121.892	222.031	110.464	314.47	257.825	446.687	68.7717	285.351	66.2022	97.0446	218.525	203.582	346.185	68.3332	63.1435	109.179	127.737	188.155	121.921	124.925	204.794	135.342	91.4819	70.6478	126.525	161.222	264.633	354.262	209.24	57.8608	206.489	168.068	447.136	93.9038	140.914	282.9	206.199	275.475	85.4766	276.316	135.405	282.9
0.366667	180.896	77.4584	124.639	148.851	267.048	227.62	403.532	212.257	102.502	152.469	242.878	328.683	455.042	48.4191	384.512	97.8101	109.254	340.302	215.75	292.075	175.784	67.2206	120.841	153.295	194.37	132.477	140.871	201.479	121.503	89.277	72.8982	183.117	145.517	229.331	290.923	197.53	64.6143	259.175	122.423	432.313	103.279	124.467	192.081	171.382	552.369	125.482	251.808	145.726	192.081
0.383333	158.581	76.6307	96.1789	144.838	191.549	179.944	574.276	248.446	157.765	134.498	236.202	319.584	471.856	114.328	444.119	68.5159	187.629	282.734	71.658	291.29	118.7	70.0277	105.191	145.492	202.765	106.882	152.259	229.288	117.748	85.0769	70.8226	144.712	145.328	284.232	385.414	193.369	77.4731	153.128	143.657	480.235	102.653	126.573	48.3712	89.8406	550.27	149.486	169.144	79.5821	48.3712
0.4	208.532	70.1689	91.7904	133.653	174.342	217.365	354.41	303.031	221.345	93.8733	301.244	343.379	432.196	96.9209	328.9	97.8807	132.742	138.829	77.7803	327.374	105.271	71.2165	90.2233	183.949	179.96	135.102	115.911	292.583	120.408	84.357	71.2167	165.288	155.663	267.168	351.894	146.979	53.075	61.8632	158.808	434.271	379.099	143.464	158.83	260.205	463.269	129.639	163.044	131.969	158.83
0.416667	215.557	85.0448	154.786	159.49	159.098	194.536	267.239	287.459	211.917	106.283	278.959	368.44	365.404	98.1477	369.325	64.9596	233.56	260.882	80.7386	257.674	125.216	71.5711	120.103	147.363	175.422	121.515	120.766	287.24	112.759	87.9672	94.9486	162.354	162.859	195.047	348.021	266.941	53.9715	170.461	163.842	421.506	416.055	168.846	241.351	405.506	460.407	156.798	148.466	77.3739	241.351
0.433333	175.648	99.6326	85.4775	163.724	180.518	164.302	240.735	269.343	169.115	129.13	250.178	315.22	490.395	68.6795	399.436	77.9115	188.915	234.518	107.74	270.152	139.589	64.8928	109.248	172.624	142.672	141.036	113.469	333.968	128.047	73.8151	91.4143	181.562	138.139	296.786	368.917	134.003	125.77	56.6203	197.261	403.282	414.743	189.166	73.9845	346.379	447.033	178.669	310.331	109.594	73.9845
0.45	184.208	137.749	108.045	163.255	158.756	230.042	298.505	192.265	298.332	98.0204	268.065	294.745	516.098	72.0932	375.448	58.2963	195.11	238.642	110.628	289.571	162.954	61.1864	107.378	141.224	180.175	110.394	113.316	409.706	87.2231	80.0368	74.8188	174.397	135.327	250.976	301.968	335.123	79.3516	75.4882	163.944	408.532	157.259	130.711	66.4772	291.676	407.628	158.712	179.34	92.5451	66.4772
0.466667	164.82	69.4576	85.3786	166.272	177.086	195.223	474.678	176.512	262.092	112.539	253.318	306.733	427.095	94.1262	428.316	80.6802	209.255	237.34	243.458	306.52	105.06	73.6443	74.6373	156.514	122.195	127.988	102.406	355.111	137.578	160.283	79.5279	152.63	127.182	222.91	238.836	380.014	87.1306	76.3688	159.997	392.812	117.585	150.11	52.6678	282.385	485.035	68.5763	287.154	72.8209	52.6678
0.483333	228.487	145.677	78.7394	199.033	182.998	227.079	249.488	202.617	317.07	120.395	258.079	323.971	365.484	93.5121	244.483	54.1341	132.625	238.614	118.063	267.144	111.699	73.576	73.7586	175.547	157.008	123.252	113.523	316.62	206.254	99.7605	101.827	128.427	138.865	269.588	167.851	324.949	60.5895	387	217.926	385.257	389.607	169.618	240.424	142.924	349.972	84.0504	340.288	91.8048	240.424
0.5	156.767	149.164	114.951	155.61	163.525	196.303	248.464	183.123	390.659	133.39	360.076	288.889	360.491	71.62	97.9842	56.2068	93.1831	198.572	109.918	204.06	140.892	71.4499	92.2078	190.715	126.901	143.801	67.6732	281.04	189.18	95.4269	104.333	153.347	129.564	285.875	194.106	253.126	50.6768	404.666	254.299	421.022	74.8215	177.509	250.146	317.862	293.725	67.365	246.535	115.685	250.146
0.516667	161.734	84.8259	73.8051	142.228	160.274	152.219	272.09	214.075	343.543	84.1452	255.809	300.451	191.313	54.2374	114.48	57.3137	104.171	180.426	227.798	237.544	121.763	55.8018	114.216	188.081	122.999	189.011	132.949	324.213	180.973	105.3	77.1176	139.502	114.955	220.152	192.943	273.603	72.1112	437.67	267.652	366.796	240.696	170.297	146.307	219.807	388.863	83.2204	312.463	105.139	146.307
0.533333	171.973	79.7801	79.3509	157.715	133.174	176.362	237.615	200.884	328.104	95.0028	245.536	343.155	210.394	87.2911	105.934	82.3789	279.608	166.111	129.094	226.742	129.603	56.5547	109.285	194.324	153.598	131.463	146.805	344.507	157.434	119.023	71.768	152.287	119.43	0.194964	123.932	257.566	154.144	384.39	139.239	420.838	397.403	129.656	169.358	293.003	300.292	84.6504	153.601	124.827	169.358
0.55	169.385	81.7827	126.378	173.916	183.466	199.162	282.2	189.828	206.051	98.4879	241.208	312.781	353.042	68.0322	124.386	54.3377	210.469	197.07	218.843	232.273	145.017	113.56	97.0506	185.399	188.177	227.337	201.02	335.742	163.86	127.976	106.807	134.809	116.288	174.505	147.674	219.879	54.9026	472.734	168.796	420.937	243.702	147.994	187.267	395.4	333.769	115.618	129.851	75.1819	187.267
0.566667	171.5	63.0571	97.9125	139.891	186.47	193.783	263.721	158.546	94.8879	98.5299	215.29	306.993	282.726	54.1663	335.143	58.3207	299.218	160.147	66.7144	210.327	153.276	138.962	138.643	175.854	119.842	164.479	156.512	335.205	104.777	114.889	89.025	136.854	128.837	208.7	224.658	272.603	50.78	314.925	159.425	381.398	233.731	144.922	79.7532	345.794	385.537	154.95	418.603	147.578	79.7532
0.583333	143.821	83.1209	102.688	175.35	157.222	209.466	265.978	96.9412	90.5379	107.12	222.314	298.424	127.535	78.0213	301.735	62.369	243.258	173.838	54.0583	240.006	175.708	60.048	68.7763	187.869	170.143	206.117	155.723	282.479	156.233	115.975	79.2056	132.881	104.718	78.6858	134.284	244.294	69.299	314.782	201.839	405.625	448.151	194.891	203.662	366.722	304.131	82.8457	377.421	181.779	203.662
0.6	190.564	87.6406	158.315	183.374	188.479	225.373	273.288	235.896	103.793	108.38	224.735	298.64	129.679	68.1827	86.1652	81.2758	249.338	129.914	78.5898	223.714	411.966	63.2323	211.517	216.788	145.559	184.095	228.971	311.953	150.794	142.334	74.7388	106.423	93.1533	230.361	157.276	232.332	57.9316	167.434	124.065	378.356	487.062	153.773	337.103	149.474	209.382	121.866	256.068	97.396	337.103
0.616667	185.097	160.261	82.0708	215.593	122.61	133.749	256.306	268.152	235.081	103.749	184.884	251.739	134.582	47.0242	69.2191	69.9901	265.101	186.734	153.706	158.392	402.399	59.6109	151.041	223.228	153.075	143.002	246.708	298.408	223.216	92.3707	70.7078	103.643	114.784	239.691	133.935	283.29	74.7042	242.187	168.999	403.169	426.161	162.516	173.446	305.686	135.656	99.5632	246.227	83.6187	173.446
0.633333	175.152	280.972	79.0362	186.746	173.356	160.508	263.846	306.883	132.612	123.463	191.837	256.135	103.44	88.7814	80.1385	54.8112	287.205	141.763	129.462	201.125	410.427	106.65	148.307	221.283	203.807	76.2643	198.253	345.504	162.555	105.621	88.5579	119.541	88.649	143.924	124.258	219.441	107.282	283.213	145.996	350.688	457.891	142.09	317.716	362.874	129.003	105.809	355.552	185.63	317.716
0.65	172.991	138.412	76.8823	183.202	192.523	170.044	273.039	212.83	172.209	86.7214	180.326	254.135	114.339	82.6511	196.768	81.7333	240.231	212.766	100.668	147.391	463.018	72.031	230.933	199.502	173.965	82.471	203.458	224.771	113.503	103.759	74.8693	128.656	87.8767	277.163	187.723	187.993	126.78	212.911	169.363	333.1	417.773	174.12	207.596	189.175	119.61	121.38	272.294	177.892	207.596
0.666667	173.575	109.374	75.152	175.199	147.249	126.214	256.881	73.4271	118.812	119.503	186.179	233.112	128.013	79.8642	116.178	58.954	93.7598	162.955	56.1694	216.812	445.541	60.1124	412.342	173.274	140.956	71.7092	238.405	291.158	104.97	85.1065	74.2729	141.885	98.7417	277.66	134.858	246.907	185.325	98.2318	244.618	454.986	355.872	184.202	229.186	192.608	119.515	83.004	234.234	124.079	229.186
0.683333	157.217	91.611	96.1007	196.031	155.962	163.466	217.245	0.536151	131.345	99.7847	159.712	225.813	132.095	81.0676	115.627	78.6889	189.717	198.759	155.042	166.25	395.816	88.2018	374.795	218.961	78.5516	98.1234	131.615	253.749	119.415	91.2596	73.4071	152.165	96.1698	319.124	93.8879	226.822	172.178	109.957	123.329	347.628	249.804	191.025	311.041	382.389	120.512	87.1537	281.343	348.77	311.041
0.7	117.589	114.776	111.148	215.204	149.844	176.237	247.248		132.862	120.785	184.963	225.825	94.8316	90.796	114.4	48.7466	178.04	186.552	226.278	162.515	388.456	85.5407	383.064	230.465	111.725	85.8741	165.621	259.852	114.806	98.1854	63.5774	134.324	93.5535	302.803	138.98	250.187	148.724	135.693	109.451	283.397	62.5749	144.187	244.131	230.921	120.135	88.8848	271.239	364.355	244.131
0.716667	234.03	115.674	163.562	193.587	167.632	129.222	227.579		187.737	101.626	157.111	239.289	116.832	123.267	99.8234	58.6089	76.9657	180.432	271.597	161.686	391.102	67.1818	371.043	207.673	120.299	112.405	198.896	208.752	143.41	95.7883	75.2198	107.702	100.744	176.959	94.5232	256.006	60.8398	229.185	255.175	312.07	325.612	238.317	242.745	147.411	231.509	121.905	254.848	130.7	242.745
0.733333	156.609	123.918	102.77	160.237	145.679	138.379	243.322		156.694	107.357	156.37	232.674	93.6759	86.4297	110.064	70.38	164.244	168.55	169.321	185.445	474.682	69.7378	553.01	213.985	134.137	90.6679	183.181	166.314	187.208	79.305	65.0096	110.937	87.1419	187.571	96.9905	282.387	52.8024	184.883	159.338	313.136	214.799	188.811	220.597	308.44	240.876	155.995	135.207	157.954	220.597
0.75	132.5	196.072	112.734	150.871	164.024	142.168	218.039	301.503	132.157	94.5667	147.652	236.036	108.212	136.895	94.3208	56.0376	138.818	199.884	112.613	184.692	469.536	77.8037	538.551	226.297	119.901	85.0514	172.669	281.154	180.473	76.0688	73.6571	82.3543	96.3361	272.641	109.264	206.441	53.8935	157.543	240.901	307.09	352.518	220.594	388.024	318.413	163.352	141.566	137.007	159.753	388.024
0.766667	141.737	163.536	227.983	157.173	192.97	95.2905	227.579	115.836	133.333	95.501	165.858	231.487	106.439	81.3351	101.273	61.9477	230.386	184.692	106.32	159.404	466.201	66.4812	525.289	225.64	83.049	75.7497	134.318	297.75	210.053	78.2777	76.7645	87.7511	89.2105	263.175	92.9213	176.132	90.3495	154.822	172.773	365.099	295.273	289.267	350.479	329.44	200.262	178.239	102.563	263.681	350.479
0.783333	192.685	150.937	100.465	160.981	122.629	142.156	235.724	262.39	207.028	96.9177	167.255	231.738	77.8577	113.682	94.4083	82.1959	162.752	146.243	142.634	168.477	427.706	225.309	458.688	200.914	100.657	89.7806	109.22	261.919	127.874	84.3217	68.2874	68.1674	104.037	211.38	121.637	251.166	102.987	145.729	155.866	328.463	105.622	501.37	217.671	304.321	109.539	83.6961	244.77	166.984	217.671
0.8	124.714	238.835	138.306	170.407	160.506	126.725	234.951	106.517	158.021	79.9705	162.935	233.053	100.214	139.497	110.135	85.1477	192.303	234.64	74.6061	219.794	405.168	346.858	458.13	240.185	162.263	71.3207	141.112	277.342	198.843	87.3006	61.8759	102.125	78.1111	192.185	110.125	218.052	52.8568	76.3053	118.006	363.272	217.058	212.343	312.614	259.754	105.662	116.318	210.325	158.451	312.614
0.816667	98.2083	160.234	105.898	165.825	130.568	133.389	220.91	111.913	240.997	101.676	169.167	209.208	85.4325	193.746	81.1992	49.5423	93.1889	135.611	167.595	162.529	454.577	324.832	368.419	182.419	104.562	84.6608	107.891	204.342	117.797	88.1393	65.3516	147.704	90.8028	341.74	96.8131	187.323	65.8378	141.442	179.033	376.854	82.9611	178.99	284.797	273.912	107.113	103.081	126.618	200.605	284.797
0.833333	168.17	74.1374	109.883	172.042	123.646	121.519	241.407	156.224	235.722	100.947	173.74	209.39	80.5923	234.831	109.564	54.2218	112.548	245.369	153.6	160.796	471.038	395.547	329.615	254.983	159.602	72.5052	84.579	249.524	144.178	87.2285	66.1233	107.624	88.6903	270.768	90.2761	248.092	66.2115	72.338	218.221	355.807	64.5932	209.397	268.021	295.741	105.016	148.789	127.333	139.797	268.021
0.85	156.368	92.3712	93.7744	170.771	145.588	155.125	233.168	224.9	218.779	85.8123	159.145	208.674	96.5628	164.388	115.4	74.0218	91.8724	222.64	113.281	149.631	512.505	411.672	260.132	258.369	96.9281	70.7719	161.061	257.575	112.094	109.719	74.9352	106.505	90.1321	327.6	167.668	204.803	52.688	131.501	115.869	368.269	81.4823	246.243	375.168	299.542	99.5417	78.4044	283.911	282.722	375.168
0.866667	120.625	163.1	77.3409	199.378	171.476	138.745	237.162	216.662	227.193	109.784	182.504	197.236	95.4692	259.695	138.62	60.5899	111.75	239.381	112.893	194.841	451.399	400.569	237.821	404.262	100.363	101.795	171.937	203.398	135.73	94.6469	73.3538	117.319	92.1475	378.058	127.963	190.514	65.3194	85.7952	110.759	364.676	181.22	254.857	184.914	288.918	157.578	113.477	152.395	218.403	184.914
0.883333	151.161	65.4209	120.264	191.635	141.594	168.217	275.585	201.407	158.964	83.2712	152.883	202.156	91.4297	193.618	100.349	57.9901	137.613	141.175	144.836	148.628	461.477	400.4	222.349	507.416	147.855	115.207	200.434	201.161	182.148	52.2559	75.9173	89.9213	81.1473	327.182	73.176	209.656	61.5977	107.612	149.107	360.54	114.428	189.5	248.888	114.019	183.456	65.1192	191.874	178.689	248.888
0.9	112.634	62.9327	72.5825	189.074	131.851	149.044	915.13	180.478	175.289	98.0811	135.879	212.625	68.3197	152.875	118.761	61.7381	132.761	203.453	112.732	163.284	420.588	472.768	145.202	670.482	172.42	86.4768	143.323	241.687	209.704	59.5683	68.5559	116.11	86.1703	264.875	82.4322	116.807	73.5093	111.277	164.722	371.549	163.37	204.67	260.653	181.895	122.992	76.7662	101.406	181.929	260.653
0.916667	148.08	94.4768	75.3242	195.775	173.578	152.584	364.315	204.214	219.484	138.537	155.8	203.535	100.182	179.768	154.094	65.8715	136.541	188.415	251.078	139.789	380.894	602.577	163.515	739.367	106.804	63.4369	120.417	200.224	153.008	49.4669	63.6808	100.355	85.2314	212.374	102.264	121.093	49.5527	142.294	143.76	362.452	160.646	201.1	258.306	129.329	107.265	113.968	227.681	229.238	258.306
0.933333	185.436	201.13	112.401	198.907	169.427	235.471	358.47	153.083	264.543	95.7919	175.701	199.952	113.58	186.203	121.359	50.4751	152.309	220.374	212.638	130.51	397.26	552.267	122.356	669.534	112.436	67.4504	99.0682	264.927	170.927	50.1489	58.949	90.5158	84.2506	282.302	102.909	139.31	53.7799	101.273	167.198	388.119	213.476	194.89	238.195	207.658	106.442	99.4962	175.01	183.64	238.195
0.95	119.027	105.43	72.5973	181.594	209.258	159.417	261.406	219.27	283.907	103.294	145.838	212.227	99.5187	229.729	105.665	59.3649	144.884	216.594	95.5311	132.007	321.144	494.506	109.969	669.002	114.493	71.0257	164.533	266.276	145.096	39.4893	74.0144	103.031	83.8301	308.721	151.228	160.824	54.8098	99.0899	239.686	391.314	163.727	222.345	156.488	171.908	207.407	87.7718	185.997	137.109	156.488
0.966667	141.309	166.749	97.4449	165.914	164.485	169.997	270.483	259.671	272.21	100.587	162.956	188.083	78.1291	161.703	109.441	63.0663	78.713	172.499	277.726	179.299	354.143	529.301	123.873	681.378	91.8938	82.9555	132.744	250.317	96.9545	31.5588	60.1011	93.3992	80.3844	237.497	165.535	119.704	56.5437	81.0695	209.043	416.914	197.913	234.57	227.828	230.365	113.364	116.5	189.163	201.16	227.828
0.983333	165.344	182.021	94.2809	141.914	168.491	167.534	282.501	231.432	258.553	73.8908	158.935	198.812	72.9066	198.131	122.931	60.3453	95.8734	184.38	179.608	161.342	407.179	474.13	136.484	595.925	125.858	70.7897	121.439	148.334	93.0518	32.8518	69.8053	106.666	86.1737	286.432	157.533	184.872	52.311	95.7978	148.173	367.058	191.468	243.584	217.297	201.035	117.721	128.003	100.405	171.74	217.297
1	145.054	162.001	92.4569	167.329	148.164	152.279	245.581	290.722	167.208	93.9584	149.225	198.275	65.6174	185.519	103.727	52.4187	181.349	136.1	93.0731	128.947	356.188	530.514	117.591	665.783	73.3372	79.742	86.2755	230.378	99.1257	34.4548	67.8872	121.69	79.6963	275.825	101.933	240.807	56.7135	111.488	146.038	389.441	273.822	354.463	157.814	291.073	110.18	133.946	71.8461	183.078	157.814
1.01667	124.773	58.7328	138.155	158.544	164.928	131.7	302.891	233.648	191.471	78.8592	144.101	190.614	92.8291	223.981	106.071	53.9812	155.911	185.186	140.829	158.102	235.46	535.888	124.541	539.842	82.2155	82.4442	95.3561	231.054	196.697	33.2705	73.4194	105.577	81.0681	250.622	84.0761	126.374	55.2849	108.488	171.737	362.875	190.519	269.895	222.645	110.939	168.16	97.778	120.784	84.6114	222.645
1.03333	140.865	165.823	101.105	149.772	150.891	158.032	261.391	257.682	250.751	107.515	140.224	212.413	73.9068	247.213	112.944	58.3851	114.779	230.698	124.593	147.016	314.457	493.522	98.3651	472.562	148.438	70.4668	100.456	203.797	140.254	32.9463	77.3372	91.0796	92.5611	208.126	79.0623	240.311	51.7144	80.8437	232.413	362.447	145.001	251.873	177.373	198.712	182.76	118.332	66.9152	148.599	177.373
1.05	92.9133	92.6288	89.1216	199.403	218.768	142.325	287.375	170.741	320.654	97.6031	135.986	204.318	78.8062	186.912	85.5564	62.2734	198.455	103.043	121.735	182.935	224.517	625.215	82.9826	436.197	108.941	81.2255	110.867	213.997	226.628	32.7869	72.3872	92.2116	85.8633	200.272	99.0008	289.088	60.5403	75.5746	168.679	352.176	97.4696	210.459	140.81	189.731	265.039	105.627	145.181	139.793	140.81
1.06667	99.6797	100.493	87.4796	157.264	132.886	130.63	664.805	187.958	216.909	94.6627	125.864	201.372	85.4629	238.92	141.616	64.7181	197.114	183.808	216.016	150.985	204.224	469.144	149.816	428.022	72.5788	62.0737	75.4872	286.275	214.016	33.2047	74.1999	103.745	88.7102	263.08	151.496	258.963	52.9426	74.3933	215.968	325.215	226.128	168.294	208.324	170.05	105.694	92.5757	52.911	183.04	208.324
1.08333	103.549	124.746	71.4438	137.389	151.808	119.227	1375.93	205.756	192.731	99.6752	140.998	191.146	90.854	207.253	143.62	63.6395	90.8762	171.618	210.161	128.809	173.039	501.634	89.8301	482.241	103.942	72.6333	96.2739	248.438	156.637	33.7793	64.5933	100.915	80.1308	285.79	111.264	238.64	55.1402	113.859	189.298	313.106	150.214	204.453	187.66	245.925	178.863	83.8785	79.5656	256.566	187.66
1.1	116.914	72.0977	93.5791	164.519	142.634	243.702	429.692	236.139	241.989	102.162	143.959	194.224	81.1328	256.862	79.8663	52.2493	104.576	159.564	207.268	134.106	166.486	405.503	107.314	506.005	117.509	73.0828	90.5683	236.99	181.144	33.1787	71.6932	98.3559	84.8687	266.869	106.052	313.664	52.2615	74.7999	207.21	318.319	111.442	203.634	109.502	180.655	172.864	102.284	177.295	93.0722	109.502
1.11667	140.601	129.372	95.1346	141.046	156.024	172.201	282.16	280.211	171.563	93.2507	166.059	206.783	79.8358	357.106	110.134	98.0957	102.28	102.454	305.575	198.069	111.314	416.667	121.199	473.376	114.63	79.8097	114.42	116.038	186.436	34.1079	75.5119	80.3946	84.3672	289.566	117.613	269.165	60.9289	118.758	185.902	300.95	159.758	179.145	174.073	163.197	205.723	111.867	165.953	190.752	174.073
1.13333	141.188	96.2743	84.4666	166.243	140.08	162.72	274.95	252.226	208.19	110.518	144.336	187.895	93.8862	243.009	75.6697	51.7649	62.0763	198.899	261.301	151.098	99.3336	327.027	102.164	505.998	114.934	89.6335	98.138	166.124	136.212	37.9616	89.0328	104.657	85.4161	303.879	132.707	198.424	54.3503	122.645	109.926	342.224	157.22	255.037	235.629	179.043	241.62	129.169	155.468	211.709	235.629
1.15	185.881	118.163	81.3339	165.012	151.356	131.323	232.203	164.812	217.738	87.712	146.644	204.457	121.762	218.429	74.3609	62.3231	149.299	161.493	386.848	209.949	123.493	483.052	68.0833	474.201	97.5386	69.9363	104.501	163.476	102.444	39.1625	153.906	98.3667	92.7297	284.43	156.952	209.345	52.934	205.632	223.543	304.24	113.34	229.821	213.763	150.178	195.809	112.604	95.2581	116.742	213.763
1.16667	168.689	108.681	137.331	167.974	149.615	157.765	253.369	162.932	150.333	95.5687	140.011	215.008	87.6812	209.934	70.479	76.4708	156.657	245.407	293.025	177.566	114.068	536.359	159.003	387.671	93.7984	92.2075	110.254	274.916	148.395	39.3058	87.6287	103.986	76.6768	386.071	127.74	199.463	82.9994	146.098	188.495	324.116	101.131	189.807	266.854	192.98	146.718	64.9946	45.9398	215.624	266.854
1.18333	107.724	93.1713	87.08	169.595	129.414	225.187	199.295	268.604	122.24	86.4929	128.199	186.769	95.6397	333.913	127.683	60.3421	168.816	203.941	268.452	186.824	164.696	460.271	130.18	324.443	91.1856	87.0007	75.176	151.721	167.007	39.5734	182.541	108.796	76.7444	355.901	150.75	227.87	54.453	123.147	200.688	366.802	136.651	294.162	132.547	224.953	211.974	25.721	193.803	275.384	132.547
1.2	96.8	127.981	97.7098	163.442	121.531	143.604	217.425	251.036	124.161	79.2857	147.864	196.043	81.7656	287.043	115.929	63.2499	117.966	169.883	329.227	184.026	108.923	339.2	103.02	375.062	91.7857	70.4156	96.2289	88.5523	206.297	42.403	191.165	106.314	83.9241	360.033	128.394	233.211	55.3991	111.006	175.241	367.133	182.987	178.042	209.753	261.087	149.434	58.6184	191.242	160.954	209.753
1.21667	92.393	178.249	79.5219	159.735	120.339	177.519	245.373	226.404	138.98	116.728	142.034	187.041	87.3904	173.896	105.249	71.4376	101.162	183.256	334.866	170.328	92.7099	411.168	180.521	294.342	98.407	75.9647	60.8604	137.584	112.092	41.6983	207.681	97.1726	73.4334	345.539	105.555	283.643	70.2222	96.4554	110.287	406.119	148.017	172.629	273.685	96.7973	118.253		170.636	105.985	273.685
1.23333	205.906	114.257	89.8941	152.051	121.649	190.466	246.275	291.467	213.511	72.0258	140.164	185.327	79.9717	347.181	121.41	68.6491	123.312	171.107	258.909	206.15	103.551	229.872	123.223	342.768	109.08	66.5615	109.816	94.3806	66.5296	51.5647	135.879	96.8568	75.073	283.378	108.746	279.328	56.6794	104.359	129.323	297.889	131.127	228.696	143.28	78.4843	131.116		125.915	178.928	143.28
1.25	126.057	87.6749	80.8321	158.867	119.796	138.411	239.569	157.647	156.749	76.3643	139.222	184.166	78.3283	363.043	98.2506	52.4509	108.255	142.225	428.08	186.723	87.5547	134.851	122.706	308.459	84.5547	81.4285	105.856	86.3793	131.059	52.0134	188.645	119.85	72.3457	218.788	87.0407	237.203	56.8403	93.1433	152.124	321.137	142.47	218.434	258.851	187.989	144.627	40.2355	233.366	102.886	258.851
1.26667	188.505	102.306	90.214	146.838	125.752	134.676	223.762	216.372	173.344	99.3845	131.387	183.92	75.1182	419.07	125.273	74.2471	153.607	153.725	337.371	133.89	81.7992	262.122	123.181	302.258	58.1007	61.5274	80.7498	67.0969	221.112	55.414	231.142	103.75	71.6976	305.566	140.235	219.014	78.7395	111.525	139.453	400.727	132.552	202.326	204.181	239.05	197.005	81.2998	187.937	133.76	204.181
1.28333	167.296	99.1477	101.513	166.922	133.939	122.489	249.326	173.246	114.659	84.6947	125.883	168.59	67.5382	277.576	110.464	86.7944	72.4467	154.777	245.153	186.419	77.8646	409.363	146.415	290.592	92.3366	71.2291	86.3276	86.5075	125.665	60.2463	180.627	95.8468	76.7145	319.403	104.413	242.821	89.2821	122.381	76.0831	377.293	105.745	157.943	124.518	180.931	141.93	117.224	187.286	164.09	124.518
1.3	154.882	77.4114	86.725	145.406	139.595	142.118	244.519	176.254	187.833	84.102	140.872	204.089	70.2413	305.04	118.239	63.2172	67.7074	197.225	310.015	216.91	99.1892	472.88	140.489	375.084	97.9493	68.9563	82.894	204.668	85.1116	57.0818	167.242	92.8795	73.6281	348.981	105.794	233.198	52.2688	108.112	121.754	347.511	116.66	162.056	123.862	224.893	157.751	105.154	272.597	137.662	123.862
1.31667	201.918	84.8542	109.256	151.623	142.875	137.882	257.117	197.673	152.802	79.1005	122.875	198.99	80.5532	294.193	110.179	75.5819	135.213	150.815	230.918	111.771	82.5762	321.423	141.996	281.369	90.5343	86.3567	86.3566	161.967	123.943	63.2673	162.889	80.7586	77.8479	294.146	145.608	240.573	55.8673	76.2551	119.978	329.154	104.06	221.33	128.045	230.644	241.14	119.816	104.764	170.327	128.045
1.33333	246.85	74.6159	99.5242	164.239	190.616	119.944	256.661	197.07	184.939	89.7149	135.537	206.593	95.678	292.036	101.247	64.0552	125.161	212.251	320.338	178.032	77.8014	356.023	183.204	295.463	121.539	80.8287	101.428	148.317	145.466	60.8097	161.221	84.6414	71.4944	245.516	86.5625	184.778	61.0665	101.912	99.8342	361.873	99.163	217.079	180.415	288.643	249.802	102.194	116.691	177.929	180.415
1.35	220.406	110.955	148.559	146.325	157.185	164.589	302.851	110.714	241.961	155.736	124.836	182.168	66.1169	286.007	130.602	65.8554	90.0363	224.872	132.909	177.768	111.308	455.091	166.933	286.282	123.847	95.5104	77.1832	145.365	141.816	62.2341	136.915	91.7043	91.1885	185.304	113.744	221.008	69.6392	126.903	121.737	365.863	78.1818	171.802	141.84	249.433	235.511	89.9336	196.3	102.03	141.84
1.36667	191.67	93.888	74.9027	131.189	150.902	168.024	269.383	261.073	116.514	81.931	145.374	186.061	80.0949	346.612	116.166	71.4419	136.82	182.457	153.301	142.527	80.3982	462.754	224.175	277.907	75.9058	81.3122	105.759	196.424	175.424	62.561	156.813	97.5553	81.5074	213.704	99.1344	237.873	59.1384	94.5283	129.469	368.571	83.2211	193.898	138.734	204.466	235.543	21.5719	221.542	195.798	138.734
1.38333	236.963	74.9035	70.12	152.966	152.149	116.794	244.871	25.3288	157.126	85.1907	124.564	180.506	96.6292	276.84	111.621	64.654	146.406	159.648	167.69	179.694	92.2818	381.656	398.292	312.411	154.965	80.4941	101.918	204.772	88.1468	61.7156	116.893	102.386	77.1636	218.198	79.8284	159.407	61.9124	71.252	122.621	359.533	99.0261	129.26	181.378	113.618	151.601	37.7632	227.784	98.8213	181.378
1.4	179.788	114.942	144.38	161.032	151.023	134.258	221.54	164.071	244.019	88.4663	119.636	178.959	97.8042	321.702	107.274	73.5698	166.138	180.554	116.291	140.407	69.7076	280.576	360.27	343.8	113.102	71.6094	99.0822	150.974	161.991	56.408	118.95	108.909	69.4617	257.991	169.572	263.225	59.1935	103.74	139.471	367.894	73.2399	178.076	127.233	266.658	127.494	38.1332	187.374	191.381	127.233
1.41667	162.571	125.014	73.3674	134.543	121.37	142.195	227.752	145.895	183.138	84.5617	114.296	168.152	68.3144	367.999	87.4701	66.9987	118.884	146.783	159.134	156.327	90.7327	298.09	403.776	304.632	96.1954	72.4198	84.0209	221.582	151.546	52.3666	114.592	108.613	83.5696	208.244	71.1455	108.629	48.8935	89.4138	144.908	388.521	101.466	197.351	195.832	210.251	118.919	20.7487	259.047	158.147	195.832
1.43333	190.69	79.1016	102.505	160.416	117.656	129.03	236.334	211.842	159.394	77.7399	113.838	168.685	79.5455	430.757	95.8531	78.5556	131.198	99.9685	168.618	168.608	106.874	413.296	345.767	303.092	118.357	78.7704	102.176	295.476	113.072	59.1558	90.726	114.059	69.1935	221.34	99.3616	179.465	55.1702	87.023	107.003	324.128	75.6625	163.086	153.254	259.393	199.183	20.4495	206.816	123.107	153.254
1.45	134.728	105.154	91.7083	147.331	113.075	133.45	273.111	175.749	128.715	144.837	113.841	162.238	81.1651	421.71	79.1425	85.9415	141.356	162.73	203.256	184.684	91.4623	304.957	228.145	299.859	65.8795	75.0452	64.8422	296.363	106.38	57.5519	125.061	105.883	82.3393	272.275	93.89	215.416	50.3718	116.052	108.402	381.899	85.3618	226.928	194.759	198.129	103.721	44.9187	206.08	204.026	194.759
1.46667	139.427	105.566	86.5037	141.352	105.817	131.863	227.51	192.883	189.677	79.9897	128.672	189.827	66.6195	427.114	93.6683	73.4746	122.968	229.584	245.685	218.611	87.3883	183.442	160.278	420.177	86.5555	76.5978	77.5748	283.066	140.416	54.163	153.979	99.2996	71.1484	241.303	122.14	227.361	107.017	128.67	163.479	423.293	106.591	207.566	132.396	161.296	70.7713	74.6243	265.243	242.875	132.396
1.48333	141.014	54.3117	215.419	124.546	141.154	131.79	232.886	170.975	247.403	90.7614	112.121	178.28	73.8788	427.725	77.6278	72.4873	123.578	138.994	106.368	221.314	89.7555	230.221	112.276	575.469	81.3713	85.5324	93.1157	274.457	126.445	53.7064	120.936	92.8027	74.0227	159.257	96.9642	281.568	64.5754	104.097	168.172	387.938	103.851	165.394	133.167	227.372	54.0763	76.1499	228.084	193.549	133.167
1.5	158.05	96.7391	122.672	187.064	125.481	134.61	300.463	288.569	215.512	81.2194	114.052	193.522	71.3667	278.457	79.437	76.8339	139.19	155.439	215.833	142.704	113.78	237.156	139.328	427.223	82.95	60.0116	81.1142	305.747	124.717	57.6689	105.516	93.7211	67.5074	185.668	63.1344	295.441	59.315	169.394	146.23	345.294	69.4552	160.576	196.833	249.105	39.4431	92.0531	208.197	121.366	196.833
1.51667	154.839	121.458	102.344	114.372	110.96	122.836	313.157	209.501	109.08	84.5554	125.428	163.821	81.906	445.469	72.4625	72.174	104.448	198.197	144.645	156.69	85.9774	201.455	114.695	351.431	83.9059	69.6105	97.759	133.508	128.901	63.1197	113.644	93.5533	80.1747	199.586	68.8632	322.497	61.4206	81.0842	90.2957	364.625	120.376	175.944	172.038	281.139	217.544	39.9412	253.617	143.412	172.038
1.53333	110.284	163.523	80.5755	129.323	106.088	141.601	247.692	256.663	68.7607	79.4009	129.889	191.717	68.8441	410.786	75.1507	81.0064	106.864	201.348	176.49	180.647	97.8884	149.96	103.548	295.026	94.9743	82.1203	60.6553	155.243	152.846	50.78	117.7	103.661	74.1991	279	121.51	206.491	55.9906	85.1549	117.673	436.057	101.141	169.473	284.674	226.313	226.111	65.6694	233.344	127.161	284.674
1.55	146.782	95.6843	119.672	129.623	106.889	183.897	226.599	229.38	90.4035	69.0616	128.002	170.936	80.5436	455.384	120.223	60.4194	105.539	215.607	105.663	180.257	84.9348	163.622	98.2789	441.858	157.557	81.2547	90.5079	187.807	103.477	63.3477	98.4269	112.104	80.7955	263.672	83.0079	215.541	64.985	125.359	260.976	393.149	73.0762	158.883	281.834	193.699	256.142	87.0935	201.726	111.669	281.834
1.56667	182.291	89.5898	135.933	126.6	110.686	102.683	259.524	192.32	147.848	141.138	132.175	192.493	84.2418	399.227	107.342	59.4464	125.461	141.292	83.8186	222.111	129.184	176.128	87.8783	486.174	81.9873	72.8334	63.4941	192.267	101.664	55.834	120.285	101.689	93.6085	239.712	98.7108	164.151	56.4829	85.0342	232.159	402.632	82.9622	211.285	192.116	266.774	253.877	97.0567	305.433	167.441	192.116
1.58333	161.004	102.964	114.759	131.662	129.728	140.883	272.693	245.875	127.619	101.313	135.267	181.375	91.5833	362.962	74.1698	63.4945	85.2692	232.195	209.566	208.892	135.053	237.877	89.6145	586.282	81.4636	88.5613	87.3766	155.966	109.417	43.0025	115.307	96.1816	75.8785	245.908	159.968	224.784	62.5828	108.228	178.019	394.156	77.6773	206.374	214.014	170.293	132.539	62.6084	196.316	132.506	214.014
1.6	151.059	65.5151	71.4456	124.71	108.932	201.29	264.146	90.2085	124.469	119.668	117.295	166.002	80.8189	367.713	63.4429	72.793	86.3157	161.237	130.798	227.58	134.644	72.913	77.3066	589.525	81.4903	91.9651	76.4001	146.935	201.634	40.2049	103.266	65.2832	87.4153	257.259	82.8751	316.944	59.095	143.567	152.696	387.755	83.7065	184.443	81.0249	207.235	108.59	64.7445	122.285	113.343	81.0249
1.61667	185.683	117.867	137.383	128.741	99.3011	130.183	250.409	304.241	124.126	90.9251	133.04	197.901	76.0906	368.27	58.048	79.3977	103.298	170.911	80.8904	130.873	110.57	100.519	68.9369	452.024	73.4314	68.7041	65.7365	146.335	146.172	55.9061	87.0219	72.0953	77.0563	256.295	107.844	183.019	63.9834	119.52	223.437	395.642	96.9711	157.102	155.996	227.362	115.631	69.4718	173.43	146.961	155.996
1.63333	124.938	87.9622	129.732	131.157	104.922	107.848	225.463	215.213	169.88	125.338	130.914	171.057	74.7124	363.18	62.1011	70.2775	100.007	112.617	208.574	175.732	100.946	70.0051	92.6629	349.26	90.7356	84.2601	117.977	83.4874	130.959	57.1059	64.5952	85.1393	77.1889	186.99	67.672	290.924	53.7833	208.325	148.569	361.341	76.3951	176.254	168.196	167.458	111.764	128.397	207.216	182.888	168.196
1.65	129.85	73.7888	73.1437	116.899	98.2205	92.7094	258.546	170.888	98.2903	77.9094	122.605	178.361	78.3133	355.89	44.1838	65.9678	105.372	191.038	156.333	190.625	97.0765	104.303	78.7297	331.041	100.692	77.3844	60.3901	93.6005	180.184	70.5887	109.506	63.855	71.6284	237.557	109.277	222.8	61.29	174.784	248.758	355.49	57.1708	193.219	177.53	214.732	104.622	111.397	161.198	134.855	177.53
1.66667	151.735	94.7181	88.9658	123.2	88.9639	119.027	246.675	204.07	117.699	101.599	124.429	186.719	81.5884	437.924	33.1016	66.49	83.837	182.156	74.0451	166.251	86.0295	132.064	98.1584	403.802	67.1548	86.3914	61.7487	121.853	137.505	72.7583	89.4812	105.307	83.3663	258.052	114.308	244.68	60.1816	146.971	279.499	423.36	71.351	159.904	168.878	90.061	136.697	25.847	120.243	87.6083	168.878
1.68333	120.681	141.755	106.956	161.714	125.532	92.4719	294.588	154.913	112.127	80.1684	120.183	160.738	88.6124	365.546	44.3475	74.3161	95.7513	161.804	137.124	178.013	77.1624	97.3673	137.792	300.216	60.5381	90.0512	64.7364	141.784	127.624	69.0018	84.9449	88.7226	80.4157	249.999	104.154	207.884	55.9345	156.961	292.239	419.815	70.7286	166.815	226.985	195.802	150.094		144.884	123.887	226.985
1.7	145.64	111.479	98.7807	152.249	104.355	145.448	1007.32	216.297	100.941	87.2256	129.5	177.654	77.0671	426.915	28.0751	66.5502	101.703	165.406	244.191	201.655	93.5481	71.2476	75.6222	299.997	71.4731	85.0902	94.1462	203.31	158.806	64.0768	64.6252	83.3148	85.0178	223.38	104.353	183.493	55.7864	128.22	199.152	388.271	69.7547	230.384	238.168	225.562	117.537		213.714	192.789	238.168
1.71667	113.565	47.9739	133.229	127.985	115.489	189.961	278.735	164.738	214.823	112.049	127.42	154.647	104.687	333.324	42.4353	66.3685	87.4392	113.979	165.95	215.412	121.751	86.1135	82.1366	283.345	56.7732	68.0557	98.2996	194.728	206.724	59.6724	71.7797	75.3992	81.0417	338.876	92.4041	124.804	59.2844	152.016	246.07	390.093	83.6706	198.368	119.586	271.891	170.618		100.732	134.157	119.586
1.73333	140.98	74.8861	83.4329	112.055	127.001	142.088	314.115	229.573	171.738	81.478	130.071	158.107	64.4224	320.362	33.7368	53.4406	74.5351	183.923	153.5	149.625	84.5428	69.9893	76.9726	325.385	82.2227	76.1624	58.2552	127.94	82.151	40.3774	96.9531	76.3904	69.5357	251.625	84.3655	80.7767	102.581	165.778	192.583	394.138	66.305	155.758	211.297	203.401	166.771	0.779856	134.61	147.748	211.297
1.75	151.791	101.352	121.937	126.645	179.728	128.437	281.808	221.859	151.139	79.75	133.745	163.506	78.0342	312.964	109.02	61.4835	82.2553	121.744	107.598	193.725	76.9812	65.2762	97.4831	295.651	60.188	88.2436	59.8843	220.846	80.3342	57.0441	109.791	96.3586	94.6813	275.33	104.537	147.358	54.5047	115.419	142.696	361.97	70.817	172.92	217.222	112.486	120.572		98.7444	71.5389	217.222
1.76667	127.818	94.8698	73.4556	217.398	161.679	84.3567	273.91	177.721	145.431	108.058	127.998	159.867	94.8289	382.652	105.448	80.8443	79.769	143.903	106.711	138.768	103.782	75.377	105.813	172.864	68.1755	77.1528	64.1237		148.133	55.5719	97.2894	93.3441	79.1634	269.926	155.843	147.151	49.8117	130.332	143.508	358.162	89.2322	154.497	129.618	182.352	143.816		185.622	97.0004	129.618
1.78333	80.2999	92.1854	121.62	128.109	129.257	91.892	345.442	177.755	137.942	81.7836	121.041	174.103	86.7839	394.446	87.9627	60.2955	67.888	131.818	125.022	133.566	104.829	60.3854	96.9978	223.334	74.1992	101.397	67.0236	56.2306	135.155	48.0223	105.309	91.9134	77.8734	237.936	110.736	215.988	52.4488	159.593	110.931	341.948	64.733	139.417	189.118	190.949	202.621		107.072	161.177	189.118
1.8	144.375	111.974	108.745	115.519	122.095	91.5378	364.978	215.728	81.6308	114.239	121.691	176.874	87.7605	400.162	70.7955	59.5854	98.3819	161.174	204.687	143.861	104.537	62.0244	92.9554	273.975	67.1352	63.1268	66.7222	166.319	131.005	56.5693	112.42	68.3516	80.0445	269.074	49.8885	249.627	53.7541	158.205	134.683	345.326	67.9349	192.357	223.049	234.182	125.364	166.042	153.079	176.719	223.049
1.81667	152.151	194.494	104.348	98.4147	137.823	83.666	250.042	214.213	154.189	82.0283	121.145	163.318	82.1536	455.048	111.258	56.5349	71.0361	157.11	171.953	174.505	85.1823	63.7386	116.328	246.45	45.5989	71.577	76.4822	107.387	158.293	47.7088	91.9664	94.462	85.0573	267.531	180.955	275.815	94.38	170.66	125.153	340.41	63.1723	191.66	176.298	312.18	121.513	82.8309	179.072	110.84	176.298
1.83333	121.719	143.143	106.787	121.96	126.378	154.525	317.025	228.586	65.1361	79.6844	127.364	173.786	94.8674	340.197	95.0886	75.8953	112.603	125.278	215.966	155.832	133.835	77.351	82.0493	232.767	68.4884	60.4683	62.4046	108.221	202.405	67.5605	88.1434	103.794	85.4997	235.654	96.0275	332.412	71.6948	126.452	165.864	278.739	81.0524	164.406	187.826	191.356	113.122	103.603	239.276	164.403	187.826
1.85	130.096	79.0382	115.466	92.4511	122.829	81.0116	459.469	221.24	67.0406	92.4365	140.289	159.368	84.7558	425.84	77.769	64.8135	105.342	166.06	132.228	163.215	91.9139	80.8625	84.5455	179.387	68.3354	88.5757	60.8991	83.8078	243.87	69.6971	109.326	92.943	82.7254	230.876	102.507	334.013	82.2156	123.461	81.1008	272.445	116.654	187.287	277.984	223.691	147.746	104.053	179.855	177.932	277.984
1.86667	99.9237	86.7709	129.762	121.887	109.594	101.702	292.261	134.037	123.942	90.0352	140.107	153.621	65.9186	395.901	86.4147	65.8239	99.3474	164.177	64.7259	209.559	89.1065	73.5769	86.6614	281.853	81.901	70.3289	72.5429	202.211	85.1315	64.1062	92.4332	94.73	71.2452	170.166	101.757	266.358	54.6893	122.083	113.143	353.532	167.289	179.539	294.046	238.682	175.605	116.906	248.719	166.736	294.046
1.88333	112.809	68.817	87.5692	122.131	97.5117	127.101	282.077	189.271	134.138	87.9358	123.361	156.515	104.67	394.864	84.8486	64.4805	62.335	222.956	74.6105	134.94	80.7831	88.6188	81.2567	180.197	99.9386	59.3825	72.4789	236.436	77.9602	88.8528	101.475	98.4308	82.9864	257.769	83.1742	296.251	72.5164	123.647	120.965	411.245	93.1802	143.749	194.927	252.287	213.229	118.719	189.477	167.579	194.927
1.9	115.741	116.615	113.78	115.471	112.944	104.288	245.931	160.536	177.781	74.2842	132.92	151.592	90.4218	388.754	79.0225	46.426	74.527	158.106	102.422	171.821	101.74	85.4363	110.628	330.923	72.6339	83.0672	76.7467	99.4062	101.426	82.1756	66.1311	92.0307	81.037	214.368	90.2509	307.092	72.0019	101.485	90.1045	358.803	68.2979	183.397	163.585	298.686	132.705	136.111	155.623	171.999	163.585
1.91667	145.428	62.9534	97.9041	111.895	112.491	142.369	247.72	186.135	154.239	87.9957	120.266	142.509	108.379	450.688	108.02	58.2205	71.2408	170.524	146.697	215.375	128.326	68.2086	107.617	515.594	63.4009	62.5845	53.7691	160.066	91.5081	83.4332	135.64	71.0047	84.8854	200.51	100.891	275.09	61.4631	85.7816	99.5281	358.678	82.4625	146.392	192.664	212.756	239.023	123.909	95.1625	171.291	192.664
1.93333	126.34	90.6558	95.6098	111.059	102.357	126.612	217.843	200.866	134.376	79.5185	123.143	151.201	84.3165	489.822	102.844	61.4793	81.5277	168.41	219.049	224.957	128.789	87.2859	76.8229	577.586	73.9833	66.7662	68.9381	147.253	153.019	78.8111	113.925	86.1293	78.0798	239.748	77.392	275.651	55.9106	76.9713	110.956	399.394	76.4754	172.273	208.037	142.892	164.943	93.2007	223.77	175.165	208.037
1.95	107.58	90.2825	75.5919	111.653	104.436	124.632	188.717	161.142	117.343	98.1448	112.686	169.786	54.8516	398.775	78.1844	51.1971	75.8826	146.07	96.422	181.063	119.722	72.6286	92.0781	505.095	66.0607	74.3104	64.7173	155.53	242.405	79.1562	102.536	96.5335	76.7711	196.288	75.896	233.77	68.461	107.528	152.626	395.253	73.9376	174.223	244.773	266.606	196.331	80.0057	165.02	80.5863	244.773
1.96667	138.152	78.2563	97.1215	107.784	110.78	125.713	202.879	193.404	126.985	82.2706	129.112	147.626	77.6191	349.846	68.007	62.8084	68.2363	183.146	151.709	166.737	90.672	71.3273	119.376	495.748	88.3699	69.5002	83.698	123.03	122.006	94.6403	100.051	80.6505	81.8204	164.024	125.334	257.701	69.9888	126.471	148.413	333.986	72.622	162.455	325.991	232.011	192.734	71.6387	109.343	62.7578	325.991
1.98333	110.914	181.975	68.8441	129.031	107.336	78.0384	220.732	224.308	97.6647	78.9039	110.726	137.232	97.8662	265.315	62.068	74.4383	88.0926	194.196	170.397	157.082	111.985	101.439	92.0331	433.809	84.5973	75.5363	64.3713	261.09	151.533	92.0096	94.1293	78.2315	93.6057	115.95	104.975	318.838	56.8199	100.56	164.496	287.636	56.5287	166.049	215.206	201.83	146.066	70.9798	114.429	74.5875	215.206
2	135.161	145.189	89.1003	96.1797	131.107	90.4499	206.848	177.33	121	80.8005	113.091	145.449	66.0047	440.637	72.3299	53.9115	77.4444	144.952	172.154	139.169	101.523	70.8797	105.721	503.808	94.8364	64.7859	67.5167	128.017	213.542	75.4095	89.785	89.7883	82.7924	212.797	115.658	291.438	58.3014	100.719	181.076	289.48	69.7033	210.927	371.291	187.344	266.272	64.9815	162.934	94.5491	371.291
2.01667	153.165	187.972	81.1945	94.4157	106.343	87.2272	225.483	153.217	127.193	102.472	112.462	151.177	85.0959	412.742	89.3325	73.1906	76.9436	95.0312	141.463	148.264	90.7425	60.8159	88.5382	513.104	130.76	55.4039	67.9342	174.653	207.358	84.2767	88.0265	65.7785	81.9911	274.338	83.1804	332.191	87.8657	72.9997	222.303	315.983	84.5012	172.849	152.395	196.623	248.937	73.2765	101.983	102.015	152.395
2.03333	121.205	132.045	105.119	109.871	98.076	78.7512	240.559	73.3707	112.598	89.4221	111.626	152.185	91.996	353.895	83.8067	63.4277	99.1181	142.174	231.503	136.011	107.114	101.565	93.9562	392.207	84.2378	61.502	67.8459	153.187	131.806	87.5618	77.459	61.007	76.6013	226.557	100.873	289.488	78.7994	91.1831	190.135	330.92	111.286	161.509	203.964	214.408	258.788	70.8811	58.2052	134.895	203.964
2.05	106.003	129.776	129.728	100.239	104.85	144.336	244.979	261.001	100.062	112.722	125.638	142.191	68.2006	360.399	73.7222	59.8514	63.525	150.217	194.794	134.463	105.177	57.349	105.98	316.557	98.6986	73.3161	67.8043	159.187	102.274	83.4801	76.9861	79.5998	78.0778	238.908	128.534	307.532	58.1277	86.0018	199.456	345.671	81.1843	193.285	153.198	221.812	246.816	73.3487	161.724	100.666	153.198
2.06667	109.612	199.164	90.8757	109.407	141.385	109.405	238.255	180.826	78.8526	108.452	112.561	150.356	56.5538	332.015	84.0521	63.0284	76.3514	214.218	201.43	236.643	71.3071	74.8044	79.7022	286.922	87.8735	67.1338	85.5667	145.9	160.139	86.9218	71.9173	83.6486	83.7923	224.786	143.136	291.792	53.8339	76.0884	85.0402	379.812	63.8732	157.603	156.47	185.061	241.621	66.3901	127.567	48.9194	156.47
2.08333	145.639	177.64	113.99	114.027	121.55	119.209	212.062	98.6679	113.751	98.2002	123.092	137.722	85.176	318.345	97.3527	63.0176	72.747	175.61	103.267	155.116	101.962	82.2934	88.6278	225.653	69.8507	71.7112	63.9668	129.656	139.216	92.4945	105.731	78.146	95.6619	225	147.465	303.217	56.4649	60.8427	114.514	367.06	70.7015	158.081	323.492	308.328	254.8	55.9208	144.505	136.455	323.492
2.1	97.2595	146	112.764	116.976	99.4095	82.5183	222.071	234.688	104.188	89.6206	128.027	123.655	57.0985	259.953	83.9434	72.8876	77.4823	196.579	125.089	165.38	77.0151	73.3082	103.235	333.231	69.104	64.5938	74.1989	232.594	131.517	88.5901	97.8913	87.6115	85.1907	189.446	117.41	206.708	95.7006	101.511	132.827	351.998	86.087	194.137	231.189	248.685	109.517	79.4025	162.791	140.718	231.189
2.11667	128.437	122.029	121.866	114.654	102.542	86.5785	218.926	62.0307	117.147	98.7456	119.535	144.387	92.6166	260.305	79.3139	55.1344	87.7703	142.056	161.429	214.302	69.1601	96.075	131.459	425.549	72.6498	93.8378	68.6815	214.875	135.662	89.0431	80.654	82.1513	95.5155	160.491	129.326	221.491	71.9943	97.8701	135.456	398.476	72.0028	194.225	167.753	213.71	62.8197	77.3963	158.463	124.313	167.753
2.13333	83.8467	159.768	103.432	114.701	119.18	104.869	236.78	150.966	112.606	96.9255	120.611	159.933	97.5781	302.962	78.1281	64.0858	82.7542	155.568	208.408	207.13	79.6584	69.487	127.603	147.399	60.342	59.3715	72.259	263.095	149.495	90.9028	76.2948	90.8012	83.2178	150.266	85.6081	174.528	54.1323	156.753	125.405	378.08	81.5237	197.375	135.341	190.401	182.469	80.5979	90.2773	83.5016	135.341
2.15	81.4238	162.683	94.325	106.278	100.17	97.3999	192.147	91.5195	130.154	96.3684	119.224	140.724	67.1672	343.925	76.0803	63.0473	61.9122	157.589	181.6	180.142	85.3233	65.4028	88.9838	135.629	58.6895	69.0847	65.9784	124.361	128.715	94.5993	133.535	100.118	82.8088	216.449	133.217	88.4995	63.5493	73.6183	117.278	314.856	86.6686	168.47	132.017	261.407	92.0324	67.635	118.83	105.12	132.017
2.16667	89.4478	240.973	85.4992	114.912	104.147	89.658	238.185	82.8212	66.7271	88.1071	112.207	159.7	82.0174	329.41	81.4195	53.3439	81.3329	125.469	156.77	209.052	124.552	66.7435	166.401	95.8701	51.6259	64.0453	66.5444	192.469	134.22	86.4641	89.0704	78.6424	85.521	254.921	107.898	101.751	61.4054	107.291	89.6047	338.541	80.531	200.864	259.812	194.892	103.679	95.9466	99.8248	76.7588	259.812
2.18333	113.488	218.558	151.838	108.465	100.07	96.0113	220.329	81.5816	220.807	98.5999	112.316	139.699	90.5337	381.086	81.804	69.5603	61.026	128.698	229.842	143.46	92.2407	59.7912	131.381	134.617	82.7449	59.5045	64.6327	91.5085	123.769	50.3313	67.4109	89.6014	90.0584	223.949	79.8138	150.576	58.0811	76.1839	202.415	330.465	76.6058	195.884	258.703	210.056	293.425	113.853	69.7911	121.569	258.703
2.2	133.442	216.679	79.3438	103.243	102.34	135.545	260.495	77.9342	102.424	97.7214	114.229	139.995	74.6657	363.088	79.136	65.8159	64.1643	136.892	240.999	195.714	109.39	72.6588	81.7325	70.2188	54.6497	63.2389	69.0331	0	196.483	56.2412	106.796	105.385	80.8915	247.263	89.6051	166.964	58.9455	133.544	133.71	292.063	67.6187	180.945	233.191	163.016	256.144	94.9343	118.727	148.268	233.191
2.21667	92.642	255.343	103.383	99.3804	83.0333	95.164	227.136	120.602	179.175	88.2132	111.498	193.299	103.304	345.29	81.7405	85.6032	76.7278	181.849	159.18	155.128	93.4749	71.4198	120.485	101.977	52.7144	66.5864	73.627	106.269	214.936	142.828	94.0079	121.816	79.3683	213.256	90.2254	81.7281	87.3225	89.8556	193.464	371.866	80.669	168.057	221.455	251.896	286.12	47.8454	133.639	131.329	221.455
2.23333	154.185	199.646	62.8846	95.0689	103.973	63.7112	213.625	55.7106	149.777	100.209	105	162.554	54.4488	312.598	97.6684	61.6891	70.5684	166.799	213.722	163.087	73.9981	72.9096	70.9502	78.8117	69.6202	64.8536	76.4171	235.625	185.418	124.348	72.8168	70.3225	80.7732	164.123	85.1525	154.193	66.2676	103.037	164.077	325.224	88.2388	168.451	45.8825	242.223	295.121	39.5455	199.414	81.2192	45.8825
2.25	122.748	249.557	67.7677	103.397	111.954	152.299	211.225	57.7358	113.784	77.2689	111.826	183.696	55.4163	359.058	74.47	70.3588	67.0007	135.139	82.4893	143.16	81.3167	63.3001	93.8346	93.8611	82.499	62.8919	86.7749	213.765	166.687	123.493	86.0995	65.9028	80.8019	198.468	73.4733	194.486	86.3403	99.9406	243.703	368.526	84.7566	128.3	70.3756	257.284	320.382	70.9546	61.1896	115.934	70.3756
2.26667	123.012	259.258	98.4701	93.3146	108.15	109.384	228.542	115.633	154.296	71.555	141.907	154.739	89.369	327.644	78.1826	74.7888	96.7828	128.994	190.651	177.778	105.013	99.3256	121.059	133.093	83.7746	62.3546	58.7747	164.087	90.1658	145.153	119.57	65.3196	95.4628	149.16	70.7183	187.65	57.3749	66.2223	196.95	415.095	86.223	160.24	190.632	184.935	141.468	65.6587	244.882	90.9535	190.632
2.28333	187.174	219.423	138.886	109.779	105.658	147.974	218.418	221.449	184.663	88.1199	126.291	162.835	88.4616	330.461	101.68	80.5494	87.2436	132.818	165.509	162.231	85.4666	86.9419	88.3776	101.191	66.9247	74.7947	53.4004	174.294	209.456	177.611	106.709	88.8272	118.936	232.881	91.7761	105.325	85.3635	87.662	264.97	379.048	76.5164	186.631	126.902	265.929	53.368	117.305	116.65	113.683	126.902
2.3	128.714	193.266	129.245	94.2099	100.432	161.226	211.687	177.292	187.544	71.6635	98.0104	165.717	93.1213	306.435	77.0003	50.6156	63.5384	139.393	207.011	97.383	119.336	62.1173	81.3926	86.5516	56.183	84.4275	64.5389	101.1	201.366	149.835	97.3908	90.5482	88.2607	203.203	90.4146	147.764	53.366	85.6264	187.348	363.422	118.523	140.88	122.97	249.102	59.7711	124.297	81.4378	125.037	122.97
2.31667	114.772	194.958	111.133	104.813	102.22	112.097	212.732	142.109	199.483	85.2643	126.453	147.761	89.0279	229.236	77.1919	86.0159	93.9828	129.983	225.952	180.237	122.744	116.296	96.9485	80.6456	60.431	72.735	64.37	258.099	171.285	113.01	98.4655	66.8558	83.1312	270.915	77.5517	207.854	50.025	62.1255	150.352	389.396	78.8624	130.891	165.852	271.537	172.726	128.71	155.677	75.7108	165.852
2.33333	123.356	194.565	101.219	94.262	100.843	92.9264	237.148	144.389	137.312	98.9605	108.025	148.795	79.0464	317.216	76.5865	64.8933	86.1063	195.079	113.054	171.227	95.4908	57.2902	70.4993	102.765	62.4863	88.8951	79.4806	168.606	162.881		93.5011	67.9953	81.265	251.645	86.3435	135.928	58.7186	93.6839	189.044	396.558	104.105	216.068	136.65	144.458	186.826	104.65	92.8629	162.702	136.65
2.35	117.147	167.688	83.8085	120.55	96.02	120.705	254.382	135.926	111.762	86.7431	115.294	154.167	82.7745	334.058	76.3809	77.1569	106.711	219.425	234.302	160.323	90.2317	106.604	87.1377	126.713	56.2817	79.8458	58.8295	197.394	157.827		89.6463	65.5218	94.7218	185.092	115.154	147.73	64.6462	108.222	107.124	365.88	74.9862	162.821	176.653	119.659	139.038	147.082	178.39	84.4076	176.653
2.36667	118.567	142.293	101.772	106.946	112.037	179.132	269.002	105.572	160.469	96.7508	112.829	147.879	79.998	254.211	72.4159	68.5203	100.963	202.633	116.704	155.782	103.61	56.8018	81.9208	122.63	68.8744	65.4023	79.9141	229.321	136.727	73.3368	76.1315	61.5974	86.0846	42.176	79.6043	115.318	59.0361	81.4171	124.71	301.825	93.2167	187.207	218.897	251.17	164.505	118.003	169.899	172.266	218.897
2.38333	156.467	206.751	116.865	105.216	106.531	104.925	231.682	148.821	112.041	106.922	115.022	149.475	78.4531	243.726	67.5401	77.1769	73.4706	193.511	137.269	197.682	67.9588	66.3417	79.0511	83.9444	66.0954	65.6152	55.6649	143.448	89.0837	81.844	85.0788	65.8245	79.1738	87.2613	97.7733	101.547	67.4389	84.4378	151.026	305.98	88.3315	144.853	274.143	262.771	104.453	184.514	185.82	170.043	274.143
2.4	138.669	195.806	77.2205	91.374	112.317	107.147	259.213	99.5537	146.416	85.6811	106.863	168.961	100.433	291.437	76.9591	82.0864	87.679	119.793	201.787	157.897	108.307	63.9369	85.5419	107.877	53.5989	59.19	71.8614	56.3481	129.716	73.3659	82.3133	64.5392	85.418	164.139	83.0687	155.282	58.6772	80.5176	140.964	360.801	88.4364	190.932	111.686	280.638	109.095	149.405	196.657	114.494	111.686
2.41667	130.273	255.278	118.5	90.5156	114.398	62.0495	239.599	182.454	114.295	80.8836	130.661	143.51	90.5012	378.745	145.323	67.7946	105.958	251.338	221.85	189.529	68.5916	84.0818	93.4274	122.424	68.0061	74.5371	53.4651	118.869	122.381	55.4719	62.1587	74.166	92.7981	291.086	124.338	118.154	81.2721	73.5635	130.566	366.073	74.4143	147.195	217.861	305.852	107.02	142.056	248.795	136.326	217.861
2.43333	107.552	233.836	96.8837	86.8427	103.579	111.428	259.517	184.242	85.537	103.366	116.791	157.036	73.0544	295.384	111.208	62.454	108.041	128.339	162.597	161.127	69.5525	77.9143	92.7535	122.135	54.8367	73.234	57.1337	176.002	167.717	90.5969	93.6745	110.104	82.4978	288.093	54.5858	91.5024	86.8823	107.857	138.816	278.678	84.5131	181.248	119.492	254.708	275.998	143.287	281.408	121.666	119.492
2.45	79.0906	182.83	67.9506	100.952	101.666	116.839	266.695	157.981	116.739	85.9818	109.682	152.45	92.7154	252.918	141.925	76.2021	122.019	173.647	106.31	137.055	117.676	76.3509	82.9612	105.682	69.889	75.0863	67.1799	128.866	210.49	110.074	70.1572	96.3545	91.0199	182.909	87.4487	257.885	69.3729	74.0251	82.9185	318.066	85.939	183.981	161.262	186.8	146.926	85.4802	158.797	76.6309	161.262
2.46667	103.582	182.47	109.038	97.5991	124.141	75.5695	248.548	111.667	117.962	109.557	108.922	134.747	82.5892	284.01	100.341	62.1489	56.7992	160.194	226.621	177.111	106.626	65.0623	96.0921	114.104	62.8311	75.4188	72.6353	175.359	126.774	162.305	106.593	64.6463	76.5971	162.991	55.7036	316.444	52.097	78.2946	116.475	315.417	73.996	184.869	178.277	105.168	131.089	132.662	182.236	117.047	178.277
2.48333	88.5255	206.766	78.712	87.5126	99.3826	60.3949	212.411	113.883	48.2968	82.5956	99.7816	163.557	100.756	248.658	91.5329	54.5631	76.6972	132.638	140.221	148.517	98.6813	87.0349	87.9769	124.928	84.3281	66.2351	55.535	108.708	164.426	120.206	119.676	66.9848	73.4134	169.615	124.08	229.704	56.2432	151.06	154.798	321.326	73.9027	157.182	135.338	140.647	117.133	33.5519	201.878	187.873	135.338
2.5	163.696	222.805	95.3032	93.7786	98.7614	124.451	237.591	155.426	38.4257	77.7449	98.7501	158.898	103.916	362.837	140.726	55.3203	68.8784	131.2	165.645	215.589	84.9412	73.0126	81.252	118.142	71.1811	76.6855	59.8709	165.606	100.899	113.21	104.271	81.3674	61.6901	173.811	129.501	220.362	67.0414	69.9766	112.704	343.548	120.1	92.2396	217.8	250.316	193.019		233.138	110.847	217.8
2.51667	96.4488	161.84	87.4589	102.055	110.855	100.977	268.858	186.055	61.1144	79.693	120.938	151.846	61.27	285.238	100.12	66.5531	93.0863	163.455	183.485	173.837	105.395	63.8517	120.518	113.275	60.4366	68.1468	57.9879	81.9493	126.928	122.773	117.675	142.919	77.541	180.582	128.136	280.218	61.6459	86.4486	149.936	331.934	76.4939	171.175	239.061	232.902	244.411		289.071	49.419	239.061
2.53333	127.812	220.356	81.9016	120.571	87.0915	79.287	283.601	283.17	76.8575	82.3328	116.226	140.488	80.7317	259.779	84.7434	62.4522	79.5485	137.122	74.1645	187.24	102.819	62.211	66.6603	122.975	64.1172	79.4926	61.6335	184.542	137.198	123.508	103.951	133.86	68.3294	232.873	112.572	330.326	54.868	89.986	132.865	308.026	78.4672	190.3	276.466	217.89	203.655		256.772	139.051	276.466
2.55	83.4745	154.554	120.032	103.272	96.9936	121.47	280.571	150.37	88.6009	100.599	109.451	152.644	60.8718	236.448	162.97	58.8625	77.9665	166.801	167.208	144.82	90.494	76.3612	157.281	114.173	74.0779	66.7596	66.4857	163.131	68.7747	188.183	84.0982	127.492	77.8171	183.044	97.6989	355.743	75.0058	87.4024	149.287	363.356	71.196	155.79	277.372	83.0813	151.627	7.47797	204.96	126.846	277.372
2.56667	82.5775	224.713	124.237	113.256	116.125	146.128	262.587	223.47	118.586	101.755	111.705	162.412	84.7533	321.125	103.178	52.043	110.572	137.862	241.161	233.072	87.45	73.8369	109.273	150.955	55.7048	85.9281	71.1167	232.349	103.689	224.06	86.4345	137.05	97.4518	191.036	88.6976	266.672	57.6899	94.8152	118.221	337.327	74.8638	177.612	223.946	236.912	186.285		206.396	159.95	223.946
2.58333	91.6568	141.621	82.5211	93.3968	211.186	126.169	285.569	205.362	142.62	79.7599	115.935	139.993	71.3932	272.366	107.858	62.3519	106.676	209.98	92.2216	160.123	103.097	78.8839	91.9467	97.7609	62.6414	66.8805	56.8058	199.603	173.827	319.134	98.7316	116.817	71.3526	126.304	109.471	209.976	50.1942	132.687	134.427	321.034	76.779	206.6	166.094	233.587	186.502		222.046	147.268	166.094
2.6	107.972	193.908	89.5672	93.9321	85.2289	99.6798	539.869	168.279	118.039	76.1942	124.927	127.728	83.4689	288.67	157.701	57.2853	67.1958	148.298	248.311	185.983	95.5937	69.7366	109.099	147.85	62.2489	73.6921	65.0645	189.514	169.206	264.615	111.455	160.945	83.6444	107.063	105.898	184.376	60.5285	70.7147	117.801	404.171	77.8058	206.174	294.094	268.128	217.418		189.878	179.164	294.094
2.61667	101.591	235.398	91.7951	92.2168	104.487	117.806	331.925		108.089	85.6245	114.025	130.875	76.4032	198.9	130.359	69.6599	85.3244	160.887	146.369	161.173	86.1059	64.7959	130.798	140.018	62.9542	64.5185	76.5215	100.826	172.388	81.0103	112.518	156.716	77.2124	34.6143	78.6758	177.874	70.3155	69.4901	121.29	356.686	94.7888	157.081	257.625	159.977	155.818		204.584	108.322	257.625
2.63333	180.477	225.818	91.4806	90.7057	84.9312	85.0576	374.267	166.777	152.28	90.1222	168.243	135.482	71.0578	201.308	133.046	51.0133	100.755	204.547	219.918	242.176	90.3112	99.5458	102.109	135.014	67.3829	70.4097	75.2806	144.533	101.65	105.773	99.8533	179.61	88.0234	148.3	94.9254	61.9035	60.2636	71.5692	81.8116	410.317	81.0933	171.414	268.217	155.009	144.196		291.812	51.6279	268.217
2.65	102.058	170.673	87.3106	88.0557	101.354	102.202	1245.94	211.814	121.027	108.954	119.969	131.424	75.3224	222.839	121.112	48.8016	78.706	179.345	170.66	196.916	108.327	92.2494	114.423	89.5696	53.073	63.7954	78.597		131.573	86.0893	99.9478	192.403	74.3784	216.353	101.592	78.2618	55.5506	58.4579	158.697	411.743	74.3022	102.662	114.347	168.602	210.599		255.708	166.241	114.347
2.66667	116.853	213.277	90.3136	109.824	94.3108	166.301	275.452	252.176	190.329	80.0536	111.541	138.359	77.9104	274.658	117.839	65.6161	102.811	224.345	134.501	119.281	87.5585	102.877	84.8802	162.993	65.3843	69.8815	70.9604		163.13	114.374	99.7052	197.298	72.1087	155.193	60.9237	113.704	57.7638	80.3932	94.886	331.009	93.8649	138.982	263.94	233.722	216.403		241.456	132.75	263.94
2.68333	91.5671	183.159	116.917	84.3897	82.5503	213.096	251.988	192.204	111.573	85.1853	125.122	163.228	85.9522	254.761	115.564	56.8936	82.6322	185.709	195.117	114.379	102.673	99.5166	98.7275	190.628	55.0095	68.3403	85.6375	93.889	149.161	88.5913	111.522	221.773	73.4216	118.386	65.0464	139.702	62.4972	80.4154	121.084	346.127	131.138	157.938	170.481	147.35	291.608		283.58	124.128	170.481
2.7	73.4005	160.681	72.7421	89.4784	112.891	59.3463	218.661	152.686	116.091	85.9146	110.15	140.685	104.683	277.115	109.574	72.9192	83.3902	131.398	251.322	199.089	73.3083	118.348	81.6558	124.224	54.9914	76.9615	68.6726	60.0194	162.93	82.1199	92.512	200.808	85.6079	165.39	72.1778	157.946	66.5149	84.7111	117.326	402.1	101.552	134.837	172.425	169.232	76.9221		233.919	89.7459	172.425
2.71667	134.474	151.234	109.111	81.9839	97.35	119.161	222.552	205.334	245.059	87.1532	107.738	122.626	93.5523	263.215	112.247	85.3174	85.9044	143.204	197.012	154.456	161.694	57.5666	89.3157	178.052	71.7806	64.5846	76.8854	61.9039	156.755	76.8973	89.9056	242.877	72.2022	151.556	74.819	333.27	51.9469	104.127	119.855	371.684	109.802	160.024	89.2737	211.084	60.814		270.193	104.439	89.2737
2.73333	160.229	194.91	139.799	110.242	90.5468	120.654	211.177	208.341	109.622	123.069	110.823	139.738	79.6572	258.761	117.182	65.2418	82.3113	158.7	155.308	119.887	98.9925	68.987	83.7916	148.38	75.8409	70.1259	96.6259	94.5478	144.729	103.271	113.057	236.749	81.2629	118.351	119.404	330.707	47.954	86.2334	170.461	367.049	83.3476	147.418	133.923	118.542	224.976	126.323	288.339	107.821	133.923
2.75	63.5263	172.463	109.379	70.871	97.5566	105.733	202.183	234.549	96.2907	99.6416	128.288	138.873	93.3073	222.242	114.1	58.4502	83.0593	113.836	199.911	119.541	148.326	65.6399	76.8326	77.8061	46.3426	71.6225	69.1031	100.072	145.034	74.0277	115.988	300.283	102.293	158.613	107.087	309.236	54.8122	62.7055	124.259	369.001	88.3202	188.622	206.68	118.027	255.414	77.9194	213.019	122.684	206.68
2.76667	89.26	208.251	118.781	80.8687	114.359	81.3535	203.455	101.299	187.299	93.827	115.134	142.535	77.5287	215.115	143.25	74.9045	108.392	124.032	218.772	138.469	86.523	64.2871	83.6694	95.2596	92.5459	74.9641	78.0251	94.7065	119.735	87.1809	121.204	414.178	79.8264	109.079	148.774	208.464	54.9952	71.3264	126.098	298.347	72.9226	198.83	231.664	258.678	209.563	105.941	227.828	141.725	231.664
2.78333	79.2315	210.677	92.6559	107.85	90.0984	126.052	206.829	102.226	101.114	82.3713	131.277	150.357	93.3201	201.812	89.3865	81.7109	81.5653	144.156	214.144	184.761	79.7109	64.2022	78.7614	81.1122	63.2104	95.2368	95.5824	170.143	124.5	102.078	108.878	335.924	83.1167	143.82	71.875	225.758	63.2843	88.0079	103.884	326.511	72.6535	220.146	360.867	161.514	140.217	152.194	292.71	115.751	360.867
2.8	103.028	174.353	125.817	99.9787	132.726	77.8354	241.423	120.561	89.8513	77.8178	119.206	151.692	96.9184	177.314	98.5417	73.8003	93.0151	124.612	169.762	127.674	90.6012	50.7511	64.7462	246.88	71.0067	64.8447	74.9744	176.304	104.365	124.936	93.8262	312.693	109.038	100.62	107.417	288.431	60.5747	51.7053	79.5229	354.736	90.2034	155.653	234.488	124.345	97.9815	115.413	300.161	109.643	234.488
2.81667	85.4284	183.402	67.3116	81.7028	101.044	65.792	218.205	104.695	72.8007	90.7588	112	132.931	73.5229	221.02	124.971	54.6099	100.233	137.763	147.753	148.486	78.7118	60.0613	116.409	255.804	58.4772	67.5287	86.7724	138.32	117.506	102.499	90.305	346.229	80.5485	158.632	58.814	310.52	64.2831	95.6652	81.7636	243.955	74.482	195.944	174.449	116.978	146.021	159.553	241.504	68.1388	174.449
2.83333	98.5437	42.2241	74.8137	108.986	98.6537	74.3481	217.97	68.9236	15.6212	88.801	122.008	125.336	83.7706	135.048	106.844	76.627	82.76	146.265	150.282	155.685	110.077	64.7924	81.9688	308.855	64.5293	75.7976	83.9318	156.909	102.739	137.433	92.6754	259.331	83.7874	160.306	82.3076	251.243	53.0805	120.958	129.236	259.726	84.0167	194.419	201.943	259.768	211.945	187.099	258.031	70.7878	201.943
2.85	135.728	247.747	176.407	75.264	158.371	70.7907	264.411	51.1432	165.637	83.8381	125.993	145.709	94.9982	138.749	113.246	60.6779	89.2929	131.947	96.7794	179.189	103.603	100.392	89.9889	502.232	70.5454	63.2998	79.9134	186.336	122.556	130.767	86.1806	244.583	88.964	188.37	107.064	222.092	56.8323	67.8991	92.3117	371.754	81.948	136.151	115.132	233.739	122.721	147.207	209.93	73.2273	115.132
2.86667	117.169	189.487	78.1996	96.2071	87.4738	128.668	259.006	43.9149	205.944	85.8034	105.992	139.34	87.0946	204.03	113.418	87.4238	82.506	212.38	205.237	186.724	80.9192	70.3657	74.7004	289.733	79.44	93.0684	93.146	184.303	124.439	134.157	85.5494	272.393	80.5919	158.618	69.696	208.994	61.7058	78.397	105.099	283.769	84.5224	152.815	230.142	109.224	161.677	121.844	270.328	96.1879	230.142
2.88333	79.261	151.413	94.4919	106.65	102.641	121.683	244.895	43.9411	135.149	96.3558	112.867	150.868	90.6028	141.074	111.267	55.9938	75.4936	123.735	169.693	199.487	98.3814	80.6296	74.1362	298.421	77.9758	59.4591	86.6566	196.45	184.819	79.0561	95.9357	301.147	79.2676	186.267	145.172	185.225	55.1674	87.7652	123.239	318.25	76.45	136.025	154.027	102.483	113.077	104.593	226.894	106.264	154.027
2.9	180.239	189.821	107.419	92.8891	81.9482	94.2774	322.196	121.367	223.045	78.3156	114.323	129.227	83.7774	171.79	121.248	54.5087	133.455	188.733	95.8573	176.449	88.3655	65.3914	69.8916	389.104	58.7054	87.712	75.2164	112.397	145.931	110.185	94.4495	320.035	87.275	232.333	69.774	127.007	62.8009	56.9951	143.195	339.499	87.0863	176.314	203.367	288.904	174.125	104.587	313.192	52.1783	203.367
2.91667	148.513	58.1781	101.958	121.079	91.3289	89.4999	225.056	189.954	208.874	108.017	112.581	139.003	89.8284	137.979	115.158	60.7077	115.752	112.918	146.6	133.819	123.676	56.8309	75.7555	392.617	83.9971	66.856	73.691	290.901	177.577	155.46	101.659	293.13	74.722	162.471	63.8752	133.669	59.573	70.6858	211.732	409.09	109.543	127.497	153.077	215.579	85.475	29.6259	255.379	48.6593	153.077
2.93333	107.543	86.8678	63.8413	100.749	101.728	74.9897	209.633	123.202	198.868	107.29	143.034	104.078	87.0262	187.191	117.669	52.5909	85.9952	117.738	160.538	181.834	112.357	66.1682	79.9538	385.411	55.6236	64.6103	88.9069	172.819	171.706	103.048	89.0344	297.025	81.9423	152.02	108.942	163.482	69.9232	71.5399	128.654	350.854	94.7639	134.312	302.74	318.689	160.273		233.146	103.679	302.74
2.95	93.8116	66.9465	74.1085	101.888	97.1189	108.522	213.448	141.099	179.869	86.6409	116.046	125.863	85.8117	183.998	111.683	62.3566	87.3348	127.886	155.804	103.331	109.442	84.7561	99.3252	432.6	76.4221	74.8659	76.1237	331.793	131.11	124.343	94.8	264.591	90.1576	296.036	89.3419	184.494	75.6635	78.0849	127.583	299.696	85.011	162.914	212.511	264.845	179.708	55.8873	291.547	120.423	212.511
2.96667	115.406	43.0646	88.5957	101.03	95.7876	63.7413	323.313	167.275	83.8358	85.9266	113.355	136.048	97.5753	188.756	110.493	66.1424	118.136	142.44	84.3817	144.172	96.2467	69.9103	100.848	424.078	69.1824	74.7667	87.3467	128.449	156.17	85.4305	87.8941	202.662	81.4931	253.703	75.2992	257.838	64.8954	82.0888	130.152	287.012	70.2887	186.664	151.977	261.147	125.987	79.2656	248.595	180.62	151.977
2.98333	101.841		63.6504	105.193	84.5091	53.2934	339.875	101.348	154.517	77.4716	115.203	118.036	86.68	169.718	105.596	55.6821	84.6641	129.727	90.9569	340.118	101.556	82.4092	78.9222	343.672	75.1513	62.2145	53.9029	248.447	184.064	110.926	101.516	223.543	87.2402	171.2	84.6841	206.852	57.5798	86.6698	262.36	349.184	81.5631	140.897	75.8096	218.471	136.036	64.2425	235.924	141.362	75.8096
3	188	175.044	105.324	85.1623	77.2303	114.579	269.859	207.842	205.408	79.844	120.904	159.016	82.9528	118.756	129.705	51.68	82.7846	137.822	205.761	354.551	76.2671	129.336	83.7444	383.82	99.9244	63.6169	58.8498	175.941	181.632	110.33	94.3811	213.48	105.674	116.071	111.043	256.362	56.6024	67.7586	164.452	311.926	73.0933	143.31	195.942	167.384	56.8418	52.1169	324.888	133.471	195.942
3.01667	139.442	52.8841	102.857	86.7591	93.1526	89.9107	234.374	176.681	144.237	96.4615	114.904	117.307	75.7562	115.857	87.4383	46.4848	110.391	149.877	92.4524	183.586	113.457	82.3438	66.6646	456.762	85.5849	80.9757	64.268	237.074	150.988	142.02	96.5639	236.807	88.8118	56.9241	116.859	274.624	80.9388	150.119	162.742	280.67	72.6153	167.133	181.519	171.834	58.4275	70.6599	308.506	137.672	181.519
3.03333	136.665	108.537	133.209	127.853	78.6936	145.284	257.439	214.642	211.34	80.5533	116.613	121.914	118.232	106.787	89.6764	50.1094	96.8668	128.941	126.62	210.671	130.881	65.4253	80.319	434.417	74.6731	69.0162	65.7782	194.421	145.769	163.005	100.843	209.734	86.7367	54.2395	64.4949	220.067	52.6582	78.4589	175.812	314.017	92.7485	212.354	253.872	322.22	87.5684	73.2377	293.289	108.713	253.872
3.05	205.353	127.567	129.743	117.258	115.454	126.489	196.379	188.332	288.311	77.8956	106.841	115.091	87.4621	168.391	93.3169	80.2816	104.007	141.548	129.011	226.127	107.211	76.4799	105.423	507.875	51.652	63.7979	86.5983	128.656	144.4	109.815	99.9584	133.266	86.4019	186.782	117.525	260.06	53.5883	69.8487	281.302	353.677	79.8919	162.208	163.073	162.6	117.018	55.7428	282.692	166.609	163.073
3.06667	99.1534	64.0534	102.461	84.3324	220.015	101.063	197.537	157.927	239.68	84.9707	116.27	128.788	75.5926	218.87	98.5851	65.2554	94.4993	125.72	175.898	155.862	106.887	73.6317	66.185	463.517	61.071	77.0988	74.7286	185.856	85.9842	72.5821	106.494	129.462	79.3299	151.627	160.444	262.969	54.7603	88.2731	295.27	339.074	79.4991	137.129	145.782	272.633	94.3468	66.5074	315.777	173.514	145.782
3.08333	146.175	116.106	69.2059	100.825	99.0575	77.3471	198.538	187.698	220.851	78.9621	119.243	133.898	71.2813	171.316	124.751	65.1644	127.604	204.331	162.336	257.479	92.5246	69.1278	93.5564	399.874	71.6415	62.4492	66.8473	164.628	96.646	77.8494	82.3007	142.03	88.0409	154.467	33.6491	299.211	51.4597	74.9071	204.083	375.981	73.4517	184.794	174.846	194.556	130.953	51.4901	300.701	172.375	174.846
3.1	143.905	171.515	82.2859	85.1664	91.6163	74.9007	210.227	140.845	114.724	73.7202	113.544	116.535	81.5284	170.636	58.4855	62.2616	79.5744	134.119	221.859	185.333	85.3161	72.6244	76.9892	283.653	56.9147	76.8467	59.5314	152.344	154.078	120.577	106.872	133.528	91.0671	134.492	44.5848	213.22	55.5016	54.6207	115.635	397.644	111.329	242.291	228.578	96.5313	174.254	28.895	272.519	163.393	228.578
3.11667	131.696	184.869	92.0289	110.056	88.2845	65.6306	330.658		32.323	100.125	111.875	127.517	74.7005	159.478	68.0741	93.1826	91.7867	175.359	197.897	192.371	85.435	77.0676	68.9173	161.413	51.0289	103.048	76.4227	143.973	80.5424	113.787	99.7116	164.643	83.3493	145.106	107.816	85.2301	58.0637	79.0006	92.7116	367.376	103.678	190.642	196.194	203.223	162.545	30.5165	235.774	147.087	196.194
3.13333	142.151	188.607	67.856	118.297	85.5481	134.325	311.104		102.112	96.2716	108.722	134.994	66.9424	88.6204	64.9286	99.3687	164.152	153.718	163.174	145.766	96.1023	53.7773	104.662	479.895	68.0427	59.0808	79.7962	144.525	133.927	124.874	124.09	116.849	80.8971	197.242	99.242	146.988	65.6085	60.6581	130.491	273.831	91.4546	123.285	139.762	298.507	198.183	31.1136	261.161	177.711	139.762
3.15	131.438	61.5105	87.4878	97.8756	92.5168	119.283	244.431		145.757	74.844	117.282	136.755	82.7826	86.1177	56.157	54.6673	101.864	111.818	100.027	228.235	82.3004	57.5815	114.25	401.348	54.8178	71.0055	68.869	144.094	60.4609	133.646	117.625	122.523	87.0572	78.4851	77.9402	134.295	56.6965	89.828	142.772	276.721	93.9668	138.919	135.522	155.428	212.182	36.7043	203.745	183.865	135.522
3.16667	164.39	90.9144	73.5534	111.974	97.7364	78.6008	221.605		160.454	84.4606	134.619	118.079	83.0018	142.768	76.9604	54.2852	84.5007	132.586	245.029	217.986	109.477	62.6974	114.82	329.299	69.5176	75.7299	82.1538	94.4945	107.546	125.917	112.31	101.157	90.099	128.42	91.821	142.899	62.3131	67.686	134.236	269.515	92.607	147.564	239.93	293.375	215.368	33.4635	232.364	217.229	239.93
3.18333	166.185	114.2	162.593	95.2703	103.295	73.8344	228.347		221.003	95.0849	125.348	106.128	99.6653	114.279	107.416	66.8149	96.8485	116.313	120.468	223.273	88.7476	59.624	83.1217	209.656	70.8014	69.6727	71.9073	103.468	101.942	110.903	82.4546	93.2819	85.2581	103.396	90.8065	202.754	56.0728	76.3573	133.813	280.342	87.9655	142.262	106.642	209.929	179.619	60.0725	189.709	206.233	106.642
3.2	66.6736	183.013	95.3393	106.411	119.193	89.5564	212.511	8.40059	77.7098	110.184	133.552	117.029	86.8167	87.5164	81.9638	53.8194	89.8425	167.413	140.131	182.75	74.3471	73.6707	77.5911	294.98	101.75	67.1012	82.8037	136.269	83.1898	122.11	88.5906	89.9115	81.4164	138.339	76.2088	345.509	54.3168	53.6339	156.301	347.574	75.7846	187.068	264.352	207.049	178.163	50.0594	194.949	76.887	264.352
3.21667	88.9588	218.656	76.7594	102.09	86.3163	57.2755	250.911	169.816	62.6828	79.6549	112.809	106.83	59.3945	99.2364	106.811	95.5828	119.014	161.03	260.311	195.157	95.0319	56.7033	93.9535	314.672	95.4	64.1945	85.0675	164.932	84.4198	135.014	94.8371	87.0688	82.81	93.6657	106.961	273.938	71.6161	68.6596	141.168	278.591	75.4601	221.717	240.601	260.356	209.275	84.8285	185.617	209.414	240.601
3.23333	97.1737	191.064	79.0044	86.3851	85.938	52.0578	219.288	200.7	55.8901	80.6144	121.01	99.3731	81.8159	87.0116	78.154	54.1034	117.095	149.392	258.857	234.966	90.6072	56.4869	85.8219	341.763	80.6893	60.8825	75.7644	139.141	143.464	140.178	92.4528	105.411	81.0022	175.276	95.3137	267.906	54.0243	54.0334	148.301	311.772	93.7732	183.824	135.056	271.298	118.719	83.4841	217.52	138.257	135.056
3.25	98.1053	238.891	119.351	105.651	95.4209	102.192	287.887	140.289	142.458	111.393	121.11	85.9713	84.8996	94.3459	77.1588	82.8619	150.887	201.769	217.673	239.444	83.9881	90.8924	74.9744	365.746	83.6865	61.0785	79.9454	137.059	101.499	140.256	80.35	97.6479	89.3347	160.099	82.0437	265.387	57.7935	65.4837	136.24	324.238	75.1053	171.444	93.4894	206.07	171.936	81.0606	224.074	128.22	93.4894
3.26667	119.162	59.935	87.8884	99.3307	87.3044	78.7799	225.094	114.103	61.0649	92.3773	125.573	84.981	76.9305	74.1659	70.3064	72.1914	157.574	167.021	200.472	126.68	97.7523	63.4258	92.9633	469.382	78.1569	86.2575	62.3018	75.503	209.152	133.74	95.3087	98.8137	72.0762	153.449	90.3139	234.408	52.383	96.5309	96.1639	356.525	80.0406	197.436	150.02	164.958	142.71	62.7821	205.925	108.097	150.02
3.28333	82.2743	164.432	66.2062	95.9447	96.9243	91.0182	217.105	201.087	67.8434	85.3575	113.189	90.7966	84.1867	97.6572	72.8577	59.4386	135.091	164.163	111.44	119.99	81.833	72.2606	75.344	164.979	86.4208	52.8827	82.9259	89.3579	143.661	133.626	109.101	92.1738	69.8053	144.3	76.0238	247.281	56.4363	78.6679	124.488	351.482	87.8361	175.564	183.32	226.537	184.417	61.9877	302.681	192.809	183.32
3.3	85.9057	144.392	141.438	98.8814	114.056	63.8428	273.123	181.281	117.555	78.4688	116.96	99.0797	80.4855	85.6563	78.8586	91.0474	162.568	183.281	193.935	128.871	88.9885	61.8765	83.4644	63.8706	70.8152	69.0508	67.3174	168.777	94.4279	96.5622	113.503	108.362	76.566	120.549	105.227	176.436	62.5432	71.8463	110.345	305.301	76.5239	172.997	203.622	281.408	142.605	64.4987	298.87	170.049	203.622
3.31667	108.574	252.605	94.2929	95.1791	113.463	91.3722	341.475	117.918	89.9344	101.964	109.175	105.892	72.2275	106.699	67.3975	65.4335	143.281	199.283	199.026	111.63	103.777	59.5913	79.7522	89.7156	78.4862	69.3221	68.6343	143.104	250.132	118.267	116.77	93.0161	60.7453	113.769	83.2422	312.8	73.8054	68.9059	156.242	328.665	77.6661	190.511	254.889	128.3	155.889	54.6495	285.705	111.247	254.889
3.33333	93.1307	58.545	112.627	88.1711	139.443	74.9104	181.839	145.956	101.681	89.2721	106.517	102.083	67.0815	94.166	98.1257	83.4112	108.989	122.871	244.373	206.593	93.8695	67.4697	109.746	67.5998	97.2811	91.9506	86.8433	142.978	209.067	95.6989	110.506	97.2428	64.3978	182.383	85.1268	289.833	54.7854	53.8505	145.446	210.242	76.4824	193.361	288.751	106.875	186.487	44.554	244.858	136.841	288.751
3.35	82.7007	260.159	60.9139	88.6825	103.488	97.0348	198.897	154.781	162.459	78.1646	113.547	112.356	74.0771	129.222	95.3196	92.984	114.182	158.394	220.574	149.529	80.4212	56.4147	66.2344	89.1488	95.6018	70.9009	70.0208	176.45	115.106	118.673	131.555	124.725	67.9379	261.608	98.723	268.572	55.1609	62.6943	128.479	297.362	72.7427	223.292	180.08	272.317	64.0461	39.1261	261.607	90.8227	180.08
3.36667	75.2459	137.838	89.5302	100.597	107.977	96.0279	217.175	149.621	156.931	72.675	120.934	120.057	73.2182	102.132	84.7956	62.0007	132.059	137.248	299.943	110.087	124.102	58.4229	102.186	65.2435	89.3541	68.4165	92.15	80.3443	168.75	151.681	117.391	87.3333	67.5343	178.582	78.0659	245.133	57.0747	75.3708	94.3559	362.155	83.2233	174.152	78.8425	232.431	80.867	34.7444	273.545	76.1075	78.8425
3.38333	99.57	74.8765	60.5679	104.798	109.511	66.7693	188.62	215.537	186.008	84.8316	118.155	105.849	79.9535	87.6709	92.4463	50.6342	123.84	132.076	225.685	143.674	82.5343	53.6136	91.0593	78.5424	70.0795	87.4199	67.153	132.809	102.701	119.579	114.621	99.914	70.4259	134.863	93.7011	308.445	52.9555	76.5129	142.693	337.004	79.9608	117.844	228.196	326.948	166.326	39.1177	197.275	98.0778	228.196
3.4	93.9304	156.709	92.2598	106.286	95.603	117.034	227.615	197.63	232.473	106.939	107.984	107.104	82.8184	84.4431	84.4992	90.9715	123.467	155.376	139.467	147.4	96.138	106.06	76.3895	54.8185	79.7593	61.5915	65.7901	178.406	143.801	119.514	127.818	102.396	73.3552	150.999	149.506	275.406	63.4482	51.7263	152.576	348.418	83.9232	141.608	191.744	241.618	209.692	147.733	251.345	115.173	191.744
3.41667	128.404	117.485	104.386	101.309	84.473	154.896	283.121	170.434	136.681	79.0166	109.641	129.986	78.7536	106.35	83.6567	62.4254	108.719	136.741	142.178	206.592	91.7936	88.9508	78.403	58.2278	69.5544	68.3825	64.6117	104.903	149.525	142.855	133.006	93.5899	72.2756	215.757	75.2986	230.267	57.4017	83.3076	104.733	414.181	104.633	196.266	193.117	256.689	214.279	114.664	279.139	112.503	193.117
3.43333	175.806	168.009	79.2782	94.8111	107.054	87.2546	421.902	178.094	101.829	103.981	113.232	113.103	70.2756	91.169	65.5947	53.0157	98.6674	124.401	204.668	151.614	113.865	73.6037	82.3827	52.2087	74.0439	68.0005	58.5882	153.941	181.279	124.188	115.434	93.8092	67.5139	216.895	70.453	198.258	100.603	97.6607	110.312	396.386	114.296	136.29	145.057	294.638	224.828	112.051	239.48	102.439	145.057
3.45	159.79	182.429	63.3764	87.6286	140.334	71.0199	445.106	195.973	80.4433	77.8346	111.87	108.656	84.9508	124.981	89.803	79.1599	163.105	111.228	291.767	106.283	83.4995	15.6471	59.711	97.0083	83.2424	90.71	60.8052	139.982	103.727	96.3833	119.437	97.7037	75.7032	152.913	113.915	225.146	83.9421	61.2796	102.78	322.687	73.092	161.423	203.553	173.636	210.872	87.9667	156.387	58.5726	203.553
3.46667	111.761	220.769	118.368	77.6198	115.128	83.7896	466.478	180.235	115.055	83.7659	116.46	104.68	91.4892	72.4555	135.745	72.3489	122.002	157.396	173.817	102.579	90.8682	55.3599	62.713	77.9555	76.4209	67.3185	52.7269	122.749	116.333	139.84	117.883	89.1157	80.0143	91.252	80.5095	214.164	53.5178	84.1937	119.268	357.806	88.97	215.531	147.472	211.604	197.663	71.5897	274.485	146.197	147.472
3.48333	110.278	290.322	76.5431	84.6283	103.918	102.84	905.403	201.315	95.735	82.143	132.925	116.969	76.5996	110.43	66.9308	53.0882	142.773	160.501	172.928	197.461	105.131	63.2376	84.1303	62.4882	96.4436	59.8962	63.8263	197.798	177.5	98.142	110.445	101.192	70.8005	174.931	69.6193	248.069	55.8272	97.3893	119.854	332.237	83.8107	136.644	70.776	151.953	172.689	123.019	282.707	132.528	70.776
3.5	82.5733	110.202	77.6737	103.299	85.3292	65.8676	919.797	230.044	128.735	88.2305	125.99	107.374	89.3785	107.471	72.7321	59.7219	137.971	79.2717	177.164	191.791	83.6634	58.8179	64.0901	86.1425	86.2203	61.3296	87.739	147.186	201.936	89.1299	111.934	96.5962	60.194	276.888	83.6523	172.882	54.5213	66.238	126.361	351.566	75.8222	149.827	171.121	243.65	133.223	144.835	256.136	150.086	171.121
3.51667	78.5865	59.6387	79.9975	145.032	92.5191	93.3465	262.653	152.375	171.132	77.956	117.536	101.75	92.491	128.766	116.25	74.8204	70.8034	120.978	223.627	190.834	90.9468	59.3499	93.6682	82.2503	78.0696	74.8898	65.6768	133.975	145.831	100.239	136.453	73.1517	66.8892	186.909	125.604	208.683	78.1861	82.914	111.19	296.491	79.0001	175.501	141.17	228.515	80.3373	178.22	309.553	170.292	141.17
3.53333	89.1962	164.645	84.6184	124.57	99.6544	128.461	255.426	127.01	192.738	85.7115	107.682	107.873	75.4892	104.659	138.557	64.8191	132.36	94.7612	177.311	157.286	109.664	58.4001	75.1884	76.4974	79.0329	62.8371	59.2845	124.362	185.52	140.276	130.667	111.669	73.9238	146.853	93.2163	200.909	58.1879	76.212	103.1	292.303	93.9553	188.324	202.549	210.198	154.26	189.267	280.127	51.1516	202.549
3.55	149.086	85.6538	91.0533	118.529	91.3159	153.748	182.118	190.992	195.658	82.2884	108.32	120.341	78.2277	84.7308	98.486	65.2988	151.347	87.8416	160.556	106.598	90.6838	66.2609	85.1524	69.8982	75.0162	75.8378	60.2889	38.6118	147.364	113.978	152.067	114.457	73.7381	141.599	94.5838	181.934	49.8983	89.4086	133.355	278.497	98.4113	224.989	84.5854	242.044	171.958	186.196	289.895	193.812	84.5854
3.56667	125.913	170.646	76.8541	86.3292	129.804	77.8412	236.959	154.532	131.284	104.216	102.331	114.588	77.3681	85.6905	100.383	53.6949	142.409	134.05	119.147	143.807	106.506	62.4839	79.8205	114.87	81.8852	58.491	72.0863	95.9605	139.282	111.517	150.409	91.3376	89.5783	179.512	80.139	141.26	65.1575	57.3191	140.868	271.315	81.9054	241.266	55.3328	215.729	209.082	193.609	237.666	131.548	55.3328
3.58333	102.776	72.9456	71.47	87.4637	114.564	52.0179	244.894	204.809	143.759	82.5539	107.871	121.335	107.218	88.0016	88.1845	86.6994	132.437	94.0587	198.605	166.493	75.4576	54.8996	86.7857	72.6032	90.0866	57.0951	60.4478	171.059	159.334	137.547	147.073	94.1213	85.8892	212.403	129.286	169.112	64.8239	54.1262	111.439	327.989	77.6416	215.352	137.426	192.808	263.555	182.977	242.961	63.9886	137.426
3.6	75.6371	56.2098	130.09	85.3501	114.533	108.676	217.321	197.209	109.101	104.034	125.398	105.814	76.9728	84.4579	87.6425	58.743	141.958	104.185	201.678	170.43	107.763	68.5263	82.3858	63.785	102.661	62.6044	66.4118	94.5115	107.636	165.109	138.981	118.12	78.9188	189.962	111.181	95.31	60.4061	58.8667	110.84	267.509	93.8981	159.516	211.602	132.083	109.961		211.694	102.141	211.602
3.61667	68.7136	201.363	90.9288	100.305	99.2294	82.0424	216.685	196.894	76.5312	104.6	137.288	107.652	79.7149	71.4071	87.008	90.2808	123.639	146.227	226.567	152.771	125.805	57.909	81.7447	73.4268	73.2242	56.5543	68.0183	55.1016	117.579	122.355	133.803	72.5434	74.1908	278.185	86.5158	196.292	62.5926	56.7987	160.533	311.918	90.6269	184.827	134.846	207.314	243.015		265.38	183.772	134.846
3.63333	67.4782	107.087	42.2108	90.6999	94.6245	83.7506	186.348	129.164	169.782	77.9534	108.853	103.218	91.2309	104.437	92.8121	70.0491	175.905	172.184	240.936	126.441	87.0715	71.1423	141.943	70.1338	74.2835	60.4306	71.6842	43.5482	101.102	135.721	130.506	85.2947	70.0547	102.073	156.432	249.257	63.0742	75.7561	165.519	327.683	106.006	212.342	142.614	194.146	186.424		246.428	132.491	142.614
3.65	83.5775	125.089	89.0905	76.8464	104.465	83.9131	215.748	215.458	145.824	78.4328	110.694	106.553	86.6961	91.153	97.0008	79.4108	114.443	150.1	206.489	156.39	97.385	54.8686	106.212	77.5455	72.073	49.3467	63.496	37.0187	122.879	99.28	114.195	101.258	67.4771	130.189	106.008	378.593	54.5046	62.8916	77.025	291.836	85.5857	228.956	147.312	269.546	158.599		265.697	169.307	147.312
3.66667	125.877	183.997	76.1401	91.9291	98.129	89.4465	190.706	268.336	151.427	82.6006	110.854	96.5074	83.8648	66.6968	97.2389	55.678	104.598	135.902	124.775	136.298	92.223	69.6536	94.7882	98.6115	91.7928	55.079	60.7413	54.0306	144.235	79.5737	135.028	96.9505	68.9448	126.115	187.006	218.212	60.9396	91.9811	77.431	281.346	80.7814	173.63	177.357	213.778	168.853	22.2286	224.81	166.255	177.357
3.68333	86.5515	125.063	72.0084	84.5964	88.3849	94.4365	197.873	183.565	174.095	87.7557	112.694	116.163	80.949	76.7776	112.625	51.889	168.247	109.97	176.304	178.37	81.9861	63.4075	84.4756	62.3786	99.9539	53.3823	69.6424	165.488	134.5	112.234	193.719	114.504	64.2284	126.01	56.1536	154.236	53.9464	76.4201	150.724	364.564	91.8871	138.017	191.889	203.737	163.833		304.135	100.857	191.889
3.7	119.66	77.4282	92.9811	90.2672	103.177	80.8506	247.53	213.073	43.5065	77.7407	104.386	105.713	75.7843	77.7829	113.699	73.0057	109.81	171.343	168.189	106.473	85.1793	60.6073	79.6754	102.3	92.6682	54.8383	70.0761	243.68	89.05	162.972	207.439	95.6417	73	77.8099	82.4751	134.237	60.5848	67.5383	117.433	307.304	75.681	202.876	112.741	278.612	174.197		286.382	190.408	112.741
3.71667	77.5556	87.0889	99.1619	86.223	93.0291	66.655	783.586	127.63	262.456	76.6558	104.788	103.357	80.28	77.1474	90.5886	61.6896	100.032	183.342	242.172	175.143	87.5066	57.7633	190.018	103.458	85.641	61.3516	71.1989	174.805	84.0252	88.9358	148.957	90.312	68.246	124.519	118.48	132.032	52.2907	58.6563	136.239	295.617	75.036	191.511	130.595	260.701	184.157	81.045	322.18	141.438	130.595
3.73333	110.55	83.2266	92.4275	84.6177	89.2184	69.4042	1438.81	162.651	238.743	87.5449	126.913	115.937	71.0471	64.4516	55.869	72.4523	92.2124	180.786	290.742	195.552	95.912	62.4037	150.563	66.9223	95.5189	53.6564	71.3928	112.111	29.8893	147.093	130.913	77.1999	71.2948	196.2	67.6841	140.846	52.3525	57.6242	81.3569	312.807	77.8063	151.876	176.36	298.61	117.907	130.011	305.861	158.96	176.36
3.75	98.0542	51.6886	95.3985	84.7344	94.4906	63.2201	861.056	150.167	228.014	71.8645	108.97	110.776	76.9323	74.5786	58.064	50.6201	112.969	134.101	137.896	146.359	121.432	80.424	109.447	80.469	91.9554	55.2159	69.3281	66.3392	152.049	81.2356	155.198	63.9725	66.4805	205.901	67.5549	157.643	57.1656	74.8169	128.431	350.32	83.8404	166.138	129.807	262.588	180.155	106.993	289.967	153.195	129.807
3.76667	126.105	65.9159	99.7212	83.9632	91.7163	116.142	239.234	154.525	153.631	71.5687	115.326	109.815	84.4669	121.334	56.282	80.7299	105.431	182.015	204.226	167.835	90.8629	81.5816	121.289	73.5175	88.2194	67.0778	82.4861	121.028	143.867	122.972	169.51	119.447	70.1588	103.229	88.2948	130.095	56.5643	59.812	196.46	317.842	82.729	183.744	129.022	199.498	99.811	101.345	193.315	140.002	129.022
3.78333	164.706	166.474	127.645	90.2265	105.743	80.9126	228.509	235.731	138.655	72.4582	102.377	102.015	75.9666	67.9134	103.073	62.5704	138.9	106.792	145.335	208.495	112.04	62.5067	85.7904	82.5259	82.8116	73.1538	71.5847	43.5444	75.5504	17.3397	160.266	112.073	70.0932	151.713	104.751	145.402	60.4615	70.9633	118.861	367.873	78.1606	170.304	127.928	270.001	203.194	94.683	234.146	125.219	127.928
3.8	148.847	63.1143	75.8445	104.986	107.573	69.4844	223.77	124.621	103.341	67.5351	118.827	101.015	78.305	82.1138	83.7703	57.6855	95.4965	156.096	204.744	152.535	103.492	60.1844	91.4304	82.0707	81.6594	62.8694	52.0194	55.6362	99.2511	7.75906	192.81	114.911	76.5327	111.108	101.409	161.51	51.7691	64.2442	135.584	293.513	81.6067	189.519	209.37	230.794	221.729	98.5433	204.096	117.613	209.37
3.81667	108.638	56.1171	70.1753	96.6505	84.5306	77.5808	240.851	215.717	136.373	97.9723	109.762	105.634	92.8085	81.3495	68.4368	60.9259	136.546	187.214	239.423	151.053	92.1889	63.4409	94.1346	73.7907	75.576	71.6266	58.2872	198.188	101.215	24.8709	186.633	95.6564	73.4567	94.7811	82.7608	173.499	61.0497	127.688	81.229	326.361	87.0213	219.31	286.168	275.823	223.595	108.449	300.751	125.508	286.168
3.83333	106.095	93.7429	111.489	82.4354	86.16	83.5631	223.091	172.238	110.269	72.5409	110.706	103.621	68.0055	115.82	68.0189	67.9052	126.075	102.821	263.57	200.028	118.692	76.3872	82.0081	66.7582	71.79	75.8308	71.5835	242.151	141.007	22.6818	178.097	96.5843	66.6555	95.3615	91.0673	101.979	52.5767	110.532	94.0106	322.736	84.7363	181.718	146.402	254.296	230.998	108.566	274.459	123.196	146.402
3.85	139.04	75.5914	117.376	121.619	80.5294	58.4666	184.38	195.862	146.884	75.1526	102.414	121.147	134.701	85.7547	67.8951	59.0476	67.795	125.646	89.1331	190.979	120.836	60.6757	71.9467	82.4082	79.8207	61.1004	63.9337	180.283	123.565	90.9349	208.404	95.1078	64.1341	196.513	82.9124	316.308	55.1464	93.1361	138.971	281.036	89.9371	168.692	158.356	254.09	79.5723	72.2777	288.376	101.788	158.356
3.86667	138.189	197.345	97.231	89.1662	98.9225	72.218	196.488	188.32	231.195	86.331	107.642	106.619	76.2395	82.3136	65.571	68.9769	112.014	169.018	180.687	238.146	96.6216	70.5579	71.733	60.037	71.1182	55.7572	66.3019	132.765	159.091	134.329	198.21	98.657	74.3559	137.348	84.9248	222.944	56.5122	81.9298	167.829	313.756	138.661	178.961	177.455	263.531	214.123	68.8139	220.531	99.1149	177.455
3.88333	203.769	86.9328	113.57	82.0717	81.206	61.1587	240.587	201.564	137.678	83.7186	104.185	105.724	77.5004	95.1111	57.3047	57.0245	119.808	115.367	198.288	168.758	142.886	56.4294	136.411	72.647	60.6142	60.0272	83.0534	3.69916	151.242	89.8362	166.289	106.608	58.5591	114.857	92.9139	275.467	63.4042	82.1836	143.623	277.027	125.974	174.445	133.979	197.064	128.228	77.0916	189.968	112.166	133.979
3.9	147.261	203.844	71.6417	114.202	85.4984	57.2901	226.382	204.714	48.0942	72.3458	109.338	115.419	72.8197	85.5629	92.4985	82.2011	62.4284	210.798	268.642	151.704	115.237	55.78	130.138	77.9624	107.869	70.8897	82.8696		117.126	80.2613	188.673	103.793	68.3029	112.678	128.208	210.954	51.5192	87.422	163.023	370.826	84.377	180.258	247.678	183.486	199.04	70.5632	310.866	126.726	247.678
3.91667	178.439	237.485	72.7378	112.91	82.6816	72.9888	226.795	112.948	94.0478	87.9651	100.564	109.849	74.078	90.8893	61.3574	65.4437	89.0356	118.637	251.6	178.773	103.901	68.1676	76.8756	91.0673	72.1315	102.541	53.4233	93.5912	125.923	97.5224	153.077	117.654	63.0843	119.664	71.9646	125.258	65.5232	66.7927	207.014	321.432	75.8662	216.69	214.009	220.14	185.407	77.3127	325.983	105.739	214.009
3.93333	101.12	118.727	70.2225	82.8622	95.1481	113.233	251.414	102.278	64.144	75.0422	98.0701	116.968	67.1029	85.3683	59.2428	73.567	104.779	109.491	126.685	172.139	87.718	66.3793	88.4117	106.338	74.7879	56.2327	62.8971	172.809	116.589	99.8794	156.817	100.234	60.4975	202.924	105.825	89.0867	52.5527	64.1284	178.96	289.572	80.4228	166.259	193.303	129.915	241.265	58.752	344.012	174.909	193.303
3.95	119.966	110.943	154.326	107.188	98.091	57.4199	214.338	140.17	61.3223	75.3717	130.402	97.703	76.9342	101.765	103.699	107.457	61.5709	170.102	252.067	196.237	77.7455	67.1623	106.809	89.2872	97.6978	55.4715	63.5782	148.194	130.438	86.1198	148.903	98.6153	69.0843	176.802	73.1147	105.179	55.909	61.2478	182.883	311.663	69.8054	210.446	200.165	205.813	167.268	73.7155	355.154	92.2099	200.165
3.96667	124.332	55.9868	96.5523	98.044	92.7581	89.3009	197.04	168.7	60.4191	77.8135	94.044	112.507	80.3959	121.565	65.7872	89.5886	107.869	168.762	258.874	168.856	102.751	121.182	90.242	74.1421	79.3897	54.2109	52.2335	148.831	104.816	82.8973	143.435	101.313	66.1687	118.088	64.207	189.934	70.9684	68.0537	142.134	326.648	75.4675	188.083	142.957	242.901	200.897	81.0425	309.705	86.769	142.957
3.98333	130.976	56.8924	131.573	113.889	128.313	95.9624	182.642	208.037	83.8639	128.658	113.142	88.522	74.2092	127.883	71.9601	69.3733	91.5131	181.332	146.98	187.547	91.5087	60.7397	81.2496	88.8672	56.5632	51.498	87.3514	164.228	93.6296	81.2343	157.79	98.2716	70.8706	225.204	103.208	145.545	80.8034	64.3869	185.055	344.148	85.0049	150.72	223.325	280.945	218.44	66.4788	242.317	98.4579	223.325
4	148.616	54.4156	144.617	94.5666	123.674	53.2481	220.793	174.589	10.6061	118.105	105.72	100.642	89.7412	108.575	79.9286	72.0753	120.042	126.942	188.272	167.545	84.5033	67.5465	112.135	64.0534	68.4993	57.3663	54.7401	144.714	91.8816	79.992	168.512	88.9988	70.7297	139.271	101.485	179.909	49.4387	49.6272	153.001	371.349	80.3613	214.485	149.402	277.109	225.732	78.1412	264.964	88.0335	149.402
4.01667	171.143	119.466	74.2201	91.8546	116.39	64.9437	232.321	150.6		83.9301	111.169	93.9594	78.8673	83.7447	85.961	69.0662	126.916	157.019	182.288	155.684	105.342	103.351	74.1993	112.927	98.5778	55.9982	110.473	73.9304	79.966	67.6419	159.738	93.6161	74.4941	138.862	83.2197	90.5091	67.4105	65.4082	171.02	346.163	87.3425	181.243	124.081	259.122	238.057	74.73	265.127	150.441	124.081
4.03333	100.577	167.403	141.809	93.4281	75.2807	76.9856	197.052	146.861	96.1605	74.7179	107.666	88.2104	89.0952	88.174	123.332	67.8037	95.4863	95.3263	179.205	178.758	99.2267	57.8483	135.435	88.4494	88.092	67.48	61.8851	148.62	129.423	67.8152	138.837	92.1231	67.1627	280.332	109.803	57.7209	53.1908	63.3257	221.649	320.439	80.3918	173.399	221.874	247.932	225.799	74.9064	234.558	112.465	221.874
4.05	94.999	203.871	71.0187	90.2347	122.208	96.4432	177.251	149.812	129.392	95.0523	103.982	109.794	81.646	91.1283	56.6046	88.9562	110.27	121.758	239.002	189.096	99.2362	79.0284	68.1749	102.848	93.0058	59.9829	73.8232	169.707	149.842	71.8202	152.043	91.1041	79.6523	239.988	53.3349	65.4402	52.2725	62.2488	177.677	275.379	77.0748	243.083	111.287	263.995	128.465	192.036	269.313	88.4585	111.287
4.06667	130.256	138.791	75.2882	90.7696	93.5932	90.1752	226.226	155.221	64.3986	88.9541	100.25	96.2321	80.8771	90.2154	53.3328	83.2801	118.015	113.605	156.052	188.53	93.1265	55.9983	78.0653	86.2272	73.8864	64.8831	52.7759	103.333	147.554	69.0845	161.754	87.7923	81.5809	225.357	70.7419	63.7062	55.3003	64.3006	147.75	349.707	88.5151	236.24	125.065	232.602	72.5951	224.054	203.076	121.5	125.065
4.08333	114.981	251.93	146.293	84.3956	112.595	93.0777	221.336	146.076	84.1419	75.3762	119.101	95.7402	89.7575	87.0822	61.2777	51.1124	93.9666	169.5	153.468	129.296	116.499	56.1203	71.3767	72.5613	101.687	58.653	52.8661	181.218	114.359	75.1172	172.983	88.7103	88.5584	199.833	87.1076	79.2166	53.7451	74.9138	173.845	355.741	92.0142	166.757	116.787	216.183	73.1454	216.215	171.549	89.2394	116.787
4.1	161.927	64.9045	83.0229	74.3078	107.512	85.2768	208.986	230.519	127.934	88.3174	117.138	117.065	74.1395	115.894	65.1867	72.1931	146.458	197.751	147.092	195.47	122.581	67.6239	71.4848	65.3819	74.7658	55.8922	52.9649	175.867	117.256	80.8504	164.632	98.054	89.785	173.699	119.983	76.8399	52.33	86.6653	118.883	345.149	94.2992	194.573	118.056	235.488	74.5645	165.669	232.408	173.355	118.056
4.11667	125.304	63.2667	65.537	98.4066	87.4658	70.4523	206.866	154.586	122.58	77.6801	97.5839	97.0049	77.2421	92.4351	60.1837	56.7076	153.373	160.861	164.74	106.488	157.906	59.0979	145.955	136.949	119.584	68.1298	76.8438	204.573	101.742	134.822	154.921	97.9985	82.9002	158.376	141.325	241.739	53.0187	54.6071	190.586	364.117	112.607	184.851	107.868	281.163	69.1495	165.622	211.8	210.532	107.868
4.13333	141.419	60.6676	100.986	74.3666	104.58	57.8946	216.841	111.509	140.62	73.5976	111.347	106.127	79.3608	83.4555	61.7202	95.7598	70.0503	91.8409	256.734	147.197	103.84	82.3573	67.3284	92.8594	106.298	76.8894	69.6033	168.74	91.8796	96.9135	168.488	103.971	79.3664	167.299	108.792	289.911	53.855	63.0765	142.071	360.088	101.232	204.783	103.952	223.167	65.8871	174.111	280.322	157.553	103.952
4.15	139.719	41.0521	153.007	82.6122	94.1167	91.895	335.69	226.738	65.3425	77.6891	137.975	118.968	80.6456	80.1401	61.8392	71.2522	151.087	98.2598	186	110.394	109.353	60.9975	77.0402	132.573	97.2778	59.9491	63.8021	186.869	95.8921	103.646	211.245	102.04	71.1669	186.884	96.6957	307.906	53.6121	81.1438	153.957	340.181	83.8213	145.901	97.395	254.912	146.239	123.355	287.672	59.984	97.395
4.16667	100.751	60.683	107.797	77.2365	81.7231	82.465	279.23	195.737	111.704	88.1022	108.935	106.876	81.6631	79.9048	114.548	71.3852	67.8518	180.482	214.754	175.49	94.5489	58.662	91.5335	102.898	66.2305	69.0707	51.8068	132.607	159.086	104.417	224.416	92.49	66.5454	219.513	136.575	283.649	51.0367	72.9968	97.2343	277.453	84.1813	161.751	94.08	183.253	222.656	75.806	217.865	82.2105	94.08
4.18333	116.302	187.998	155.305	84.9275	88.8711	97.8518	202.232	211.792	3.74325	93.8735	105.876	104.317	123.099	91.9381	73.5004	72.0541	73.2844	139.784	190.536	168.694	114.123	66.2726	125.338	67.9565	98.3171	61.8665	65.0566	124.552	128.957	145.383	174.373	94.6834	70.5768	286.69	125.475	201.983	149.4	120.919	83.7609	339.02	81.6814	167.548	140.875	176.153	248.026	135.564	269.705	108.544	140.875
4.2	115.279	59.8987	129.453	93.2862	91.4591	72.4223	197.729	139.266	80.1931	92.3016	96.0057	105.934	73.8795	87.3591	76.848	70.4933	82.9344	117.823	191.738	144.859	120.222	62.5448	102.897	101.042	94.7144	63.4911	71.1453	111.542	73.8779	167.394	184.334	115.271	65.9967	185.956	78.5976	211.903	124.394	127.532	99.8551	276.708	82.805	194.847	185.451	239.304	205.372	99.5251	286.082	54.0064	185.451
4.21667	173.994	114.369	106.203	87.6656	92.5491	59.266	219.745	138.21	127.694	65.4734	103.078	114.016	80.2953	75.6992	84.5137	63.3638	101.994	96.1634	185.413	102.028	120.019	64.2857	86.3066	83.925	63.0587	67.9835	56.9654	143.621	86.8897	137.569	186.103	106.575	61.8623	210.22	105.615	285.317	141.066	84.944	146.624	283.704	80.8326	189.219	202.134	262.226	98.7804	52.6194	228.929	53.61	202.134
4.23333	84.4821	158.363	103.654	91.4528	90.0673	56.2546	193.236	170.884	105.651	78.6041	102.777	108.543	68.1606	69.3533	96.4707	69.2433	102.678	139.017	131.462	138.72	162.624	76.7917	92.9738	60.5129	88.5982	64.8688	52.1476	59.5968	99.5562	100.346	202.546	95.2024	81.9299	252.493	82.9188	307.408	62.1807	57.7997	130.574	376.314	101.093	172.297	241.187	278.237	172.908	58.7814	274.897	52.8884	241.187
4.25	156.583	40.0897	105.318	80.3435	104.668	65.1466	195.497	159.178	90.6273	85.8467	135.465	139.917	75.6427	70.7611	95.6499	101.914	82.405	140.735	215.89	144.882	90.2727	57.7627	73.5138	77.1527	68.3501	75.2499	56.1401	89.6524	136.435	104.665	181.692	104.954	78.5017	319.942	77.7695	268.965	57.5103	52.2556	166.378	300.439	83.2548	163.743	241.02	261.677	200.967	51.6852	276.838	151.094	241.02
4.26667	110.468	170.983	81.8525	88.1231	115.426	54.2971	193.348	184.114	111.781	109.067	124.242	108.057	83.8666	71.3545	78.6943	77.1455	116.834	119.181	182.117	184.848	121.505	74.4639	105.245	59.1223	79.9212	62.0532	58.4347	170.642	103.078	72.0237	182.936	87.0724	74.8942	345.8	126.409	256.706	60.4689	91.1791	115.183	315.844	82.4466	137.605	230.148	236.375	236.161	62.9597	306.857	78.0884	230.148
4.28333	125.127	76.243	101.878	74.6633	83.7801	63.7549	204.751	169.709	86.0784	74.1632	134.93	120.393	72.629	77.1476	74.5056	74.2504	106.957	156.993	190.746	131.526	95.4169	67.9531	99.5295	65.8175	76.6359	57.0015	73.8593	202.119	129.269	79.9831	159.199	110.513	76.3024	355.646	119.304	252.67	55.515	120.256	228.196	372.113	77.6648	131.925	69.7144	227.196	222.28	64.2737	308.323	106.875	69.7144
4.3	93.6301	191.041	91.2835	80.1599	94.5729	62.8976	187.629	150.101	34.8243	74.7374	111.548	109.265	72.1434	69.0855	81.5806	64.2626	75.9163	173.591	253.431	122.753	103.708	63.5001	87.9685	57.2174	85.7644	63.6818	73.9645	66.5767	124.791		195.778	101.691	55.5329	260.216	82.7608	328.186	59.6052	110.852	280.534	390.681	76.9787	182.795	150.788	264.067	121.388	57.739	267.237	91.7201	150.788
4.31667	110.435	213.636	82.0433	107.878	88.8845	53.7514	190.827	160.989	139.556	84.9488	119.446	144.134	64.0505	70.4111	83.0144	88.5859	93.7311	151.307	175.415	151.417	94.7418	97.1726	86.0637	51.6553	105.175	74.8753	69.8342	69.9482	123.446		217.004	114.788	60.1511	216.997	93.6927	301.386	61.4777	100.921	207.1	357.208	81.1011	196.132	161.251	272.99	225.116	55.2095	309.71	100.248	161.251
4.33333	79.3913	148.282	102.033	87.7802	117.347	54.3999	215.026	127.978	41.4245	78.9316	122.821	115.177	72.5932	66.7863	60.9395	61.3718	92.3042	104.552	170.281	224.68	148.763	52.7888	113.391	71.4552	81.8241	69.0118	60.6411	127.074	120.238		181.761	100.155	68.0154	157.027	72.8991	215.997	79.5824	111.956	151.909	326.181	78.0866	141.109	109.329	237.953	151.347	57.0324	322.951	78.7911	109.329
4.35	92.097	189.627	87.4243	95.4007	88.7245	63.5502	206.097	203.304	29.2061	73.4123	119.67	122.732	72.2281	78.8767	87.1091	63.6791	90.8906	153.84	188.67	135.999	130.959	69.1495	106.527	74.6191	82.3203	61.8133	52.9177	121.31	112.627		169.236	84.3332	67.2765	311.367	150.907	194.662	51.2214	106	131.575	279.213	79.8561	135.736	167.82	275.672	112.431	72.9277	331.219	68.2268	167.82
4.36667	121.947	163.187	70.5869	91.0084	84.6821	160.998	202.523	131.757	116.295	79.3374	122.141	83.0677	98.5705	93.1849	100.188	72.819	159.531	89.6802	203.178	111.327	130.027	61.4113	92.7594	72.5704	87.6	70.3679	84.475	133.322	77.3751		152.542	107.257	65.586	162.717	83.8113	167.133	53.8361	95.3027	130.092	318.26	84.4706	130.07	110.054	154.722	105.984	73.1906	310.836	103.288	110.054
4.38333	112.487	171.1	70.3282	79.6188	88.5883	143.05	182.114	143.646	57.7732	76.098	113.509	108.273	80.5175	113.516	101.904	86.3942	148.35	114.92	235.108	153.751	138.5	67.253	102.096	87.2953	74.1082	70.3187	67.0311	139.517	151.677		167.953	85.4675	72.6583	203.299	70.2621	174.924	59.6758	86.5638	106.262	348.565	99.955	138.618	124.065	269.064	119.406	61.1967	332.424	105.872	124.065
4.4	84.0797	199.707	96.9693	98.5272	103.38	75.992	243.493	155.038		98.1566	109.329	96.5034	100.722	74.1659	118.802	142.69	69.8228	140.094	238.991	194.151	108.003	59.3656	89.709	149.974	86.727	69.5952	70.3111	161.733	140.475		236.086	101.875	74.0943	40.75	91.0586	148.006	132.324	57.6538	106.495	301.513	83.3283	214.618	194.403	205.667	157.419	72.1256	279.073	161.087	194.403
4.41667	114.628	111.091	54.188	73.4482	79.1932	70.8909	197.655	190.02		87.3358	114.299	118.93	83.324	85.8322	65.8837	94.7188	126.521	167.293	190.836	149.482	89.8269	63.796	155.69	87.8312	51.7217	66.6976	68.0765	105.755	124.056		194.012	94.2186	67.3976	30.97	128.889	86.1682	187.256	82.7254	116.444	190.464	80.5908	147.324	184.374	243.725	174.735	68.6265	339.687	160.579	184.374
4.43333	139.896	138.876	112.215	126.595	87.1681	95.2757	291.781	162.628	22.6869	98.4599	109.412	112.855	83.8811	89.8463	70.5189	59.7429	86.4442	128.684	183.488	177.071	110.812	63.7677	82.0673	60.458	74.0162	66.6458	61.6717	138.572	134.168		187.11	100.337	63.6791	233.13	78.9351	120.373	49.3699	100.667	182.303	321.263	88.6173	182.721	148.658	258.703	64.0975	79.2861	302.66	133.165	148.658
4.45	139.448	195.806	81.2759	70.9743	87.5683	82.2997	218.042	145.824	112.53	154.183	109.321	98.2442	78.4518	88.3123	69.8175	90.1435	89.9356	126.505	170.621	125.508	96.3051	60.0136	96.3473	61.2318	77.8593	53.4465	85.2236	81.7339	119.019		194.879	87.5899	74.0678	118.586	84.2873	113.439	55.3798	57.8944	245.313	252.954	73.2908	118.091	132.912	256.421	125.527	70.3129	337.112	185.438	132.912
4.46667	125.255	164.536	82.383	58.5446	87.0644	62.5711	262.146	170.902	78.8376	74.5904	106.97	120.279	72.2176	74.504	76.8885	82.8053	88.4574	80.0336	226.489	270.738	109.749	54.5509	82.2534	66.0581	64.496	68.3694	60.5752	218.365	147.662		190.154	101.242	68.3774	143.548	88.5985	73.3953	57.4407	58.3775	235.345	282.446	77.014	160.262		197.69	132.166	76.7729	291.819	136.614
4.48333	205.168	117.555	93.778	82.3312	107.708	74.5481	1134.21	133.041	114.471	72.74	109.984	123.849	61.5246	140.403	65.9415	65.8636	89.0321	137.12	227.035	195.862	98.5789	70.0369	73.0942	117.446	77.5434	74.6125	75.7667	229.682	89.6611		213.886	86.8539	61.1897	148.428	66.0243	99.4493	59.005	65.823	261.188	312.106	91.0179	110.925	91.5414	277.09	126.314	81.3505	280.403	156.108	91.5414
4.5	98.5507	177.933	79.2726	86.7507	91.5304	62.144	1266.6	136.534	74.7768	72.6388	113.156	141.612	70.7229	85.1511	64.7163	59.0906	106.3	147.167	145.669	118.651	103.138	64.7404	85.1499	95.5006	78.6359	70.3307	70.7538	194.534	125.246	21.892	239.467	93.1489	51.3479	177.004	74.3393	159.058	50.6945	54.7695	204.28	296.724	78.3848	142.711	58.7061	228.033	203.274	78.3669	258.433	203.348	58.7061
4.51667	86.888	119.65	79.4351	88.7281	86.6153	59.9204	337.445	111.468	179.713	68.1957	144.887	115.024	65.0223	76.0374	82.4055	53.8829	79.8481	148.323	244.379	161.526	134.012	55.6106	99.8725	81.6403	75.4433	60.069	63.262	143.639	147.342	94.677	220.765	80.5207	59.6645	190.763	98.5777	158.693	53.9064	79.4728	161.908	291.006	72.0552	126.686	50.1713	245.521	219.377	73.9763	300.503	167.316	50.1713
4.53333	103.149	35.5584	119.255	95.3682	99.1278	66.9257	223.115	177.596	110.771	93.9953	123.964	108.139	79.9601	86.729	120.556	56.7247	72.8105	158.401	104.043	191.565	113.585	78.029	96.4646	78.6106	86.5707	61.4098	65.7927	121.157	131.951	84.009	192.701	99.2094	73.7023	190.033	97.7824	76.5708	53.9234	75.5642	144.634	342.245	82.7546	159.656	53.8084	208.07	231.412	106.303	259.094	125.415	53.8084
4.55	95.5887		69.1293	72.9279	121.815	91.4987	200.137	154.606	98.7738	86.2585	115.899	97.7588	70.9206	79.8438	122.389	65.7618	97.5788	156.646	138.514	113.539	104.162	60.5231	77.4851	121.388	66.1041	73.1399	77.6509	134.097	91.1901	87.1284	179.55	94.883	69.9932	222.565	76.3444	140.837	48.1332	77.1545	125.958	313.934	76.6569	203.152	50.8846	241.876	208.162	114.534	272.701	98.996	50.8846
4.56667	130.693		86.5713	75.3455	89.329	53.0833	195.774	193.92	179.116	77.5908	115.293	116.519	86.0156	79.1917	100.817	121.15	67.689	145.302	190.226	218.649	158.177	60.8435	115.882	61.778	49.8705	59.3981	71.8061	222.235	94.3497	82.9076	160.183	86.7903	71.2569	193.904	67.6693	184.739	50.1	58.7778	136.163	309.779	78.1289	186.61	134.87	220.975	210.27	106.528	246.24	150.243	134.87
4.58333	115.844		70.9214	80.3714	116.748	59.531	194.718	166.844	199.666	83.8872	106.25	108.685	79.8503	72.4755	95.6922	48.6244	132.467	184.448	152.105	216.838	84.816	70.021	74.686	107.106	64.819	63.2881	66.3208	125.478	136.152	79.0542	183.157	88.5728	70.6938	173.63	170.565	134.117	51.6924	52.7961	168.226	311.898	83.1417	141.495	127.299	285.846	165.991	99.4445	250.203	146.142	127.299
4.6	178.318		75.9862	100.274	97.3859	117.47	230.142	109.655	184.06	68.8092	111.303	100.894	82.7954	81.2026	71.2096	51.7745	75.1726	137.19	120.347	128.055	102.04	65.793	94.6862	126.573	78.2973	80.7215	61.3759	148.491	190.462	75.1233	215.216	98.8531	66.5546	261.497	112.784	117.904	50.9174	69.9259	107.282	297.723	80.0912	119.36	185.81	267.826	164.513	88.2006	238.759	188.984	185.81
4.61667	126.739	91.2129	79.6564	91.1831	99.0388	83.8609	191.333	102.598	233.449	78.5793	111.298	105.873	84.6913	66.9632	118.509	57.365	121.181	163.465	252.782	110.985	129.694	65.4366	100.444	80.3091	85.8833	61.1116	55.3617	180.508	165.501	79.3019	176.459	101.526	65.2778	320.32	87.5828	89.6997	62.8954	66.9382	138.145	345.85	117.448	188.141	133.004	283.551	115.741	107.037	196.689	163.098	133.004
4.63333	207.668	177.587	128.238	90.2689	171.825	63.7091	206.433	180.446	223.35	87.4235	122.798	124.913	122.612	115.101	121.17	72.566	123.534	92.1761	152.432	140.237	101.068	62.1854	136.281	81.0644	90.9567	52.6837	71.862	236.501	134.39	73.231	174.687	118.375	60.2277	198.921	85.9473	85.4551	58.2771	83.4283	155.859	310.879	78.5093	158.994	241.364	279.303	115.477	104.677	297.147	195.148	241.364
4.65	66	59.0216	112.092	79.4416	119.669	71.0434	196.028	143.935	140.004	76.3664	116.298	104.802	74.9843	94.4153	110.208	100.6	92.2922	135.466	122.973	201.874	89.3615	61.8159	111.427	106.977	69.2813	52.5009	68.6806	171.514	146.117	55.9096	126.368	110.863	51.4498	178.568	74.215	109.741	57.1381	101.859	121.048	148.177	78.5695	138.086	129.43	209.424	98.4205	161.708	361.89	81.1046	129.43
4.66667	62.648	102.547	122.195	82.3941	120.415	90.4743	191.45	167.61	164.39	81.5188	122.556	116.439	79.911	79.7341	127.175	63.9869	87.1645	149.035	256.574	172.532	114.567	84.1091	98.5058	72.1574	63.7071	59.8296	75.106	179.087	167.403	64.5175	98.6226	109.661	68.4037	206.618	91.1499	228.69	57.777	70.8607	172.696	308.768	84.4433	122.543	188.425	245.042	85.9926	92.0823	186.035	113.049	188.425
4.68333	83.811	132.339	110.428	80.6372	109.595	133.276	178.666	137.89	187.617	85.9111	118.503	95.2704	77.9635	78.3933	63.7711	51.0123	120.814	168.89	180.711	170.437	86.2871	58.1853	90.0416	99.6386	90.7796	67.2317	63.6012	315.905	161.236	56.1923	103.311	114.262	68.6782	274.161	129.858	322.795	67.8985	84.3129	177.797	347.244	85.163	136.906	173.347	245.048	210.05	136.461	281.773	141.909	173.347
4.7	110.427	111.084	71.2258	96.5161	90.7247	78.2533	206.985	93.7575	133.512	105.878	137.166	134.594	89.329	98.3952	99.9331	46.779	101.649	179.915	181.335	155.848	93.5721	61.4538	83.261	53.6623	67.4181	60.81	73.622	138.705	130.759	56.7691	105.628	88.4191	80.1765	325.762	123.603	216.354	90.6869	52.1727	210.247	301.986	86.1762	158.803	229.162	269.822	236.474	124.482	220.001	148.312	229.162
4.71667	92.378	66.954	92.2226	101.74	84.6465	97.5997	189.446	183.857	190.944	89.518	141.492	112.991	75.616	83.0685	109.865	88.9133	101.042	135.283	195.454	219.808	88.5617	81.2875	98.9056	76.6547	67.1941	62.4832	69.215	235.863	123.304	60.5447	103.911	98.3149	77.5896	189.427	73.5015	252.404	53.5011	61.8527	185.329	325.289	82.9339	149.08	298.385	184.428	110.893	158.487	212.383	101.036	298.385
4.73333	155.99	76.5869	58.7397	83.6762	88.6793	134.836	192.59	259.676	207.124	95.6776	124.506	91.5601	79.3327	78.5487	86.9741	86.0938	108.468	142.129	223.626	184.255	85.8546	110.532	91.7043	59.9295	70.7364	70.5667	86.9588	227.326	123.286	53.6055	152.228	95.9146	65.2759	144.734	102.249	216.506	50.2232	63.5898	239.31	287.878	89.0132	145.948	224.587	227.394	143.015	131.111	195.095	51.3251	224.587
4.75	77.8055	89.6412	81.1187	106.584	82.9846	97.3761	230.133	207.233	288.371	72.3976	144.084	109.011	82.7415	70.8075	86.074	73.3767	126.57	127.086	153.294	152.547	90.726	56.1278	116.969	80.4326	115.923	71.6502	66.9038	205.687	143.102	51.6774	158.358	89.7643	66.8022	198.899	62.9169	194.08	75.3006	72.1453	114.464	315.168	119.307	164.48	123.583	244.965	174.051	102.798	173.309	105.709	123.583
4.76667	80.7352	139.714	121.932	97.054	76.0001	85.3907	189.177	215.569	253.517	72.2435	103.886	112.827	80.6209	70.443	86.6585	67.671	119.771	114.426	158.422	134.675	91.751	69.2107	147.311	74.9991	93.7083	65.2557	58.0071	203.678	103.832	57.721	190.577	92.1355	63.0086	177.805	60.433	96.0267	56.7295	54.8709	194.274	254.714	94.888	210.669	238.526	246.79	221.521	103.159	341.251	90.0756	238.526
4.78333	91.7594	16.0483	107.343	95.734	74.2865	106.479	198.628	149.734	239.404	79.6847	101.255	110.346	71.7644	69.8094	87.2679	72.0265	84.3749	246.801	193.743	174.5	112.312	69.5196	82.1028	56.936	64.3932	69.9688	75.4113	145.407	112.314	72.6421	117.912	96.907	63.1189	179.432	88.5986	106.325	62.2448	65.5933	176.994	257.656	93.2573	192.468	187.812	244.601	193.597	109.08	263.841	60.5388	187.812
4.8	157.513	60.7386	58.9974	76.1337	110.291	122.33	191.506	141.78	209.976	73.2432	102.691	108.904	84.7584	71.4732	91.3239	80.9723	96.311	116.354	176.905	139.347	84.646	90.8271	88.7708	89.7701	69.8957	70.3195	72.6452	202.46	106.261	48.6899	172.418	98.5926	63.229	186.798	64.1452	100.736	73.6598	55.9177	151.753	343.858	80.8394	88.8372	124.261	276.218	166.875	100.771	300.736	171.567	124.261
4.81667	95.3309	58.1974	65.037	99.1591	75.3056	93.5699	212.435	148.675	149.715	75.1073	101.315	100.695	79.0264	74.1683	87.5839	80.0625	103.516	138.485	145.548	158.366	107.909	85.8492	85.7192	90.8189	76.0188	66.4519	56.989	167.242	121.853	52.039	116.149	92.3589	71.1587	172.986	72.363	71.9809	57.7646	52.508	144.819	275.868	81.0083	142.585	229.503	271.443	213.092	139.033	254.845	131.253	229.503
4.83333	146.243	91.7565	136.573	76.2566	97.002	107.535	198.591	108.79	264.782	77.8672	106.042	100.886	79.8922	72.4728	130.469	78.7149	132.467	103.19	132.944	189.049	89.8464	65.3215	88.7719	84.1902	93.4237	54.5527	64.2821	151.214	92.4347	58.8291	125.013	95.5141	77.3368	117.89	78.1498	100.711	57.9123	77.9764	139.669	293.291	84.229	136.583	257.164	259.666	69.3333	53.728	198.465	138.937	257.164
4.85	107.034	54.602	96.6583	92.4141	78.6664	71.3027	191.42	124.894	163.549	101.832	120.723	84.3728	79.1231	78.6911	89.9184	71.5846	118.483	97.7723	124.262	113.538	83.092	84.6425	70.3394	102.661	103.587	55.375	62.3633	94.5354	60.6624	54.1499	103.248	110.234	82.0575	145.846	101.568	118.221	57.027	53.2346	105.803	324.76	87.6174	135.298	177.261	242.196	166.682	77.8417	273.536	234.37	177.261
4.86667	92.2769	16.0055	99.2944	85.5922	76.759	105.944	204.467	156.94	218.399	72.3725	97.879	110.273	95.2802	70.911	123.798	67.9986	95.4858	128.452	194.449	147.776	103.489	60.6879	88.921	60.8517	62.344	52.533	82.6357	139.205	155.467	57.9772	126.711	105.423	71.2023	163.126	65.0275	105.978	67.1126	82.2329	172.147	265.754	78.2905	172.763	200.386	241.604	182.4	21.3567	230.071	246.804	200.386
4.88333	74.6516	46.6033	82.4368	86.174	79.1733	98.7231	459.23	158.699	192.509	89.518	99.3181	91.3712	80.2525	96.6856	68.1039	63.7499	100.713	134.259	190.176	110.906	84.7912	64.0771	83.649	76.9539	81.3239	52.1006	54.3349	155.121	126.377	67.1911	122.038	93.5001	74.4653	101.124	67.4848	88.4146	64.6302	89.5544	198.873	323.469	77.7547	162.402	107.615	234.89	169.322	4.537	136.715	177.551	107.615
4.9	107.291	59.7322	124.759	91.1278	95.1332	52.8822	726.185	155.077	195.099	82.0868	98.7199	126.843	130.577	97.5473	64.3266	80.3112	84.3136	93.2885	233.414	176.904	101.176	70.9707	100.804	57.6695	73.7344	57.8095	83.8263	111.614	121.611	60.9355	125.256	93.287	64.6402	75.7641	65.8178	90.8372	54.6462	79.8285	187.496	317.63	81.6088	143.39	115.635	213.263	197.338	12.6203	203.919	74.0227	115.635
4.91667	89.5617	54.2394	66.7961	138.671	76.7639	61.111	1059.69	212.494	187.828	88.7466	111.675	89.2737	68.3783	85.7212	72.9883	67.5244	98.5523	161.614	189.693	123.212	105.55	57.6063	95.812	80.2762	67.8794	68.7312	70.3563	150.487	148.717	54.7059	101.645	89.0696	70.2939	103.415	67.1357	85.9138	55.547	81.6462	195.668	250.442	80.8418	134.1	126.884	108.246	107.449		283.021	56.5974	126.884
4.93333	100.465	115.885	66.6698	100.596	123.964	77.3045	283.041	150.584	164.849	82.7442	107.115	92.7807	67.089	77.8562	76.017	82.3819	85.7854	184.102	220.216	152.578	104.715	65.3632	88.6777	69.3269	69.9193	60.3252	62.9303	166.141	113.58	52.7528	107.436	99.7955	69.3858	139.109	66.3846	89.2927	53.7423	58.253	196.463	260.548	84.847	130.113	131.026	174.323	226.312		209.692	49.9081	131.026
4.95	93.4685	204.169	68.4268	80.1818	100.133	163.868	262.052	148.136	196.251	90.8354	99.0802	100.876	73.4844	81.178	67.7411	90.8474	101.91	172.441	225.284	169.09	120.16	72.7767	82.814	97.9569	76.6049	64.0481	67.8972	147.986	123.688	62.943	123.193	99.6684	69.1334	160.255	67.1092	327.301	51.3245	59.614	191.807	331.4	78.9436	150.612	193.466	172.925	185.808		208.819	52.3059	193.466
4.96667	80.7204	134.257	116.424	92.2438	83.0992	57.2692	253.17	160.148	179.193	72.6328	109.621	94.4604	70.3093	82.1321	56.3032	71.0663	112.731	109.306	185.888	188.007	92.1876	62.6977	112.032	61.4549	75.0112	66.4007	68.0318	43.7524	151.044	64.7863	167.776	99.0758	63.4958	172.22	65.8174	266.996	68.0844	57.675	187.363	335.531	85.5082	92.4111	204.652	263.391	173.15		196.265	64.9855	204.652
4.98333	93.6655	104.368	86.2115	80.3271	93.9105	94.8903	249.019	152.006	260.844	86.9968	111.082	100.452	71.261	76.9518	54.4762	84.2695	140.183	94.7667	132.168	171.415	92.0932	55.1582	135.357	74.723	62.1081	64.0595	66.7272	28.0576	148.073	67.0937	187.968	94.602	69.2897	187.534	89.7365	252.585	51.398	72.2017	149.734	327.187	104.876	165.825	217.574	230.696	128.143		269.08	132.774	217.574
5	109.632	138.724	71.2935	79.8633	75.5578	95.703	229.875	127.185	200.396	83.1785	115.213	94.672	75.0926	81.5649	54.1191	83.7242	126.563	81.9973	125.944	176.485	82.9302	55.9788	90.9097	69.7817	55.3723	66.9938	86.5708	88.7497	102.954	68.926	179.054	98.1525	71.9182	149.678	71.4141	248.626	50.9896	53.9502	132.669	280.451	77.2103	196.807	181.012	229.419	185.82		238.262	112.819	181.012
5.01667	97.1068	166.037	84.7432	113.688	88.5388	91.2292	222.845	192.073	218.764	74.8777	102.029	88.1308	79.3209	88.8692	149.92	121.41	157.449	88.2695	77.6392	169.005	91.5031	55.4668	80.5942	90.1941	80.8538	64.0511	63.7012	112.543	141.654	63.7314	201.636	100.351	72.9242	197.551	74.9731	225.47	84.8191	94.2753	196.845	267.99	109.834	126.208	184.996	191.391	177.29		216.428	59.1773	184.996
5.03333	66.0364	75.044	79.9975	75.3252	72.5662	57.591	227.84	180.213	165.716	80.45	97.2009	115.046	74.2952	84.6139	86.1859	111.749	85.607	101.641	215.948	147.699	118.94	66.2823	91.8512	79.8297	76.4919	56.4113	74.347	111.556	102.318	58.5425	183.574	84.2477	61.3667	151.759	69.1889	96.1954	70.2157	75.0243	178.519	353.862	85.7023	149.646	112.468	277.927	155.385		191.676	68.6388	112.468
5.05	95.8535	65.9813	86.7082	78.3588	72.7481	78.9866	237.685	139.269	270	82.6178	119.057	88.373	75.8896	80.4853	83.5001	70.844	145.914	101.472	274.439	112.769	100.043	61.0794	136.558	121.509	58.464	89.845	70.941	142.997	125.825	48.9411	194.797	90.9014	69.2304	260.824	73.6309	110.985	54.4944	108.443	223.315	319.489	92.8319	150.481	45.54	246.565	227.219		177.095	76.8709	45.54
5.06667	59.9954	105.195	91.9375	80.6668	93.1182	91.742	226.059	150.659	204.091	77.3706	108.4	87.6527	80.9843	76.8059	73.0418	79.9204	109.202	123.173	281.282	146.101	104.627	59.3982	81.8015	76.5853	67.0399	59.2727	75.6846	118.202	112.832	48.492	166.871	90.1496	63.2458	192.941	100.851	125.251	59.4994	55.3252	238.62	307.684	86.7947	154.96	62.9255	288.347	147.713		252.022	69.4581	62.9255
5.08333	69.8994	24.0852	82.678	73.4758	88.8673	85.0284	293.599	176.043	160.159	80.3733	106.535	113.988	95.6761	71.3965	112.011	84.3138	85.588	127.899	96.9829	206.399	116.634	60.4329	92.28	132.56	66.4687	61.6377	75.0499	106.318	123.118	45.6127	183.802	115.195	69.0462	173.643	71.5874	121.795	61.177	81.0785	206.063	305.5	77.9585	173.995	92.6791	273.137	270.398	10.3074	206.818	134.149	92.6791
5.1	133.521	6.98848	83.3345	77.3393	72.5448	94.7041	273.482	193.292	144.94	105.413	102.123	97.29	72.4729	79.9062	87.6722	65.8325	102.694	120.371	218.843	146.175	85.8257	61.3726	86.9241	91.7773	74.0135	61.5324	73.1695	116.715	137.05	38.1379	154.343	104.249	64.4506	177.974	89.6276	124.285	60.1996	83.6247	157.604	303.163	97.4657	188.774	119.819	267.849	172.188	46.4605	136.678	206.188	119.819
5.11667	109.205	37.6904	99.6173	78.3822	83.1423	59.4102	249.465	178.075	193.891	84.9279	100.228	103.186	70.4478	82.4705	91.1512	69.5061	98.2591	109.364	209.881	185.153	127.4	69.353	99.5739	111.788	57.7249	54.3294	64.5029	102.885	194.052	37.1611	194.892	120.629	62.7697	151.958	72.8843	145.013	59.3588	72.6635	149.223	289.483	106.679	148.487	139.259	238.998	168.738	42.0216	189.09	116.366	139.259
5.13333	112.701	88.8577	82.1657	72.241	73.529	63.3282	238.942	162.589	197.823	96.615	101.773	112.789	91.4887	87.6097	91.6303	71.4005	111.184	117.515	216.597	222.326	103.117	89.7695	105.919	109.911	78.8575	65.0968	60.6717	141.693	178.095	60.6793	237.07	118.565	57.027	266.144	90.0826	150.594	54.2855	61.8397	158.481	332.01	85.103	183.227	141.917	269.377	212.146	25.9421	213.585	59.6544	141.917
5.15	78.9663	117.626	76.657	88.3613	78.8995	100.91	217.354	202.397	271.622	81.9753	94.8736	114.562	72.6056	89.7303	91.8548	73.0037	118.084	123.493	192.074	153.901	82.2073	80.4221	101.588	84.2206	84.0216	57.7916	75.0809	108.339	86.1185	64.5795	186.395	122.501	65.7321	107.042	66.9696	115.718	55.0175	87.1697	159.67	331.278	76.7096	145.629	150.604	161.419	207.82	60.834	162.93	58.4335	150.604
5.16667	86.8703	44.7217	83.3718	102.083	89.7759	84.5718	190.625	187.399	237.114	72.2817	91.267	92.6467	67.429	93.5253	91.9175	81.3192	105.188	142.874	202.581	219.517	101.023	58.3718	126.162	108.212	110.051	55.986	68.6953	127.064	114.104	68.796	197.739	92.9156	66.175	171.54	64.9953	141.069	52.1157	100.097	111.682	342.871	80.4332	130.3	270.046	104.222	197.108	76.2604	165.928	53.5435	270.046
5.18333	166.666		143.001	62.315	69.5513	68.0197	195.947	181.49	223.572	99.187	91.6009	116.381	77.8535	86.9359	90.3938	72.0272	133.124	146.816	147.094	139.2	87.7827	60.3804	122.531	77.5399	130.731	53.2931	66.2249	221.548	117.597	81.1271	207.993	109.101	65.6742	253.647	66.1473	60.2781	55.1997	91.5793	118.412	292.409	90.415	149.247	205.73	224.662	236.234	76.2557	226.758	83.1612	205.73
5.2	98.4148		91.1171	83.2157	87.4303	89.624	202.084	221.369	204.842	84.954	97.8372	117.324	82.0945	87.4964	90.6967	69.6241	89.9971	111.025	158.882	120.86	80.2616	63.3715	76.0893	82.3389	74.955	54.2851	76.1437	219.064	138.515	183.875	190.834	123.349	69.5194	212.667	71.0911	171.042	101.019	60.3848	154.806	251.445	90.3581	186.68	130.061	238.94	198.364	100.598	277.361	114.556	130.061
5.21667	133.096	200.654	70.8514	72.0309	95.1669	101.801	182.286	152.482	207.858	79.3575	106.626	104.161	81.5304	77.8127	96.0774	69.8891	161.863	133.109	188.509	153.18	142.094	193.821	91.6445	60.077	71.2771	60.292	70.0614	122.563	102.463	178.832	210.288	98.7998	66.4375	208.494	86.3648	111.24	66.4298	90.0018	103.37	328.684	75.3289	182.948	66.5673	233.017	211.018	64.3661	214.85	94.647	66.5673
5.23333	79.2084	206.7	91.7089	74.5827	79.1061	56.5909	201.625	171.819	226.952	81.6898	112.216	100.316	77.4148	105.02	93.0554	59.9384	110.15	123.714	183.575	106.171	83.9603	203.583	80.9983	63.7652	91.8873	56.7597	63.1556	146.319	122.984	73.6145	206.982	94.4174	56.2421	285.183	127.786	62.0906	55.5136	80.3378	130.582	270.084	97.7974	198.381	52.7851	228.4	162.41	7.48564	196.99	50.7258	52.7851
5.25	73.2304	155.709	75.7322	89.0223	69.1655	53.3253	553.59	151.859	241.241	119.523	116.015	112.539	85.4082	106.137	91.8274	84.1548	104.369	156.747	255.118	184.509	113.004	111.303	99.2964	78.5488	74.7636	65.459	72.8373	48.9894	166.848	102.669	181.168	111.968	60.0782	225.863	68.2464	68.9473	77.0111	73.2385	123.878	320.793	106.831	141.544	128.218	170.007	118.335	38.4004	260.266	74.0654	128.218
5.26667	80.7809	70.0694	136.32	83.4786	68.8575	57.4559	1059.75	165.302	173.421	75.1285	99.042	103.785	81.5807	78.5712	88.2605	88.3625	109.393	112.195	171.86	108.192	87.4395	69.7822	80.6368	70.4199	94.2002	72.7047	67.4402	17.0547	131.542	132.07	176.459	102.898	62.7095	88.1869	66.064	86.6564	66.8539	54.1015	177.558	277.116	78.5212	126.257	208.717	252.393	163.034	74.1921	264.591	116.943	208.717
5.28333	81.471	71.5394	71.5412	87.9673	76.4215	69.6447	1094.51	105.1	136.314	78.3713	102.746	102.325	86.7249	83.7552	90.4603	66.3457	105.724	129.119	174.526	168.904	84.8176	83.1651	72.3802	65.0856	70.2946	63.3816	61.2148	45.9738	132.559	101.503	200.258	124.105	69.5391	94.0621	73.3983	71.9079	56.0789	67.7707	130.848	413.337	100.219	150.352	96.3441	257.372	169.681	67.8843	223.053	204.423	96.3441
5.3	84.2953	47.7165	76.9728	72.3082	68.4392	71.2075	560.317	145.64	215.295	85.7074	115.022	121.98	86.3275	82.7043	93.9168	69.4049	96.2497	119.192	163.886	187.15	74.7461	118.124	84.2376	68.0395	77.153	75.8087	68.9845		171.405	49.0878	209.088	108.75	74.1729	106.769	69.0961	58.4241	60.1677	49.0828	136.781	289.788	77.6083	110.68	109.103	228.166	188.106	38.9878	211.607	255.241	109.103
5.31667	85.262	50.7208	135.544	81.1741	53.0304	122.754	249.6	137.277	198.619	91.9393	99.0359	124.402	87.5668	78.4048	89.1177	59.7632	108.541	136.139	246.781	210.32	113.347	73.2475	82.5033	77.8907	72.4264	76.2559	76.9727	79.3463	129.715	121.004	180.322	114.927	58.1002	106.059	70.6371	63.9475	57.9838	66.7351	185.792	320.366	75.7479	170.56	188.733	239.39	79.7809	51.7941	243.379	262.474	188.733
5.33333	79.7221	87.6295	104.353	88.8153	80.6006	68.0621	262.534	191.509	127.437	130.324	102.715	93.0836	91.2393	80.9363	84.5942	78.6627	103.598	161.718	177.751	191.055	124.438	100.411	64.6962	55.5602	70.2718	108.226	60.8072	78.7746	116.777	132.577	158.808	107.22	65.9806	170.651	89.8588	238.404	63.2651	69.4336	148.84	312.116	75.0263	145.082	230.602	269.515	136.849	75.6159	174.932	118.525	230.602
5.35	117.768	89.7544	79.8818	88.701	63.553	63.5996	215.076	215.051	102.531	70.2446	115.359	108.566	79.9853	83.2373	134.277	63.277	91.6973	150.349	123.652	215.65	79.6122	112.643	79.657	85.5548	82.8144	61.5844	61.7006	90.3926	177.75	186.487	200.647	101.129	67.7923	219.487	85.6053	204.302	60.1003	60.1235	174.739	310.824	62.2861	158.538	273.322	226.448	190.935	66.4975	213.836	206.035	273.322
5.36667	140.731	83.403	97.5195	71.3883	81.157	84.9351	224.662	214.266	157.873	96.2491	116.642	106.545	78.3206	78.2172	93.5251	60.6129	102.507	158.121	281.328	209.557	87.7995	93.8258	84.7175	78.1222	54.2172	64.1683	82.8636	125.387	175.745	126.551	169.57	104.789	72.9677	253.295	91.5962	270.379	54.8503	72.3796	140.549	288.618	83.7197	176.295	191.695	274.372	148.572	79.6113	212.441	234.141	191.695
5.38333	70.8906	51.1549	90.8811	95.5697	70.068	85.2463	219.021	157.289	184.163	117.828	112.828	104.8	89.6746	95.6392	124.914	57.6464	80.9145	119.854	257.769	153.026	92.9696	112.842	93.0845	69.3389	92.6177	56.9883	58.6112	132.899	74.8234	92.9948	130.22	107.147	59.4388	277.563	61.1078	238.643	67.8897	56.4876	259.351	291.73	87.009	117.604	220.881	258.665	134.557	84.9225	198.832	162.285	220.881
5.4	92.2401	60.5821	97.2679	73.315	64.1855	69.3839	909.998	148.46	175.344	94.8138	109.569	114.035	82.8408	128.974	76.9296	63.0061	90.9006	139.837	228.398	225.906	78.873	65.1564	97.7101	69.4418	58.4485	54.591	67.5575	138.382	110.541	76.247	100.878	108.063	68.2979	151.686	103.027	243.807	61.3336	71.7679	234.348	322.191	80.6725	105.517	254.366	256.619	222.303	76.215	229.749	192.765	254.366
5.41667	147.527	62.4881	121.509	88.134	74.932	77.2382	683.99	169.782	210.063	80.012	107.38	101.254	78.355	76.8764	124.228	60.3195	78.2482	132.487	225.756	170.908	86.9201	64.0261	111.283	49.4813	82.482	71.1161	101.071	159.945	148.846	69.4898	119.157	112.432	58.7767	194.369	78.911	182.95	57.2248	86.4215	288.656	313.239	78.3412	148.621	246.346	228.49	209.447	74.4836	207.115	157.202	246.346
5.43333	95.5874	74.7883	78.7577	92.1178	84.6946	116.52	199.661	152.067	210.602	85.3831	102.662	114.089	73.8917	83.6564	64.4275	59.567	179.731	92.144	220.874	282.609	87.2049	64.0776	62.5076	59.8862	78.3429	58.3035	56.8064	175.471	93.0412	72.1704	118.095	106.183	64.5063	165.046	93.5743	222.081	57.6395	84.7591	221.648	251.712	88.0875	131.876	199.398	277.073	168.13	62.437	92.5711	149.569	199.398
5.45	95.4578	60.0129	119.987	78.7296	81.8602	70.5011	283.799	113.897	235.912	75.1519	101.539	107.574	82.0319	83.4944	77.9596	56.1194	118.744	127.331	113.196	222.782	94.4681	57.642	103.384	84.1485	72.7098	57.418	63.9246	181.176	72.9396	87.9945	123.509	99.8166	61.4803	156.34	90.5562	142.057	63.2849	80.4409	243.453	251.968	107.509	185.139	152.559	282.664	203.205	60.2609	173.218	88.1862	152.559
5.46667	115.276	76.156	58.8797	78.763	100.263	66.8409	253.692	256.474	169.753	65.5485	109.219	95.138	85.1583	81.5708	113.797	54.8235	101.707	88.1375	186.459	256.79	76.5237	58.6347	88.0759	57.5847	66.4661	61.6185	86.2396	88.3771	99.2073	96.8846	126.687	109.813	65.0152	92.1995	98.3729	149.016	64.2303	137.885	213.936	215.873	101.024	186.331	139.957	243.142	130.198	61.1161	159.286	97.1352	139.957
5.48333	160.753	62.5921	56.8695	94.7502	69.3626	57.455	243.391	167.261	113.092	77.0221	128.979	95.2544	72.8009	83.7662	84.2048	94.9139	93.8373	144.434	154.371	205.885	151.064	59.7631	95.2224	68.1107	69.1433	49.9248	88.2654	43.3429	155.229	85.2086	122.781	120.356	62.4734	68.0926	77.629	199.41	54.7071	52.0688	246.507	271.299	87.9369	228.56	133.003	281.515	224.691	66.3225	135.618	206.163	133.003
5.5	142.953	62.3917	55.6819	111.252	102.36	61.2999	209.034	156.429	122.947	137.949	116.081	121.138	81.9051	74.1454	52.9422	74.8998	120.414	189.164	136.276	161.15	92.1928	58.9239	122.622	65.1991	70.1195	67.7134	78.044	98.5691	136.978	96.3276	170.191	104.078	63.6621	76.9432	108.464	91.2453	51.879	67.1295	206.71	290.229	79.9077	183.138	126.664	209.115	136.841	73.752	211.681	133.363	126.664
5.51667	85.9067	63.1266	78.3842	58.1088	67.3539	85.5562	216.737	88.1219	116.996	71.2823	110.054	105.291	77.6924	75.6476	57.2048	78.0987	72.4986	207.279	183.388	165.506	102.132	63.4449	74.5124	76.7958	55.3606	49.0387	67.1895	94.0725	78.5518	19.1205	180.559	101.309	68.0394	237.339	74.1932	102.477	53.7139	72.6327	132.574	313.04	71.6152	232.673	105.779	191.119	123.016	71.33	207.101	96.9468	105.779
5.53333	69.3956	87.037	58.8908	74.738	76.0056	68.8437	176.603	81.3316	200.046	102.152	136.065	107.975	78.5881	93.6005	69.6617	80.6247	104.7	126.012	172.076	148.615	97.6552	60.3551	96.7316	55.7571	74.1915	55.9106	57.1349	68.8303	58.9776	26.0934	167.251	89.8939	65.521	210.541	76.9075	102.085	52.0378	94.7493	129.807	309.778	91.3302	136.063	190.582	198.037	57.8815	68.153	183.303	216.336	190.582
5.55	65.0249	59.989	99.6234	91.3485	84.9842	62.98	221.368	71.6556	223.189	88.9034	130.721	120.094	79.803	74.6223	93.0409	67.6828	81.612	136.204	279.505	232.914	88.2549	63.4867	72.479	78.5724	70.9834	60.5808	67.3142	157.493	101.072	44.0958	171.183	83.1462	65.9933	127.145	75.3239	207.772	65.2117	73.4173	167.363	317.049	103.918	176.089	108.16	238.183	90.7338	57.0386	260.597	130.933	108.16
5.56667	54.4474	72.6385	69.7481	92.7329	81.932	74.1441	239.934	183.96	152.714	73.0976	95.1731	119.763	81.6675	122.11	93.5651	68.8765	96.0878	111.898	124.809	140.788	95.4253	64.135	70.1473	78.3309	83.6991	55.8437	56.7222	102.594	159.34		200.404	96.7627	59.9212	99.9052	71.7035	165.301	57.3041	83.9766	165.889	288.711	81.3429	181.698	184.059	205.613	201.365	92.1409	225.691	135.456	184.059
5.58333	125.906	58.2709	107.571	84.2182	62.9034	112.039	200.383	193.711	169.615	79.6627	119.815	95.8729	78.544	96.3393	86.8559	66.7717	64.3726	105.894	239.425	178.839	111.291	65.7306	90.5797	76.6144	84.9798	58.3048	56.3832	118.665	108.369	16.7356	208.331	90.8901	72.7501	126.753	63.8018	185.722	55.0812	61.297	199.445	310.754	82.4397	143.6	227.399	245.716	181.507	93.9954	169.017	169.805	227.399
5.6	138.12	80.867	79.4235	78.6101	68.7125	79.2884	197.634	155.829	169.38	70.9572	114.992	95.6189	78.8044	85.1599	83.588	64.8572	83.741	170.437	215.632	171.188	89.6693	61.2735	90.108	54.5377	66.5708	66.5282	58.5492	140.455	120.671		201.138	93.5185	60.5604	215.996	70.269	163.821	53.4631	65.5574	179.244	316.846	106.899	147.699	163.98	254.962	126.834	212.488	192.587	169.936	163.98
5.61667	127.112	73.1483	79.1301	72.3639	69.5154	63.5416	252.792	165.924	266.138	91.1624	113.672	94.1196	88.583	69.2581	68.274	69.9315	94.2612	113.185	226.786	152.901	116.471	67.4202	77.8772	64.1158	73.4115	54.5273	58.7986	46.724	123.735		233.985	87.2283	64.968	247.315	80.5895	139.169	54.6969	62.163	194.163	298.333	81.2309	153.402	248.21	227.469	101.169	186.818	146.553	104.658	248.21
5.63333	135.468	95.328	100.706	80.8624	71.8892	78.7896	879.287	208.732	190.798	74.119	111.358	90.286	68.1246	74.318	58.998	60.941	109.922	88.559	160.394	172.942	75.8464	82.5581	75.4492	72.8354	74.6627	63.7545	54.878	41.7968	135.516		239.462	100.247	66.2662	274.673	68.3341	197.184	52.723	74.218	153.187	308.268	85.3513	110.29	138.749	194.14	96.5294	49.5206	127.181	196.112	138.749
5.65	98.6891	92.2366	72.2289	99.3345	79.4558	74.4081	1933.35	187.425	129.141	88.6852	106.591	101.902	71.7965	71.4316	60.9812	76.2305	66.7962	91.7144	167.008	218.509	93.4032	60.0476	66.7341	59.4409	107.191	58.4755	75.3098	80.8689	175.403		211.136	93.4353	61.3493	191.99	67.164	183.409	47.3349	60.2994	234.385	303.372	103.198	183.019	150.184	255.434	162.452	46.8585	196.8	118.591	150.184
5.66667	115.406	141.205	78.8841	70.4861	84.5051	116.901	2042	215.434	189.731	89.9258	130.777	114.315	79.5244	68.8787	61.9346	64.5258	91.7423	80.7484	156.588	143.013	76.4538	55.2029	64.9591	73.1991	73.8021	69.465	61.9699	118.438	141.162		180.645	95.1204	51.0084	135.763	74.0874	187.792	64.6815	77.5379	226.446	314.35	97.5215	149.564	203.387	214.231	118.079	46.2111	276.704	96.6258	203.387
5.68333	98.4644	122.729	76.2636	112.515	79.3356	101.826	1493.66	153.092	138.618	69.6224	122.096	93.1945	93.002	82.8231	67.6176	61.9649	145.298	118.312	215.223	168.075	70.1796	59.1059	95.1582	78.6658	96.7424	48.084	60.7511	146.115	78.286		170.793	87.291	66.2231	174.898	56.4328	241.315	64.3581	56.8662	168.342	297.084	112.618	219.656	218.292	317.195	62.9554	45.34	217.081	95.0809	218.292
5.7	101.792	134.829	76.4045	57.2902	72.0445	72.753	300.716	141.739	190.796	69.0315	113.846	95.213	77.4031	68.6372	60.2182	75.3449	99.6214	89.3421	206.668	132.723	88.449	60.8597	92.6542	65.5888	69.3898	48.8739	71.9686	114.148	111.741	3.94606	157.728	91.7275	74.565	191.749	72.7493	263.471	55.6299	77.493	124.793	276.803	90.5284	147.998	179.778	225.659	142.162	38.7109	202.893	209.414	179.778
5.71667	97.8087	145.368	109.578	69.3749	72.6575	59.9464	219.855	105.57	195.604	78.1236	137.508	101.386	81.8109	70.3675	58.0975	75.1613	91.166	167.766	103.684	129.93	102.828	58.728	102.576	95.377	77.7698	57.4141	69.6278	120.917	129.811		177.569	106.134	66.4126	180.219	63.176	202.159	53.5358	62.6412	134.996	238.85	84.706	142.953	156.126	219.775	80.1542	41.1124	224.814	173.793	156.126
5.73333	109.01	149.849	75.1199	75.9538	74.5356	58.8471	213.881	115.815	164.048	76.4543	108.478	91.1264	78.8658	65.8304	56.3056	71.9169	110.015	113.421	182.623	199.12	117.724	61.3987	98.2275	96.919	79.5231	70.0582	64.6342	115.46	105.172		169.7	92.8294	60.6403	170.512	80.0956	185.534	65.5449	59.1736	121.271	302.843	85.1588	131.492	170.684	261.243	114.942	40.3769	245.996	236.124	170.684
5.75	120.24	196.947	109.865	80.6903	83.6234	70.9045	195.283	134.802	150.289	95.656	103.507	93.2359	95.289	70.3697	53.3	63.2969	86.2299	171.245	207.177	155.647	116.776	71.2129	127.157	84.1283	83.1532	62.8541	60.246	121.593	154.025		161.451	86.7866	54.1881	138.96	66.3354	233.279	59.7532	64.9204	125.667	309.34	75.0533	128.785	178.615	220.84	85.6696	43.0304	247.683	100.278	178.615
5.76667	112.477	146.857	135.956	85.6814	89.8134	64.8197	178.726	102.7	254.398	75.4887	98.1705	94.9264	75.499	69.4344	58.0437	67.6629	72.7168	99.4774	138.738	176.601	97.9964	54.0381	140.711	55.9696	72.0426	56.8714	65.3837	105.77	171.609		113.753	98.7386	57.6781	157.611	62.6559	174.324	52.5098	60.6386	103.648	263.3	100.687	111.725	121.978	290.12	85.1394	42.3184	239.422	164.262	121.978
5.78333	72.5765	42.0312	105.921	89.0671	79.2116	68.8591	188.155	127.513	138.278	89.6793	104.135	108.148	81.8757	67.1369	57.7876	72.2088	96.9721	124.435	147.498	149.491	125.926	57.6854	70.8814	103.003	58.2525	52.0498	75.3536	142.695	120.189		178.281	86.0186	60.3058	117.473	94.49	105.702	67.8158	103.021	132.104	320.385	83.0685	125.102	59.8595	257.516	136.82	44.4029	254.981	188.042	59.8595
5.8	138.325	46.1182	125.074	79.4241	76.8864	62.5889	172.097	142.199	141.87	85.414	126.695	87.8906	69.9465	72.5252	50.902	65.2597	71.2667	116.253	185.32	163.122	90.4432	105.773	61.1371	56.9536	68.195	51.3501	68.6488	91.9625	100.979		184.803	99.8337	71.3479	131.232	94.7351	111.676	69.2692	77.3829	189.95	306.258	86.5285	165.932	72.8641	231.781	121.577	82.7102	243.25	173.909	72.8641
5.81667	89.5865	98.8352	103.982	80.432	77.1978	110.485	224.754	179.051	138.728	78.8548	107.462	104.184	78.4671	65.7496	59.9124	53.1024	93.4401	132.876	196.481	136.004	78.1497	60.4065	83.7685	60.9293	61.7598	59.2073	75.8104	140.432	67.0678		177.435	91.5214	72.4875	89.4939	103.306	96.6693	54.7778	70.3674	121.873	258.424	77.9031	145.916	54.3495	293.382	105.031	75.9879	271.513	140.821	54.3495
5.83333	80.9929	107.164	127.129	91.738	85.7994	62.8134	388.409	210.469	219.502	88.6286	108.97	91.9004	68.3765	75.9655	92.0342	65.8808	95.5262	147.868	143.475	124.99	94.4525	58.3335	68.2883	55.685	79.304	68.5616	57.0304	141.687	89.2994		162.265	94.646	57.9717	128.01	88.8278	97.6674	52.9412	70.9258	133.611	261.115	69.1605	194.875	273.86	255.549	140.227	110.693	232.645	141.061	273.86
5.85	57.3605	80.091	140.877	81.6413	92.9927	56.4862	252.926	155.702	184.604	79.6422	105.56	87.7121	73.9701	74.438	60.7116	63.6629	122.228	122.52	171.409	203.095	76.6909	64.6509	73.1803	96.1849	72.6854	51.7673	58.8894	128.502	90.8642		173.321	89.9014	54.2041	93.2278	62.8561	134.213	62.7442	56.6394	130.545	270.003	74.9029	153.946	132.931	220.484	250.53	224.59	232.519	134.584	132.931
5.86667	105.519	56.3679	66.7969	65.3172	82.1896	105.038	190.077	181.388	214.362	102.396	96.7027	85.2507	76.2058	74.9008	49.577	53.1395	78.8632	74.4642	167.639	102.536	68.5335	62.829	78.898	126.52	62.475	55.5894	69.8889	116.826	157.455		185.66	85.8454	62.7508	112.28	64.2255	105.083	54.7719	76.5898	172.267	220.703	85.0181	152.935	106.723	238.236	66.8909	230.313	137.783	175.543	106.723
5.88333	100.627	101.417	95.5559	69.8113	86.9414	59.7535	239.995	202.272	229.469	82.2905	96.3988	87.6139	91.8424	78.0387	56.4609	54.1366	97.8343	140.303	126.983	185.998	92.7445	54.3686	100.718	69.1021	75.8947	54.7618	63.4836	154.599	182.753		183.193	94.8928	66.1282	91.9475	67.6349	149.292	53.6544	54.0228	221.153	279.246	83.6153	140.614	74.7688	241.684	187.01	32.4593	200.141	224.734	74.7688
5.9	70.6643	207.558	105.051	69.487	96.5839	100.689	237.143	198.155	159.668	77.5568	94.8167	92.3562	64.7838	72.7176	59.3064	66.7522	79.9172	120.64	150.895	129.042	80.2565	65.5108	71.4563	55.5251	68.5539	50.3314	62.0544	125.465	153.56		197.641	92.4853	56.7788	261.524	101.43	159.113	65.9374	97.0167	131.448	261.166	74.7502	118.366	135.544	248.257	145.866		175.939	152.471	135.544
5.91667	111.09	153.003	99.6615	72.5481	78.9773	68.7647	220.289	187.581	236.21	91.9252	122.52	96.4369	68.2811	76.1419	73.8039	86.0571	89.4783	119.657	143.877	128.031	99.5647	67.0442	111.293	79.5636	68.7366	57.6142	72.7938	84.0316	80.3104		177.56	93.2556	63.8731	262.206	67.2945	136.502	80.0131	60.6815	122.05	262.116	79.8477	164.363	215.917	205.312	125.624		242.936	88.7941	215.917
5.93333	121.642		63.8067	80.0955	88.3954	60.397	248.283	185.72	174.341	81.9659	102.514	83.5068	69.8096	85.416	62.0795	57.2162	110.983	127.347	226.135	180.466	80.9672	62.0819	82.6266	61.9439	62.2919	56.819	78.7933	51.9608	73.6662		200.143	79.373	57.6553	184.326	116.355	221.166	64.278	53.5696	182.941	229.179	85.6593	180.98	195.042	184.48	123.475	21.9066	184.535	233.687	195.042
5.95	108.073		75.4922	81.5412	66.5447	75.8401	201.913	135.465	151.92	87.1751	104.209	83.6189	57.2683	71.8601	52.2884	54.6113	118.626	124.275	186.538	246.856	88.4531	58.1014	85.3744	76.2725	68.2059	57.0682	56.0406	124.177	137.403		178.013	88.9568	67.1422	94.6969	92.9697	113.887	56.1946	64.393	140.566	270.79	99.5426	176.431	171.401	259.716	186.493		214.607	150.073	171.401
5.96667	63.7593	66.5946	93.4287	82.6536	94.5174	81.9186	282.173	120.288	234.931	77.7648	120.367	89.4473	71.4799	75.5685	53.2867	56.8637	97.6886	127.435	155.964	114.23	100.722	50.8499	126.179	62.7596	76.9558	55.5688	66.6505	154.569	81.8251	68.9379	193.087	91.8589	55.5224	172.543	71.581	90.8642	59.375	67.2033	91.244	223.906	85.5288	211.063	16.2518	164.891	83.6774		263.534	143.949	16.2518
5.98333	127.946	83.8564	98.7262	70.9136	83.2401	95.0176	311.798	141.973	146.342	80.6185	121.644	100.281	75.1844	79.9582	55.8995	78.6383	102.966	150.677	164.605	125.094	94.316	58.8409	99.7004	57.0556	76.3181	54.8564	67.12	144.838	86.0098		156.197	93.3724	64.7736	318.154	99.3155	128.712	59.1697	64.9354	166.013	201.467	71.5585	126.058	118.515	267.199	154.88		155.977	224.676	118.515
6	78.2545	77.7912	88.7032	73.4726	71.3892	77.8569	210.077	147.027	198.179	94.7217	81.4824	87.4242	68.3611	76.4252	56.4544	65.3678	72.8525	125.282	226.427	99.3904	83.4678	59.5807	87.9681	67.4605	72.9031	50.0408	71.9774	120.606	80.751		118.913	92.7772	67.0229	235.058	100.973	102.577	57.3426	80.1998	145.574	242.022	87.7963	194.088	104.813	213.571	161.701		156.649	139.685	104.813
6.01667	76.0294	74.3671	126.743	120.266	81.7067	68.4545	242.95	121.419	176.904	69.979	97.0243	88.7843	82.972	79.0872	56.5944	69.7897	129.06	130.349	185.383	188.616	91.1755	52.1012	71.6702	58.6635	74.6157	64.7194	73.7983	108.518	117.194	0.790241	95.9488	99.5283	63.2176	265.812	92.3925	113.408	60.3513	65.4669	122.61	277.811	80.8329	159.831	131.948	195.482	159.079		282.207	200.514	131.948
6.03333	78.8269	126.323	85.4504	101.25	103.359	59.2453	731.467	93.2739	267.258	70.9921	100.935	89.5857	73.5109	81.4798	57.1556	74.4149	87.9994	88.8932	148.654	149.872	140.663	51.095	135.089	74.8115	69.025	48.2437	68.764	131.201	142.52		114.714	98.4962	60.3949	179.988	61.1504	93.2962	59.1775	64.3124	114.199	283.818	82.9744	194.75	104.21	242.645	115.249	0.856838	252.256	207.536	104.21
6.05	64.098	148.95	93.1495	80.6551	70.3992	75.8622	1276.46	96.3506	242.071	73.133	101.383	116.106	104.483	81.392	54.7369	62.5591	79.4323	82.4593	259.013	162.441	124.43	66.7277	83.91	80.1786	67.2149	51.8962	55.2847	176.648	142.017	32.3077	188.139	92.973	64.8142	247.587	55.1215	94.8537	55.8033	76.5353	132.908	273.859	71.3846	140.708	169.85	237.651	150.22		210.107	235.853	169.85
6.06667	86.6578	165.495	77.9398	63.1071	83.5898	64.5927	246.309	82.567	189.455	85.537	97.2027	102.063	95.9227	75.4143	63.7115	52.9717	75.7454	91.8368	177.586	117.303	154.469	62.1746	72.4305	71.5227	65.4804	55.3263	74.4559	115.118	180.019	23.0248	171.476	110.396	64.7145	264.859	66.1559	91.9514	52.1547	70.475	115.467	255.532	80.0074	133.362	250.367	234.84	125.149		255.515	105.715	250.367
6.08333	84.6523	131.632	70.7634	90.3761	77.0878	62.745	221.849	93.5895	178.55	68.854	110.737	85.4849	71.3032	79.5764	64.9707	61.749	75.6206	189.844	136.584	155.495	87.3201	87.438	89.2107	163.614	85.8717	52.5741	71.0437	105.644	168.052	38.0578	187.387	101.049	61.1353	283.747	57.045	96.2214	46.7108	57.1993	126.78	282.67	72.101	147.996	151.376	195.38	85.4489		205.173	242.778	151.376
6.1	78.2446	154.903	85.6599	102.592	68.5539	96.0398	217.836	128.227	180.49	102.655	107.584	96.8005	74.9299	76.1819	91.1895	56.2054	112.366	130.913	179.878	157.785	161.449	93.3121	77.6375	81.3813	64.3941	48.1524	80.4522	171.656	122.256		189.403	104.089	71.1477	243.977	116.044	290.159	53.7655	75.1825	110.487	273.142	94.2497	209.341	240.545	240.667	96.4882		291.219	113.959	240.545
6.11667	70.5037	121.399	71.3213	84.6471	78.6425	104.288	239.396	158.698	210.097	75.344	104.427	101.995	68.215	73.8184	132.446	69.4146	67.027	84.0248	106.945	148.778	111.743	54.0252	81.8892	62.3304	76.8302	46.7844	79.6928	165.633	89.7684		199.125	96.7465	69.9016	234.983	83.1634	304.461	53.216	76.3347	182.743	294.702	84.7506	199.227	237.304	232.229	215.109	111.81	244.695	172.704	237.304
6.13333	70.4173	96.5872	100.432	70.1199	79.777	82.0292	199.572	122.854	210.813	71.0264	89.4072	110.273	80.0927	72.3897	85.7443	95.0322	111.096	117.977	215.726	141.11	113.629	59.4719	67.0804	73.0529	81.5113	54.0491	65.2019	193.736	99.6607		173.128	96.7416	64.6229	262.255	76.6237	216.022	53.6343	56.2178	259.647	323.393	91.565	134.779	101.926	302.127	127.65	102.888	186.935	147.855	101.926
6.15	87.1656	79.9976	84.0702	70.2074	81.247	122.44	220.195	219.314	205.199	83.0032	96.1459	79.9694	69.2201	67.1154	72.4877	51.8514	76.6825	98.7501	151.798	167.855	134.32	63.858	97.7834	70.548	79.9938	56.9338	80.9842	150.36	129.167		175.354	92.0571	72.4856	196.28	65.2575	187.821	61.4356	94.7055	234.202	345.073	88.7276	174.475	95.7402	176.861	167.818	109.785	151.776	87.4948	95.7402
6.16667	110.653	68.8907	72.5281	77.6104	78.6116	95.5718	220.146	193.2	274.398	72.2598	98.1194	103.745	104.23	75.3188	75.3147	103.284	79.7284	120.949	227.378	105.234	109.958	58.5685	83.9112	97.381	82.6742	54.4043	46.6269	142.613	103.231		172.71	87.7726	71.483	220.152	90.0847	103.132	79.5893	101.581	202.493	346.944	82.4124	172.849	121.186	226.528	136.025	155.803	226.692	68.4139	121.186
6.18333	80.363	73.4161	79.2828	70.0697	127.273	90.2894	214.123	147.239	120.64	81.1013	121.137	85.7753	88.852	72.4535	78.0875	107.712	79.9648	152.608	253.544	169.702	90.3488	58.9958	79.0483	73.8517	88.1337	61.984	73.8789	208.301	108.772		180.3	109.626	65.785	187.24	76.0092	105.06	59.4974	68.8292	135.78	333.417	79.0243	206.911	115.602	273.871	101.44	141.107	211.078	92.2042	115.602
6.2	115.242	59.9439	71.222	82.7492	71.6218	89.5643	203.632	141.036	198.672	73.2364	107.83	120.721	83.1029	75.5197	77.7226	73.2992	77.6988	118.367	259.542	202.369	100.831	55.7419	77.5447	75.4708	78.8677	59.5052	77.8542	187.065	110.001		188.878	83.9109	58.7332	182.831	66.8451	106.826	53.513	67.6118	87.5325	332.787	86.8678	133.709	101.736	293.79	152.498	104.876	237.747	81.5821	101.736
6.21667	55.7702	80.5823	89.8005	88.1535	74.6207	70.0682	210.978	179.789	143.134	77.1633	98.9692	72.2873	173.879	69.8386	79.724	90.508	108.997	128.634	246.833	121.743	132.577	67.2957	106.274	74.73	81.6035	55.572	62.2664	158.41	124.237		179.81	91.9814	64.0348	143.975	70.3002	99.6239	54.0737	62.3877	133.808	290.576	72.2306	120.22	215.362	244.583	238.459	102.046	194.977	57.5173	215.362
6.23333	74.0385	109.335	70.1135	80.1091	73.6003	99.7739	206.489	177.413	198.227	80.9195	97.3197	81.744	84.1413	69.8589	84.0958	51.2071	89.9773	228.052	148.279	121.747	119.013	80.1389	94.4078	65.2041	101.45	81.2799	55.4323	127.901	76.2473		172.086	88.5757	71.1893	134.955	66.0532	115.147	54.312	83.1978	185.936	314.042	88.4551	183.162	190.353	237.345	191.242	149.867	116.866	73.5608	190.353
6.25	81.2839	95.6582	95.7845	79.7288	81.0195	60.6276	206.613	103.988	170.054	81.3721	97.5981	97.853	92.117	85.1445	76.3753	99.275	76.3634	175.937	251.725	168.891	103.112	62.8721	81.9482	60.2451	61.2878	53.2709	68.2449	150.256	80.1288		177.619	95.9666	67.6423	144.203	67.8423	216.623	61.553	58.0115	192.725	303.248	80.4788	116.567	142.49	226.217	61.1908	141.633	176.724	102.472	142.49
6.26667	63.9725	146.375	100.214	72.8453	93.6368	67.0525	223.707	205.307	96.0368	68.1019	102.434	88.5	86.2822	82.103	79.5988	66.4966	103.129	143.504	168.495	96.3532	87.002	63.252	89.61	97.5797	73.6583	51.1066	75.3772	86.2328	110.526		186.312	88.3817	69.5912	181.345	88.114	84.6597	72.572	60.9336	220.88	311.99	81.498	144.471	127.349	226.334	126.548	97.9647	139.154	199.268	127.349
6.28333	129.134	137.105	67.2017	80.7575	88.0991	71.0223	180.903	195.904	136.327	97.2971	104.226	96.4901	84.9201	75.7939	68.39	70.1159	89.7805	114.111	214.599	121.396	100.758	78.7097	90.5411	66.2283	77.8793	53.1093	76.7961	170.554	120.74		174.054	89.8849	70.8236	122.881	72.7507	164.813	79.0022	70.0111	169.817	323.012	76.1076	131.879	139.752	244.926	163.081	109.17	177.569	50.7244	139.752
6.3	68.5997	148.888	69.9501	65.25	82.5715	60.8014	186.037	182.106	41.1345	77.2949	126.34	86.1579	95.9323	73.1367	78.0608	66.469	104.973	128.537	200.313	173.387	83.6237	96.2271	106.902	63.6608	70.0314	64.4263	52.7414	162.139	122.513		190.307	92.9072	64.3793	164.703	57.4597	101.276	62.5385	56.3324	186.096	355.651	73.7243	112.818	184.214	233.779	140.536	112.762	199.23	129.676	184.214
6.31667	62.8355	198.117	78.4272	83.7468	81.6755	79.1273	227.162	135.192	107.423	86.4584	92.8213	88.8032	80.5407	71.9578	84.4849	78.6009	73.9743	99.5683	200.493	146.097	123.935	77.353	77.8845	61.3247	51.2037	57.8241	66.3531	167.395	149.797		179.639	94.8481	71.9574	163.244	68.2089	159.085	56.5273	91.2778	173.149	321.964	73.3123	113.126	163.097	262.858	144.234	124.338	274.098	63.6431	163.097
6.33333	74.8337	135.908	78.9791	78.1591	78.1566	90.0136	178.911	187.035	107.147	75.1505	111.775	108.149	75.1126	80.1486	87.0269	72.2276	82.1086	90.4014	203.937	170.119	91.3494	61.363	83.1611	85.4932	82.3011	56.1626	80.9228	135.137	107.722		235.872	109.732	78.9066	143.218	68.9876	63.0479	52.4475	44.4674	163.717	309.528	75.3138	175.529	189.013	267.256	220.117	177.409	194.846	87.1621	189.013
6.35	64.7143	56.0833	75.2637	86.6033	130.48	114.549	227.995	184.215	124.367	90.2922	112.825	92.8779	75.3228	76.3168	79.263	90.4161	72.2957	119.401	221.504	99.2779	105.765	49.8562	71.6339	81.6298	64.0301	55.5078	71.8642	227.831	134.934		169.582	99.9001	57.8723	140.042	100.763	219.89	53.7247	71.3693	122.526	280.423	76.2442	118.773	199.076	267.102	180.578	99.9871	219.677	51.1758	199.076
6.36667	185.376	119.262	71.2024	71.1968	57.1813	56.6257	200.253	171.897	140.343	110.857	100.671	101.88	71.2816	78.5746	68.7075	59.3945	101.079	114.377	113.857	158.53	94.6324	46.2501	91.7786	81.4551	69.3146	62.0232	81.536	83.5652	100.409		186.723	104.371	67.8062	184.718	69.1724	100.612	53.7495	49.0568	221.519	304.999	77.4915	163.766	187.072	231.007	222.812	50.3452	196.902	73.7937	187.072
6.38333	226.553	64.9361	85.1498	79.8506	88.0526	67.1818	177.215	192.665	121.706	69.5272	91.036	98.0769	75.697	75.7788	76.3854	97.4304	86.1354	95.9817	264.245	121.956	83.5063	57.2269	75.4058	92.8673	72.6969	59.8514	84.8514	58.1846	80.1138		171.258	106.606	61.351	185.766	75.8499	198.202	49.6162	79.3719	135.539	325.398	115.246	135.023	211.956	256.538	161.443	51.7661	238.907	66.2514	211.956
6.4	254.462		85.8601	86.3353	78.2875	103.405	169.452	104.244	98.7244	67.0916	92.0222	94.8497	77.5459	77.241	81.105	76.3503	117.437	100.285	204.357	149.701	111.209	81.0953	86.8887	77.2751	62.2024	56.9267	62.5724	108.402	116.812		196.36	100.8	61.9738	100.416	59.7357	274.746	47.8838	84.254	223.329	254.416	73.7128	172.905	147.725	287.146	140.017	79.6834	225.069	85.2813	147.725
6.41667	197.088	62.5393	89.3456	62.5699	73.2107	51.3576	188.172	175.235	126.985	73.4298	89.9919	90.469	68.8613	74.9743	73.0118	73.6957	146.284	171.803	150.005	66.768	121.409	61.9701	75.3484	64.4561	66.208	59.7653	48.5726	96.0889	153.215		187.464	105.072	64.952	163.159	65.5446	201.919	51.144	54.2751	195.096	311.74	86.1514	119.622	49.1409	254.066	128.54	63.942	197.573	58.2653	49.1409
6.43333	112.773	142.976	98.6789	84.0956	92.9961	54.6037	157.74	183.073	83.7192	60.3401	101.041	85.4923	69.4833	71.7023	102.592	73.4537	137.867	83.3382	138.073	202.329	115.064	59.8186	75.5168	73.8177	79.6322	59.3835	74.2473	66.5971	135.141		168.388	95.2738	69.286	144.655	66.4464	151.608	51.3511	84.6781	158.444	260.925	90.1939	129.597	50.5902	232.282	169.084	60.8523	148.081	127.126	50.5902
6.45	155.213	110.03	76.3398	92.1439	74.2807	61.6214	255.789	130.861	63.2572	57.0841	94.7998	81.4292	71.712	68.7444	131.602	78.5422	99.5499	96.1049	108.521	135.051	105.6	65.6141	79.9846	91.164	62.4482	56.4063	100.222	102.985	115.241		200.155	97.5015	78.3448	114.265	73.5848	158.728	52.0034	61.3693	142.465	266.965	77.082	142.365	58.3506	145.988	163.488	80.2865	197.908	187.041	58.3506
6.46667	111.312	113.579	103.697	81.9898	80.0678	63.6435	174.937	83.1528	112.673	58.8764	96.7304	85.9792	85.5018	76.748	83.0574	75.7645	91.1509	119.097	122.822	150.162	97.1334	70.436	74.1105	87.6874	65.5607	61.5321	56.3779	69.544	130.698		200.933	102.355	62.9754	123.36	98.3804	180.668	53.6188	54.7041	136.347	286.699	90.468	142.186	59.8599	234.94	159.615	51.9782	238.603	170.456	59.8599
6.48333	78.034	109.348	69.1798	70.6589	82.6401	89.5393	174.506	184.38	222.132	63.1032	104.033	85.2146	71.7961	73.6335	93.9246	76.1872	91.1396	85.4785	63.8737	121.527	111.891	79.3525	75.2965	80.0715	63.9799	59.6934	59.0994	209.728	110.521		211.645	113.505	65.6247	143.82	65.7171	156.198	61.5459	55.6572	127.484	343.585	93.2747	142.768	54.2322	251.079	148.571	120.115	295.64	148.098	54.2322
6.5	88.5065	188.126	70.6191	78.9092	68.015	38.473	191.059	114.31	207.479	59.5692	100.431	82.1837	76.619	81.7387	132.552	73.586	77.9647	146.635	113.151	184.693	95.4339	54.7808	90.3037	86.1006	77.3295	57.0159	51.817	110.509	144.549		215.315	107.413	58.9755	195.491	74.3112	141.432	65.1418	59.5684	102.668	268.533	79.02	105.456	235.225	225.769	124.601	136.065	250.195	216.522	235.225
6.51667	160.129	54.9966	110.31	77.6691	87.2509	130.676	206.312	155.104	228.462	68.0217	119.937	114.341	80.5417	83.1653	60.6133	64.7659	101.177	94.4317	190.426	208.541	75.3844	64.7236	82.9263	98.1533	110.128	62.9695	74.4995	96.7534	111.927		191.173	99.9731	66.3795	137.686	71.7125	125.195	53.7828	63.6934	163.214	267.26	78.912	101.527	109.49	248.681	205.382	99.9866	171.114	116.64	109.49
6.53333	85.8956	64.1058	77.5529	73.911	82.4494	101.93	181.552	154.847	170.724	63.8261	107.654	99.4619	85.6147	96.9707	28.2024	68.7934	84.0032	153.855	325.458	161.306	120.147	77.4428	59.7391	72.1727	58.3255	64.5248	68.3281	104.219	57.7688		234.846	96.4321	59.9268	142.106	82.6849	177.055	52.8308	68.5469	155.215	290.603	86.0349	166.268	66.5954	237.097	111.112	112.389	220.929	204.243	66.5954
6.55	144.453	40.9158	118.991	91.5355	63.0747	92.3744	203.437	107.784	153.182	88.0835	98.5519	91.7943	78.9293	105.328	27.4138	84.081	88.6623	163.257	193.911	153.107	83.2125	70.9408	87.6265	61.8548	69.539	53.5177	70.823	127.718	110.036		219.636	87.323	72.868	234.601	69.3576	198.065	49.2164	54.1849	144.39	224.03	89.1329	198.667	121.967	229.538	79.7751	112.136	228.941	150.76	121.967
6.56667	111.765	39.4263	82.1341	88.901	72.1175	69.1879	201.438	87.3024	102.956	61.1	98.9654	85.1703	75.53	69.1315	30.718	82.7536	112.764	131.733	306.454	127.551	142.989	61.9971	82.7512	58.4155	62.2056	55.487	62.2891	143.979	105.166		233.044	98.5913	77.9825	230.478	77.5164	153.149	53.4224	73.0426	138.36	201.489	73.583	148.112	145.059	178.963	192.989	142.783	180.993	242.621	145.059
6.58333	116.448	106.814	85.9171	72.0302	77.8086	80.1745	190.653	117.618	135.746	59.4133	122.794	81.5103	76.6179	76.3974	41.8432	77.9861	94.7811	104.69	162.458	141.691	125.607	65.8998	68.9168	83.7063	72.811	58.8292	72.6691	109.561	81.5471		200.594	91.9923	74.7361	142.311	90.2198	100.285	56.0364	49.9196	198.896	221.857	75.6557	142.76	94.276	255.519	191.276	134.637	200.015	103.101	94.276
6.6	85.7391	65.1496	79.9451	80.2257	71.5197	78.6832	181.553	196.398	130.563	91.7242	115.2	101.094	67.9632	79.9364	54.129	69.7941	90.1417	92.1031	172.372	175.932	100.341	64.9008	64.4383	100.855	71.7127	57.1576	78.3901	161.5	152.301		204.876	89.2413	67.3601	153.768	71.4031	92.0013	54.167	73.8378	187.4	264.981	81.1957	84.7514	194.904	234.114	121.603	174.206	225.546	142.736	194.904
6.61667	82.1261	89.8033	133.381	75.5004	70.1207	69.7398	216.875	175.322	127.646	62.6145	113.068	99.7621	68.3138	75.8926	84.249	74.8665	84.0277	108.851	145.983	177.666	96.6304	69.2775	61.9571	84.491	69.6525	64.0022	58.4003	87.5535	172.62		208.823	88.3765	69.1223	216.436	77.951	72.6905	54.1891	51.2294	138.083	259.433	89.8656	140.661	151.511	227.479	133.721	167.483	209.303	153.392	151.511
6.63333	129.373	49.2939	93.7559	66.8746	78.387	88.8191	239.171	145.47	195.512	70.542	105.69	90.8334	77.5643	89.6775	159.832	60.5669	87.5951	131.586	183.077	164.397	83.8082	77.9755	73.5881	81.0294	81.9696	57.4302	79.3487	63.6164	146.67		160.945	92.4971	75.0375	61.7475	90.3658	113.162	64.2551	55.7954	158.43	249.605	84.012	103.463	124.829	298.22	79.3597	117.113	213.049	101.99	124.829
6.65	65.5687	46.4303	99.3002	85.569	74.1136	70.068	206.957	212.347	222.04	97.7954	128.896	101.49	62.742	80.8847	105.133	76.1876	94.5405	141.292	164.866	158.181	139.799	66.1321	76.4244	80.1366	90.8143	67.5415	59.592	31.2847	166.81		177.093	94.9653	61.8514	70.7861	78.4322	90.93	51.9041	58.7025	171.801	247.918	70.8011	89.6638	174.582	274.137	172.647	113.57	197.695	73.1755	174.582
6.66667	70.1551	48.7289	95.6407	69.082	72.1219	54.9426	229.076	205.852	178.081	64.7517	104.557	102.402	68.2118	72.2007	58.1629	74.7897	111.078	147.117	133.478	209.055	112.542	67.6498	76.6213	57.9875	71.8693	57.924	56.7488	40.3822	158.504		149.333	97.5982	63.5796	222.445	71.1241	144.632	59.6441	69.1055	143.456	195.095	75.1244	165.347	178.334	223.243	133.718	104.086	197.743	125.571	178.334
6.68333	80.8039	52.9769	117.792	81.614	81.4688	61.929	191.614	278.786	155.333	75.2191	110.303	82.4474	62.5586	79.9912	55.2014	74.1376	122.333	151.035	104.64	226.829	121.296	104.463	87.9077	61.1008	74.9893	57.0132	58.67	121.715	132.166		183.8	100.033	73.2846	150.57	65.3429	129.094	66.5722	57.7795	146.787	241.957	73.9743	99.1023	206.193	209.145	200.978	93.4895	213.411	79.1088	206.193
6.7	78.9164	50.0106	65.0959	60.226	66.6013	60.8293	207.904	213.504	161.924	59.3342	91.2585	94.387	75.5734	68.641	76.2375	80.2187	97.4281	168.41	98.0969	182.186	119.194	86.7612	73.1222	58.7037	69.1381	57.8711	82.732	35.8439	116.681		113.733	108.327	69.1573	230.186	72.2909	96.4811	67.5523	56.73	163.807	229.324	86.3194	137.454	133.946	228.136	141.298	90.9823	153.03	50.7535	133.946
6.71667	102.935	55.7478	73.5017	72.0795	92.3848	84.3445	302.471	174.204	180.522	63.6984	96.7864	97.2256	67.9556	80.4946	130.433	75.3069	101.427	159.123	106.674	123.004	91.8202	60.5298	84.3583	60.8204	62.8836	59.0167	59.9584	143.931	124.904		130.855	95.0335	62.7244	278.886	114.202	97.2773	54.7054	64.1856	88.8128	260.478	77.7731	126.285	154.998	229.689	127.639	86.8865	178.498	53.3609	154.998
6.73333	124.649	96.4166	72.1114	65.8861	75.8127	95.9965	201.114	176.639	204.793	109.364	91.569	95.8546	68.4251	85.402	127.414	69.1233	93.4806	170.544	171.473	258.262	153.114	68.1798	78.5126	80.0121	67.4702	59.444	73.9713	200.973	116.066		207.647	107.045	57.4291	206.072	66.3956	126.671	56.4662	78.3338	91.3725	262.813	79.844	181.563	218.807	195.866	81.8231	78.459	215.47	73.9026	218.807
6.75	116.226	55.0697	86.6479	80.7176	86.4978	61.4094	212.724	140.301	270.559	71.7337	102.312	100.488	105.784	76.3882	95.014	79.5309	104.167	144.979	177.222	148.478	80.9502	72.9613	77.3974	68.36	86.5867	58.8745	56.1998	202.718	131.351		201.984	107.622	68.5834	151.901	77.3227	114.474	57.1185	109.564	183.339	274.72	156.443	106.726	157.915	243.305	116.641	72.8833	200.349	56.348	157.915
6.76667	126.273	39.6501	68.0503	76.5555	76.1304	82.3619	188.671	174.158	228.379	75.255	100.02	92.9	68.6597	78.7827	158.692	80.8917	116.67	122.574	162.685	141.136	79.9794	74.0256	83.4348	60.1798	54.5648	61.9893	79.6992	254.558	132.309		193.84	111.501	68.4983	203.331	64.9691	111.465	64.4383	71.8495	135.898	253.198	79.0141	131.548	144.254	233.076	153.175	73.9564	253.371	57.9762	144.254
6.78333	77.7737	51.192	64.0696	75.8855	80.5829	65.0547	187.589	127.872	121.517	80.232	107.699	88.1182	67.1451	75.7645	59.5652	73.5122	125.189	76.9129	131.9	136.158	87.6334	73.5606	69.8428	63.1358	51.0065	65.5679	68.5943	223.176	83.0865		239.424	110.429	69.095	90.1416	68.2033	107.305	51.3948	53.178	115.685	260.132	85.7322	126.662	212.63	255.131	197.522	71.6845	200.323	66.0354	212.63
6.8	61.8943	45.0324	98.7261	72.7538	86.0076	99.8784	255.789	115.319	177.881	72.6089	93.8939	104.506	64.9671	72.3553	52.431	75.6031	116.859	104.074	207.263	99.3636	77.6	75.3488	75.0652	66.8485	60.0954	52.1018	81.3772	278.267	176.539		191.074	106.445	63.3632	123.586	78.5052	122.658	49.4523	61.9394	113.297	188.725	81.0417	122.086	163.698	265.413	171.8	71.4405	170.815	135.521	163.698
6.81667	83.413	46.206	73.045	63.9615	65.962	61.3921	238.768	140.533	163.029	64.6061	98.5223	117.591	68.9838	79.7235	109.826	71.848	122.735	101.321	270.633	172.037	89.3219	72.9326	75.3482	75.62	73.2722	55.2699	65.942	250.584	105.283	96.4523	209.684	93.9793	63.4395	105.838	74.8072	148.51	54.2559	57.0966	138.748	253.423	81.7456	111.013	160.845	187.158	202.657	71.9448	113.584	111.712	160.845
6.83333	87.2295	44.9548	66.0627	72.3413	97.0759	90.6467	203.875	123.278	176.987	80.1503	113.511	93.4877	73.1588	75.3564	90.2236	72.3528	127.932	99.3819	194.197	135.447	101.847	99.6639	76.7149	67.2403	67.7366	52.7629	76.9718	282.601	159.574	132.801	204.808	92.1926	65.7486	94.296	86.5677	109.238	54.9703	54.9565	145.32	239.402	81.919	136.253	192.152	257.55	111.284	72.6088	204.383	147.823	192.152
6.85	94.257	53.8213	67.7012	76.3722	81.7301	76.9706	223.178	174.15	182.744	68.0447	99.6324	100.61	70.2228	68.0944	52.9673	62.5062	132.892	117.564	187.439	178.999	71.2649	67.3477	156.867	57.8153	68.2162	57.178	63.7245	176.493	154.014	133.851	222.071	93.3278	67.4499	121.533	91.8298	179.772	63.0894	55.1217	199.15	281.351	74.6207	127.967	265.231	254.061	148.136	89.3784	273.268	139.206	265.231
6.86667	85.4445	53.9219	66.6747	73.1715	83.1398	89.5148	207.544	131.997	96.2799	67.0192	89.734	86.0648	64.3846	73.8755	48.1802	68.0024	110.669	162.671	195.754	119.517	103.385	62.3714	145.147	70.5462	66.8889	62.8096	71.7229	96.2917	86.4094	184.11	213.392	104.728	73.266	185.21	75.8103	188.44	52.2753	58.1656	112.665	240.734	78.175	131.14	130.489	255.164	179.736	88.4011	253.078	115.567	130.489
6.88333	122.783	48.1809	67.8443	82.1691	59.8318	86.7177	163.83	145.282	251.396	72.1338	108.537	86.8902	71.1743	107.129	80.7222	64.0424	87.5434	136.956	180.64	158.06	97.9599	58.3503	66.5848	120.355	72.2324	54.635	80.7691	122.809	148.909	156.262	219.046	97.8474	82.2125	159.356	71.3823	206.452	65.4463	58.0977	97.7804	229.548	88.2804	98.1523	170.223	258.079	212.595	86.3572	168.479	156.736	170.223
6.9	119.984	74.5496	99.7078	70.2847	74.7018	59.5855	181.084	163.109	205.399	66.2637	107.153	83.6897	65.4522	84.7173	91.4962	72.0492	103.549	121.653	123.804	143.514	96.7794	61.3312	98.0037	69.0332	62.3383	57.8761	59.4585	107.493	117.534	53.6543	196.381	98.3022	60.3298	227.15	67.4313	221.934	63.6555	52.976	158.283	281.605	82.3218	98.6852	232.263	208.452	211.945	106.209	176.368	181.508	232.263
6.91667	106.121	54.7687	116.944	69.1164	73.7232	96.6198	197.94	147.902	131.45	67.9539	115.457	95.6636	77.4081	76.8734	46.6282	74.8068	87.4813	122.307	125.624	144.53	86.1626	64.2158	61.1897	73.7029	78.8706	52.8191	71.4082	122.211	133.849	54.7998	199.392	85.0639	72.2019	130.467	68.6018	151.493	52.4283	74.6155	138.174	311.133	88.7768	117.544	111.185	224.221	109.282	89.311	178.378	205.876	111.185
6.93333	275.408	44.1546	103.437	59.2615	85.64	58.2479	190.927	164.254	137.772	62.8723	96.5772	110.063	96.4539	81.377	47.9786	74.1485	88.7157	78.4961	124.553	141.865	121.983	59.2041	81.5788	55.7182	64.0682	55.8227	64.7486	120.505	118.223	145.401	239.862	104.321	62.6647	145.273	83.5566	168.363	53.1046	91.2569	158.71	272.085	87.4824	114.948	124.524	311.828	147.861	84.5205	245.692	277.272	124.524
6.95	162.253	51.2694	77.1103	83.3468	65.3266	117.552	184.009	170.498	145.699	141.255	107.634	96.4624	53.1222	72.6575	48.8708	60.6915	107.004	103.501	101.868	145.463	150.165	60.2255	66.4007	82.9092	83.2628	51.3338	76.1252	136.784	151.832	74.7734	252.94	93.4633	61.4813	219.625	83.991	170.393	63.7856	70.5539	141.429	307.066	87.5704	111.316	120.579	231.875	93.6338	79.8801	187.733	253.591	120.579
6.96667	160.257	51.0574	73.7685	73.7238	85.156	55.0368	191.506	191.709	159.336	74.1212	101.18	76.5944	70.5527	80.6838	51.3179	80.1254	108.71	117.37	199.969	164.209	103.573	63.2173	123.614	71.3008	66.9943	108.903	72.1702	87.5265	110.062	98.952	234.781	103.668	62.1274	257.781	61.3144	121.194	51.2911	65.3961	168.149	243.83	106.548	123.857	148.808	241.206	181.22	102.895	176.156	237.083	148.808
6.98333	188.131	49.6468	72.571	73.4964	81.0247	62.5918	178.287	140.909	185.797	69.4191	106.828	89.575	78.1823	65.4933	59.8871	72.1499	70.121	92.4308	138.509	108.786	104.958	57.2525	136.893	52.7414	115.189	78.0461	76.5906	152.88	143.263	111.022	255.639	96.6628	67.2135	214.169	71.0335	123.997	57.3039	77.7341	100.753	234.763	75.179	110.718	224.386	239.703	172.687	98.6151	242.378	112.118	224.386
7	133.921	55.8795	153.02	71.5057	69.8512	61.4014	189.167	219.407	269.16	108.071	97.3557	89.6116	104.641	80.1254	53.6366	55.5277	94.652	142.966	156.47	122.731	175.094	58.0165	60.2128	55.8999	57.8682	61.3162	67.958	179.284	172.003	77.9881	237.917	105.241	66.9381	196.165	82.5202	257.398	51.7964	87.3163	131.571	256.002	96.0711	144.725	196.901	196.526	187.986	146.664	218.741	132.995	196.901
7.01667	157.032	58.5377	76.1447	60.7417	115.505	57.0989	209.607	157.057	159.522	66.1164	95.1603	69.9785	191.131	85.7187	96.3933	76.4222	98.9217	131.22	64.8316	153.554	134.352	65.1374	68.0676	55.3306	79.9538	57.8121	67.2676	88.8009	105.335	68.7254	218.072	106.086	66.0789	235.162	71.7752	152.626	63.4553	58.7122	195.366	293.431	75.8027	104.045	183.905	234.436	174.664	83.1058	191.529	199.864	183.905
7.03333	186.915	113.634	75.2471	69.5448	85.061	68.0258	185.505	178.176	211.419	69.0782	107.111	98.1979	62.5497	88.4144	89.0122	65.2299	91.3301	165.982	57.2447	178.781	147.147	79.311	60.6181	63.465	84.5809	52.5521	78.6293	92.5799	160.217	70.0238	222.399	104.269	67.5767	83.8881	71.6909	95.1236	53.4451	64.5698	155.808	291.713	85.3607	103.403	255.601	255.886	167.639	113.034	241.432	202.773	255.601
7.05	129.432	41.9995	84.4593	76.5377	74.9542	87.1747	206.289	146.266	177.279	68.5337	107.822	90.1021	77.8307	86.7229	81.4073	68.4912	101.2	160.116	95.4293	152.086	135.317	55.4936	60.8589	72.5741	82.0229	51.6869	71.9582	149.987	83.4806	50.9433	188.957	97.3826	68.5444	172.421	70.3029	86.2739	51.3578	117.912	141.077	282.826	74.306	107.525	213.345	269.014	210.987	154.674	217.47	205.596	213.345
7.06667	126.809	49.1013	82.5323	66.9321	107.92	61.4857	190.385	207.609	232.72	91.3144	102.857	90.1717	119.187	83.7512	77.4736	76.4218	131.115	129.307	74.1468	105.381	78.1305	55.166	65.0319	69.4859	72.1592	57.218	70.2692	96.3023	75.1164	47.8542	242.426	96.9087	80.0396	103.141	89.2976	90.8278	48.7693	67.4754	140.205	298.306	87.3302	162.337	166.366	201.981	98.3094	149.247	179.066	181.352	166.366
7.08333	137.774	48.9613	106.837	71.9054	108.602	86.5804	178.306	129.888	192.903	69.6035	115.363	102.877	55.4128	72.0201	91.4608	77.5692	157.651	120.24	70.8717	113.722	127.642	55.6227	66.6406	55.8049	88.771	53.5025	66.9326	117.177	108.194	47.3953	231.85	95.8613	57.8286	145.563	83.4934	87.4785	49.6621	74.3194	148.589	231.988	88.9377	116.738	91.0609	150.798	150.446	129.695	141.947	114.746	91.0609
7.1	105.73	52.7115	65.4806	66.9068	105.861	83.0927	188.237	134.885	239.027	70.5949	110.793	75.3966	71.8398	69.0985	129.514	94.7838	119.348	117.545	69.6752	187.171	113.911	67.1725	63.5759	62.8965	78.9628	58.3368	71.9519	122.273	97.1187	46.149	253.256	92.5314	72.1938	160.193	67.264	117.022	49.6456	62.7326	193.534	258.99	90.9356	130.357	147.926	216.117	213.88	98.6991	158.523	100.431	147.926
7.11667	141.539	49.4742	79.2102	79.8522	79.9007	61.5029	184.261	179.861	200.591	96.9451	100.343	89.5438	71.4969	65.6876	97.0916	64.3135	118.683	167.65	139.852	210.388	90.256	69.572	70.2529	109.195	76.4039	67.1695	65.3741	199.064	80.5194	48.2793	221.491	98.647	63.1793	181.411	87.2623	79.6567	70.6036	91.6451	222.918	304.185	84.4958	122.185	49.837	196.385	209.432		238	104.198	49.837
7.13333	151.018	104.162	75.9847	90.2505	78.1779	71.1605	182.258	158.749	175.702	79.4425	118.715	91.8706	60.384	85.2611	111.857	69.9523	98.2531	185.367	204.92	157.919	119.653	81.0928	103.607	55.7212	72.1276	51.0556	77.8551	320.817	100.362	47.8375	217.23	97.1008	62.2232	217.468	65.3194	88.9996	60.5573	48.838	238.648	309.137	79.5612	122.759	78.3209	256.14	117.416		233.241	119.493	78.3209
7.15	129.473	169.095	109.443	80.0327	100.24	88.5327	199.299	162.096	196.948	70.4252	95.8624	97.611	88.6649	82.1283	103.988	71.8885	77.0257	215.046	193.876	114.321	151.304	72.0692	79.3363	73.7247	71.2456	57.76	71.7812	300.68	99.4655	81.4537	190.034	104.713	61.4196	137.364	68.4368	89.0018	46.9373	56.0824	311.835	273.388	93.6884	116.166	142.045	200.204	118.015		135.153	115.703	142.045
7.16667	137.298	105.328	59.5522	70.534	80.4159	55.6193	207.83	155.758	250.687	66.0986	101.965	95.3937	80.8667	84.7461	104.038	71.2943	74.6275	104.005	182.612	165.859	153.866	59.2969	67.8749	56.157	69.0106	51.6903	70.1436	281.452	103.833	145.882	193.907	104.14	65.3947	148.525	110.888	77.4142	53.056	52.3365	234.926	255.475	75.7729	138.335	192.548	256.34	184.959		220.715	165.161	192.548
7.18333	111.726	179.369	59.5511	105.326	99.8233	67.8191	183.684	118.862	246.13	77.5283	116.531	77.2081	148.894	84.0933	110.426	71.0512	95.8532	124.297	176.081	170.37	104.451	59.4722	129.227	73.9241	76.9328	62.9646	62.3262	239.068	105.678	251.015	205.334	96.4419	59.5427	263.742	84.5234	87.6545	59.8064	55.5049	171.489	264.211	77.9345	124.21	259.62	203.655	241.535	181.839	234.222	115.88	259.62
7.2	110.29	218.174	122.426	65.5581	70.9139	30.3916	205.11	149.288	212.006	77.9165	115.189	97.6048	71.6614	96.5556	101.46	56.4904	121.143	102.382	242.706	170.235	166.631	63.614	73.9225	51.5356	86.4134	57.462	54.0159	271.799	99.4968	239.46	189.867	97.4756	64.7734	239.628	73.9846	151.808	56.3923	56.6308	138.244	269.63	104.136	157.348	229.326	260.046	112.037	132.597	150.604	72.1021	229.326
7.21667	125.269	129.554	205.726	63.9836	82.0854		196.314	160.919	169.634	71.7606	114.545	81.9772	73.7395	84.0519	108.168	73.3863	114.602	167.878	181.208	88.2132	92.8024	69.702	69.5041	69.2306	66.2959	52.6595	96.8102	198.811	101.323	238.079	239.722	104.516	65.5084	228.943	73.6934	105.619	58.6628	83.2254	194.218	256.522	74.4969	111.293	177.21	221.188	177.661	147.312	153.273	82.4655	177.21
7.23333	93.9031	139.489	57.5252	53.5645	64.9013	34.3149	178.604	174.515	360.235	80.1473	111.188	79.411	69.1985	82.0273	113.497	59.7104	113.88	133.197	127.616	106.738	88.4824	59.7218	71.0244	79.295	77.1177	62.3752	56.1572	137.475	110.805	230.785	261.251	97.9952	63.7877	195.752	73.7106	118.055	50.7941	83.3839	250.325	288.13	83.9305	66.1367	155.66	229.118	135.578	120.293	224.943	63.4332	155.66
7.25	119.396	92.2108	83.3908	73.9273	63.8315	68.7037	176.355	171.056	248.725	88.3948	101.065	97.3889	82.0665	77.8183	110.137	74.1047	104.876	155.993	238.134	157.687	133.636	149.586	75.6294	172.048	74.6759	50.9681	67.8648	155.551	150.063	255.678	217.738	113.484	71.989	217.422	70.8469	117.177	48.5351	74.4878	240.088	241.962	76.2689	116.653	225.056	214.603	94.0256	163.241	195.014	78.2697	225.056
7.26667	106.656	65.8074	63.9334	59.3482	67.7114	62.524	188.181	156.237	239.46	90.6344	103.798	97.5225	85.5159	76.5981	106.071	57.5518	86.3094	146.809	128.735	139.538	141.756	64.6025	69.435	121.65	97.4842	47.1004	60.1274	181.376	166.934	257.246	217.051	94.7715	71.6201	180.117	81.5787	211.129	51.8248	68.6302	249.655	296.362	74.2853	97.6783	140.783	234.944	132.28	118.634	150.061	191.289	140.783
7.28333	171.614	59.3677	57.7637	79.7194	74.2545	83.5907	167.377	125.581	229.77	94.0934	144.82	86.9574	84.9427	82.159	117.211	60.1132	144.272	159.674	103.282	105.724	138.053	66.7602	69.886	67.5078	109.276	58.0406	72.6063	145.89	151.83	259.796	248.047	96.8053	58.2349	286.907	78.5136	185.152	73.0696	68.596	218.861	269.114	83.0236	108.568	201.462	245.878	227.674	123.784	214.397	105.179	201.462
7.3	108.723	61.4585	61.9476	73.5008	74.3284	105.858	179.305	124.617	256.785	66.7382	87.3883	82.5389	77.8155	84.2302	106.267	69.6311	117.224	108.02	153.559	177.645	126.025	59.5041	80.7612	87.0923	57.8772	55.943	69.3129	114.937	107.824	259.408	282.58	112.654	59.3785	202.87	68.4541	116.547	66.891	86.7409	163.42	247.263	96.0964	108.8	200.641	273.556	240.589	167.627	202.222	150.798	200.641
7.31667	114.444	84.4543	52.2273	69.8945	66.1281	114.251	185.393	157.203	191.327	81.1108	108.573	95.6507	91.7739	82.3163	100.609	66.8864	68.7497	112.793	157.373	159.65	158.613	78.9262	81.6895	104.892	58.9713	53.1538	82.2944	43.2969	113.572	248.771	218.38	94.3558	88.4153	157.555	72.4532	151.792	68.2824	57.8698	198.914	208.893	84.3405	136.688	135.294	190.959	164.62	32.254	183.045	141.82	135.294
7.33333	102.832	65.7457	74.1226	74.7619	85.8657	100.755	155.164	199.617	185.779	61.2069	105.117	88.5835	68.4674	82.9435	132.342	88.5746	142.323	76.4512	172.813	161.488	229.148	70.0122	88.9877	66.7587	66.9276	59.0485	65.2723	110.785	57.5932	224.538	217.934	103.034	62.1447	160.134	92.7366	119.039	56.2699	70.3743	226.808	146.73	78.6141	114.365	152.004	226.262	133.767	127.066	227.083	248.186	152.004
7.35	109.195	59.7234	80.8749	86.8975	82.9211	69.5012	167.324	176.038	156.575	59.9585	102.872	77.201	73.0925	85.1313	109.187	63.4978	86.717	152.328	109.679	167.52	196.309	65.7017	77.325	101.496	60.568	60.8957	118.255	117.913	125.429	189.903	241.181	107.018	69.5876	158.608	68.7626	84.0967	53.4694	59.9121	165.446	288.352	74.4284	113.1	162.573	289.601	133.966	103.397	195.52	180.442	162.573
7.36667	116.047	78.9367	94.524	60.7795	78.7854	70.7092	205.126	210.002	174.332	60.764	106.916	87.7981	82.754	76.9303	114.383	73.0841	95.4761	185.658	118.353	160.923	160.968	66.2922	63.1468	79.4789	68.7317	55.7257	58.4228	158.02	149.313	69.4778	143.82	107.055	57.3249	192.485	78.373	66.3796	53.4964	66.7942	101.15	215.257	104.303	128.397	42.8739	180.157	170.317	207.325	213.834	157.17	42.8739
7.38333	98.6201	107.698	67.4712	84.7677	98.1435	71.2726	187.48	142.023	169.027	83.5621	91.7863	72.0059	79.8756	80.2247	113.709	71.0243	80.615	108.501	185.369	131.477	133.104	67.9881	86.6348	70.3962	60.4936	53.5772	56.6326	120.557	152.168	72.7368	184.777	97.6073	66.226	208.424	91.0951	53.182	47.5318	74.1475	217.64	196.681	81.0956	156.808	49.1701	257.421	217.912	119.204	131.016	120.918	49.1701
7.4	187.227	61.9007	77.686	69.8894	82.8327	128.632	157.466	164.782	226.84	57.3361	106.992	99.8365	77.1278	80.0926	121.106	62.3395	115.138	105.923	128.327	95.4491	170.287	76.3178	65.2795	60.8801	83.4329	63.1998	69.1908	91.8677	110.091	75.3713	151.889	96.0287	71.0245	204.372	73.3035	59.2987	50.5121	77.4414	209.595	217.948	74.5495	135.911	115.343	210.248	163.993	211.768	206.858	190.641	115.343
7.41667	164.034	67.5434	111.652	78.214	93.948	62.3975	171.215	146.593	165.49	66.6861	117.285	86.2005	73.0184	84.7305	66.3971	69.79	91.9693	101.264	251.701	182.418	84.9744	64.1899	70.0471	70.7108	69.0654	53.7372	55.3926	199.588	176.994	91.4508	181.302	100.278	64.3329	208.577	90.4374	58.8636	57.4929	63.2329	150.327	255.897	78.9009	92.6501	115.77	235.577	160.251	114.099	105.803	312.589	115.77
7.43333	171.088	55.5746	73.1021	74.9116	82.5556	57.0608	209.472	183.26	251.816	56.7618	103.254	79.1211	77.3152	71.4808	68.9419	58.2551	85.5716	141.852	197.125	125.248	96.7224	61.1539	102.288	61.8619	69.8697	55.2411	53.1786	273.089	162.253	106.976	201.944	89.6952	64.7613	214.962	78.5386	65.1736	49.4117	56.8706	135.163	282.607	81.8113	119.412	154.284	260.429	146.903	72.808	232.713	213.292	154.284
7.45	214.998	56.0528	67.3022	93.1799	72.5514	111.054	172.921	129.559	266.525	72.0141	109.07	73.2337	71.2056	72.342	94.9538	81.3781	96.7634	137.674	118.197	112.827	101.45	66.1316	85.815	82.4926	78.332	63.9698	56.2996	172.58	114.927	107.993	216.991	90.6551	66.6815	140.552	72.1219	72.1158	55.1164	60.14	318.833	241.766	82.2979	102.66	177.623	213.093	149.396	99.4615	145.374	232.737	177.623
7.46667	145.366	83.1291	66.3617	122.517	119.364	66.2367	172.484	131.798	215.184	59.972	116.153	93.4403	72.2213	77.5558	75.9487	66.7957	78.9327	157.677	249.398	146.657	97.6742	81.3607	108.315	68.9097	75.4661	53.3502	64.3218	101.615	67.7221	84.2135	191.81	93.5942	54.1894	230.412	69.6113	59.4589	59.0486	81.5187	221.339	267.297	77.7982	109.099	194.532	244.638	156.561	115.269	231.175	145.781	194.532
7.48333	243.804	109.484	135.106	61.0902	79.1775	68.7585	170.288	127.085	122.285	57.9826	128.117	82.8567	76.0532	80.4197	127.966	77.2709	80.6875	114.463	224.701	132.271	67.1602	82.1169	82.3314	45.6464	68.9799	66.6644	79.0313	131.186	122.979	96.4051	202.418	89.4112	59.2703	145.75	66.5998	182.337	51.9962	79.7615	296.628	227.242	86.9506	133.142	194.112	228.164	163.301	179.179	216.911	157.268	194.112
7.5	168.193	78.4313	80.1679	81.2107	65.4958	62.2251	199.95	181.242	174.358	62.6778	123.918	93.3286	119.622	70.5644	115.986	69.8089	94.9969	136.303	170.574	150.63	93.5187	59.7609	120.965	71.4831	77.9988	74.8095	60.2457	100.28	141.411	78.9842	228.445	117.562	59.0241	106.112	68.9204	199.644	55.0045	58.0772	182.308	246.569	78.9455	89.5135	115.332	264.638	172.527	135.978	195.709	160.281	115.332
7.51667	103.791	57.2899	64.7306	65.3995	68.6827	51.9936	183.113	170.273	131.23	72.0602	97.1774	96.9599	62.0516	73.1666	72.1324	58.1871	80.2745	151.525	163.892	123.651	79.6236	63.4061	92.8179	68.6156	79.1267	65.9296	66.0985	216.098	153.833	82.2087	229.877	116.802	64.6612	121.359	65.7597	165.409	52.0707	63.1399	171.739	251.408	78.2432	118.248	137.819	276.624	176.564	111.524	192.679	162.595	137.819
7.53333	135.053	150.46	67.019	67.9348	97.2307	59.6668	181.077	161.087	157.885	64.5521	97.9643	87.6814	71.2399	75.6401	83.4011	65.4925	128.612	158.096	179.526	113.2	96.1674	59.378	77.4493	64.4166	87.2269	63.1306	56.3255	165.704	145.726	81.9666	234.014	116.475	70.4856	121.796	65.0863	195.018	49.067	47.8812	172.901	265.829	83.2558	115.319	137.809	234.822	133.865	141.917	169.647	141.439	137.809
7.55	99.8347	98.8843	88.4201	95.4921	64.976	52.4006	198.024	146.988	146.417	72.9147	100.228	103.76	58.3632	74.3284	72.4422	72.0895	109.606	176.696	122.707	136.125	136.357	62.2587	71.0232	65.1672	56.5652	51.1164	54.3936	161.442	144.179	84.6896	215.381	108.828	64.4604	89.9309	100.555	108.545	48.7284	59.1829	144.332	242.395	75.1669	95.2071	154.511	222.841	118.599	108.987	164.105	86.9637	154.511
7.56667	101.971	82.76	96.5807	76.6192	67.3105	56.716	231.869	101.514	146.642	67.0989	89.8274	89.4739	63.07	89.3834	69.2738	65.6545	97.5929	116.705	123.62	141.384	85.7423	62.9699	141.43	82.991	56.5441	58.3366	64.0335	137.115	115.073	88.4352	225.516	104.535	65.9193	141.254	65.6585	73.8967	50.4296	64.6509	185.223	211.518	81.0178	99.4106	55.6303	160.331	110.11	91.8428	208.081	143.306	55.6303
7.58333	79.9442	51.6014	121.645	68.6432	65.3336	62.7782	224.775	87.1822	121.745	51.8795	92.5744	107.393	61.9211	80.5455	84.346	57.5471	85.8656	97.5141	193.022	159.727	127.094	89.0251	120.823	56.5924	76.8731	53.1702	65.9473	128.293	67.6931	84.523	218.162	95.4725	66.7781	111.092	69.1233	116.43	68.4536	51.9448	137.313	206.018	89.8814	142.053	135.459	184.059	107.4	92.1298	247.154	187.771	135.459
7.6	102.778	46.0513	97.3228	83.9621	71.9932	127.766	197.376	124.823	240.141	83.9904	105.776	96.6382	67.3186	75.1155	135.806	76.3045	104.57	128.51	238.165	172.338	91.9487	60.1234	76.1239	74.1027	65.2756	55.3836	55.8045	182.869	108.037	67.501	233.193	112.354	64.0766	127.87	67.5427	142.821	123.443	55.6747	115.687	210.405	80.007	140.776	124.808	241.267	102.56	215.669	225.454	189.196	124.808
7.61667	109.474	51.2334	55.4246	84.2761	74.6873	97.2685	173.939	163.828	145.919	88.1878	97.3518	92.6355	61.5018	84.9324	127.9	64.3899	83.8131	103.429	114.89	172.776	97.575	83.8664	62.4963	57.6071	62.9474	55.2723	64.4748	145.513	150.461	101.467	210.497	119.593	65.0989	216.002	103.966	117.978	48.1704	95.9421	140.101	181.62	86.8118	102	129.7	161.912	88.2029	71.631	239.262	216.114	129.7
7.63333	120.283	64.4722	68.2428	62.4771	71.4579	121.739	194.984	111.261	188.65	70.3434	86.9415	67.4408	59.2194	77.7185	95.7469	77.8871	95.6187	82.4817	149.382	157.304	110.834	96.8939	67.5888	71.5644	64.3696	60.6031	68.1212	139.583	136.094	50.9515	177.61	109.379	63.6873	135.348	63.6162	79.8393	48.5341	61.7856	99.8463	217.778	92.6559	152.974	108.851	197.94	73.9091	82.1864	191.994	242.88	108.851
7.65	119.852	48.4064	70.6309	68.0362	82.2351	64.5363	224.957	116.885	259.753	66.7326	96.5991	77.7048	64.48	112.8	87.5685	68.6344	119.531	114.204	159.397	124.118	136.52	61.2944	99.7807	68.1656	65.3907	59.3918	67.241	52.2422	124.312	66.0718	176.645	104.345	58.8309	193.636	76.1918	274.696	41.1448	62.4511	165.336	185.772	111.686	178.054	138.398	245.708	107.024	150	161.967	113.284	138.398
7.66667	137.943	68.4	119.564	86.6058	84.8665	133.929	206.299	157.409	287.327	80.4519	98.5036	87.5301	63.0061	88.5957	94.0537	87.8392	122.788	75.8399	263.081	120.871	159.809	59.3665	82.2385	53.296	91.8795	66.1944	65.3463	111.579	174.604	73.2454	195.057	110.348	63.6222	173.66	61.1959	182.154	39.645	55.9336	233.964	188.126	94.4572	166.147	131.4	262.049	166.967	187.961	250.871	69.5024	131.4
7.68333	96.2849	56.788	70.9083	87.7598	74.0505	88.6123	180.23	110.383	191.48	62.3596	104.419	86.7539	68.1142	89.024	96.308	66.5769	84.1714	72.3024	234.486	104.257	99.7108	60.7466	72.9802	80.4524	50.0693	63.1363	79.8234	116.813	110.423	57.9133	193.208	113.306	65.0423	262.694	66.6222	221.213	61.8503	59.6309	244.135	193.44	81.8001	131.047	139.04	229.306	196.622	145.353	218.125	60.3558	139.04
7.7	116.74	60.1252	100.111	63.1563	96.5935	57.1311	192.839	149.821	129.227	77.0195	92.2797	76.9688	79.3451	78.0566	90.5995	69.9208	98.0439	84.3889	286.136	133.021	109.763	62.8561	69.8481	57.3631	74.454	64.6272	73.0501	214.256	125.391	46.6318	167.69	108.128	69.3333	168.763	76.7406	224.037	56.0799	52.6197	277.029	163.379	75.7081	136.523	123.642	241.125	86.2217	158.359	125.256	222.206	123.642
7.71667	146.58	54.2329	99.5151	99.5189	95.337	67.1978	182.945	122.17	216.614	78.4437	104.794	86.2549	75.229	73.1173	116.503	102.328	115.496	92.2532	168.12	98.6838	91.3105	59.6612	71.0279	53.8417	55.4691	56.6599	61.2189	216.906	130.921	57.9708	176.215	116.201	55.5472	196.485	87.2277	133.688	57.5454	62.121	217.171	217.989	74.7786	146.302	88.6796	158.171	129.265	131.167	181.863	135.012	88.6796
7.73333	106.51	65.4356	107.832	67.303	132.271	78.2848	174.839	187.927	257.102	74.4281	100.333	115.158	76.1794	78.4503	101.652	78.6963	92.3771	130.131	188.762	93.7728	80.4924	66.3891	84.6733	57.1167	70.4907	71.1329	71.1683	236.555	88.4477	141.519	242.449	108.139	60.464	210.224	84.9389	169.137	47.9442	64.1749	220.779	255.486	82.1622	126.447	128.609	215.393	211.422	115.903	239.518	116.2	128.609
7.75	107.908	54.857	73.3705	99.4571	75.7453	74.2575	291.822	128.325	278.944	82.1444	87.0189	103.361	74.8709	81.766	89.6875	57.5239	90.6042	100.554	222.07	142.03	79.9686	59.9923	73.4152	60.9359	72.4359	54.5948	79.0839	156.248	98.6083	127.304	219.993	113.148	58.9824	195.018	86.499	108.341	47.7187	79.8944	174.886	179.209	95.2535	171.667	158.418	249.818	190.945	117.497	260.799	127.62	158.418
7.76667	97.2654	53.6623	67.1555	80.8431	118.626	58.9711	184.247	140.812	206.631	60.61	89.2885	81.2451	73.0444	77.7713	102.972	68.5182	84.0024	105.626	195.899	136.041	89.9799	53.8548	66.1693	89.7495	79.8153	51.842	75.9309	116.591	187.754	51.7169	234.3	108.884	71.0691	95.3939	70.5385	91.4007	48.2857	66.6789	186.639	282.036	99.237	143.535	154.146	227.451	126.562	117.696	265.5	120.688	154.146
7.78333	118.94	42.555	68.3881	74.7111	104.93	61.0133	172.093	175.284	235.747	64.9971	101.189	95.8966	69.2813	70.3824	71.4361	68.9944	124.406	90.4166	250.193	170.904	118.177	57.1134	72.6535	73.4319	72.4754	58.0864	67.847	168.348	93.7628	42.1621	219.013	108.545	67.2444	221.305	68.6609	80.9877	65.2467	60.3092	194.452	300.337	83.9843	121.33	160.071	272.144	206.664	92.4943	183.552	250.773	160.071
7.8	112.89	46.635	71.902	75.213	99.1142	62.5662	211.414	142.575	181.411	62.2526	93.818	95.9859	74.4233	73.0394	77.5936	64.4488	62.0314	95.5233	253.659	241.214	69.6345	58.4658	82.3848	67.6059	71.5365	56.9491	66.7868	159.994	89.2383	42.473	231.347	104.458	70.262	250.706	65.8459	90.5852	93.4941	73.4008	183.695	221.249	69.5672	173.415	261.245	218.626	171.164	117.456	216.586	224.07	261.245
7.81667	99.1616	58.7716	80.202	85.4192	90.2091	64.9924	194.133	117.353	243.123	66.9439	104.148	100.8	79.3987	72.6046	76.0505	73.2377	108.217	233.85	161.259	232.627	67.6036	61.1256	66.8268	104.643	67.1224	79.1583	59.0595	58.6732	130.661	7.43195	220.159	103.249	65.5505	271.366	63.6131	124.527	143.23	75.7115	243.487	262.021	85.0935	130.023	66.6271	225.884	208.213	144.837	259.33	214.816	66.6271
7.83333	129.034	48.5121	75.0327	82.1042	110.493	107.852	183.077	160.757	194.371	69.3841	134.105	101.417	75.3974	79.4557	99.5858	79.2362	65.4379	119.753	128.687	202.315	77.8282	63.7853	57.7787	53.9074	69.987	56.5925	53.0506	14.1008	111.297	25.9717	227.798	103.853	68.6997	213.743	60.9647	101.042	74.9886	59.142	171.633	251.869	89.4756	173.122	116.374	250.809	162.452	155.642	260.682	177.479	116.374
7.85	100.415	70.9054	68.0674	73.2887	81.9013	87.9815	172.77	177.44	236.898	76.6536	95.5331	81.9458	86.1757	76.8681	122.774	70.135	84.713	134.25	93.5105	187.932	108.636	55.7876	66.5937	53.3215	138.869	57.8587	65.5101	12.9013	136.134	4.13084	214.463	100.385	65.0307	198.611	97.3634	146.215	66.2616	55.3659	169.373	274.99	80.1005	134.284	227.156	223.336	161.415	141.139	208.831	140.424	227.156
7.86667	127.712	56.7482	71.4988	81.2254	99.0942	40.9675	182.171	185.725	223.511	88.7055	115.719	97.2751	73.7011	89.2989	119.24	84.2481	96.8471	99.8177	72.0993	189.339	81.7921	112.388	84.7921	68.1424	94.3412	67.8752	67.6546	10.491	143.335	33.8952	198.8	104.078	72.6447	205.277	67.1264	105.727	68.9884	58.4997	166.001	267.441	86.9795	138.693	104.747	245.326	176.806		230.562	132.901	104.747
7.88333	100.293	61.1914	116.633	67.2596	94.8024		189.157	132.214	249.302	80.5782	90.0336	78.2065	57.384	74.1455	90.1253	74.7897	71.8752	105.708	135.438	191.394	123.063	68.7637	79.3633	96.9835	90.1474	62.6587	61.9447		114.54	28.2745	239.031	88.9736	64.182	267.626	72.5599	129.556	102.779	53.6122	149.292	251.095	90.2163	185.364	105.938	218.563	219.274	45.1374	181.235	175.46	105.938
7.9	112.68	48.2484	116.961	62.3313	79.0078	27.6769	242.816	175.115	177.916	63.1278	101.28	93.8313	68.902	96.3085	80.9274	54.4797	89.2273	94.9805	160.112	171.272	105.814	59.6364	60.8112	65.9855	76.2511	59.4759	67.1398	50.4486	128.039	4.45334	229.881	97.4654	61.421	277.105	67.8334	227.918	62.5684	64.6419	157.582	241.858	76.99	166.735	156.857	168.962	233.189	216.493	222.812	129.153	156.857
7.91667	103.232	40.9587	71.844	95.7324	68.4669	56.8969	194.399	182.659	128.782	73.0034	89.0185	88.1049	65.6642	91.6711	77.4267	60.4926	62.6432	65.1496	118.456	171.831	98.5914	79.3922	68.0944	123.034	84.8493	50.7393	65.8752	85.2667	115.519	21.6283	277.774	92.9365	67.0976	213.498	73.9744	128.191	46.8526	55.6238	129.242	215.475	83.0986	142.31	209.479	253.514	169.502	211.485	122.213	154.745	209.479
7.93333	105.63	44.5607	68.1975	63.4307	76.3648	57.3932	197.448	126.231	210.832	70.9549	90.424	74.2833	73.3216	102.587	83.2576	79.8416	87.8098	51.1335	234.573	192.127	101.815	87.0808	71.4666	80.5955	72.0176	55.7165	75.1389	84.9559	138.412	22.0474	271.473	94.4448	63.6458	254.626	105.732	262.346	54.9473	70.1251	118.369	246.87	73.2846	136.965	201.859	299.539	220.582	167.338	239.945	180.231	201.859
7.95	114.753	46.8622	93.4978	76.0617	106.61	57.5293	232.313	122.724	207.977	57.4867	95.6052	94.8615	82.566	71.7475	80.3943	78.2051	85.007	84.3103	198.661	174.017	97.8228	54.8476	62.7393	106.653	68.982	56.8909	50.5842	99.3273	140.246	104.942	218.576	90.8187	60.9333	191.203	64.8925	162.983	53.0557	64.4191	143.796	202.212	94.1703	117.591	225.924	175.859	186.065	132.891	267.314	135.521	225.924
7.96667	120.23	58.3263	72.9471	75.8625	82.2335	55.7395	216.564	91.918	273.293	75.2521	102.958	93.9023	71.5537	91.372	84.0414	86.1567	87.9318	97.447	324.187	175.467	103.578	55.6803	69.6477	51.435	75.7078	59.4987	59.398	168.25	149.16	123.848	199.625	94.0591	68.8905	125.794	83.0197	168.749	49.4577	68.8161	140.634	265.506	69.7633	138.483	132.017	238.129	109.337	161.889	225.682	187.96	132.017
7.98333	93.5316	102.537	72.1432	109.51	64.524	126.725	183.972	123.52	158.269	90.7474	106.421	96.4756	69.8431	77.7287	78.7922	67.3573	79.0452	84.0298	242.514	156.42	97.1	58.3607	64.498	74.1221	60.1247	67.3113	64.618	235.843	135.58	54.26	243.822	96.9566	73.8571	147.302	83.8553	185.881	60.4305	54.752	186.622	238.882	88.465	203.15	84.0229	193.523	214.552	92.2855	191.899	252.726	84.0229
8	143.094	57.1549	116.655	100.337	198.141	168.893	268.026	77.0258	193.03	275.958	81.7215	83.8685	89.3587	72.6481	113.16	75.2077	218.352	137.748	221.794	239.578	99.2074	89.7021	160.632	265.031	89.285	97.298	236.218	212.939	156.05	47.3232	143.389	87.2165	68.2183	232.925	136.312	176.922	269.79	117.769	430.282	241.572	127.918	157.774	194.955	308.782	251.163	119.968	252.787	218.479	194.955
8.01667	227.761	53.2653	59.3239	186.242	140.305	117.895	653.685	107.108	205.084	85.7966	124.062	188.273	76.0627	97.2571	99.6964	60.1911	67.0039	74.0934	260.93	164.885	113.017	57.7995	83.5284	170.477	82.806	93.7258	376.676	206.591	264.998	164.213	67.5594	83.0697	75.996	287.345	157.613	233.046	350.417	388.615	381.4	286.006	144.025	186.893	212.421	342.943	72.597	136.547	186.453	205.733	212.421
8.03333	167.271	115.019	65.4214	193.018	147.228	169.143	400.118	236.678	272.585	134.81	76.5559	241.271	86.6314	91.6387	169.974	69.9	100.161	115.796	192.531	279.668	168.936	78.1115	102.158	141.114	104.24	91.4554	131.978	170.421	200.718	153.232	88.7906	78.4753	58.7953	182.788	100.099	183.925	216.979	217.623	304.539	127.668	120.66	127.633	261.173	356.73	136.233	144.655	194.54	161.366	261.173
8.05	175.579	135.615	67.2854	130.02	118.599	86.6536	325.957	149.058	267.64	191.474	97.5207	248.864	94.3069	84.9034	106.214	88.5096	138.614	154.997	147.308	302.603	148.423	85.7872	130.591	187.479	102.993	85.6582	124.119	146.373	234.887	181.549	167.77	80.6312	72.3425	129.625	100.23	146.343	126.5	196.282	272.751	88.0749	153.924	125.092	270.031	380.076	338.461	175.252	154.023	282.397	270.031
8.06667	134.271	61.5961	73.5808	120.277	121.043	58.6904	338.994	222.066	182.075	131.917	121.845	220.541	106.414	95.6093	92.7401	77.5177	186.419	148.073	151.939	314.753	180.855	87.0736	150.876	164.266	116.643	119.608	121.714	241.944	155.175	103.892	178.711	73.0407	70.8988	255.129	98.1197	104.453	159.981	201.987	320.351	98.9622	160.525	128.163	312.304	277.997	263.296	168.532	186.371	181.528	312.304
8.08333	204.826	102.482	77.4943	112.54	87.3245	66.5082	314.36	158.067	224.31	155.561	101.511	196.754	114.97	95.815	83.6164	103.813	197.874	199.066	69.3341	263.413	162.822	99.5777	154.372	167.959	138.483	91.2966	135.794	120.176	134.423	159.82	199.335	69.8292	67.9134	219.286	94.6245	132.635	137.84	173.432	317.225	124.635	156.501	120.351	254.552	302.918	198.084	156.765	223.221	325.968	254.552
8.1	235.745	95.8164	72.4268	123.807	96.1278	64.9851	283.743	153.481	197.921	158.816	92.6153	223.513	103.871	109.388	82.9957	96.548	205.276	102.619	198.536	324.363	172.595	105.66	142.67	167.63	113.743	112.991	163.856	102.681	144.651	135.359	198.2	73.8966	82.3162	167.334	97.42	113.32	181.07	202.663	251.069	138.857	151.487	111.44	256.007	275.432	210.743	200.207	238.188	306.069	256.007
8.11667	221.183	80.5191	91.9513	122.316	121.718	99.6888	235.01	150.74	159.529	125.761	95.8127	201.488	111.605	98.3026	81.6511	123.977	190.153	144.656	101.268	453.837	180.472	127.661	177.104	194.866	136.129	158.55	143.772	118.001	201.668	125.464	142.788	72.3574	59.1625	125.004	107.426	159.101	147.203	217.918	341.129	126.258	146.659	137.257	248.833	253.179	327.897	140.949	276.519	324.118	248.833
8.13333	238.666	118.8	107.144	111.928	111.111	71.993	265.014	133.292	163.982	261.853	106.665	210.814	112.961	101.706	91.3022	196.599	221.781	143.618	114.148	470.108	203.466	123.165	184.027	183.548	127.699	162.422	219.117	72.6847	140.393	116.785	203.113	99.7389	54.062	102.913	110.855	161.317	134.336	196.129	389.01	151.964	144.826	151.882	306.186	283.65	308.216	176.846	235.423	312.182	306.186
8.15	223.5	235.209	93.6684	157.922	134.591	95.0812	240.418	104.248	181.899	277.6	130.721	333.204	129.198	99.9821	118.605	190.674	190.661	174.349	126.483	378.943	296.028	151.376	233.049	188.887	158.424	165.782	284.416	215.547	166.3	166.459	165.566	69.2343	60.4484	132.143	124.286	159.002	138.351	212.473	325.049	147.069	146.546	135.824	291.125	271.333	347.084	223.855	203.474	375.876	291.125
8.16667	303.067	219.137	181.018	145.577	149.436	128.796	254.354	142.294	204.26	313.922	182.255	472.11	131.029	146.774	117.944	221.519	232.747	110.967	98.4529	346.203	448.801	151.687	269.766	200.735	172.461	213.954	291.942	287.369	199.009	165.556	101.048	68.6992	65.1429	93.3133	94.7747	160.866	283.696	254.095	320.901	230.031	138.827	138.622	297.762	199.702	290.878	182.875	151.668	367.08	297.762
8.18333	270.375	228.133	150.271	143.793	167.446	85.061	235.527	100.772	233.555	319.264	309.921	333.772	126.141	171.103	85.302	269.237	184.217	175	155.366	357.943	457.211	158.273	360.96	157.424	219.917	221.671	359.477	254.25	190.404	162.781	89.8647	71.6535	93.8144	178.783	112.521	128.063	278.128	235.941	393.152	266.722	161.578	237.957	347.909	181.907	299.839	220.535	264.533	329.637	347.909
8.2	293.241	264.052	206.8	150.611	150.311	139.539	230.16	75.8691	109.458	336.901	378.372	339.882	141.422	178.834	80.8881	342.193	186.106	380.853	132.066	456.384	401.265	188.667	421.375	208.655	309.375	180.674	349.116	337.292	153.507	123.287	87.7883	72.6622	97.1187	248.42	120.863	178.287	206.036	223.186	389.214	233.048	161.504	214.178	401.512	275.228	335.626	174.059	239.489	342.722	401.512
8.21667	290.813	223.652	247.33	167.221	156.275	104.985	182.948	129.356	173.75	383.675	338.78	416.423	164.683	187.706	204.111	486.115	202.741	366.622	164.405	337.923	478.062	233.899	569.897	280.592	401.744	213.378	370.083	252.686	142.829	111.75	85.0615	119.639	86.9963	182.366	133.077	167.401	334.088	183.379	451.697	253.896	184.028	252.886	473.531	387.53	264.731	302.204	241.816	304.93	473.531
8.23333	351.621	204.853	215.33	165.688	173.041	126.297	251.817	81.8917	219.238	381.188	331.606	360.121	162.507	200.191	196.071	475.44	150.25	364.856	128.897	434.462	347.195	235.596	634.371	347.689	419.753	288.799	411.154	276.826	172.989	229.351	76.0001	71.2215	88.7312	162.503	130.242	142.072	424.278	231.173	431.015	380.568	200.286	212.091	441.369	647.269	371.327	349.184	214.794	390.756	441.369
8.25	319.735	294.613	188.635	186.92	172.78	145.625	149.729	135.483	192.871	402.945	303.316	427.058	166.038	226.012	210.219	532.603	120.608	446.279	158.803	534.524	392.293	251.168	768.582	338.094	386.168	252.795	492.972	331.547	100.265	305.848	76.0637	66.4256	98.4457	190.501	147.63	181.134	476.014	255.362	363.787	348.457	250.827	278.496	433.672	295.345	379.798	346.689	278.141	352.721	433.672
8.26667	352.607	301.448	217.743	188.862	255.787	164.267	141.916	94.1144	185.188	345.482	272.514	494.377	174.339	239.369	274.602	570.567	142.369	377.759	320.816	447.502	488.625	309.667	609.926	397.539	406.072	258.25	425.798	290.329	107.993	306.265	100.423	69.6224	75.4686	204.773	159.153	165.059	513.516	227.869	345.466	310.426	245.127	194.046	411.064	405.117	303.432	367.021	247.965	388.838	411.064
8.28333	410.959	293.538	249.857	175.944	220.759	172.294	169.349	90.2721	219.543	430.077	298.344	516.008	188.811	249.723	228.84	489.324	194.698	403.656	378.631	448.032	517.155	272.936	488.826	431.003	513.418	279.914	489.001	249.565	141.997	286.803	101.977	65.0617	73.6336	137.34	140.953	102.827	293.229	269.115	377.02	328.73	261.49	247.052	531.91	354.615	387.227	220.947	225.485	396.747	531.91
8.3	357.158	240.132	220.952	236.716	277.59	228.54	267.203	99.3723	196.16	422.458	232.122	559.412	239.061	261.66	254.979	566.68	235.757	415.219	287.04	564.397	355.045	333.911	503.684	377.229	436.576	249.068	492.456	322.733	155.266	291.496	182.653	67.8303	117.473	160.174	131.778	64.035	317.585	328.111	348.43	437.455	334.834	257.975	573.02	437.4	300.325	270.688	274.361	423.74	573.02
8.31667	390.192	348.745	208.459	227.402	286.379	228.8	141.289	96.6672	282.185	389.313	269.615	551.123	266.529	292.244	240.408	493.921	261.166	415.346	304.019	573.349	525.153	340.352	410.311	351.136	430.418	297.702	517.459	295.73	132.991	273.523	205.177	70.6165	78.586	166.656	130.637	99.2502	334.457	267.213	327.466	379.644	382.011	312.958	583.625	380.386	261.382	310.307	264.347	454.512	583.625
8.33333	388.693	319.154	194.038	275.797	282.983	241.124	173.565	111.136	229.115	314.997	302.847	498.999	214.931	323.892	293.735	628.951	274.477	492.369	341.408	473.326	577.263	356.894	541.398	436.369	489.869	282.367	458.643	199.734	161.853	318.034	267.184	72.6811	100.013	172.884	150.41	152.487	391.697	300.208	374.82	396.259	349.148	372.169	623.557	417.804	335.183	413.183	329.445	491.039	623.557
8.35	388.021	363.46	217.804	226.011	343.535	223.271	164.698	90.7643	242.054	410.206	299.776	588.108	279.379	406.945	254.353	464.053	261.502	515.692	354.683	497.544	513.36	390.351	520.642	435.722	487.548	345.313	495.157	188.541	198.59	324.234	234.919	85.4848	100.858	282.104	139.112	75.4034	413.607	309.968	359.326	438.291	416.086	345.665	731.235	506.223	390.175	352.823	329.893	267.833	731.235
8.36667	358.161	454.435	195.543	223.03	305.947	225.542	204.862	121.483	190.709	388.233	392.31	334.321	308.603	448.868	313.088	512.331	322.645	511.193	283.483	498.845	600.764	397.63	499.422	416.986	441.078	421.766	596.402	172.035	141.938	319.899	303.447	127.911	97.8425	310.512	150.023	125.915	419.245	351.443	360.815	454.046	358.794	415.864	646.663	335.955	400.333	334.995	288.207	277.811	646.663
8.38333	472.614	445.518	247.613	301.544	312.706	225.215	300.867	116.386	149.319	440.819	427.763	536.695	333.827	405.867	257.179	592.06	339.942	429.325	352.699	550.571	555.832	456.201	493.679	469.797	519.978	350.373	659.856	203.867	197.422	280.649	278.075	105.301	76.0527	318.499	125.31	97.3722	321.763	285.7	380.098	533.437	362.852	389.674	658.098	301.115	476.948	390.243	336.399	146.337	658.098
8.4	423.908	329.325	336.857	288.36	338.365	230.013	305.534	96.8646	228.894	415.806	480.773	510.817	303.894	491.494	286.393	666.084	312.471	406.423	415.282	613.77	531.448	495.33	567.259	495.778	446.2	401.842	755.712	192.83	194.935	296.186	318.335	113.454	108.349	394.381	157.063	118.763	295.369	318.762	350.013	468.783	470.909	410.078	701.727	335.201	319.022	433.254	342.445	363.566	701.727
8.41667	432.383	354.995	281.591	257.623	291.973	231.695	391.014	102.24	225.717	381.16	394.241	331.656	283.403	397.634	280.261	546.293	389.181	398.469	420.826	687.299	598.105	500.739	701.405	398.982	538.572	373.702	866.133	196.802	126.506	281.643	315.696	158.072	125.154	387.919	126.538	108.555	281.043	363.323	339.695	518.173	407.037	275.647	584.221	296.369	415.965	396.994	348.321	376.801	584.221
8.43333	400.565	416.54	301.221	269.178	322.441	235.1	370.057	108.714	234.785	372.513	378.767	386.732	306.734	370.79	292.066	525.754	360.095	446.5	419.765	626.889	652.704	481.779	903.222	465.449	590.572	415.443	759.602	147.811	129.078	272.1	452.646	139.696	263.67	362.704	163.323	133.39	323.338	272.417	392.615	579.286	561.381	368.047	550.085	355.291	393.228	468.765	402.135	429.521	550.085
8.45	405.416	435.187	289.416	278.199	296.558	251.176	565.277	133.553	162.576	409.383	353.684	162.523	292.865	405.38	276.342	453.283	339.967	354.757	378.485	721.694	547.263	493.416	665.997	495.794	447.817	474.284	796.505	174.94	144.545	297.254	398.684	112.555	184.554	457.224	153.072	133.244	410.275	319.086	416.642	441.479	595.757	369.758	601.563	427.355	451.862	479.563	326.213	462.248	601.563
8.46667	426.071	468.641	315.032	250.743	355.411	205.244	559.082	140.752	199.063	429.551	384.824	251.762	306.126	318.606	251.39	526.704	309.992	449.888	440.635	689.733	569.428	282.725	1039.11	417.115	518.527	499.754	536.036	225.583	192.016	324.528	303.745	116.297	223.395	434.712	209.93	158.261	403.666	272.471	381.284	444.057	579.341	355.985	529.864	385.72	449.397	452.28	325.046	424.866	529.864
8.48333	435.943	504.247	373.672	266.335	309.427	218.117	503.075	172.992	220.288	392.974	380.214	248.981	333.162	327.489	294.33	492.21	351.564	495.474	455.833	660.471	647.295	439.083	919.576	487.457	600.609	386.468	515.785	199.669	217.206	314.816	366.489	101.523	186.1	421.818	249.568	134.727	402.543	240.905	430.373	509.586	596.729	347.015	689.73	463.41	349.411	422.982	316.064	410.358	689.73
8.5	399.846	515.296	436.775	261.19	371.518	252.436	517.512	182.006	272.485	406.428	333.102	394.414	367.165	385.478	269.963	571.923	381.344	504.141	502.449	615.756	820.67	507.877	960.868	521.867	607.428	392.699	596.467	274.528	243.069	345.568	296.156	130.635	201.706	488.23	290.86	138.524	456.763	299.754	320.494	526.366	767.59	413.099	721.526	419.251	375.052	372.288	379.325	378.234	721.526
8.51667	411.164	557.615	482.573	250.429	361.775	279.184	513.077	119.866	237.187	460.696	258.621	390.678	336.643	461.927	304.099	568.57	377.847	509.113	493.854	607.775	806.673	506.711	805.14	478.065	576.251	403.938	609.629	210.052	313.721	341.727	377.9	91.9606	164.781	549.655	282.03	183.491	462.86	332.13	353.174	582.295	683.899	456.905	480.409	367.043	367.235	421.205	361.229	488.407	480.409
8.53333	397.866	450.289	396.593	254.335	454.323	208.728	470.83	201.906	343.713	461.546	292.059	253.049	353.976	533.718	264.929	574.751	356.199	516.722	466.31	654.163	778.742	548.1	1090.7	514.859	594.446	418.836	653.071	160.308	300.096	339.144	570.594	101.267	79.6105	547.563	333.013	191.743	574.092	286.369	391.017	538.292	861.641	364.416	562.525	400.281	364.763	424.445	371.375	473.422	562.525
8.55	399.112	595.731	447.522	261.562	432.043	235.117	549.543	236.067	257.772	417.046	342.219	296.318	280.589	628.896	348.915	548.68	324.538	474.776	592.089	605.651	964.63	676.33	997.729	473.53	526.447	341.075	675.023	171.133	314.129	330.619	330.712	95.4342	155.371	550.53	217.953	232.775	493.593	240.027	401.758	584.949	874.897	351.627	672.756	329.625	397.306	324.5	377.567	459.248	672.756
8.56667	447.795	577.754	445.293	280.673	454.079	257.137	416.857	142.948	307.5	408.381	268.632	333.311	302.596	596.638	339.449	534.986	393.883	565.65	480.762	686.621	891.664	725.019	1129.54	492.352	594.176	421.113	640.308	244.209	252.387	321.549	490.034	81.5918	72.065	513.295	229.112	258.256	501.081	294.211	416.988	548.399	943.549	459.825	667.37	416.895	448.709	407.233	339.4	474.326	667.37
8.58333	461.001	481.313	388.245	245.865	393.413	260.95	241.574	127.076	350.443	336.455	376.403	335.813	342.638	410.415	333.594	640.209	312.39	545.821	548.988	733.874	803.482	462.254	1146.57	510.241	602.95	433.847	705.18	244.838	287.984	339.755	232.414	116.186	113.811	556.693	250.569	219.919	510.754	273.014	442.475	591.709	936.101	391.562	687.658	371.832	405.315	458.175	374.705	421.411	687.658
8.6	429.738	569.607	440.908	232.788	431.572	267.904	408.155	174.466	382.351	360.656	266.417	453.835	266.58	284.452	320.126	505.75	287.887	534.884	551.098	678.538	1033.1	564.767	961.402	493.269	729.164	405.774	691.518	197.015	271.205	335.43	257.795	112.959	100.978	427.684	206.75	191.288	554.956	315.973	446.296	671.206	935.708	457.011	632.86	327.812	331.944	384.86	310.655	402.549	632.86
8.61667	526.96	692.386	490.335	257.544	473.58	294.303	480.49	120.928	286.986	290.081	339.785	317.374	340.168	431.342	308.125	546.691	336.308	500.508	415.757	619.23	991.915	425.197	978.663	524.429	822.393	422.507	750.037	242.876	265.033	172.18	412.363	79.703	77.8435	535.809	190.941	186.128	583.227	319.777	476.216	617.121	884.038	470.796	556.702	282.396	405.138	446.838	270.513	390.333	556.702
8.63333	527.094	565.444	492.463	237.496	374.228	376.05	495.515	121.407	292.192	337.831	367.392	314.563	320.554	376.53	311.723	524.878	260.568	584.689	441.624	353.879	841.286	559.608	1028.75	549.902	955.47	411.586	940.398	263.185	308.738	309.996	483.616	90.9902	91.929	479.463	195.027	213.714	608.621	276.543	395.425	656.841	934.692	488.029	655.174	352.791	411.85	477.453	331.338	349.321	655.174
8.65	507.716	747.934	378.376	253.621	346.261	322.173	524.455	169.425	262.456	222.072	324.744	254.238	320.198	536.006	299.278	589.142	326.239	517.16	515.93	637.706	624.164	675.202	1021.44	504.192	805.365	466.206	946.131	234.371	233.629	215.538	616.683	148.01	109.337	547.5	133.144	246.964	623.742	279.015	454.224	662.51	931.209	312.322	629.579	285.387	351.813	406.067	296.587	402.714	629.579
8.66667	446.406	762.811	442.017	260.724	403.875	395.924	568.211	332.183	344.563	383.475	403.191	295.814	250.792	603.883	338.39	541.792	287.699	538.976	500.373	632.127	607.887	835.641	978.162	447.439	993.988	503.74	1005.67	266.158	337.052	181.077	640.567	79.5183	150.323	489.681	192.058	259.649	529.228	290.432	407.944	565.184	951.752	248.884	624.509	336.281	390.523	432.297	366.057	435.699	624.509
8.68333	456.949	745.038	512.345	336.472	487.48	342.939	499.453	386.821	329.935	303.591	296.408	270.601	435.348	604.653	395.815	528.107	335.381	516.613	560.335	631.655	731.292	769.83	958.844	578.089	1035.32	493.655	1045.07	189.968	272.821	320.868	645.744	77.5803	182.835	443.754	198.143	177.955	600.901	307.268	451.245	568.885	852.765	365.126	585.158	371.048	434.707	451.413	365.16	400.728	585.158
8.7	480.375	678.646	513.551	366.137	460.463	353.044	497.3	352.66	356.113	193.281	378.069	141.315	391.098	455.313	335.139	602.808	285.571	472.787	603.023	731.05	484.455	718.917	1139.09	457.474	959.062	423.754	1020.75	231.762	265.017	366.73	358.552	109.487	238.391	597.155	177.637	219.638	654.737	234.062	458.07	558.178	872.723	355.417	607.134	424.035	389.391	411.187	398.417	391.627	607.134
8.71667	481.801	577.709	535.013	341.444	467.549	322.553	498.85	356.864	304.319	294.072	317.297	281.974	396.641	643.36	362.7	408.981	338.95	463.993	563.939	766.548	685.472	939.568	1094.49	526.374	933.815	501.435	904.388	285.078	258.335	395.08	576.991	194.706	166.318	463.979	207.692	254.169	659.156	286.903	439.018	616.902	888.797	202.727	599.055	271.714	412.221	455.549	403.327	478.18	599.055
8.73333	520.421	701.711	530.677	248.365	454.484	351.765	629.589	443.965	342.63	268.4	432.032	326.469	348.54	409.149	354.719	519.201	345.275	458.645	611.183	754.211	622.979	699.506	1091.13	550.22	705.82	557.285	1232.46	332.817	276.887	176.178	678.356	75.6264	279.561	375.504	199.231	267.121	664.726	291.637	405.133	601.514	947.043	415.154	618.06	307.923	428.319	484.618	325.921	344.379	618.06
8.75	520.971	563.691	422.149	368.923	423.193	391.421	607.083	342.572	391.786	228.909	402.642	375.613	372.515	444.909	365.262	551.177	311.291	514.331	543.889	721.001	647.034	802.61	1097.8	531.187	807.096	552.303	602.351	321.514	343.599	246.05	692.797	100.776	149.162	369.818	239.074	328.241	641.812	280.862	441.525	489.769	817.064	271.624	606.544	479.949	496.245	505.816	379.383	507.856	606.544
8.76667	455.349	709.635	406.825	324.285	430.464	365.122	612.581	286.172	313.246	304.251	261.935	300.962	362.028	520.851	346.48	576.339	336.807	469.383	596.008	693.64	655.784	940.586	1100.96	513.191	879.998	422.879	859.057	309.427	310.183	157.273	645.561	91.3789	149.53	407.842	239.78	279.043	631.17	421.926	485.469	717.146	760.136	486.061	559.468	382.63	452.89	483.73	401.77	428.503	559.468
8.78333	544.707	807.974	560.528	326.611	448.331	335.384	631.446	426.706	397.337	229.614	298.429	196.115	417.022	419.453	349.149	590.682	362.003	468.941	611.635	651.886	751.605	840.446	1071.04	611.071	861.549	487.905	1215.24	302.354	299.293	247.29	667.179	84.5858	136.19	360.897	287.137	286.407	649.103	356.588	501.753	678.986	780.896	526.067	476.009	492.012	482.078	480.748	367.81	446.889	476.009
8.8	504.071	640.492	550.616	349.07	393.837	428.315	633.731	433.911	446.783	235.077	366.331	313.309	414.339	504.713	316.95	592.941	326.58	384.734	579.803	648.814	632.369	850.713	1165.18	666.207	988.924	526.328	1270.61	269.521	303.736	322.878	531.225	196.357	230.236	389.751	275.536	239.441	565.11	319.162	464.843	756.575	751.557	466.332	459.572	477.716	461.633	477.461	443.915	430.49	459.572
8.81667	660.053	829.617	632.977	375.883	473.094	450.989	621.254	465.035	411.793	345.101	288.621	345.412	449.178	708.936	394.144	429.59	346.143	415.269	569.017	669.993	667.964	941	1123.85	663.899	942.706	461.381	1125.11	277.41	259.122	318.806	468.044	123.588	214.991	383.205	241.356	214.305	637.45	330.277	499.922	744.452	809.207	541.766	513.097	335.541	532.676	515.136	358.555	419.365	513.097
8.83333	647.856	669.163	551.83	273.312	405.587	334.651	592.129	447.051	307.899	307.99	462.332	479.787	423.59	590.675	460.424	344.208	365.068	492.737	588.396	701.372	726.774	923.67	956.894	697.464	990.87	354.386	921.164	279.307	268.12	289.174	590.078	141.497	55.9873	333.885	286.904	279.087	483.087	349.369	423.253	676.361	902.245	634.691	367.093	497.71	503.246	478.973	270.069	443.42	367.093
8.85	621.741	603.462	653.766	317.431	358.113	390.902	700.274	360.044	435.656	235.514	420.396	96.7578	358.823	925.086	440.788	343.484	301.811	471.584	587.629	716.179	712.594	551.116	1059.53	654.862	1031.51	435.862	1203.95	332.025	265.367	283.941	625.067	81.8796	90.4191	363.375	276.008	280.267	566.71	334.699	433.869	667.776	918.095	579.4	528.922	292.874	500.861	434.741	254.097	387.075	528.922
8.86667	649.528	491.036	609.607	344.679	385.346	275.162	558.681	492.727	328.27	289.615	288.077	192.504	407.002	967.138	357.884	392.872	330.172	570.837	559.196	662.856	657.577	844.304	1118.83	642.802	922.76	448.884	697.696	231.3	291.925	328.558	531.176	159.149	56.0065	403.176	257.844	188.037	594.973	249.767	411.65	770.757	672.395	574.377	682.503	302.995	541.887	487.999	324.66	372.393	682.503
8.88333	636.004	571.385	572.562	294.12	429.575	290.372	616.581	500.488	374.897	370.724	322.408	250.157	335.455	802.504	430.673	409.843	379.569	524.936	569.486	475.538	674.781	856.099	1067.02	712.651	1041.46	402.287	854.379	210.97	307.305	326.737	563.079	221.534	68.3971	324.758	299.43	193.084	585.505	248.188	563.45	632.017	768.236	556.967	438.637	299.3	477.254	424.32	421.039	342.808	438.637
8.9	649.196	477.782	645.283	230.589	380.107	317.173	590.071	469.246	390.617	330.4	338.998	234.95	282.299	666.074	420.388	414.9	308.168	487.196	615.406	658.43	638.267	728.277	716.989	811.095	966.836	411.471	1129.95	214.315	355.056	267.577	553.308	273.012	76.8218	374.776	275.991	187.523	547.172	330.818	485.749	565.388	831.097	521.724	482.849	300.654	382.399	376.733	252.527	404.643	482.849
8.91667	791.568	662.045	585.209	195.629	361.171	323.371	556.733	560.084	464.039	272.797	462.321	191.266	331.816	687.425	472.123	388.85	337.405	466.726	629.127	633.001	948.259	796.263	1055.98	773.775	928.264	470.32	1178.4	228.158	371.867	319.515	476.577	290.704	87.3188	423.157	279.091	222.202	589.556	285.755	350.141	595.557	751.138	487.359	614.061	259.092	464.491	488.154	299.827	314.746	614.061
8.93333	783.259	849.478	605.221	201.366	424.494	359.281	576.294	511.379	424.474	295.623	471.635	397.704	321.236	640.708	457.87	413.735	339.155	491.26	620.758	671.575	967.615	999.918	1249.18	854.622	1000.96	440.995	856.347	265.764	391.7	333.477	517.24	180.651	118.531	382.127	280.472	244.295	543.224	339.307	405.611	661.037	695.956	486.175	672.737	320.292	447.417	505.844	369.105	457.735	672.737
8.95	736.702	808.921	574.553	169.308	381.637	439.561	567.783	459.522	392.249	226.014	417.302	139.224	316.052	625.71	479.321	456.481	319.561	395.022	558.033	557.45	795.256	803.561	1211.98	848.835	1001.69	738.559	1173.68	289.629	290.208	329.245	398.726	100.746	138.729	431.608	359.223	245.695	638.613	373.56	387.176	635.629	808.219	565.298	528.012	364.127	476.54	535.655	357.401	458.603	528.012
8.96667	680.222	833.532	541.429	205.385	389.793	450.018	670.791	586.261	435.435	216.924	523.777	194.072	288.975	601.693	456.25	466.108	335.654	443.87	623.078	591.913	767.809	1065.42	1168.04	630.795	924.581	687.045	1035.04	281.877	457.801	336.919	138.534	116.038	171.371	370.051	387.16	222.018	583.056	379.954	383.28	609.424	777.122	518.984	521.402	316.137	408.173	510.711	329.793	436.96	521.402
8.98333	754.235	729.191	545.589	291.92	370.22	363.58	665.903	531.636	586.003	250.231	569.235	193.15	367.15	570.043	487.619	540.335	308.457	425.911	600.863	542.132	677.773	1001.77	1139.73	683.8	1087.29	546.679	611.208	329.87	334.467	319.328	64.1275	290.802	289.014	409.593	314.487	221.886	538.352	565.779	400.084	636.449	744.102	435.893	377.396	372.729	468.873	523.754	339.096	438.446	377.396
9	822.516	782.5	627.734	187.683	491.479	357.723	612.661	413.525	548.438	272.33	395.828	156.768	387.164	640.39	293.5	409.715	360.689	457.286	605.915	603.235	563.602	959.177	1156.83	716.863	934.915	573.047	862.031	330.723	358.249	329.213	78.757	137.707	138.658	424.752	297.616	231.313	529.089	511.07	398.742	605.728	813.439	462.441	268.122	360.882	447.441	482.798	377.596	480.96	268.122
9.01667	828.33	803.031	527.584	224.015	401.906	407.021	640.336	483.603	574.113	268.897	350.95	272.662	408.674	661.515	407.203	357.365	308.513	459.935	653.863	640.589	619.887	1145.21	1100.78	691.356	844.092	544.29	647.997	248.356	421.254	329	68.4521	140.227	237.958	301.169	318.814	209.622	457.925	536.344	389.229	642.748	893.64	508.067	386.522	393.75	382.593	575.676	412.252	384.347	386.522
9.03333	939.666	652.314	457.753	203.156	431.78	412.948	615.875	385.538	535.119	403.22	311.892	89.2323	417.732	773.36	372.272	449.836	454.907	444.617	550.023	546.957	573.561	878.124	1082.66	585.782	952.351	534.63	549.083	271.409	378.893	308.316	66.7508	517.563	180.796	341.31	299.519	208.726	370.712	625.379	328.227	543.935	720.612	501.076	475.901	459.65	362.759	510.21	421.366	369.516	475.901
9.05	966.68	798.149	511.196	209.965	301.684	429.365	652.434	330.195	474.989	184.547	358.868	226.824	408.735	648.45	516.059	490.655	471.116	441.419	509.788	650.192	632.947	901.498	960.358	582.658	1043.58	684.454	866.848	291.899	384.828	344.327	88.5779	245.703	267.073	308.948	292.309	238.065	425.897	475.868	370.854	604.142	841	496.964	520.636	408.712	394.695	532.192	387.031	445.614	520.636
9.06667	869.553	982.449	509.604	251.62	353.082	292.782	625.979	432.359	315.849	143.596	279.454	128.704	381.484	462.349	535.272	528.622	490.022	417.324	607.486	605.016	590.544	1046.58	958.994	532.547	952.833	613.209	1223.69	311.098	380.686	317.703	81.4166	158.23	343.782	430.608	320.635	246.255	391.823	526.619	366.117	584.998	767.272	455.362	562.303	562.339	449.934	393.425	434.966	424.493	562.303
9.08333	891.954	970.958	729.638	256.41	463.451	396.857	627.945	408.975	311.132	250.765	350.551	106.436	378.259	534.436	482.217	532.577	431.252	431.709	620.599	546.847	680.738	989.218	1106.71	655.531	943.625	525.847	765.273	303.982	286.278	322.555	69.7583	271.52	133.282	435.908	404.777	279.476	483.08	555.579	330.926	606.648	850.622	589.437	543.869	606.98	360.61	497.681	394.997	427.059	543.869
9.1	825.124	633.443	684.152	183.208	323.454	414.293	688.622	512.548	417.744	331.576	239.53	152.614	361.475	731.295	569.505	564.027	411.206	483.185	680.636	768.51	609.935	1060.3	1043.11	637.363	920.627	600.165	1145.61	315.153	258.357	336.502	89.8749	302.247	208.866	383.658	385.166	260.749	545.878	447.309	394.326	555.747	776.075	562.042	536.723	363.457	395.512	544.591	335.007	397.175	536.723
9.11667	902.482	658.175	684.134	170.736	415.734	372.073	620.318	485.743	410.011	194.722	226.929	167.623	404.814	685.414	562.664	558.688	426.671	476.26	700.831	598.733	641.312	825.057	991.323	607.169	992.826	711.634	1089.24	216.338	309.324	368.973	70.0123	185.813	85.9133	365.602	308.703	280.616	411.637	545.835	416.878	630.776	792.198	472.687	461.892	617.433	407.051	495.62	340.336	437.115	461.892
9.13333	861.343	739.004	766.51	155.08	448.232	327.892	575.007	462.716	588.024	54.979	222.525	136.941	371.278	827.358	597.034	560.152	415.33	467.833	676.656	683.796	690.466	953.349	1056.34	706.448	1021.52	759.625	893.893	334.335	299.774	328.226	69.4065	310.56	84.2948	392.894	300.384	205.029	434.653	650.123	384.929	582.657	764.905	529.559	555.465	461.318	344.703	514.271	279.77	391.277	555.465
9.15	1023.09	722.468	447.602	165.298	484.52	427.331	601.182	486.06	611.486	60.8958	309.281	72.6606	355.083	553.83	540.708	571.816	381.968	465.599	637.064	696.74	608.371	565.919	999.147	619.522	981.505	764.698	952.904	332.32	297.825	309.525	68.2834	98.4501	80.9532	311.957	334.142	199.43	515.995	624.561	411.61	624.674	842.475	470.785	529.581	438.076	405.788	548.799	315.871	468.613	529.581
9.16667	732.306	817.291	699.655	230.848	486.941	325.227	634.7	465.444	499.468	76.1736	395.796	138.876	351.153	602.853	552.494	541.175	449.91	499.305	721.576	744.668	697.641	573.989	935.155	574.005	960.13	743.399	802.496	298.394	337.04	330.568	65.8041	93.6049	84.8867	404.129	411.753	208.526	488.717	690.642	407.074	677.739	713.898	501.56	585.386	463.619	480.237	470.2	244.165	459.496	585.386
9.18333	896.947	735.571	612.753	172.486	514.515	259.974	529.386	625.923	444.132	198.074	508.634	115.208	435.778	718.589	529.646	610.848	367.061	498.13	674.938	735.209	601.038	605.473	995.157	640.32	1205.56	749.33	562.847	259.201	256.911	323.877	65.3783	162.588	85.0694	264.269	329.583	220.268	480.688	705.612	429.074	731.977	783.897	519.699	538.476	354.199	421.072	459.225	351.807	472.359	538.476
9.2	908.901	733.266	727.419	167.982	461.903	214.65	559.065	567.871	424.884	267.359	493.224	76.7733	466.718	655.468	623.349	479.047	296.643	480.662	583.799	704.216	731.943	734.055	920.906	687.436	1022.33	524	1158.86	301.123	314.684	361.999	63.1303	200.28	98.2344	215.794	344.499	261.749	431.64	553.381	399.157	681.161	702.545	465.149	619.003	267.894	453.28	480.734	422.356	414.077	619.003
9.21667	949.597	679.507	667.095	205.742	519.312	225.144	545.934	507.442	490.081	316.363	398.216	159.044	397.236	614.118	534.969	551.521	311.447	512.759	683.01	667.009	579.061	846.932	747.835	604.024	1237.7	719.02	1147.75	286.535	306.568	317.182	68.3319	240.894	90.8499	184.636	331.92	288.562	497.418	541.815	421.54	627.931	784.088	466.763	556.51	250.351	445.889	387.537	392.557	446.119	556.51
9.23333	1041.19	912.792	688.805	162.165	474.208	304.135	583.754	419.598	472.838	127.836	332.602	134.389	418.79	610.182	667.009	553.353	269.992	445.094	718.099	661.363	620.477	740.469	647.505	671.429	1221.5	718.513	1146.45	334.291	326.939	333.998	62.2858	319.568	91.8325	206.554	366.896	268.621	492.922	608.873	435.429	651.894	857.022	474.815	598.904	288.924	369.183	470.073	392.953	439.838	598.904
9.25	974.07	673.547	634.384	142.083	445.733	285.983	469.607	443.913	425.795	298.591	335.357	182.994	380.865	716.269	525.763	478.431	294.321	493.033	717.316	693.772	675.445	789.96	891.857	640.045	1238.84	720.729	602.238	283.428	307.484	338.904	70.2945	304.704	101.765	154.944	327.751	372.468	475.818	488.198	431.444	660.864	702.371	486.71	536.26	295.587	323.755	439.578	396.429	428.126	536.26
9.26667	940.155	822.373	689.968	136.991	528.456	301.39	434.612	335.561	390.891	109.221	242.478	90.506	503.788	629.673	454.58	564.323	314.1	491.086	635.698	672.714	608.117	718.681	710.685	648.753	1196.45	747.169	963.247	296.404	412.967	330.763	140.206	571.553	118.081	206.388	376.273	312.859	406.532	363.179	494.776	625.581	778.259	522.864	532.918	287.786	375.643	459.09	276.929	400.178	532.918
9.28333	560.497	742.55	616.485	107.421	475.68	315.61	527.132	321.36	411.815	161.24	229.283	210.062	375.021	640.885	433.675	565.972	318.303	499.592	659.89	767.287	610.355	820.745	904.443	613.042	1168.38	554.493	963.466	276.493	409.731	337.265	228.738	400.928	186.051	188.865	297.036	328.339	382.041	424.771	434.191	662.741	791.17	469.988	409.309	318.121	390.476	440.468	372.808	412.463	409.309
9.3	750.649	851.926	695.95	126.337	527.762	346.512	228.814	403.309	416.759	171.727	240.383	112.206	427.602	569.051	525.091	557.997	432.805	496.347	649.743	663.57	603.538	784.799	1054.03	629.72	1267.07	470.279	1169.66	236.488	423.431	314.695	90.9197	414.08	209.509	150.063	298.973	300.659	397.631	493.8	487.334	669.363	717.919	517.603	318.149	348.781	388.561	370.253	412.782	390.619	318.149
9.31667	655.57	605.441	684.645	124.671	385.605	335.182	151.872	295.497	472.866	159.458	223.357	174.828	342.287	258.994	447.848	493.506	360.303	582.224	439.61	691.539	567.893	852.101	981.236	597.081	1204.96	503.51	1146.57	335.006	408.572	350.712	117.171	462.33	123.477	149.598	335.164	415.991	367.681	470.944	620.358	608.494	790.778	530.998	356.294	337.395	373.569	452.329	383.155	405.78	356.294
9.33333	767.094	747.1	672.127	135.14	490.22	241.068	134.556	332.42	492.538	158.998	247.109	161.676	400.795	203.529	644.607	528.527	435.433	610.356	272.209	545.387	633.108	559.35	925.999	697.659	1099.94	459.709	1008.16	341.039	311.616	332.526	89.1687	614.106	149.773	155.082	350.621	330.649	367.659	600.19	493.445	647.329	750.989	500.471	291.434	313.529	368.114	330.583	421.222	455.252	291.434
9.35	630.824	852.675	686.8	218.974	484.943	235.527	198.772	364.281	460.278	214.397	252.126	121.38	422.742	275.519	573.089	525.643	409.255	547.151	171.785	751.98	708.805	654.967	1147.11	590.945	1147.89	418.117	699.046	420.125	271.486	340.677	61.8365	385.242	274.905	159.08	431.152	303.511	321.604	647.658	836.185	659.528	827.035	547.933	339.757	309.442	361.597	328.51	356.777	434.426	339.757
9.36667	683.647	769.238	706.096	292.04	560.566	253.529	511.329	351.352	484.656	280.501	310.763	230.214	346.956	336.43	550.126	425.624	437.785	505.675	239.473	673.191	614.423	646.348	920.141	663.344	799.466	327.983	1005.07	215.66	377.847	364.903	148.889	66.1667	247.974	230.247	424.283	321.738	306.758	406.768	766.987	574.165	839.255	503.945	427.66	355.727	393.75	349.332	328.692	387.489	427.66
9.38333	745.286	782.445	618.708	238.544	473.001	262.372	372.752	462.958	602.788	259.593	280.413	126.697	415.673	430.457	566.922	543.603	327.095	596.051	213.706	529.378	613.038	634.538	478.103	631.507	988.817	438.328	990.651	253.866	324.66	361.827	367.874	383.73	357.909	277.729	322.272	372.846	444.715	490.785	872.728	514.516	736.344	454.675	350.497	388.674	376.467	322.542	407.852	445.147	350.497
9.4	942.965	665.784	754.677	153.835	249.918	211.911	496.77	384.907	458.706	277.253	339.319	98.9463	462.807	394.077	535.386	512.076	407.726	561.317	215.978	657.869	625.697	689.404	1072.59	633.77	933.315	545.194	1109.49	262.108	445.619	332.891	260.646	558.639	172.874	300.42	342.314	408.061	347.82	431.564	741.253	517.129	860.741	417.6	376.802	294.226	343.318	352.918	374.783	438.957	376.802
9.41667	775.04	696.095	728.2	100.84	424.911	243.716	531.546	348.201	525.78	359.274	297.054	173.045	443.228	338.513	640.703	529.781	400.436	670.608	260.991	695.124	575.677	596.51	983.552	639.382	1056.81	620.348	1049.1	284.42	477.227	254.565	285.948	566.698	213.079	396.806	279.015	415.971	351.797	498.519	769.926	528.422	849.211	447.428	322.225	321.87	321.207	315.49	276.022	442.81	322.225
9.43333	694.9	648.1	686.727	102.054	303.313	233.306	553.444	264.033	539.837	321.32	326.46	191.629	386.015	462.193	514.017	522.901	411.045	646.368	343.083	658.318	558.806	661.743	870.635	755.077	934.623	619.418	1055.86	300.206	399.616	196.547	181.737	579.243	250.123	354.227	361.622	312.518	451.969	578.256	701.591	614.854	858.278	425.227	368.085	431.236	351.796	281.868	345.872	447.526	368.085
9.45	516.366	580.704	690.61	119.809	338.888	195.023	499.952	289.568	513.283	341.302	285.521	101.29	446.741	542.93	614.927	587.497	447.841	665.419	398.916	623.226	568.346	611.064	1195.28	588.524	726.103	598.484	1070.14	319.954	517.6	311.518	79.455	609.442	315.158	319.572	300.607	386.416	413.078	521.445	887.525	511.069	860.925	513.588	463.752	295.413	330.573	311.704	265.887	323.424	463.752
9.46667	623.92	615.099	896.731	109.141	391.921	229.155	479.024	212.23	530.773	260.344	381.779	122.833	424.466	380.403	581.697	599.517	429.766	637.736	356.812	728.323	635.492	689.322	757.332	601.351	969.704	556.987	728.941	334.53	534.518	306.745	78.1481	611.769	173.337	360.612	284.749	278.33	414.156	359.465	712.251	630.978	867.284	441.491	407.016	283.981	312.005	285.098	330.124	353.74	407.016
9.48333	490.778	814.425	773.888	112.875	260.43	254.889	486.844	282.458	610.4	367.542	259.621	206.286	376.399	266.169	481.031	504.058	377.142	591.454	389.488	565.94	630.179	676.245	1036.44	664.121	821.398	533.926	903.511	313.456	561.714	168.163	137.227	510.32	283.11	391.134	312.944	238.942	428.389	265.606	894.114	579.089	725.678	422.706	472.152	298.747	319.36	360.829	304.047	351.11	472.152
9.5	464.379	836.047	844.74	122.211	308.404	265.071	528.762	142.33	619.497	220.046	294.623	68.9805	442.351	263.4	573.651	580.274	305.442	516.84	317.326	620.571	592.196	606.545	1005.93	618.437	787.155	640.745	858.471	359.462	594.498	153.317	217.653	578.448	240.577	428.725	327.096	351.652	414.25	377.439	618.605	624.691	784.961	493.154	420.648	324.638	359.652	365.071	386.575	389.39	420.648
9.51667	476.111	747.243	764.111	125.013	293.99	364.595	524.542	151.13	673.893	191.507	122.791	84.2192	438.633	362.253	454.461	534.054	388.015	586.311	417.865	614.744	560.736	650.858	1020.79	556.021	850.376	493.049	936.645	267.046	532.962	284.641	248.781	588.788	218.352	484.114	386.223	325.727	390.496	454.866	546.312	661.106	767.586	491.412	438.427	309.098	280.467	328.183	297.218	332.445	438.427
9.53333	496.894	834.287	653.276	116.531	179.241	322.916	424.142	137.921	628.931	282.872	304.526	136.676	403.589	387.001	596.05	459.522	343.235	535.558	542.447	592.031	589.905	668.033	960.363	599.373	640.118	451.123	1006.1	328.98	497.486	326.405	269.763	611.98	184.745	517.983	368.126	362.019	489.185	268.062	798.054	587.4	837.791	434.583	486.615	324.331	352.499	408.595	279.697	473.177	486.615
9.55	509.198	882.036	589.74	141.16	105.482	355.237	175.382	162.313	494.536	267.722	349.559	119.445	411.979	392.954	732.731	564.311	417.051	574.761	555.272	621.992	568.742	666.199	1065.57	587.319	714.366	428.919	804.851	276.492	509.144	261.884	268.172	615.747	205.02	327.566	377.125	361.995	474.297	265.613	660.011	623.45	683.939	472.367	482.1	347.72	386.749	348.075	342.565	423.308	482.1
9.56667	628.443	615.925	841.665	130.413	141.659	314.227	156.912	150.74	546.74	270.416	383.57	106.253	391.359	354.643	689.507	570.304	300.163	644.56	517.522	666.23	576.744	857.236	1108.11	536.151	817.008	496.615	1019.4	294.798	519.213	308.421	262.043	568.157	296.051	147.809	334.126	358.309	424.694	298.061	533.783	627.76	743.132	447.313	437.438	330.219	336.197	380.395	321.375	414.764	437.438
9.58333	670.086	650.416	914.332	104.239	242.576	365.716	167.637	100.688	494.358	231.427	355.731	113.44	382.562	474.774	709.726	617.003	373.515	669.166	570.429	765.835	601.584	793.172	942.125	559.723	842.901	328.216	579.435	364.881	527.28	119.173	227.821	573.55	385.679	189.18	295.703	416.338	350.428	350.092	690.083	529.19	836.149	467.144	454.807	370.98	342.017	385.422	369.934	503.789	454.807
9.6	534.417	682.551	710.714	104.277	163.085	371.026	142.26	147.475	564.934	263.543	334.63	193.912	438.161	373.139	580.304	544.825	310.133	634.072	534.069	663.908	542.991	790.211	1037.44	558.633	905.177	373.709	58.0216	331.028	685.461	309.502	281.268	598.083	317.045	195.164	309.047	398.235	330.555	347.021	750.838	539.533	750.171	428.602	510.157	352.108	440.929	419.655	311.79	364.23	510.157
9.61667	515.351	770.776	815.301	138.518	111.94	200.245	177.3	141.344	455.81	290.657	376.681	135.388	377.437	411.065	620.839	434.324	321.631	668.945	474.395	713.712	600.785	663.2	1104.63	537.019	822.879	348.597	117.899	319.538	384.42	284.085	171.733	296.946	299.12	180.28	303.34	326.785	419.044	344.376	685.57	576.041	739.371	478.126	525.408	375.405	376.164	477.748	367.28	409.817	525.408
9.63333	434.607	883.076	721.273	121.386	93.2013	341.144	183.747	132.522	446.387	257.727	299.294	102.479	353.128	343.52	663.109	540.503	279.281	580.406	501.624	586.057	567.988	746.486	833.321	615.788	651.306	361.787	173.351	355.948	526.053	319.604	66.7736	74.2005	283.065	136.173	300.398	286.966	431.996	301.532	658.725	538.253	637.786	400.847	223.792	387.911	393.956	392.108	325.251	501.82	223.792
9.65	555.428	841.014	775.156	108.429	142.279	204.216	151.82	131.47	441.413	270.705	325.1	96.646	324.802	422.768	734.65	610.163	266.216	557.754	516.334	574.966	529.321	736.588	1004.58	576.454	719.081	348.363	176.583	441.99	542.436	338.894	65.714	88.5745	298.477	174.211	327.817	358.165	434.9	410.065	1083.2	548.252	684.073	407.603	324.09	398.84	435.144	327.357	350.975	469.396	324.09
9.66667	527.159	713.525	770.571	135.232	186.148	191.416	123.411	369.412	464.278	313.086	295.053	98.6051	366.636	270.791	597.049	537.099	334.604	573.423	645.891	639.083	591.171	824.283	1120.96	413.387	885.44	434.214	175.143	261.394	441.429	271.061	70.5088	97.1798	173.879	211.554	331.732	285.754	405.063	479.003	986.105	539.112	787.233	451.815	262.146	398.954	437.543	337.59	311.383	407.677	262.146
9.68333	711.796	644.636	686.272	130.254	214.324	180.888	113.977	373.519	382.296	246.501	192.069	126.228	364.154	341.085	665.085	593.767	314.916	584.13	563.198	703.496	477.029	795.551	932.79	527.901	705.969	435.346	150.32	410.573	460.176	326.498	67.389	73.1096	296.358	255.442	356.222	372.11	478.034	449.831	1006.87	523.579	778.457	536.861	211.115	369.433	466.905	268.905	327.509	431.038	211.115
9.7	495.563	596.903	692.84	141.156	211.932	179.905	106.705	335.893	530.4	282.257	158.862	56.3967	387.845	362.419	681.036	495.645	371.272	604.931	402.079	699.321	528.757	771.174	832.166	629.064	575.048	494.018	208.477	283.743	516.03	287.545	69.7928	72.2295	204.745	163.018	294.23	341.498	460.165	406.204	1109.15	572.285	789.955	436.242	241.255	310.307	459.924	319.763	349.511	370.085	241.255
9.71667	571.137	725.213	772.329	108.081	197.358	173.79	118.57	372.93	527.439	248.775	216.529	166.877	339.021	553.923	558.456	578.679	323.369	661.326	583.593	653.644	547.24	690.761	1079.43	678.19	578.052	408.873	282.198	397.739	450.255	312.478	71.8923	75.6034	199.808	133.39	304.723	311.329	388.198	362.256	809.762	540.373	725.468	529.727	287.735	276.671	534.063	336.671	317.901	485.311	287.735
9.73333	628.426	660.417	579.362	130.304	173.143	172.402	135.858	402.405	458.972	225.886	207.653	96.944	353.174	431.207	594.198	589.078	280.264	597.161	587.466	459.417	587.102	667.272	927.852	784.481	805.794	386.333	418.655	438.34	431.499	359.865	161.761	93.5561	109.335	151.089	331.836	261.383	418.315	317.338	880.167	573.605	753.765	620.15	260.365	320.599	413.836	290.68	365.585	407.671	260.365
9.75	560.221	788.677	587.304	138.873	230.336	155.789	156.053	337.484	519.778	279.496	264.244	167.17	322.114	231.058	589.859	501.713	344.021	501.979	582.276	434.588	444.966	694.966	737.82	760.734	581.293	407.698	533.235	261.987	426.716	335.383	99.0995	95.5403	203.506	154.85	416.067	250.122	484.405	262.819	798.692	500.378	752.297	485.487	174.395	327.339	462.956	268.482	350.68	462.031	174.395
9.76667	586.577	756.411	688.178	124.677	284.403	225.738	153.676	361.758	545.034	310.742	276.192	59.4446	296.724	191.333	685.012	411.728	311.564	577.61	575.546	683.158	473.998	801.058	867.675	860.503	886.864	454.494	639.927	245.392	474.391	261.05	71.7695	74.4132	97.6302	144.221	255.568	303.217	391.746	257.297	681.358	511.846	809.01	572.029	150.06	440.229	533.698	317.749	305.118	521.932	150.06
9.78333	630.126	557.176	780.573	187.512	232.139	193.793	234.13	463.852	607.651	272.696	336.919	129.047	262.375	227.044	563.75	469.848	321.342	652.249	607.168	413.007	485.083	722.854	650.078	737.386	841.683	475.293	808.69	293.876	426.615	257.905	83.0376	69.0887	92.7768	103.644	197.428	332.609	380.423	335.098	768.856	569.019	794.926	500.409	249.922	347.046	468.531	273.214	332.66	383.467	249.922
9.8	467.923	522.268	740.689	231.362	158.775	169.282	115.098	407.183	513.732	361.423	256.905	56.9453	268.774	232.117	440.567	423.083	341.677	670.379	583.268	758.133	530.685	605.023	954.247	326.482	870.362	520.732	921.289	270.55	451.564	266.906	83.6855	77.2576	151.603	137.22	428.942	402.132	373.909	333.894	527.255	550.953	374.092	580.401	146.932	451.829	484.938	234.905	394.277	420.421	146.932
9.81667	575.443	402.973	691.84	302.767	210.607	197.217	157.32	428.249	472.524	347.975	386.118	126.27	298.964	238.297	550.569	372.819	339.389	692.695	614.797	697.193	285.455	721.523	855.946	488.925	855.94	394.62	905.561	345.439	407.798	257.763	67.5126	90.5788	239.467	117.428	258.82	375.627	432.824	274.339	814.551	499.826	521.159	486.317	159.446	344.069	297.063	324.233	350.081	287.51	159.446
9.83333	678.293	495.417	597.68	272.493	217.417	161.884	125.125	354.126	509.029	263.743	377.85	163.185	376.105	222.427	727.122	561.555	323.518	761.47	583.94	622.127	245.88	734.489	937.277	780.844	580.641	524.146	816.667	319.144	508.588	208.116	75.0414	148.872	230.818	177.003	355.003	446.653	356.107	310.298	627.937	528.601	701.596	485.679	215.129	420.115	303.271	251.079	420.629	410.698	215.129
9.85	515.301	654.681	625.589	250.671	217.933	190.931	122.49	386.456	568.824	318.023	324.262	91.8323	375.748	244.302	727.469	459.968	322.492	580.196	454.508	597.023	422.057	634.927	902.729	812.187	800.359	357.969	1061.75	224.351	634.469	142.861	67.5466	97.4038	146.447	167.425	231.01	398.001	375.496	277.825	994.009	508.752	584.173	487.338	319.06	334.19	339.388	320.208	402.008	432.323	319.06
9.86667	445.885	632.245	658.219	218.56	252.004	180.038	119.197	396.252	522.145	268.914	290.39	113.206	323.009	310.901	501.199	507.814	300.326	432.92	494.285	766.876	561.412	779.534	1036.53	806.024	705.841	433.704	964.831	236.214	494.735	211.967	66.4596	159.718	137.595	155.482	350.363	319.304	333.715	306.84	866.319	584.252	716.876	489.55	296.437	510.721	318.169	373.523	400.448	218.879	296.437
9.88333	555.419	408.922	671.047	230.094	278.649	175.721	118.374	355.882	493.083	218.207	416.645	127.243	345.251	323.625	559.739	498.826	371.468	520.821	572.217	586.742	579.977	656.548	1085.35	742.322	762.393	538.769	892.763	284.087	569.339	112.139	64.4524	154.187	218.794	193.121	238.479	366.156	418.257	361.697	751.533	533.912	779.614	440.015	359.603	384.991	222.054	327.624	425.035	107.671	359.603
9.9	681.241	369.547	693.81	200.832	310.239	180.407	131.495	409.71	546.369	313.92	490.248	56.7313	305.21	373.838	566.318	473.08	330.174	654.503	461.79	709.489	472.514	681.627	1017.69	616.248	766.534	591.63	927.409	295.16	631.481	114.451	66.7517	95.1921	277.088	312.479	282.114	463.367	427.926	266.252	920.928	517.075	621.714	466.074	406.342	398.825	234.82	315.451	249.233	110.154	406.342
9.91667	600.954	612.7	648.065	131.075	286.071	168.387	122.773	320.27	550.746	300.483	529.831	98.8433	339.155	389.111	536.185	176.78	336.225	654.057	432.562	659.323	519.606	707.183	1013.13	426.864	526.319	611.282	975.5	285.923	571.706	121.357	62.117	84.8736	242.51	279.18	349.633	391.371	397.74	316.722	594.894	561.17	477.366	428.992	403.582	341.795	269.157	278.652	299.419	155.453	403.582
9.93333	770.629	668.063	644.473	76.6595	301.979	121.68	110.419	438.178	547.15	293.657	680.067	53.0954	322.123	447.614	331.951	147.843	377.911	768.226	558.879	614.395	387.97	712.796	994.142	328.785	501.516	638.946	903.793	206.241	446.196	149.986	67.5681	191.317	355.222	394.794	301.341	444.871	410.277	323.108	688.897	586.347	681.969	372.172	405.352	235.36	289.155	311.38	341.959	300.598	405.352
9.95	595.329	644.205	666.029	77.0935	309.257	174.919	110.82	364.931	516.302	244.892	792.107	73.0784	373.847	307.965	606.084	196.383	474.75	712.762	533.728	511.349	235.841	679.542	754.411	516.914	827.324	547.027	995.292	230.607	413.503	286.858	62.9589	101.105	309.569	413.404	216.945	364.183	451.217	356.551	682	549.97	741.565	449.95	293.975	303.547	125.344	350.584	406.648	410.876	293.975
9.96667	772.678	531.702	661.958	87.1865	332.906	218.709	109.661	390.127	502.098	236.953	878.186	154.386	318.184	543.692	369.342	334.46	486.017	517.747	470.183	593.025	302.565	628.152	822.945	723.356	774.278	477.91	984.149	256.319	650.097	278.077	74.8264	102.124	354.49	368.454	140.376	340.823	383.014	232.514	631.482	516.158	263.57	355.252	193.859	321.177	128.462	329.807	394.802	404.175	193.859
9.98333	911.436	521.594	601.597	113.082	355.545	129.986	109.588	379.338	478.224	370.687	1073.19	76.27	375.139	436.979	526.707	548.637	424.17	519.784	543.491	689.633	224.66	659.769	1047.28	796.039	488.6	483.952	971.96	258.199	640.897	312.551	68.9699	257.763	301.397	280.63	134.235	378.967	419.021	316.824	779.26	597.41	208.351	361.603	194.21	361.016	286.241	356.094	353.589	368.865	194.21
10	904.297	434.544	631.561	121.859	310.836	162.161	88.6833	480.046	429.63	211.576	1050.43	161.218	357.849	457.082	540.758	460.484	468.13	555.562	599.478	676.182	273.312	694.872	1006.33	503.078	810.363	434.138	873.463	235.084	647.969	231.61	76.0456	121.255	327.603	300.33	275.436	284.272	395.761	314.4	562.936	521.849	239.864	458.591	193.984	310.737	390.87	360.482	329.45	453.204	193.984
10.0167	736.99	585.299	587.447	105.56	357.308	178.614	137.569	420.766	428.905	165.969	1215.24	101.111	281.392	543.567	492.633	474.896	442.033	620.311	559.079	460.497	244.875	778.02	1014.53	298.746	772.908	418.345	740.778	174.653	537.356	191.423	65.2883	5.32117	244.212	257.802	178.918	331.836	391.994	280.811	709.306	580.935	383.647	487.779	260.622	315.451	352.722	342.278	355.591	423.778	260.622
10.0333	755.361	648.54	566.779	93.0699	384.445	162.244	155.822	546.403	492.271	239.119	1304.25	108.497	349.07	206.589	489.509	317.091	319.951	727.622	555.643	592.118	414.28	882.384	601.223	491.648	804.036	411.495	270.202	180.159	375.763	142.318	82.3538	133.206	255.658	414.181	264.698	335.781	427.661	277.793	731.038	676.341	535.081	397.719	182.58	369.756	376.644	433.737	390.127	355.381	182.58
10.05	1081.42	492.706	659.221	92.5368	389.223	166.168	123.722	468.189	431.686	305.188	911.77	121.672	323.001	208.154	506.431	170.782	485.836	662.285	637.235	565.099	351.268	962.656	986.914	663.378	812.077	395.373	503.097	178.896	369.128	129.78	72.9229	99.0445	323.87	258.006	244.431	364.861	411.701	270.38	745.354	575.861	563.481	468.194	185.696	372.233	408.583	430.822	328.142	404.357	185.696
10.0667	769.454	426.829	541.589	91.7671	457.25	224.151	102.039	381.454	403.07	348.155	1146.48	181.985	407.602	197.837	521.841	241.189	453.568	725.927	600.386	570.176	480.3	951.839	1118.62	715.056	718.294	381.814	926.929	168.78	395.435	161.152	68.2788	91.7102	109.409	237.936	342.822	428.099	410.448	287.987	657.76	572.106	700.294	498.018	255.078	351.781	270.435	388.783	363.885	395.375	255.078
10.0833	914.423	447.333	514.795	88.9342	382.985	170.426	162.431	321.317	509.295	380.537	891.279	142.075	363.104	213.725	541.922	301.843	412.404	556.516	605.935	534.527	415.223	1062.18	1090.85	737.229	461.969	339.009	1001.14	218.785	556.183	113.008	72.2462	96.519	64.2706	119.356	333.113	384.78	384.688	300.901	740.761	639.92	655.808	521.42	322.123	435.923	354.14	401.435	358.982	414.696	322.123
10.1	805.165	442.928	594.374	98.0595	427.943	244.95	181.405	381.222	436.469	343.383	712.642	123.57	476.543	214.918	451.648	372.732	466.459	681.892	475.192	633.544	436.219	1046.04	1000.89	405.673	780.909	376.935	841.792	216.966	419.906	149.877	71.4197	107.029	148.273	124.19	290.662	328.203	367.795	311.033	725.199	611.332	752.462	424.53	302.29	422.173	195.117	338.336	416.678	465.845	302.29
10.1167	992.629	296.72	540.433	161.544	416.272	220.526	128.308	220.111	434.916	320.216	962.365	135.848	434.884	226.464	564.198	317.046	413.696	684.309	552.443	610.998	487.115	907.177	1015.2	475.978	1003.31	400.035	786.011	224.395	488.995	137.145	70.9439	128.113	241.719	155.789	331.34	286.127	383.863	285.126	870.283	649.891	681.027	488.146	328.378	392.892	293.633	516.92	458.683	335.494	328.378
10.1333	779.471	347.238	517.831	211.271	437.181	224.718	149.712	333.787	489.903	250.98	833.202	133.833	463.066	274.627	532.856	301.09	392.429	574.874	454.108	586.336	561.854	1056.01	967.756	299.332	898.756	407.292	784.81	203.975	437.355	227.628	87.0684	99.9787	233.712	103.686	324.661	215.114	432.51	334.702	787.191	687.21	214.002	454.922	299.659	342.59	330.404	419.266	435.542	429.253	299.659
10.15	771.767	461.765	569.99	275.741	380.51	183.638	109.798	307.207	535.628	443.766	1139.08	99.5507	218.06	277.925	531.07	309.984	453.489	626.672	577.291	499.27	650.949	1043.18	927.204	482.026	634.717	422.262	902.211	136.135	512.901	203.948	66.1367	124.677	228.234	163.307	209.731	264.124	341.098	252.791	899.92	643.945	285.423	430.067	418.19	431.743	347.418	440.456	510.798	266.899	418.19
10.1667	975.817	408.141	585.54	272.656	391.372	223.25	119.956	410.703	501.958	479.788	1077.94	132.698	148.925	308.433	523.125	372.668	480.201	506.564	623.412	621.135	810.39	1006.16	1035.62	516.302	777.856	316.307	876.918	153.755	459.524	276.591	68.216	236.702	246.338	149.988	267.963	256.204	384.316	293.705	978.216	711.479	672.758	540.958	379.09	363.938	357.586	508.23	372.852	291.864	379.09
10.1833	922.01	380.462	553.2	284.552	390.226	212.351	176.648	421.696	490.471	374.357	1248.68	55.6356	115.99	459.067	420.89	460.665	473.791	535.848	738.847	279.049	593.798	984.538	839.51	478.113	714.344	411.882	967.317	183.872	625.579	192.939	60.6341	133.964	318.498	198.153	424.305	232.113	372.976	307.801	755.409	699.221	668.368	589.612	461.079	337.213	261.712	495.707	432.062	229.771	461.079
10.2	429.671	466.361	528.877	280.017	143.464	137.306	165.4	371.913	478.283	489.704	1203.61	114.502	107.951	491.666	676.715	431.112	435.278	474.329	675.117	431.711	489.372	1034.09	725.242	566.543	553.408	434.414	879.632	191.534	513.699	149.303	68.2087	122.116	323.226	151.031	452.85	264.786	398.421	345.002	762.306	722.973	831.375	478.661	573.46	341.443	305.379	513.084	449.593	180.587	573.46
10.2167	671.037	528.019	586.586	266.233	233.875	208.5	111.753	346.387	461.546	391.754	1273.53	98.833	133.785	335.305	559.438	455.374	443.969	549.95	603.402	578.063	251.961	991.75	464.667	630.124	505.977	436.841	622.641	234.945	562.902	220.825	69.1138	96.2876	435.093	196.818	454.173	246.493	452.156	327.008	682.969	588.587	704.161	536.316	350.514	352.694	340.365	434.763	453.715	265.462	350.514
10.2333	740.991	583.896	580.409	254.451	290.544	230.221	92.2196	238.581	528.32	450.558	1480.32	132.93	144.126	485.824	393.31	477.899	444.131	646.424	701.443	524.252	251.286	915.486	641.303	464.882	557.391	277.902	655.331	224.453	438.149	138.813	69.1216	196.602	254.688	180.297	387.891	221.52	415.783	402.407	484.393	697.299	753.48	567.46	512.663	388.107	182.494	424.554	433.169	181.767	512.663
10.25	832.028	609.824	581.285	225.467	100.327	231.94	109.166	265.851	494.955	319.096	1246.97	164.565	206.636	456.239	665.157	450.289	344.514	725.898	701.094	509.841	213.472	993.01	564.08	480.395	406.849	324.993	798.793	195.691	375.386	179.947	64.8669	87.8909	336.748	180.107	384.558	282.873	456.869	291.32	616.633	598.403	648.442	389.544	508.453	248.233	204.603	395.706	402.653	211.665	508.453
10.2667	705.356	567.452	568.624	178.596	307.715	136.199	116.147	365.661	482.784	418.545	1285.81	76.6441	266.877	516.956	394.433	388.187	357.406	536.958	550.708	454.478	215.449	1008.26	674.437	480.264	583.086	390.891	976.855	214.749	389.947	155.974	59.6718	99.561	329.891	161.397	320.331	249.917	592.617	250.65	704.69	642.482	873.423	523.091	539.618	302.297	289.149	364.637	403.059	122.539	539.618
10.2833	804.803	603.417	651.681	169.932	496.162	181.968	119.07	419.5	495.443	545.455	856.116	65.2753	169.56	459.423	496.045	460.215	366.693	563.886	622.669	575.331	235.026	925.179	929.494	614.382	543.367	402.13	875.415	183.066	285.907	177.53	65.8951	198.695	281.632	161.512	258.844	231.729	449.151	231.329	697.541	628.984	754.64	546.419	253.889	378.392	149.713	350.316	228.467	102.512	253.889
10.3	710.589	767.962	519.528	163.265	564.108	158.505	131.017	361.515	398.161	463.91	1463.06	94.5672	150.506	708.782	445.001	524.652	379.896	525.717	655.506	386.243	237.053	860.359	973.681	516.064	364.793	347.885	597.195	239.115	286.584	125.599	72.2693	123.308	386.189	180.251	250.937	314.736	419.319	319.032	768.577	591.856	874.166	413.347	239.255	408.153	324.262	294.614	199.589	71.3977	239.255
10.3167	896.469	610.121	578.409	105.239	245.341	184.457	154.753	372.337	456.023	431.231	1112.46	83.4352	154.893	574.306	413.918	409.998	398.485	581.699	713.048	469.852	249.967	989.212	1089.8	409.65	452.762	351.553	575.135	196.763	340.994	130.767	72.7994	145.923	431.028	144.965	205.554	224.982	445.15	318.338	843.486	511.397	700.017	441.961	235.466	374.464	216.841	350.242	193.582	47.2457	235.466
10.3333	780.427	908.558	649.697	76.0515	60.963	138.621	130.841	397.688	450.682	458.809	1347.72	85.8579	169.989	538.078	472.218	442.398	341.037	543.755	551.369	564.63	369.4	924.603	1106.14	467.328	478.219	243.638	827.32	245.591	333.744	133.9	94.1933	143.921	316.833	181.421	336.251	323.81	385.404	344.433	715.591	538.561	776.228	445.08	330.291	330.04	279.048	380.692	228.239	194.554	330.291
10.35	702.283	888.619	606.095	88.1279	106.999	187.342	98.7647	438.135	443.421	373.591	1488.73	105.795	178.111	639.018	293.84	515.702	504.228	590.185	291.196	464.44	328.412	942.58	912.397	668.36	565.207	263.852	934.448	239.063	298.422	117.682	65.4153	109.709	406.279	276.764	417.7	266.476	365.011	369.9	696.662	584.356	760.116	481.641	299.443	423.021	190.271	393.029	300.764	391.492	299.443
10.3667	882.269	740.448	647.881	86.4077	64.8201	237.651	132.099	435.222	477.608	369.07	1461.06	154.937	172.107	233.976	317.544	375.638	513.306	593.657	569.184	554.017	416.188	918.199	1062.01	619.268	558.746	272.12	919.116	220.589	412.041	179.884	68.9633	78.4999	430.278	305.183	312.968	378.989	443.228	243.213	593.548	609.39	547.774	380.762	228.042	314.62	265.131	499.683	298.686	453.021	228.042
10.3833	826.219	982.865	677.534	81.4972	51.326	212.861	138.091	344.941	463.654	364.532	1272.5	56.2054	166.437	174.926	349.775	391.629	525.691	544.138	415.983	678.518	428.871	871.724	1008.1	671.142	491.401	288.405	875.506	239.968	382.138	241.007	69.0647	98.474	352.055	276.975	430.051	270.304	378.318	213.728	514.414	619.964	796.218	421.238	185.451	325.359	261.753	400.316	267.476	392.695	185.451
10.4	796.411	594.75	616.24	85.5708	51.8698	163.475	120.964	385.944	494.36	350.324	1560.01	116.144	210.974	182.405	282.835	343.725	559.425	524.365	195.99	601.417	336.647	825.708	941.45	551.304	831.465	275.874	907.65	166.606	582.197	101.404	67.1181	149.971	331.412	298.126	284.787	260.84	365.177	205.614	453.744	597.052	696.87	384.764	104.904	336.769	252.959	385.432	118.148	436.109	104.904
10.4167	822.674	933.469	668.402	79.009	54.1422	274.692	112.363	265.05	494.786	425.759	1510.63	122.164	151.083	198.61	218.169	349.61	387.272	409.599	205.22	647.527	435.884	902.107	987.838	498.191	803.094	349.41	865.604	208.047	561.977	136.235	69.2645	166.367	269.01	311.754	244.797	317.125	401.198	318.512	424.708	506.229	777.561	439.885	128.352	331.328	257.361	308.831	269.597	316.167	128.352
10.4333	674.678	757.724	743.542	76.0379	74.3952	167.91	89.6268	307.689	499.225	406.066	1572.01	79.9851	172.031	213.736	158.563	325.868	195.594	528.696	247.052	583.775	323.62	979.323	1116.24	517.871	204.313	277.911	923.562	210.629	622.273	141.25	123.25	68.7721	273.772	153.06	265.239	340.256	458.757	273.711	498.763	560.243	648.504	488.967	174.988	357.872	164.185	399.004	229.781	434.015	174.988
10.45	690.754	940.74	727.728	83.8852	63.0558	187.663	147.911	331.786	503.408	283.584	1524.85	122.806	181.726	257.737	188.242	415.391	354.383	484.845	396.6	242.657	315.582	911.566	916.637	487.781	792.549	349.765	686.701	208.892	527.872	101.15	67.3719	84.8753	204.783	270.198	355.212	390.786	435.753	196.094	439.435	525.839	828.47	414.089	156.06	349.977	307.827	343.39	350.61	402.958	156.06
10.4667	837.322	934.574	644.983	92.4546	57.7182	144.885	194.074	273.038	491.087	361.774	1425.44	77.2848	130.951	292.696	161.464	388.732	263.86	523.444	563.783	634.049	354.971	874.91	864.706	633.807	668.022	378.276	183.858	235.626	546.1	166.107	69.1279	172.992	191.086	271.499	353.795	435.97	371.612	210.708	600.825	454.799	721.484	457.21	183.712	224.715	146.85	448.83	342.362	79.3931	183.712
10.4833	1060.55	893.106	684.317	118.159	119.972	110.449	113.171	270.194	551.189	388.352	1439.48	129.63	255.737	314.132	179.192	378.811	171.014	534.906	596.365	669.828	347.5	913.74	962.263	628.605	723.373	341.408	173.142	206.446	532.902	91.9156	65.4758	125.897	127.905	305.859	276.782	501.263	433.641	210.169	483.314	486.137	627.507	448.729	140.576	370.24	213.254	431.363	244.276	168.108	140.576
10.5	658.003	762.991	652.035	190.421	140.181	139.624	189.694	278.714	460.083	314.123	1438.14	75.0092	72.4868	570.564	176.155	284.167	214.052	437.542	634.828	627.453	485.2	683.461	1014.48	659.777	652.752	255.096	138.413	246.254	567.145	137.083	66.3826	139.312	139.199	334.795	286.638	423.536	405.48	223.055	413.59	620.509	829.103	337.126	119.391	308.182	304.262	359.436	325.785	478.3	119.391
10.5167	776.163	958.135	725.282	241.682	112.037	168.602	135.725	433.961	541.342	310.414	1403.93	66.6964	131.899	245.087	224.509	338.64	230.259	465.398	538.709	606.117	439.269	825.511	1074.31	466.946	297.048	159.455	170.662	206.762	546.913	95.4431	62.0881	335.808	156.258	249.61	246.118	471.03	414.247	206.597	433.33	614.4	844.968	236.433	221.881	333.173	346.846	264.435	355.302	428.923	221.881
10.5333	767.727	938.549	661.067	261.312	91.8983	177.677	105.428	204.943	523.206	388.845	1341.23	143.012	145.935	196.034	213.859	294.726	335.527	403.773	559.013	218.416	532.218	929.312	960.945	574.069	162.981	142.353	169.406	194.909	534.837	86.4427	89.0077	413.867	194.363	293.984	223.249	502.76	359.835	279.209	389.02	577.204	625.01	223.557	333.259	359.054	339.656	307.293	339.26	426.842	333.259
10.55	951.663	857.931	575.672	195.977	183.691	105.48	143.055	251.749	494.517	292.705	1644.01	114.944	195.214	207.13	209.679	339.532	509.635	510.746	192.577	383.84	551.508	822.796	1025.94	715.01	120.616	152.455	141.993	187.052	337.989	117.543	69.2247	471.046	353.4	348.463	222.241	669.573	425.503	322.243	363.809	543.148	222.798	287.972	204.407	440.831	318.716	283.539	432.289	290.411	204.407
10.5667	823.29	1099.28	631.405	256.222	221.553	129.426	147.34	355.695	532.872	258.978	1421.22	91.982	300.278	225.101	265.5	330.707	391.864	438.556	237.575	287.146	574.1	717.388	1114.81	738.211	167.985	165.282	173.39	209.723	407.149	129.721	63.2356	445.125	251.502	281.347	323.164	516.917	473.582	344.529	389.171	551.156	288.332	201.94	139.379	383.131	279.033	318.706	335.498	332.927	139.379
10.5833	961.967	938.684	655.827	151.433	210.612	127.138	167.233	277.543	351.045	309.312	1535.84	59.3925	296.286	233.437	351.489	316.41	446.87	481.599	197.29	470.984	703.384	616.562	1147.84	825.68	150.921	164.923	190.112	157.82	450.894	111.338	68.9723	475.248	269.328	286.779	332.574	596.427	437.696	263.957	426.862	566.012	595.02	401.531	198.166	448.946	254.187	402.246	303.45	358.285	198.166
10.6	948.051	884.721	606.122	78.1544	250.621	171.949	114.899	326.785	407.848	324.741	1618.76	111.44	263.694	237.322	302.328	335.07	433.424	395.526	240.094	317.285	783.438	795.766	1013.53	642.208	188.947	140.275	213.666	164.358	577.011	131.29	64.6121	530.439	280.894	331.922	500.922	319.45	448.159	279.291	418.047	539.278	685.753	167.007	224.78	376.478	218.285	347.045	487.017	412.637	224.78
10.6167	824.57	907.798	621.803	69.9409	269.433	172.543	124.178	323.934	280.214	288.009	1249.74	91.305	216.454	263.291	408.077	246.94	385.721	380.101	192.654	216.233	368.367	971.495	1062.42	209.372	212.87	139.119	252	174.158	573.653	139.218	66.7975	555.892	198.551	336.542	475.527	644.611	430.964	253.775	417.81	538.03	487.963	222.11	190.388	285.462	238.293	227.695	551.77	358.495	190.388
10.6333	829.81	731.417	605.159	66.1483	114.268	139.116	98.5744	347.431	410.427	250.548	654.275	73.2055	355.407	288.745	383.072	357.937	308.73	432.298	203.548	185.94	620.715	813.928	1035.53	240.412	562.728	166.688	304.342	201.785	549.18	155.028	69.8908	520.124	349.538	305.205	355.469	768.727	413.172	251.912	442.723	575.597	789.592	415.038	211.195	343.115	303.363	282.579	482.511	320.459	211.195
10.65	840.798	882.396	639.825	72.0437	259.224	192.174	81.8525	374.684	466.66	217.497	1035.94	159.839	361.287	312.217	458.854	497.581	394.198	310.551	224.752	300.171	407.324	638.289	1041.56	210.493	935.436	173.374	417.043	229.338	518.725	145.7	71.4638	452.663	236.178	375.146	446.417	562.052	363.564	252.34	460.201	529.98	913.841	598.083	237.083	359.138	255.126	308.129	425.267	388.201	237.083
10.6667	855.186	668.414	687.691	79.3552	386.338	118.424	91.5057	253.181	428.362	277.786	1683.64	53.1564	277.217	363.038	293.83	472.818	377.327	469.891	194.308	236.04	466.902	633.435	1092.64	288.382	786.928	181.973	486.237	246.975	556.911	211.428	72.5835	471.629	239.263	287.079	362.01	538.856	379.965	206.928	566.636	428.79	823.548	481.728	216.374	342.763	255.445	331.425	493.325	245.696	216.374
10.6833	930.92	727.547	659.372	74.4228	398.27	134.357	99.8655	271.635	509.859	335.38	1412.96	106.283	268.782	420.9	209.465	517.145	445.524	425.852	247.159	265.925	560.194	631.894	1004.95	376.03	714.842	190.744	742.288	224.901	482.563	215.187	91.0799	519.746	323.232	322.405	219.717	631.828	447.135	206.946	583.708	533.393	779.03	514.34	113.352	338.955	229.705	301.515	531.445	164.661	113.352
10.7	784.773	515.31	759.332	84.5363	397.826	122.661	161.744	354.072	475.826	298.693	1698.63	108.108	269.099	406.429	209.151	479.998	503.41	216.02	247.967	292.988	379.702	598.83	1040.07	337.794	664.791	218.545	734.566	191.159	489.172	106.946	83.1745	529.386	158.721	311.923	141.928	429.377	392.114	274.417	530.706	453.926	714.196	418.626	106.1	373.033	348.657	387.318	503.755	325.704	106.1
10.7167	768.649	502.516	699.612	84.0881	457.325	158.861	109.33	404.611	499.786	285.82	773.86	83.7407	192.341	327.612	258.343	543.061	511.819	330.575	388.451	299.439	412.661	661.081	796.452	516.403	608.437	168.742	848.064	215.954	589.491	184.398	63.2538	517.124	102.394	258.156	133.752	605.844	484.607	285.515	640.322	490.949	680.413	525.288	171.222	357.778	297.702	406.827	519.649	446.279	171.222
10.7333	1041.2	732.879	557.365	98.3151	372.356	168.938	128.051	358.261	394.693	300.376	1304.53	108.446	209.356	369.593	399.101	536.797	484.387	316.019	406.217	411.015	305.149	651.724	1030.64	757.547	607.568	174.015	856.003	204.281	671.209	167.714	76.5608	412.64	210.644	237.745	140.023	487.709	402.1	220.389	453.953	473.889	610.501	515.78	205.42	414.672	241.243	372.592	479.535	412.678	205.42
10.75	920.469	851.668	652.11	77.0606	435.192	198.47	99.8558	319.913	172.386	288.653	1078.07	86.2414	261.995	514.217	386.101	488.9	392.989	359.901	404.961	192.679	244.028	670.667	996.982	594.435	260.953	202.664	854.397	220.894	642.218	98.6018	63.9739	73.9955	117.011	209.478	150.939	568.734	387.976	241.097	600.861	535.137	640.991	517.476	232.205	251.777	239.862	301.061	417.458	455.817	232.205
10.7667	811.808	663.011	504.889	74.6002	398.267	148.207	159.25	409.958	266.223	362.882	1315.1	118.991	271.058	527.823	363.125	405.682	467.931	393.7	469.823	216.419	187.376	749.496	1031.99	482.173	83.9011	204.588	764.517	250.558	550.421	125.161	93.4822	76.9272	287.688	249.375	165.759	588.648	381.07	213.278	460.213	200.389	644.64	371.431	234.738	379.335	255.515	326.716	176.357	361.359	234.738
10.7833	604.384	754.692	618.457	88.3441	388.366	193.473	190.63	324.823	285.926	274.835	1401.52	88.9242	347.765	523.858	277.754	499.561	411.255	379.912	456.362	267.749	202.832	620.016	898.801	659.015	92.8786	221.21	716.144	215.058	465.643	145.731	68.1205	185.011	82.2285	291.107	73.2129	252.646	469.781	231.894	541.707	212.717	546.254	536.039	165.809	384.675	274.343	238.697	175.28	452.321	165.809
10.8	965.642	796.653	744.349	134.359	338.026	208.673	131.054	355.094	308.141	321.925	928.096	135.959	341.292	458.418	364.538	560.125	355.276	442.896	387.744	109.495	242.358	688.307	1084.01	711.648	82.0086	324.396	825.652	197.002	472.758	220.519	68.2741	77.1684	122.479	140.975	71.5684	292.164	451.293	285.698	400.851	311.307	520.477	509.572	166.332	330.964	320.538	158.15	207.078	437.893	166.332
10.8167	710.727	692.716	641.103	204.911	457.931	199.287	122.537	368.258	400.27	362.473	1392.73	54.7331	199.596	194.103	534.752	454.215	397.135	479.48	462.728	210.103	282.357	661.458	1095.24	643.597	98.4218	257.175	787.44	219.084	525	158.672	66.5407	107.05	170.428	283.517	171.187	367.912	434.576	264.108	446.714	409.884	201.086	399.971	156.237	229.343	345.273	255.185	232.636	442.485	156.237
10.8333	760.683	468.327	633.673	304.386	573.95	192.986	154.452	322.165	431.928	422.461	1222.05	83.0913	230.135	243.514	577.219	486.528	505.038	417.022	435.477	223.571	338.676	638.351	787.484	569.779	95.716	240.598	842.547	203.011	476.281	196.931	60.6438	75.9821	225.896	233.998	322.133	370.851	454.865	255.161	457.176	510.782	326.91	303.093	211.471	256.268	318.159	242.166	272.142	424.557	211.471
10.85	720.375	624.477	443.199	275.306	563.768	182.326	134.412	296.088	445.286	390.023	1550.56	108.613	146.726	218.35	441.539	446.027	440.768	415.36	523.919	255.616	395.924	868.014	1128.66	737.549	122.045	264.541	926.148	173.055	406.015	229.768	62.5424	90.8974	147.634	137.137	273.808	563.052	446.866	305.408	388.235	563.202	773.737	479.135	146.635	188.496	229.941	211.694	328.301	384.256	146.635
10.8667	618.718	469.706	546.011	232.059	588.223	137.662	94.2965	314.29	417.979	385.063	841.413	86.6359	136.736	226.572	349.19	345.892	449.463	426.813	521.526	226.475	525.566	890.714	1167.92	644.665	122.537	275.007	667.03	165.381	572.613	90.2647	64.0472	86.4303	228.239	134.004	294.295	542.454	429.702	253.581	458.063	494.34	633.924	497.451	168.105	245.459	255.285	243.033	308.188	358.229	168.105
10.8833	454.583	677.03	507.132	273.663	609.039	203.731	113.146	233.066	429.895	342.452	240.419	58.4251	147.068	284.177	119.383	462.42	312.256	525.408	520.512	161.313	438.172	918.272	1081.71	755.565	157.395	265.249	772.487	160.216	486.765	139.721	66.3905	99.2639	54.3888	142.201	212.299	478.461	422.376	247.399	432.278	561.161	704.52	424.112	223.006	234.386	116.224	306.063	330.987	384.216	223.006
10.9	716.48	855.699	507.229	223.154	531.497	138.473	99.9868	310.059	394.428	200.853	204.908	78.3499	114.973	244.053	211.537	463.036	235.158	440.484	426.812	173.67	224.902	794.75	874.668	527.643	167.232	282.68	906.976	178.509	471.91	68.115	69.9054	164.09	157.03	138.322	138.955	530.621	391.422	266.843	431.498	556.033	591.761	482.009	192.646	156.017	268.655	290.616	362.983	310.995	192.646
10.9167	894.413	838.679	536.157	270.83	528.124	227.057	138.946	325.518	214.779	221.782	271.386	83.696	156.954	257.863	204.853	590.551	341.459	468.823	493.953	229.59	224.849	1004.62	1135.2	922.522	252.032	226.673	963.778	101.948	654.478	92.1437	66.0588	214.7	251.161	125.319	150.99	587.528	424.431	304.363	569.463	552.2	692.825	401.983	308.235	223.118	218.9	261.378	268.5	333.221	308.235
10.9333	719.085	813.442	409.276	249.878	513.885	172.563	92.0994	318.092	230.149	281.099	982.124	56.9807	241.263	244.649	226.023	428.7	339.755	426.789	467.592	203.096	291.634	1079.06	1015.58	797.898	454.332	245.976	738.422	163.649	589.522	127.895	64.3125	146.667	60.5244	188.065	135.766	453.636	455.21	418.284	351.778	517.706	779.853	515.113	341.765	187.106	151.73	260.498	363.308	359.605	341.765
10.95	612.782	557.191	407.297	270.604	485.357	161.128	143.926	301.14	211.971	316.299	1065.97	80.7156	147.793	380.822	190.074	463.476	333.094	485.551	439.187	177.632	304.564	793.985	1038.3	868.366	709.564	260.573	201.893	136.017	480.583	136.841	62.2498	127.725	60.8105	187.372	143.256	584.323	448.804	391.416	374.925	459.545	806.658	461.003	200.014	258.521	115.682	355.597	334.631	324.131	200.014
10.9667	399.308	730.836	246.529	238.68	486.541	190.87	107.24	269.019	207.79	270.45	1002.8	86.2536	149.784	333.625	172.566	453.751	374.158	404.581	302.143	176.244	371.851	648.889	1088.91	843.724	794.658	192.934	148.072	158.529	553.636	176.328	62.2026	102.269	67.5319	208.56	122.614	614.661	414.576	300.42	391.664	491.676	789.228	401.119	238.916	285.055	219.64	380.874	186.746	434.111	238.916
10.9833	303.85	829.432	230.077	202.591	602.336	233.369	100.966	277.8	155.388	267.552	1122.29	126.733	143.622	433.53	211.155	348.301	227.731	420.092	350.376	211.153	322.74	921.046	1021.61	916.442	323.509	222.572	299.374	188.182	594.208	122.414	61.1269	181.97	91.0127	171.427	136.857	668.628	439.389	325.618	387.343	473.982	629.803	492.01	329.058	280.066	189.468	292.864	183.87	369.899	329.058
11	258.634	596.66	297.401	153.53	584.347	183.36	109.394	304.986	109.231	293.902	1324.57	99.9332	157.688	465.89	398.817	309.861	304.854	380.894	502.158	340.409	549.078	835.742	581.705	911.883	312.58	243.828	612.092	144.277	600.49	117.097	61.4172	133.745	79.8689	194.606	238.03	523.661	445.022	321.424	416.374	354.22	616.331	487.047	180.968	301.832	250.479	230.091	318.098	306.436	180.968
11.0167	241.567	808.981	288.185	138.259	463.907	185.795	160.542	275.315	105.042	236.925	1298.44	89.8802	219.035	439.363	463.476	479.415	353.351	466.884	476.014	224.432	751.139	927.242	922.91	916.629	343.889	203.888	753.533	155.482	558.838	123.332	63.4051	155.886	131.444	161	247.129	469.82	455.638	223.902	406.448	339.501	651.359	470.117	199.265	321.262	281.873	316.776	303.335	291.671	199.265
11.0333	271.817	704.366	301.738	112.104	272.778	176.18	115.852	189.6	108.744	312.365	1084.42	99.1541	178.192	453.516	491.098	430.013	303.999	425.773	262.07	336.288	649.261	972.497	777.688	847.847	327.859	222.984	733.672	162.939	670.038	270.615	62.1731	252.359	57.225	150.711	281.382	670.122	452.303	285.528	532.9	500.142	565.203	383.443	252.362	375.801	276.803	410.874	309.436	301.187	252.362
11.05	342.631	787.496	278.503	132.991	53.6003	179.618	88.2487	293.511	126.438	291.913	1361.97	100.625	121.78	419.387	140.04	345.437	302.863	404.815	245.177	303.625	773.582	1043.77	968.693	883.511	339.418	161.768	809.698	168.859	569.673	330.905	64.4244	109.991	115.768	140.869	180.589	817.259	452.166	283.538	582.043	507.008	331.217	376.167	165.941	315.359	272.091	318.798	318.875	344.305	165.941
11.0667	358.698	786.46	310.018	110.331	268.087	178.539	83.3713	307.777	124.073	325.2	1537.89	75.517	154.825	305.326	249.004	402.016	295.67	482.11	260.884	229.216	979.284	961.502	834.014	640.791	367.524	225.448	806.918	206.298	722.169	121.402	80.6096	89.0182	181.961	173.42	368.38	367.784	574.333	275.407	502.766	522.741	616.828	345.426	388.517	402.562	280.577	332.655	338.132	209.655	388.517
11.0833	385.612	799.72	287.709	120.838	171.102	161.964	112.316	273.186	132.078	281.394	402.61	89.7232	216.467	513.861	536.447	316.452	235.616	424.948	295.379	291.029	565.816	977.865	981.355	547.756	374.821	180.063	933	186.823	422.008	159.899	86.5655	102.523	110.854	155.918	185.974	302.613	460.091	301.888	533.661	520.015	645.933	449.918	159.152	412.901	245.128	308.077	306.393	262.279	159.152
11.1	471.274	716.595	272.499	144.329	205.611	255.752	118.843	305.583	101.332	270.082	1432.55	68.2822	199.796	749.858	147.574	345.747	223.622	462.733	248.723	310.686	437.003	966.041	1144.91	860.421	401.632	215.306	790.157	195.738	462.207	209.305	79.4578	179.108	91.4047	195.01	451.81	261.704	468.901	327.613	581.362	483.609	683.277	392.153	280.026	288.614	174.054	427.474	318.344	333.968	280.026
11.1167	447.03	605.489	253.263	144.32	238.074	202.688	98.3341	329.577	99.9607	311.593	796.297	60.8895	188.736	724.691	135.531	372.167	310.475	420.042	324.091	330.748	798.273	881.01	713.429	796.486	392.359	211.182	601.599	173.093	567.015	224.192	70.9167	219.607	93.0684	219.865	383.956	336.431	492.225	320.29	501.029	562.943	438.741	422.386	168.166	301.968	263.176	396.127	526.06	350.14	168.166
11.1333	525.909	625.842	280.282	129.295	316.44	192.661	98.7361	337.615	127.454	233.283	1111.93	113.262	215.204	794.988	403.23	323.729	257.797	501.562	408.312	426.046	834.393	814.038	765.872	736.035	456.683	196.096	208.909	196.278	585.238	131.592	99.6722	136.086	121.44	223.977	204.61	366.752	422.34	311.383	381.649	363.357	632.158	149.776	255.166	190.718	260.266	411.629	390.961	237.315	255.166
11.15	491.927	625.298	275.69	151.109	259.22	184.03	107.253	269.851	121.205	231.393	1138.21	100.172	177.522	776.928	418.932	334.255	379.368	483.096	463.243	482.474	447.005	943.131	966.862	543.087	333.446	256.447	319.702	204.187	663.871	108.152	65.8447	111.988	72.0264	183.684	160.89	439.317	434.415	302.442	378.985	214.677	497.133	318.749	234.12	234.675	203.204	309.619	441.028	293.501	234.12
11.1667	477.563	616.465	291.3	159.266	336.846	149.337	120.152	267.556	205.492	291.272	1455.17	146.157	78.1952	270.309	96.8703	321.848	364.577	431.632	471.827	364.049	547.073	873.935	895.012	753.228	313.988	218.946	549.581	212.22	694.697	71.2129	63.0393	195.73	56.4659	211.111	151.752	475.599	365.282	336.249	371.518	250.954	637.343	205.082	260.795	213.06	248.369	222.751	486.042	306.782	260.795
11.1833	388.853	480.308	363.55	118.351	110.406	137.703	138.598	286.708	137.112	262.983	1823.35	90.9379	138.673	236.874	274.232	322.886	342.951	515.749	606.33	558.636	584.61	938.34	842.409	407.326	466.835	202.583	707.066	178.186	634.071	109.734	71.1404	160.236	60.559	214.723	112.404	444.144	382.069	318.884	340.156	242.453	787.948	370.072	120.691	220.146	273.863	302.95	468.116	335.209	120.691
11.2	315.445	735.685	286.661	115.295	94.2354	186.485	127.407	187.295	137.062	276.976	843.83	94.7076	161.528	215.343	409.089	366.378	362.669	560.879	618.525	302.562	773.737	902.864	1070.59	722.884	346.445	164.881	937.066	202.514	555.887	136.781	59.9232	191.763	96.5518	306.925	136.445	391.133	428.429	282.118	353.949	210.381	800.821	407.261	259.623	233.273	204.37	211.395	425.858	239.489	259.623
11.2167	412.718	752.728	244.581	150.981	325.333	172.397	126.385	245.104	133.442	276.293	626.201	138.231	179.608	237.66	137.631	385.345	266.456	479.653	622.027	244.126	803.185	911.842	1124.54	636.662	414.826	166.174	886.139	181.296	384.559	122.361	50.2692	112.051	112.388	137.238	154.547	434.399	411.555	301.404	381.162	282.164	839.993	383.113	188.69	265.496	257.864	238.655	504.642	217.291	188.69
11.2333	481.738	617.272	304.491	129.778	485.23	144.759	86.2454	333.027	146.047	223.981	1759.71	56.9766	174.399	322.133	351.443	139.031	337.036	504.165	553.981	260.795	720.48	754.644	590.57	607.256	641.476	201.892	678.887	229.371	623.633	109.181	58.4044	71.2017	136.075	168.09	152.912	529.237	416.941	356.115	381.884	402.839	846.69	351.219	132.003	272.837	314.05	192.99	399.957	113.587	132.003
11.25	354.694	701.312	286.409	144.393	388.631	167.417	97.8346	286.151	157.595	231.064	1552.26	103.61	216.687	159.03	204.409	204.538	309.307	501.554	705.631	271.029	480.817	759.809	976.039	545.87	510.299	151.986	595.471	179.491	448.37	169.582	96.8429	171.663	192.537	185.408	144.13	557.265	419.974	418.7	336.257	499.673	832.918	421.161	133.989	276.016	349.841	219.977	153.038	189.608	133.989
11.2667	343.407	791.828	292.583	267.353	569.42	138.778	101.927	334.939	132.344	258.926	711.124	105.618	276.635	337.872	569.043	107.429	341.568	473.754	671.452	378.361	307.318	1048.32	966.188	644.967	484.571	188.384	562.008	183.92	561.006	236.722	66.0173	94.4603	126.864	107.844	146.081	615.599	382.855	362.076	330.713	266.009	752.416	430.34	118.395	224.788	334.815	204.479	166.33	235.289	118.395
11.2833	383.17	835.957	299.318	185.734	614.584	170.952	155.499	291.046	130.03	251.689	867.295	84.6201	344.604	558.903	95.1594	266.27	338.138	509.046	663.013	346.444	366.539	912.659	1091.02	505.374	449.319	151.8	799.488	160.024	562.257	190.984	68.9441	116.586	68.0155	115.179	202.391	595.753	412.787	267.935	339.974	492.013	402.595	402.172	168.853	312.25	304.207	259.19	187.299	217.786	168.853
11.3	372.726	968.075	327.841	249.499	92.7577	182.281	162.243	278.265	192.928	215.985	862.201	57.0153	376.813	695.071	450.032	321.813	379.216	450.051	682.432	421.865	380.251	1050.97	1022.81	662.375	676.143	164.362	764.141	168.471	388.868	228.363	64.663	91.2404	56.2006	195.211	162.267	686.412	421.608	191.717	337.398	526.545	451.685	376.644	206.602	294.433	302.74	193.295	162.359	325.027	206.602
11.3167	465.227	668.696	284.927	215.427	66.9886	185.537	134.274	353.425	229.204	308.779	857.193	85.3467	392.795	311.399	243.527	342.077	361.486	353.211	759.26	497.238	393.14	910.889	593.868	605.818	429.189	160.594	1039.54	194.629	293.952	201.153	68.4752	33.5149	56.3311	187.97	239.88	339.642	437.433	212.805	369.76	499.079	629.622	347.215	281.705	325.221	261.572	171.346	181.529	289.371	281.705
11.3333	288.154	731.245	320.387	147.271	100.918	206.422	117.112	307.631	270.528	344.84	650.487	83.1598	284.34	233.525	254.456	228.436	340.606	428.769	716.158	259.041	548.642	958.649	718.341	542.863	488.937	191.031	958.925	182.205	428.103	169.791	67.8968	180.42	59.7202	156.975	145.446	313.219	385.35	293.931	353.169	589.688	578.7	420.257	222.045	373.942	276.537	197.885	200.189	303.322	222.045
11.35	265.208	764.069	446.23	144.551	101.276	179.011	120.606	380.972	149.077	73.543	1118.4	98.9525	439.098	532.181	139.727	208.972	185.834	373.777	770.367	232.9	477.602	1046.5	849.122	463.979	104.801	216.623	1074.57	258.424	395.415	166.608	69.4866	137.386	59.9749	160.467	256.838	338.48	491.898	277.787	329.505	565.653	588.549	524.188	231.857	366.745	337.826	236.475	244.572	245.196	231.857
11.3667	265.781	911.85	332.418	115.423	333.591	218.354	98.6415	321.33	227.235	95.0037	390.887	60.6747	407.629	605.926	374.328	228.111	160.151	461.275	833.828	306.263	378.864	739.047	968.532	483.817	181.983	176.209	957.844	208.166	533.583	112.107	82.458	212.043	58.349	126.956	219.705	367.162	353.615	309.657	369.796	510.193	637.672	428.451	237.189	255.109	439.37	221.795	209.495	303.428	237.189
11.3833	266.986	863.052	307.616	145.669	66.0254	216.735	132.222	323.322	180.235	179.909	1152.99	138.117	170.711	538.29	109.16	76.0218	164.241	490.021	753.109	306.023	510.599	879.911	782.26	512.039	154.82	126.233	570.732	156.936	478.755	155.551	67.8691	160.111	150.809	171.879	205.855	284.857	407.484	345.53	342.539	546.137	680.433	452.381	159.871	247.249	434.998	177.959	300.963	344.792	159.871
11.4	287.679	760.431	297.729	109.561	56.2775	249.014	95.6845	377.486	146.059	192.978	1189.39	103.83	179.723	425.003	189.561	60.764	164.601	478.314	601.78	254.974	540.71	789.108	916.699	549.79	109.05	220.134	937.221	171.667	354.582	130.786	66.5336	89.5855	127.997	142.763	157.125	263.73	336.594	301.474	390.793	482.408	738.743	422.992	220.682	288.327	460.307	132.964	313.258	352.82	220.682
11.4167	298.059	832.199	371.521	80.3955	57.723	264.976	94.7217	290.27	155.695	143.28	1222.71	61.4256	194.935	218.237	357.801	64.9288	195.272	464.36	733.177	271.24	859.05	983.71	679.268	326.582	106.596	187.542	70.2593	181.148	373.784	166.269	64.5699	149.832	111.06	189.131	157.669	290.534	432.106	350.429	410.057	537.66	670.745	452.493	113.577	292.328	429.135	186.19	298.538	341.841	113.577
11.4333	249.563	861.965	418.268	113.054	61.8244	198.301	94.4112	218.701	258.477	158.909	690.22	55.9624	150.944	630.142	149.922	53.6817	219.353	412.606	782.165	256.575	509.522	925.987	733.283	251.81	124.714	155.67	92.1115	173.098	302.989	193.396	62.9235	78.8647	103.896	155.458	95.3302	330.49	389.082	180.034	376.515	486.16	556.681	447.431	161.177	216.776	365.458	255.978	424.638	264.351	161.177
11.45	252.356	740.186	452.895	113.477	82.4683	170.887	96.265	263.359	329.696	156.103	990.996	95.6638	224.58	535.841	445.804	51.9514	188.481	432.663	645.71	323.508	555.255	839.631	915.971	540.159	151.737	206.286	143.011	175.368	294.438	108.087	67.7854	223.694	138.74	141.776	180.688	377.241	393.129	181.187	322.743	537.7	310.308	371.241	176.145	211.19	253.85	186.114	441.899	248.569	176.145
11.4667	249.47	819.545	473.651	104.691	59.0517	198.69	87.6798	283.415	174.181	228.346	1318.73	109.473	240.215	684.634	294.969	61.0835	235.684	426.061	745.33	245.011	767.783	876.565	632.443	481.719	84.0947	143.501	83.9671	137.805	335.253	107.591	66.2823	83.1438	134.602	155.182	164.161	514.835	419.29	179.169	390.832	315.582	699.292	457.831	256.5	161.922	343.93	253.482	294.653	334.698	256.5
11.4833	249.636	454.47	410.351	80.4113	63.3388	210.09	100.044	310.667	149.35	204.305	1335.32	94.6012	231.104	395.139	86.0365	158.644	247.343	342.799	677.083	217	889.058	708.907	899.656	396.607	131.995	142.371	208.037	157.742	304.58	135.757	75.6467	88.0208	105.096	158.328	67.6322	585.288	378.367	246.773	383.72	223.118	741.712	435.356	235.962	195.382	365.057	184.902	456.777	323.652	235.962
11.5	227.747	250.655	455.249	114.933	68.1401	139.094	108.194	180.075	251.108	174.291	1500.75	109.426	196.246	623.659	128.554	111.913	219.405	361.341	636.973	307.24	515.801	830.76	434.618	158.109	143.824	156.194	98.8858	191.084	238.038	162.482	77.486	82.4206	101.067	147.797	162.254	558.627	409.184	207.079	401.245	226.285	859.48	429.649	266.829	168.896	353.948	226.126	383.627	336.507	266.829
11.5167	268.628	341.374	462.831	106.638	68.7996	139.069	116.47	256.147	243.861	177.372	1399.4	69.3488	226.397	549.918	173.778	153.371	243.834	378.599	652.289	298.905	762.247	767.75	573.975	227.899	194.52	178.059	109.765	203.747	243.972	154.604	76.5744	81.8896	99.4785	193.172	175.956	592.438	400.388	181.596	397.385	340.481	581.758	430.937	143.162	211.701	170.952	350.461	398.337	291.194	143.162
11.5333	223.742	399.113	452.678	87.9569	93.3901	114.028	85.8244	380.754	210.304	167.523	1144.28	106.126	206.532	501.494	137.308	169.379	220.466	386.017	699.998	344.272	791.743	692.653	385.294	217.043	232.823	147.271	153.755	213.214	218.68	158.819	78.6614	131.398	112.737	163.864	157.541	700.081	390.214	214.944	349.323	525.879	812.027	436.839	255.725	213.299	218.886	322.621	460.388	397.823	255.725
11.55	241.236	381.231	471.342	90.1272	69.3062	128.568	93.224	227.64	189.726	216.158	1483.98	97.4264	234.357	716.59	152.144	211.051	230.91	372.102	724.631	322.171	670.869	840.083	860.503	206.005	173.072	164.495	177.202	146.732	211.464	220.855	68.2494	291.943	57.4877	123.162	99.8859	691.297	369.498	219.512	405.507	478.612	671.52	436.537	247.097	121.708	124.329	293.367	500.576	332.688	247.097
11.5667	201.253	450.213	465.396	96.7299	106.435	139.694	101.259	297.624	200.435	264.486	1279.45	126.714	188.777	616.468	199.717	102.049	272.776	375.619	681.117	259.277	736.899	844.797	968.976	212.736	152.544	204.451	195.908	202.561	241.467	123.008	145.904	130.542	109.311	111.543	143.875	629.902	366.335	219.938	333.69	505.424	839.074	414.041	141.57	237.419	165.535	157.001	327.001	308.425	141.57
11.5833	239.621	461.539	385.273	106.401	72.7137	221.944	92.6047	292.845	184.833	297.545	1277.58	102.848	252.167	732.132	168.418	98.5191	246.335	380.579	667.906	190.97	660.544	950.08	701.974	246.171	226.825	238.28	184.251	188.247	237.575	225.557	139.39	85.7711	53.0008	139.59	93.9059	436.132	345.071	190.767	281.972	542.146	850.947	474.413	118.649	226.559	269.708	177.733	478.447	391.902	118.649
11.6	286.885	638.047	381.354	124.439	64.2823	234.815	125.728	220.377	155.96	199.465	1374.25	163.237	166.131	545.901	186.611	211.028	271.775	375.933	616.59	295.958	627.805	1041.06	1046.71	216.207	417.984	174.184	211.545	167.678	301.559	117.163	144.924	106.515	111.787	117.367	181.782	346.224	344.423	196.468	312.47	533.375	790.254	312.567	189.016	187.637	238.66	216.719	436.876	407.4	189.016
11.6167	345.81	684.953	455.936	169.495	56.7999	191.599	103.306	309.526	236.61	144.977	932.303	115.12	232.711	815.254	181.476	232.645	279.113	330.648	481.924	247.089	727.556	916.714	955.597	220.859	408.006	183.563	205.832	245.186	297.935	134.433	73.0961	179.459	61.0841	130.453	197.409	370.312	468.048	243.332	339.342	637.682	583.672	355.816	199.652	185.196	286.288	365.878	438.505	296.47	199.652
11.6333	492.62	710.97	490.79	169.02	68.368	150.813	97.1311	231.98	248.213	191.041	615.105	93.5354	190.682	909.645	190.549	225.263	289.53	371.164	684.234	219.587	490.339	1055.7	948.498	185.632	287.769	163.23	338.005	158.129	303.777	113.334	65.6317	155.158	60.4312	143.541	156.517	419.954	405.482	314.808	316.376	359.751	572.635	463.99	206.092	222.867	384.982	292.476	353.377	410.204	206.092
11.65	549.887	753.332	371.263	164.315	81.7194	112.275	114.643	196.745	241.638	253.62	1644.38	94.6396	207.064	913.766	224.368	258.668	262.655	443.945	604.002	131.756	614.352	1000.88	552.233	190.623	273.26	175.931	485.438	166.753	290.695	145.268	63.8484	116.956	101.921	122.592	206.554	370.621	402.041	342.623	359.688	360.749	580.715	432.83	148.449	177.167	331.784	286.454	408.414	261.37	148.449
11.6667	525.067	536.226	334.651	216.168	93.2906	164.198	121.025	154.898	153.931	286	1080.34	118.135	207.764	182.684	246.855	221.038	263.504	456.066	620.543	228.728	243.265	911.681	794.207	194.8	274.151	190.001	661.268	191.91	283.607	132.089	64.371	175.795	81.1478	112.314	213.373	278.159	352.662	260.981	306.939	516.562	593.599	454.368	204.245	219.049	274.587	265.46	417.27	262.847	204.245
11.6833	719.01	720.557	308.266	231.343	157.151	106.865	106.021	192.292	98.8723	247.921	1686.6	103.947	252.698	178.469	133.017	254.406	334.739	529.155	569.826	161.52	252.15	917.573	807.733	209.464	260.455	130.422	832.405	153.904	319.48	131.278	67.9465	93.4478	73.4414	125.033	101.526	324.245	383.993	267.757	328.46	536.163	679.361	455.149	211.29	233.488	299.134	319.508	394.09	309.48	211.29
11.7	521.31	786.826	297.528	214.316	149.156	115.443	90.5741	230.983	176.712	238.656	1139.6	121.724	320.093	208.114	153.53	300.212	334.59	519.362	625.891	287.584	266.659	848.413	933.515	219.75	166.528	224.088	759.379	140.52	316.458	156.328	67.4024	209.349	118.474	127.387	209.428	307.749	386.619	241.291	306.352	522.161	601.028	412.17	266.362	228.202	252.835	321.207	435.953	247.574	266.362
11.7167	492.185	593.74	361.741	264.2	165.815	163.37	94.5792	297.146	151.076	280.758	1493.65	76.0976	190.08	244.024	215.914	366.824	305.147	528.262	521.123	317.763	248.397	799.204	1030.07	252.243	168.25	217.262	903.012	195.175	317.67	117.045	67.1094	88.9363	54.5286	129.955	233.709	230.393	411.106	290.794	362.74	582.721	561.893	456.945	303.371	222.161	183.445	329.469	495.652	349.094	303.371
11.7333	338.012	738.542	333.971	232.29	117.603	157.118	113.239	307.818	122.533	297.089	1108.73	85.7338	212.735	236.636	326.801	339.852	284.772	576.948	643.244	260.859	259.716	742.194	594.354	198.79	179.376	161.404	791.506	178.648	306.757	130.387	63.3358	115.571	95.6391	119.173	114.705	326.068	373.921	257.644	368.612	556.247	685.235	518.155	403.06	259.182	227.852	341.553	424.016	261.195	403.06
11.75	394.373	717.475	346.117	220.014	96.3442	130.881	90.5043	251.337	126.359	250.831	1505.89	144.159	219.526	213.29	335.483	329.281	317.273	568.339	641.773	305.284	281.312	837.675	264.454	206.426	187.926	210.974	648.713	173.48	278.601	185.013	78.6576	107.668	147.974	130.44	227.563	303.002	388.767	303.658	398.653	658.905	645.996	351.865	366.236	289.623	302.842	311.675	408.648	348.16	366.236
11.7667	442.5	764.474	319.812	236.926	157.642	134.177	127.514	216.864	100.234	157.474	1127.3	130.614	203.216	215.685	333.854	375.798	293.897	482.929	566.199	267.873	271.202	867.924	278.884	211.795	174.112	161.516	278.078	137.448	291.914	169.468	58.203	84.6598	129.41	133.358	82.3184	357.748	377.67	291.063	345.321	695.767	775.183	467.898	356.704	273.98	316.336	279.558	340.853	262.562	356.704
11.7833	701.704	627.163	253.306	241.778	294.635	138.439	93.0098	240.08	87.5322	218.908	959.375	65.3255	236.016	165.729	413.635	396.087	326.347	524.617	656.524	274.787	316.331	807.939	369.745	238.003	200.409	130.644	567.677	184.546	264.554	113.394	67.7987	176.91	117.25	112.942	113.314	383.728	411.621	285.591	418.981	747.32	411.113	389.41	357.671	205.346	341.973	323.66	212.746	291.236	357.671
11.8	883.78	686.133	299.613	165.53	295.106	171.964	89.4834	324.199	130.2	183.409	1128.5	99.4913	222.623	218.545	109.028	448.353	333.99	482.321	555.914	291.474	468.024	886.079	245.036	223.362	238.369	159.763	292.592	250.087	314.772	136.885	69.7038	155.805	120.367	95.5381	164.453	291.433	357.068	269.498	381.949	851.061	565.986	419.286	426.871	248.263	251.043	330.658	158.64	325.217	426.871
11.8167	545.079	782.036	307.956	199.431	378.136	125.977	99.0463	299.444	103.494	201.668	1092.34	82.6606	242.595	259.004	149.286	369.258	254.262	486.828	652.954	263.112	563.582	1044.36	259.351	189.628	349.283	153.498	134.945	250.437	302.189	126.482	70.6878	85.5779	216.353	105.533	210.484	368.719	365.722	310.935	427.045	742.732	485.841	425.39	375.424	283.884	297.58	315.716	172.808	348.919	375.424
11.8333	724.39	674.6	253.578	192.234	384.588	145.451	108.105	238.212	116.122	237.631	1299.78	82.2192	194.301	247.157	148.793	413.183	264.545	424.952	701.566	307.98	512.875	998.749	332.795	206.665	494.037	198.223	77.9129	173.733	315.356	126.389	63.7169	81.2632	230.877	138.5	107.845	383.704	336.233	252.146	384.155	687.179	461.86	452.618	358.935	274.251	163.208	234.65	294.872	340.752	358.935
11.85	843.049	703.284	383.261	188.718	519.27	137.558	93.2896	286.622	131.937	225.775	919.269	147.963	218.218	242.349	147.488	413.676	369.014	458.812	602.857	356.487	628.785	1032.65	341.664	248.27	408.213	213.545	120.71	159.736	288.089	210.031	69.6792	100.037	442.213	123.768	233.985	272.689	386.003	282.29	422.581	763.823	647.291	438.198	388.409	267.476	101.17	284.382	285.582	324.626	388.409
11.8667	595.686	576.851	342.219	145.294	514.069	115.651	109.641	234.342	189.913	205.006	1027	125.349	248.756	293.694	142.542	329.501	332.152	408.163	554.334	325.23	387.388	998.52	393.656	286.369	334.769	213.089	98.0873	141.319	262.106	157.662	62.8135	125.483	358.106	148.924	134.543	282.694	606.176	244.471	421.743	727.439	309.235	277.011	408.36	275.306	177.107	239.924	194.605	256.563	408.36
11.8833	609.87	634.981	370.395	218.932	460.735	109.77	142.249	138.622	153.239	212.417	1141.49	120.138	214.115	401.081	165.921	369.594	313.153	347.426	571.024	325.881	338.87	992.2	569.886	326.063	222.504	209.234	137.624	174.043	243.359	126.79	63.3825	298.715	555.062	141.35	131.391	305.559	381.217	227.88	460.284	757.952	390.227	263.492	401.837	299.347	268.247	282.767	299.834	341.25	401.837
11.9	495.613	692.151	315.595	181.035	628.345	88.0188	127.684	166.951	182	210.495	1585.76	148.851	207.369	518.484	160.599	324.418	358.305	356.667	542.285	255.98	325.081	893.628	507.788	347.998	226.988	183.252	156.648	198.114	308.446	205.431	69.1686	316.039	501.415	215.503	218.677	358.224	428.952	216.302	510.834	705.959	420.818	358.88	393.835	250.468	274.714	170.302	270.11	333.615	393.835
11.9167	597.981	544.608	325.369	211.559	560.6	124.784	102.937	155.332	113.556	266.621	1102.34	68.1708	308.865	603.551	202.162	326.727	332.218	387.57	579.805	256.644	267.791	920.423	563.729	320.484	213.753	180.383	134.813	200.153	323.904	115	61.9423	86.0669	436.831	169.486	240.76	302.163	430.893	252.084	628	846.162	422.291	325.3	343.902	250.848	307.116	178.905	280.032	287.328	343.902
11.9333	667.135	645.59	324.155	302.758	557.214	119.945	138.369	108.61	93.4702	251.099	1425.12	61.9959	223.631	568.169	236.783	269.768	321.496	374.694	673.612	310.147	274.074	830.446	489.489	309.3	196.05	167.841	122.015	194.556	321.132	117.13	64.3004	82.6498	603.346	82.0057	162.413	289.154	346.44	280.697	551.73	736.661	449.011	404.85	258.961	238.66	199.734	241.08	358.276	341.659	258.961
11.95	656.353	499.823	273.779	253.825	643.927	106.46	100.783	111.242	85.0127	262.431	1472.27	129.422	254.825	691.047	190.746	300.362	314.478	422.37	360.873	351.131	285.687	718.241	470.822	308.951	252.216	144.203	101.933	275.084	290.468	143.986	70.0172	249.247	478.05	142.302	142.591	353.123	389.588	358.756	568.37	765.147	523.317	385.015	353.847	316.094	152.033	249.365	331.696	221.296	353.847
11.9667	637.702	675.574	297.165	280.405	644.697	204.732	109.472	121.436	101.29	212.023	1570.24	109.694	207.05	735.371	256.13	269.519	347.152	340.416	448.076	210.27	360.952	723.15	441.558	359.664	328.317	196.137	129.221	167.122	321.219	179.007	64.0341	382.178	570.021	157.622	203.44	381.196	364.649	326.696	614.729	857.915	721.672	404.797	376.365	206.192	161.762	256.451	382.027	282.022	376.365
11.9833	641.475	494.877	387.798	249.324	696.511	230.012	147.054	133.474	86.1569	203.128	1073.56	117.441	161.16	520.509	417.775	219.686	305.647	375.829	476.439	342.487	415.135	729.944	433.683	383.976	625.642	164.93	170.657	97.5159	293.76	215.953	66.3555	257.206	436.793	156.916	144.65	419.522	412.079	340.144	622.225	680.217	555.578	442.247	382.482	297.802	168.209	354.264	431.409	291.758	382.482
12	821.889	502.498	417.041	212.112	613.905	130.392	97.1815	118.04	108.863	241.308	691.072	147.787	229.298	164.976	476.225	168.067	400.707	350.877	559.122	332.906	526.814	629.947	500.299	390.46	333.331	150.265	148.169	275.99	280.39	289.798	67.3871	380.684	731.807	170.431	185.423	438.463	421.07	296.392	604.841	639.828	517.041	381.058	310.819	330.356	163.438	424.19	440.851	244.611	310.819
12.0167	789.884	777.995	389.421	222.347	681.894	175.211	130.018	138.443	103.183	255.502	718.061	67.2054	216.67	183.495	347.172	123.297	349.919	342.659	570.83	222.35	691.637	785.592	612.513	323.641	231.705	194.593	108.238	229.027	295.65	252.517	64.0161	246.607	701.388	149.842	121.53	462.899	427.141	356.154	418.251	472.689	449.233	373.159	417.438	318.313	157.517	447.846	434.783	233.178	417.438
12.0333	679.35	520.306	291.271	185.754	435.402	169.659	106.604	133.13	132.791	273.822	1609.34	144.645	238.038	223.224	493.095	136.922	227.166	386.13	682.375	304.838	796.199	831.738	635.845	511.631	204.497	183.592	92.5103	229.471	322.562	132.222	67.1564	69.8811	789.231	117.616	153.006	508.377	441.29	342.984	396.028	196.765	412.15	318.899	373.337	213.897	159.387	251.146	329.713	250.605	373.337
12.05	840.109	470.45	354.535	196.557	461.405	158.673	81.0684	167.096	128.423	277.65	1618.65	142.277	262.245	246.421	432.287	278.667	317.957	325.935	693.918	369.152	542.671	860.528	723.206	445.867	213.133	213.192	98.854	300.039	295.421	176.353	67.0972	92.7605	726.241	138.152	161.258	603.796	585.118	563.012	315.741	239.439	272.987	239.02	345.93	298.681	238.809	193.631	212.326	289.124	345.93
12.0667	716.723	554.1	343.257	210.971	585.085	143.452	103.853	138.587	122.53	266.835	1229.15	119.213	331.231	240.886	424.016	245.184	296.482	356.876	569.221	270.611	416.785	753.889	829.982	600.873	224.229	195.841	113.361	235.804	292.76	180.655	68.0012	518.282	743.751	171.358	166.975	479.459	546.334	634.881	368.026	258.309	370.002	341.504	192.243	260	228.684	155.819	232.058	306.849	192.243
12.0833	580.088	500.819	405.271	230.396	443.074	194.298	89.9624	134.638	91.4726	262.925	360.935	79.4556	357.459	274.179	198.779	291.52	267.685	310.786	601.336	346.09	628.524	834.363	594.673	655.616	157.554	221.833	137.733	203.646	338.744	224.857	67.4385	517.984	467.717	163.238	162.574	504.003	508.556	353.796	329.816	239.948	358.85	168.236	233.236	227.99	298.747	180.285	306.436	260.406	233.236
12.1	507.935	696.123	314.013	164.166	468.347	117.943	96.155	145.538	137.607	263.85	1674.49	106.842	364.993	248.558	120.863	305.762	299.018	324.961	556.976	408.3	347.789	714.607	619.372	722.875	187.362	209.4	117.081	264.943	313.416	221.341	72.5752	506.246	810.773	147.142	142.658	398.209	437.818	344.858	352.356	194.323	410.237	188.444	115.179	313.976	296.184	205.231	286.34	275.351	115.179
12.1167	574.914	480.719	419.098	194.37	316.033	213.488	126.392	207.009	118.037	281.948	693.716	83.1704	145.503	258.977	139.215	323.834	221.547	360.298	512.863	322.792	411.309	635.585	623.809	660.066	173.332	197.893	109.7	246.536	311.142	174.033	73.9019	84.4623	536.79	114.267	177.449	356.849	396.372	416.274	296.628	310.318	516.493	156.054	294.413	280.896	308.028	191.051	277.954	263.424	294.413
12.1333	546.089	733.124	419.314	148.371	467.592	117.062	93.0324	150.422	155.64	213.192	1475.51	77.4185	241.186	281.281	133.062	282.992	290.602	385.575	618.053	263.808	701.019	674.222	754.522	750.406	158.629	258.864	109.548	275.881	335.326	144.792	64.2336	94.7344	658.555	114.939	126.681	432.969	400.591	343.384	296.328	372.85	575.074	169.307	329.972	272.943	223.603	219.737	332.932	263.058	329.972
12.15	524.421	629.435	345.594	254.301	592.111	139.433	109.863	162.537	125.324	191.04	1146	90.5381	208.682	310.147	148.35	211.602	303.713	362.63	553.848	401.592	777.106	720.915	808.572	751.405	180	235.014	105.368	375.084	368.121	183.025	84.5639	171.542	695.096	186.368	173.664	391.035	394.461	562.034	393.84	286.979	666.038	198.33	239.45	272.96	279.401	255.801	402.339	333.606	239.45
12.1667	473.53	857.696	334.121	246.208	648.731	179.43	72.7051	161.584	110.278	113.162	1273.78	125.657	211.901	350.01	209.235	286.851	249.658	351.44	472.737	287.469	726.403	1020.13	657.004	694.927	170.58	179.293	128.585	232.202	321.927	191.653	66.6246	109.319	610.171	197.594	168.564	351.664	388.306	536.443	331.19	397.293	541.566	187.979	251.444	238.847	237.051	227.328	235.93	315.374	251.444
12.1833	451.773	522.628	390.043	234.941	549.517	132.182	99.1257	218.233	108.573	209.982	1303.77	95.1649	200.796	278.766	194.043	72.1565	323.922	384.168	553.551	326.873	523.401	767.263	597.866	746.56	183.054	208.731	86.2526	240.552	248.608	131.138	67.8968	213.274	722.379	188.334	270.651	393.458	373.245	520.648	383.035	527.961	445.622	216.364	248.44	243.418	234.07	174.888	276.035	254.138	248.44
12.2	504.503	498.452	388.766	226.304	379.795	159.776	94.3795	137.712	135.155	225.092	887.34	203.057	226.699	413.277	324.008	95.6811	294.25	387.538	494.833	364.06	294.771	842.748	660.624	696.979	210.175	208.324	111.591	251.26	246.047	240.463	64.8963	96.343	489.557	138.934	207.166	413.093	407.848	535.911	317.239	476.476	487.479	235.503	247.674	252.341	291.327	176.897	248.41	383.119	247.674
12.2167	516.217	521.103	398.56	233.8	418.762	146.053	105.482	128.25	110.301	229.993	1521.4	139.535	289.988	499.674	183.885	77.1691	329.65	414.544	456.162	230.861	279.226	815.565	535.757	373.831	173.621	184.276	124.559	188.497	391.551	182.228	64.2307	122.538	716.368	106.341	208.307	376.332	541.343	495.198	323.119	478.41	352.189	261.765	314.756	242.068	231.34	168.196	416.829	260.401	314.756
12.2333	407.046	582.11	407.873	225.492	415.403	158.465	96.2356	128.681	126.847	171.243	1028.55	56.0874	235.356	584.948	436.801	108.18	371.463	435.164	474.385	303.957	301.246	758.706	453.449	162.803	195.497	180.348	139.463	261.751	385.937	123.532	62.9443	132.487	735.363	126.056	107.068	357.147	616.064	420.448	346.447	510.368	344.108	242.553	260.145	141.668	155.64	151.259	219.623	345.838	260.145
12.25	463.502	512.713	508.919	294.052	426.765	140.737	88.5059	111.705	119.795	274.119	1213.74	109.537	251.316	566.929	301.995	199.628	456.585	520.814	502.097	350.678	314.519	755.924	595.504	213.812	207.899	202.087	99.1488	223.546	412.783	145.759	65.2176	72.0887	755.574	112.115	121.053	344.067	369.311	556.599	338.666	539.006	323.44	282.23	140.26	251.576	290.857	203.371	187.209	354.623	140.26
12.2667	526.842	759.123	430.762	245.651	487.501	169.053	88.682	108.345	89.7085	198.006	1020.64	193.655	359.416	519.761	348.75	204.154	388.393	425.183	471.403	407.446	381.74	903.512	723.559	216.698	160.341	160.664	135.165	326.027	349.089	104.46	64.5767	73.4645	723.821	159.464	194.512	296.78	446.037	634.758	303.788	583.298	313.022	382.474	145.057	251.093	193.247	181.028	242.808	369.493	145.057
12.2833	446.205	694.75	490.988	254.982	505.16	127.659	126.421	118.416	115.509	233.319	212.588	86.2743	238.65	314.886	226.827	205.201	369.264	448.12	498.418	351.499	536.261	843.206	791.956	203.2	170.324	136.206	144.765	281.659	355.658	135.145	78.5616	65.8901	835.089	183.555	157.694	291.456	381.784	348.776	325.96	600.617	474.195	252.617	180.242	285.401	213.644	210.524	328.231	349.671	180.242
12.3	482.286	668.447	486.32	200.534	570.57	79.5682	122.511	129.885	92.6897	152.201	252.967	122.024	249.855	364.809	155.884	262.369	441.565	617.066	433.906	390.433	772.302	807.685	784.851	232.569	160.475	184.338	209.623	298.019	352.544	186.642	81.8736	76.5102	244.581	139.997	216.612	318.87	348.762	435.034	334.694	606.044	586.491	207.156	182.009	279.576	124.255	188.636	364.597	233.888	182.009
12.3167	505.702	690.192	540.069	192.535	468.527	92.1327	120.579	112.379	95.7847	183.899	645.887	108.989	225.071	538.876	214.187	293.889	356.063	595.381	358.512	267.977	575.585	739.794	699.602	217.319	239.012	149.143	179.743	219.013	284.323	153.691	65.7221	339.229	514.44	155.21	130.248	291.504	352.645	489.217	333.863	530.508	611.202	248.97	163.639	232.741	179.984	214.666	321.336	233.974	163.639
12.3333	440.262	684.865	451.087	182.542	532.845	159.566	122.158	144.127	115.211	189.864	387.856	83.2207	232.646	658.476	281.284	277.144	286.937	539.646	298.653	393.365	269.506	761.741	652.726	224.365	284.579	161.773	236.527	187.912	305.635	182.07	66.1548	121.64	501.798	146.202	113.852	250.25	346.896	378.052	280.265	338.955	300.114	267.502	359.329	275.953	232.425	127.643	221.085	239.16	359.329
12.35	453.753	469.249	417.473	187.532	530.154	129.963	114.995	145.905	208.775	179.133	1160.57	160.694	231.694	654.576	326.646	167.771	415.148	448.257	171.411	353.372	243.652	950.322	738.525	228.588	201.967	179.807	204.189	183.851	282.33	212.005	63.9481	112.187	340.533	136.499	192.349	303.422	329.92	419.805	298.42	275.886	185.551	260.654	207.839	241.025	147.216	178.017	135.684	366.766	207.839
12.3667	500.869	658.478	484.446	177.504	715.679	150.662	117.558	129.404	196.285	217.93	1470.37	118.077	303.236	546.053	193.615	282.815	356.198	499.947	170.471	369.539	269.219	696.596	768.149	308.359	132.349	246.472	260.98	271.43	334.443	99.3258	64.0764	66.6293	217.701	141.426	288.811	269.007	330.519	632.985	351.631	239.097	232.375	396.486	178.61	262.806	278.046	230.231	244.939	316.939	178.61
12.3833	451.68	735.705	465.624	187.135	575.724	224.347	85.4033	127.764	180.606	182.214	1234.94	56.7436	253.253	752.645	115.228	363.451	324.38	408.296	196.966	309.671	269.76	667.478	850.001	411.203	130.485	161.869	335.363	252.79	333.811	125.715	63.4271	71.9581	828.428	162.608	139.962	250.738	362.689	435.285	333.565	351.392	436.125	365.137	220.338	225.767	268.575	268.795	269.404	211.484	220.338
12.4	413.126	525.462	431.706	160.799	602.543	194.505	100.208	128.206	150.52	199.733	961.438	96.1031	238.097	646.472	473.46	145.534	382.214	338.764	294.561	323.468	341.582	786.919	848.233	590.254	141.442	215.179	529.747	248.506	334.366	139.274	78.55	220.12	599.365	154.878	104.615	259.414	349.446	531.808	323.698	330.592	647.316	260.858	154.499	249.029	221.2	311.31	298.438	222.672	154.499
12.4167	408.675	375.974	496.821	148.896	558.224	190.085	121.186	143.963	183.379	217.198	1081.85	155.648	225.329	745.18	233.423	131.58	427.42	422.471	277.832	359.756	302.8	758.746	779.675	682.782	118.107	198.659	718.437	229.286	350.767	125.528	75.2937	187.737	804.076	138.899	148.037	316.771	372.7	693.811	348.866	426.588	527.115	395.526	252.355	273.693	182.368	429.378	315.522	309.126	252.355
12.4333	358.39	512.12	488.212	169.623	483.389	213.063	128.318	125.216	303.077	246.21	1557.83	62.7887	193.216	372.426	441.139	142.759	359.632	360.226	293.329	403.868	369.113	751.808	601.556	688.875	122.616	169.919	745.126	252.381	260.876	134.151	63.5852	228.474	480.181	133.402	134.995	319.69	416.544	571.144	402.076	396.483	659.332	320.958	215.987	290.473	237.453	373.733	325.807	235.244	215.987
12.45	364.713	470.404	503.018	157.785	522.181	145.663	99.1311	145.002	187.442	230.438	1132.3	85.0762	202.71	300.464	252.564	255.725	380.818	359.264	196.23	271.855	400.963	711.297	515.508	648.852	134.598	212.53	628.848	304.364	167.476	107.518	62.8287	71.993	426.826	121.34	195.176	340.943	433.98	468.686	407.566	569.875	567.097	430.265	354.653	291.374	247.196	512.086	392.324	376.105	354.653
12.4667	375.418	393.159	512.858	123.224	445.454	219.229	103.948	110.399	147.711	162.004	1167.35	152.88	230.262	285.019	180.447	200.193	362.099	336.863	213.011	347.382	301.477	519.04	696.949	725.19	141.06	203.393	770.455	323.589	321.61	146.415	63.2246	229.941	696.741	214.382	202.203	367.387	496.458	540.582	432.468	463.5	472.165	450.691	343.635	281.394	220.693	467.847	355.363	348.807	343.635
12.4833	403	336.974	577.262	92.9596	511.246	222.546	96.1843	148.464	209.8	220.774	889.259	74.6954	190.682	295.367	368.67	227.876	289.354	316.212	248.954	509.493	538.898	713.96	562.241	605.797	137.48	200.118	564.275	281.377	391.763	109.049	80.1461	280.188	645.048	152.349	189.824	336.314	456.805	427.12	414.865	446.966	597.534	391.44	274.807	236.662	206.064	417.743	424.454	324.721	274.807
12.5	426.408	345.578	523.776	108.742	579.243	203.155	102.834	209.062	102.808	349.871	1570.89	184.511	211.719	252.06	192.069	178.432	175.881	398.963	230.049	422.748	352.708	775.389	805.877	404.761	124.287	190.682	433.794	285.461	475.907	138.458	75.1625	276.424	745.442	156.793	225.39	328.757	439.95	747.07	480.853	433.719	590.836	468.09	264.404	254.34	220.239	443.816	421.468	377.037	264.404
12.5167	396.488	343.228	561.05	86.6039	663.844	241.237	125.546	141.483	97.3559	342.661	961.606	288.368	238.326	328.978	265.544	201.976	310.694	376.871	197.799	259.974	334.04	701.722	885.466	635.626	117.996	129.282	660.08	214.31	427.034	146.229	63.9939	248.87	750.286	178.036	164.154	298.864	481.905	641.049	462.087	432.286	868.522	356.476	387.235	278.983	125.858	432.083	466.018	394.942	387.235
12.5333	313.928	399.77	491.889	83.6136	586.909	315.664	121.53	156.225	89.1049	276.333	705.523	389.89	260.47	682.504	429.277	249.897	412.91	388.043	225.336	407.943	335.145	587.661	927.944	591.693	147.327	152.115	852.401	190.929	469.019	156.501	83.8056	102.027	226.687	151.24	123.2	364.159	455.125	576.69	375.73	529.697	798.268	521.992	348.968	194.189	199.424	415.676	394.936	316.528	348.968
12.55	401.184	433.326	523.905	94.5524	558.372	266.598	147.878	172.536	125.37	192.908	1181.75	263.956	266.031	887.302	206.802	210.03	425.224	407.876	244.033	488.874	294.113	860.92	781.811	640.298	139.502	154.572	707.531	176.146	441.958	134.471	64.1991	384.409	715.641	141.904	112.462	418.486	391.156	677.009	450.552	412.896	808.477	501.229	411.679	146.824	183.349	370.876	494.629	380.784	411.679
12.5667	473.243	402.351	511.858	138.431	569.67	311.948	114.305	128.845	127.339	263.273	1042.02	109.4	213.404	732.153	180.759	296.152	456.377	359.744	232.206	467.168	360.379	815.239	926.192	667.382	173.713	199.397	432.434	202.776	557.878	125.316	79.1751	152.161	688.481	122.214	260.445	421.904	406.55	720.407	404.477	259.32	542.539	459.439	367.729	195.69	209.407	271.331	481.588	404.771	367.729
12.5833	386.504	450.931	530.115	184.572	547.715	257.173	149.813	126.461	125.373	257.345	1114.3	166.266	206.552	940.673	208.151	242.051	329.46	403.917	469.793	467.236	314.242	885.48	699.789	415.22	169.965	196.234	593.412	155.576	453.261	130.976	85.4545	231.035	803.6	137.39	241.482	226.713	412.137	521.021	410.472	352.272	346.37	441.922	451.011	205.595	130.995	184.785	461.911	420.313	451.011
12.6	452.377	512.684	510.957	254.112	636.369	308.388	85.6301	121.431	119.704	336.133	801.725	146.926	229.691	654.771	316.425	283.013	380.753	420.503	415.385	227.871	267.073	751.003	750.528	177.104	149.966	159.812	484.122	127.829	582.155	134.057	76.8635	96.6164	735.803	150.519	198.152	309.534	452.672	656.399	366.949	403.501	834.685	501.136	353.394	181.619	139.454	224.137	453.185	383.159	353.394
12.6167	457.131	631.407	539.952	233.399	565.99	311.15	147.154	125.047	106.942	94.4329	1035.68	179.165	189.231	267.846	147.391	244.777	431.736	402.393	372.973	472.125	187.53	733.234	723.308	214.685	187.684	195.865	472.334	191.951	414.112	176.398	64.3575	84.8274	417.337	119.107	237.66	320.588	517.633	324.119	383.118	543.023	623.561	509.321	284.96	120.308	222.055	193.714	225.753	383.181	284.96
12.6333	357.454	650.674	469.215	284.611	632.177	353.28	150.726	153.833	131.159	190.972	359.562	245.256	196.987	334.93	209.87	301.932	331.689	371.465	482.151	388.481	219.146	973.77	800.944	213.513	191.037	177.259	650.25	179.576	409.228	196.151	66.7821	82.5233	715.369	95.8975	238.317	270.935	572.828	568.037	328.805	252.343	777.572	528.022	383.874	154.594	177.279	201.966	190.173	400.454	383.874
12.65	325.238	495.712	537.507	231.737	611.608	357.785	133.513	119.595	277.734	236.785	722.411	212.523	201.254	489.017	178.015	298.914	325.812	348.765	450.342	389.934	250.432	858.719	682.254	217.439	182.044	184.659	475.026	229.394	481.31	170.436	72.4912	106.016	731.293	151.33	180.606	337.855	493.436	788.073	339.671	459.17	786.129	435.533	463.661	220.23	264.5	201.75	303.416	368.424	463.661
12.6667	310.931	606.487	478.413	236.935	360.128	265.055	130.95	128.784	163.757	105.985	827.427	298.645	240.561	491.208	218.771	242.756	377.115	88.6694	511.205	403.733	180.737	858.447	813.546	259.117	232.332	185.913	534.367	227.77	499.169	126.939	68.027	166.888	781.766	173.793	217.694	236.879	498.264	778.272	308.069	523.932	690.62	495.632	526.781	272.958	216.178	271.447	236.569	395.142	526.781
12.6833	370.74	526.215	521.015	212.482	423.926	287.906	236.962	117.83	94.6525	168.757	921.184	469.829	300.522	756.267	331.637	280.241	396.405	84.6336	505.933	255.651	219.914	774.163	700.147	300.213	173.234	164.888	607.238	155.585	513.538	139.445	69.4343	337.027	576.536	159.785	214.488	358.943	508.953	413.462	311.589	540.62	516.48	499.202	434.512	292.834	261.956	341.03	377.377	401.714	434.512
12.7	348.671	424.141	262.662	172.285	508.975	242.765	123.138	124.841	117.12	286.327	856.249	461.838	258.678	614.676	163.166	259.128	370.093	98.9848	545.392	375.253	271.856	634.342	185.898	237.176	183.052	183.448	692.181	191.765	608.488	149.486	104.473	186.711	752.472	135.691	198.203	386.506	494.307	558.994	380.767	483.489	489.354	522.64	558.527	217.017	175.38	414.946	397.693	356.632	558.527
12.7167	368.006	414.807	394.251	160.383	424.692	213.777	107.131	135.651	167.7	175.132	1047.9	602.402	251.487	841.773	220.23	306.225	422.69	79.3028	605.471	279.759	236.393	730.118	385.374	295.915	166.82	158.049	549.677	215.6	570.256	280.409	125.23	97.0439	463.345	117.752	202.368	330.708	493.086	592.3	413.082	583.332	458.137	469.584	431.676	276.1	248.555	174.075	425.042	315.909	431.676
12.7333	418.046	430.233	418.405	129.791	636.802	144.874	130.058	136.918	126.026	253.854	451.276	481.709	262.06	723.721	141.091	234.963	460.709	127.792	533.83	375.34	227.488	580.892	605.901	324.624	157.144	129.17	529.568	278.435	370.979	193.907	89.1608	97.1649	437.384	153.657	182.187	304.31	484.037	653.609	457.784	660.979	468.201	477.478	495.554	377.09	138.76	192.348	402.35	306.128	495.554
12.75	459.828	580.001	526.118	141.075	377.206	206.909	91.7872	124.267	132.48	209.908	1439.55	571.836	208.034	490.13	141.211	280.618	381.18	222.766	487.147	296.411	288.976	701.726	446.362	329.315	136.77	173.345	854.473	210.434	391.98	337.471	68.8337	95.6526	763.165	90.5981	181.162	320.476	493.288	661.588	486.768	382.48	267.216	166.97	466.303	190.355	176.432	304.604	472.641	364.512	466.303
12.7667	372.797	611.536	519.073	182.014	424.034	169.43	126.243	131.513	102.225	251.732	1207.42	532.919	214.51	385.888	169.06	139.055	468.497	117.464	511.285	232.301	221.77	478.979	245.193	335.563	127.609	170.737	795.512	198.571	460.118	130.909	69.7296	92.2699	473.593	98.0287	131.582	74.1871	514.832	382.917	452.811	343.712	129.75	167.006	513.955	230.137	179.865	319.052	407.946	379.071	513.955
12.7833	363.027	737.621	127.15	203.042	640.757	151.156	102.604	126.198	97.7753	155.442	884.757	627.062	206.297	556.674	238.063	135.25	415.518	379.447	492.03	285.05	158.537	467.005	240.246	351.69	153.646	155.796	402.912	206.536	571.844	149.956	65.0517	86.6645	647.192	150.23	191.677	197.92	510.377	282.14	488.568	469.15	154.573	168.325	487.85	225.222	149.506	330.836	236.797	264.325	487.85
12.8	396.724	640.331	199.248	205.597	683.476	149.774	124.055	127.605	92.9295	279.019	1030.86	660.489	230.92	555.088	137.33	225.798	468.817	391.227	451.571	385.649	197.515	489.3	277.535	288.324	128.132	154.11	653.203	175.696	542.849	172.856	102.125	82.1745	743.615	152.102	216.259	233.89	537.176	495.498	401.947	439.669	199.872	219.749	514.49	319.679	193.759	352.178	322.904	207.832	514.49
12.8167	385.153	740.39	226.473	176.866	610.894	163.055	199.953	160.499	118.4	224.872	1048.06	615.2	240.428	537.184	194.483	125.397	464.3	405.877	433.372	562.2	177.25	571.729	259.899	220.172	157.515	146.303	449.59	195.968	567.241	274.711	157.982	82.1523	730.936	212.569	193.221	325.674	527.326	539.491	321.973	581.464	219.054	371.288	230.133	151.077	194.046	346.768	327.673	292.07	230.133
12.8333	336.651	565.995	235.097	160.087	166.391	126.169	148.82	118.922	120.03	172.489	1168.09	618.295	265.478	726.473	143.664	89.1656	537.666	320.095	557.804	454.116	220.664	537.463	273.374	301.626	170.515	154.622	163.242	193.374	371.156	241.705	377.017	79.7069	755.409	253.303	160.228	339.155	568.6	409.871	325.129	390.077	203.383	321.117	96.1197	248.897	280.051	238.313	161.598	291.219	96.1197
12.85	346.108	755.319	237.424	152.017	431.625	201.182	142.031	134.793	89.7975	142.572	602.554	688.056	204.593	582.091	144.248	126.017	519.158	369.805	412.119	467.498	239.401	562.585	264.05	326.679	184.634	187.222	247.214	221.83	506.363	266.467	450.988	78.1126	712.972	252.527	193.335	255.438	527.444	524.668	275.853	496.248	192.7	351.187	435.222	338.989	243.599	267.654	310.502	379.189	435.222
12.8667	344.605	618.378	247.791	207.121	197.565	144.131	123.511	119.231	93.8689	261.115	860.924	607.961	228.633	957.352	176.293	120.421	493.102	378.808	448.566	401.639	258.094	567.356	211.788	380.489	177.148	161.011	393.38	199.82	440.723	239.431	324.424	74.3706	710.094	339.808	262.458	305.535	547.117	447.14	297.765	438.924	175.884	362.09	407.3	350.7	247.259	350.84	376.123	344.717	407.3
12.8833	316.374	706.818	225.543	156.373	337.284	139.157	108.2	131.458	94.0791	413.12	1435.47	482.588	196.729	400.167	197.503	88.7971	573.981	312.212	445.971	453.848	220.854	601.824	226.711	395.942	132.656	169.443	246.34	152.484	531.363	252.46	267.264	74.4765	629.899	138.377	231.934	352.561	541.294	296.267	258.61	569.875	235.168	352.277	579.079	346.911	293.516	284.778	448.446	352.368	579.079
12.9	288.307	496.163	260.247	153.225	605.942	145.076	119.124	150.16	95.413	234.073	899.867	597.481	233.327	343.383	179.259	155.192	529.67	307.202	471.234	193.067	254.159	649.531	237.455	336.797	117.308	165.517	331.031	246.037	510.114	134.316	142.7	74.7378	656.108	119.071	195.481	405.782	555.824	344.512	343.711	588.01	290.196	394.346	524.076	304.333	213.23	195.181	296.048	357.303	524.076
12.9167	292.657	634.844	283.908	139.133	664.989	192.092	102.121	142.011	101.182	177.153	195.668	723.693	208.609	498.905	278.325	135.787	549.448	319.948	478.347	199.572	261.672	683.837	251.476	211.127	128.206	155.387	486.376	205.093	481.273	203.002	63.8473	109.647	776.224	90.1277	149.554	517.999	613.555	387.127	269.492	624.729	238.044	277.058	517.747	304.359	313.617	165.524	399.718	327.926	517.747
12.9333	278.141	488.458	186.916	161.008	738.319	180.762	113.362	159.039	98.7494	167.604	901.228	564.964	221.961	582.992	197.62	181.565	533.231	253.125	433.745	171.368	244.293	726.117	232.867	211.616	132.013	143.694	535.913	243.446	555.72	204.845	69.2549	107.04	796.113	78.5698	250.449	509.672	614.205	309.714	288.064	561.022	279.84	403.154	506.154	333.736	366.103	161.372	225.52	377.485	506.154
12.95	383.039	604.75	131.018	143.057	761.316	200.69	113.597	127.568	87.8115	204.925	483.587	587.728	212.747	534.414	153.602	116.059	517.381	342.899	318.707	200.497	259.147	752.012	272.57	217.824	162.224	161.137	500.228	168.77	587.08	285.706	210.905	137.259	753.04	88.1013	362.696	483.617	579.136	401.279	323.886	615.039	270.443	461.928	545.227	375.358	311.142	349.772	398.164	318.379	545.227
12.9667	341.132	659.621	234.172	147.484	680.974	154.476	87.4865	183.759	92.1487	110.281	462.298	637.816	224.099	623.081	177.709	124.264	439.793	354.135	220.417	263.866	190.51	716.66	266.692	214.582	126.134	155.245	215.233	206.217	461.065	196.907	128.517	76.5623	492.728	140.086	344.166	554.507	568.568	415.75	304.504	616.128	249.824	335.234	530.518	413.377	221.739	382.165	209.216	335.356	530.518
12.9833	333.139	650.185	209.82	232.814	533.399	206.053	102.805	189.132	122.979	137.155	542.584	644.767	228.664	723.786	229.514	141.157	224.676	332.907	244.826	220.145	193.478	776.494	223.359	198.491	173.417	131.492	568.247	189.375	406.098	139.47	59.4447	73.6515	618.992	159.458	230.933	605.287	607.701	397.104	304.902	625.422	280.404	423.733	449.722	415.032	164.289	410.048	353.637	423.817	449.722
13	284.905	688.584	235.517	217.565	146.639	130.227	94.1913	127.413	143.015	151.503	458.16	569.636	243.763	811.306	198.093	130.323	286.173	278.138	242.417	231.865	212.453	757.875	216.906	182.967	142.631	170.063	453.874	182.772	383.887	119.604	58.855	102.837	418.695	227.073	234.032	600.176	581.952	425.406	373.88	539.269	338.196	371.628	530.651	442.363	249.176	369.25	333.511	361.263	530.651
13.0167	299.272	668.617	185.743	239.997	994.182	159.289	83.2161	122.764	143.697	190.519	929.087	623.729	229.855	379.694	152.882	100.625	388.583	288.095	183.587	188.682	232.507	695.816	212.884	206.841	150.542	191.942	337.788	199.254	274.5	160.829	69.5516	71.5119	666.832	178.923	213.283	596.039	553.642	503.44	345.44	651.511	380.675	460.349	529.295	401.885	229.38	367.566	397.152	350.171	529.295
13.0333	295.104	734.714	220.438	171.616	722.259	159.957	84.7414	133.983	116.115	183.407	540.985	569.907	245.791	622.583	125.682	157.19	232.53	209.367	206.561	441.918	233.195	640.51	233.594	227.039	130.029	207.655	674.556	239.976	355.261	110.415	65.6834	149.845	535.16	126.405	234.467	520.39	535.726	617.219	312.632	407.776	400.59	365.144	546.562	461.978	280.874	390.046	343.32	351.343	546.562
13.05	348.224	620.441	227.091	129.457	647.768	191.448	111.801	122.635	105.987	291.753	846.823	569.063	264.535	749.426	154.116	151.79	349.718	275.639	224.217	259.347	200.755	112.159	207.937	262.129	149.76	223.363	449.28	178.855	517.841	219.013	291.222	337.32	568.12	127.424	230.65	509.661	537.751	714.011	298.823	326.912	452.291	497.139	609.862	388.657	209.36	245.841	390.915	371.003	609.862
13.0667	314.753	667.142	203.861	150.771	707.764	219.085	121.848	127.853	107.19	215.174	1109.73	581.224	309.066	811.237	182.805	178.726	418.819	127.502	266.014	338.777	181.017	172.722	270.651	212.531	153.127	162.875	258.722	228.161	400.154	168.755	379.408	79.1694	756.76	151.449	199.802	610.848	454.965	827.494	258.269	558.375	572.819	356.415	497.527	358.245	245.315	214.316	227.214	344.754	497.527
13.0833	340.919	587.856	215.738	109.28	534.85	241.26	122.769	224.475	141.101	224.418	881.168	573.736	358.066	725.477	133.519	107.277	451.766	63.9004	228.208	445.512	205.421	239.325	208.823	205.618	135.747	165.308	69.4858	295.513	433.897	196.002	361.468	72.1963	550.942	140.479	231.516	697.075	437.499	676.363	301.47	519.833	596.412	332.229	622.526	298.452	142.288	152.94	111.108	273.258	622.526
13.1	306.604	502.707	180.12	91.119	376.481	288.861	109.69	143.547	198.285	199.064	1390.78	583.998	184.129	1090.9	166.108	174.08	365.519	88.8531	282.205	323.173	220.835	277.493	224.08	249.758	137.23	225.384	60.5451	294.801	582.915	254.643	478.73	151.045	809.834	140.049	204.559	550.052	445.028	693.421	322.461	626.467	653.329	352.796	494.97	361.43	136.007	207.079	130.33	310.069	494.97
13.1167	301.999	606.282	163.827	77.6111	291.015	312.75	101.805	123.821	151.103	222.955	706.601	563.208	326.641	943.314	171.294	193.663	313.032	109.83	205.811	327.054	211.536	280.829	178.405	222.35	150.403	229.914	59.868	282.027	374.243	262.233	368.087	87.5821	713.318	170.148	223.122	487.382	473.584	580.242	294.068	621.084	676.501	379.298	502.78	389.039	202.833	186.544	172.258	384.188	502.78
13.1333	302.334	496.677	174.274	106.458	362.88	319.066	139.574	119.462	143.226	217.853	1145.5	637.315	265.904	1027.06	187.837	121.651	261.072	94.7148	190.931	250.904	202.487	237.497	156.188	205.747	156.398	143.897	60.8011	275.741	580.417	228.259	78.3265	84.3518	838.374	134.9	198.029	505.101	450.428	621.099	324.686	595.211	585.155	520.965	572.165	406.946	126.12	146.048	200.163	405.17	572.165
13.15	383.73	548.918	176.305	70.2406	454.077	214.938	211.496	130.174	148.739	178.218	579.119	560.595	337.45	977.534	216.038	179.382	229.437	84.7088	181.537	370.633	247.738	309.163	209.241	204.843	141.415	194.371	66.2533	210.046	542.808	275.692	113.786	90.084	758.49	152.168	197.026	645.782	489.405	746.91	286.14	648.043	520.142	370.768	573.132	332.752	152.706	245.159	314.907	419.687	573.132
13.1667	314.88	645.886	189.377	71.5747	437.971	304.188	77.5477	129.471	298.487	208.887	1176.13	601.771	147.604	1069.3	183.072	167.781	357.628	83.1344	273.499	248.068	240.632	509.461	224.225	230.419	144.11	129.801	74.371	232.848	484.871	302.175	73.8699	77.2628	699.094	168.7	184.12	646.587	430.039	716.105	233.755	662.892	702.882	450.354	455.919	134.861	195.437	222.304	291.675	368.985	455.919
13.1833	348.526	547.217	217.504	107.557	587.115	213.146	99.4383	124.777	281.478	235.654	805.584	608.198	188.921	1214.17	240.15	140.18	332.391	130.164	441.777	347.547	229.586	524.55	210.086	262.659	182.926	159.083	66.8206	210.311	458.787	302.484	72.9702	104.193	748.703	164.92	185.289	718.092	508.498	774.526	273.45	572.617	711.238	450.139	108.654	149.834	237.194	198.161	413.462	424.496	108.654
13.2	357.435	613.745	181.775	102.264	636.078	170.322	123.515	122.081	303.961	220.76	838.589	539.107	225.573	1047.59	135.888	179.388	401.206	73.7911	452.559	173.636	283.575	625.231	257.736	320.925	180.503	179.924	90.2915	193.395	565.268	294.231	80.7949	86.5513	771.846	88.9715	184.394	464.995	493.534	617.672	279.259	237.334	706.879	457.263	489.575	124.574	144.526	371.237	433.42	368.637	489.575
13.2167	419.916	610.073	211.431	94.5681	479.258	170.02	237.139	126.648	328.736	181.507	880.618	538.193	188.177	1019.33	144.936	216.376	221.587	100.748	434.586	236.393	269.49	468.321	253.332	282.889	141.421	218.179	133.704	258.059	470.524	339.514	64.8558	85.3117	494.691	151.216	176.223	450.115	624.987	626.084	279.581	422.333	551.067	462.877	471.918	148.498	266.091	329.237	384.491	343.069	471.918
13.2333	410.15	543.159	266.636	123.992	837.126	214.743	179.594	146.071	251.515	172.897	604.995	612.708	212.527	932.673	188.032	149.116	138.025	146.203	475.436	293.302	196.545	573.889	206.093	187.117	122.434	122.29	206.414	249.565	482.223	288.39	73.2454	81.553	649.613	200.859	232.287	483.539	560.765	557.975	296.98	525.467	441.232	494.476	517.49	157.573	281.994	242.994	461.767	347.784	517.49
13.25	428.521	521.062	280.793	175.158	618.038	180.232	172.598	134.869	276.838	140.468	811.523	567.933	252.756	976.311	156.208	143.358	190.897	122.525	424.983	250.939	205.582	575.698	245.187	203.855	107.923	186.565	243.12	210.999	458.416	322.201	82.0274	89.4095	415.704	214.887	215.509	466.926	441.425	695.335	307.5	592.121	250.732	515.071	491.569	153.315	270.602	157.546	297.559	353.812	491.569
13.2667	390.986	489.68	298.406	153.216	556.058	141.795	160.462	121.023	251.946	187.313	292.091	533.521	219.686	980.711	105.65	228.196	167.821	114.761	459.869	342.07	214.426	568.94	199.573	215.028	117.992	157.933	552.358	215.952	446.571	324.498	78.605	74.9544	397.345	189.671	218.976	514.328	463.963	708.571	273.3	648.006	375.862	293.305	572.539	130.489	312.936	173.717	164.355	340.884	572.539
13.2833	467.018	645.238	286.025	100.321	632.76	159.366	153.945	115.18	246.505	255.702	858.347	504.889	227.675	839.384	118.161	196.022	190.142	152.912	504.843	244.702	240.642	504.439	237.206	209.531	155.194	156.674	543.545	173.003	425.386	322.622	75.919	76.516	579.407	137.808	158.135	631.203	535.959	654.388	295.378	725.106	601.802	189.047	337.773	121.321	308.253	293.214	117.628	373.85	337.773
13.3	511.931	575.043	285.164	160.714	623.319	208.662	121.807	130.057	261.056	226.953	844.376	527.383	241.22	1073.89	171.589	105.752	194.405	140.579	466.148	250.86	255.9	598.008	242.592	207.129	129.327	198.683	696.374	194.678	396.975	349.004	82.2442	93.5375	426.649	152.283	169.556	613.138	480.275	457.227	275.083	653.785	493.445	187.641	142.081	122.19	299.835	388.389	119.362	325.623	142.081
13.3167	477.182	529.892	275.8	213.291	713.195	223.968	218.212	128.838	183.01	224.808	786.709	603.587	325.549	1000.01	195.66	99.9373	151.038	130.919	389.502	276.26	223.235	663.221	257.99	205.385	119.879	191.28	355.326	232.618	480.418	327.373	86.5283	68.3041	176.235	122.432	153.529	645.315	374.959	433.739	346.702	513.01	526.2	156.918	207.285	313.502	323.292	284.304	148.081	341.526	207.285
13.3333	470.014	491.991	295.044	257.276	554.969	227.765	200.914	160.584	173.059	175.958	671.434	567.326	242.431	979.053	177.659	124.251	201.419	154.819	437.46	225.265	262.147	495.512	246.592	189.011	151.706	169.42	443.502	276.904	382.376	174.052	72.792	204.98	429.585	99.8621	173.753	697.07	403.185	533.921	303.951	532.157	668.095	258.412	151.806	331.386	318.058	248.725	282.822	407.715	151.806
13.35	546.129	391.699	324.543	229.016	782.945	219.469	184.956	179.48	89.4857	227.986	919.793	574.679	237.438	631.531	147.258	174.078	204.036	241.837	477.245	431.622	225.968	547.665	211.964	205.409	145.409	232.526	583.761	310.69	477.286	332.982	65.4241	107.183	427.382	164.876	219.907	600.199	412.137	394.994	270.686	566.292	512.097	145.605	232.094	343.316	262.088	179.784	326.628	396.607	232.094
13.3667	542.377	499.829	327.501	258.135	637.902	203.398	231.767	207.487	95.7332	194.068	629.74	544.229	229.26	1087.23	170.973	148.194	176.635	245.966	409.765	469.339	183.084	539.032	179.798	195.37	130.059	179.262	393.051	246.695	511.328	269.39	65.4974	103.82	353.824	189.221	149.111	525.554	413.351	383.214	280.507	656.127	539.405	325.24	180.876	405.915	170.184	109.678	425.474	419.21	180.876
13.3833	575.727	511.629	348.066	251.972	748.9	208.732	137.236	233.178	88.4252	219.805	846.805	545.105	254.735	1057.41	153.284	202.861	188.901	273.612	383.56	206.362	250.355	559.342	185.724	209.5	129.143	168.709	73.0545	281.386	431.282	87.16	72.3902	143.982	613.699	148.953	169.605	508.758	372.062	362.988	322.484	276.555	688.655	371.1	271.748	401.96	237.93	113.324	514.94	361.867	271.748
13.4	548.595	395.312	362.46	201.888	553.55	175.668	144.867	138.96	103.724	205.1	400.902	557.165	296.785	1037.07	209.377	204.226	267.004	291.974	214.956	210.897	263.96	581.238	188.539	204.861	153.551	159.23	60.0616	262.191	206.823	117.233	63.9629	173.391	490.238	87.7517	157.857	366.462	429.425	448.208	351.527	180.815	309.576	248.929	436.741	321.091	251.224	157.87	470.321	410.414	436.741
13.4167	575.183	439.906	303.341	183.745	633.53	151.881	113.054	206.878	88.7867	215.952	483.945	568.064	211.585	653.378	182.654	194.932	324.081	404.945	209.684	209.914	233.462	526.229	219.145	232.747	116.573	172.269	111.64	176.741	193.989	140.598	67.9737	76.2483	440.521	127.638	151.792	572.276	464.036	552.838	309.418	237.323	267.726	204.899	474.893	388.711	216.078	144.637	513.571	413.845	474.893
13.4333	496.781	484.469	231.303	225.39	704.767	156.804	126.346	141.33	87.0462	206.996	361.167	561.829	274.612	542.376	148.823	209.276	385.463	301.605	153.815	235.918	191.929	474.481	223.653	209.38	138.588	157.69	68.743	134.997	257.593	268.455	69.659	79.3788	338.337	161.482	212.673	522.016	509.373	446.4	260.573	202.689	504.991	125.17	502.178	343.849	228.072	95.6522	512.349	329.126	502.178
13.45	473.155	607.41	170.128	211.159	408.115	248.666	74.3283	120.163	89.6818	145.294	509.23	577.192	270.662	397.246	153.415	219.668	292.051	395.258	152.917	281.431	247.195	542.287	207.982	220.53	124.41	161.02	65.5269	127.319	253.265	128.708	65.8769	94.9718	404.714	112.359	195.059	543.117	422.012	672.751	312.071	213.268	304.689	234.133	547.219	224.122	207.79	128.483	418.938	354.25	547.219
13.4667	544.697	459.833	131.857	176.313	637.798	243.406	104.663	200.953	101.27	202.37	1016.96	672.493	364.725	303.461	191.574	263.077	249.913	352.016	162.708	279.037	226.929	549.516	190.184	225.81	151.308	195.762	61.9761	141.958	218.543	112.625	72.1161	164.955	418.741	89.164	152.691	473.739	465.897	540.034	288.338	271.678	337.796	427.71	419.035	142.396	240.541	91.2549	198.237	315.679	419.035
13.4833	616.996	470.609	148.376	161.941	584.554	236.716	88.7684	188.516	99.0522	212.724	948.633	545.296	232.395	312.567	181.891	185.088	123.125	295.731	156.093	261.752	189.882	495.501	214.21	233.541	136.382	191.015	90.2194	124.885	236.311	297.202	77.3487	198.382	193.355	150.325	186.751	444.984	483.329	545.706	300.136	237.55	449.593	323.779	497.525	174.687	174.407	125.91	179.219	290.802	497.525
13.5	529.083	528.726	177.495	140.428	570.749	224.401	150.512	209.256	111.475	245.5	921.894	691.532	210.589	262.426	207.453	132.07	171.446	289.415	222.966	403.981	242.633	546.355	251.396	216.916	166.756	177.786	82.1849	178.406	254.664	138.777	75.8556	266.828	463.64	114.038	193.272	468.061	481.081	643.425	333.774	179.065	319.062	373.999	498.071	179.525	249.596	101.834	140.671	346.135	498.071
13.5167	721.695	439.839	167.84	125.692	540.343	230.915	122.259	195.092	91.7201	159.778	1108.63	552.566	404.012	311.448	141.317	195.317	319.817	278.172	203.341	201.875	219.122	590.811	267.959	224.847	162.237	201.219	100.287	207.984	260.242	161.62	77.2884	138.82	585.8	162.179	164.938	510.311	472.022	564.711	235.96	202.229	327.112	408.181	510.447	261.276	194.991	162.147	124.885	348.288	510.447
13.5333	826.089	596.565	157.643	79.1688	537.142	163.957	109.265	111.263	99.4968	144.517	373.358	596.848	287.379	285.948	119.494	175.834	372.863	283.078	243.003	336.153	207.474	530.322	318.147	206.165	145.272	191.683	83.507	164.613	256.013	163.34	94.0746	82.594	245.47	117.293	230.737	593.272	457.389	607.407	295.981	258.727	639.559	354.498	495.568	253.726	249.816	193.196	142.206	232.922	495.568
13.55	803.403	662.735	163.667	78.0927	503.975	185.143	98.443	116.582	102.796	149.869	230.633	545.654	136.604	279.842	171.78	224.662	308.016	335.714	280.614	314.451	220.944	392.533	237.312	209.519	96.6518	155.37	69.4832	115.36	249.692	296.847	67.3351	78.0999	532.953	133.775	204.295	568.021	380.167	472.318	261.185	250.023	471.441	439.935	176.47	164.616	254.51	203.747	269.879	317.73	176.47
13.5667	776.149	622.629	201.081	97.3116	546.38	164.106	113.323	122.498	117.114	162.845	753.917	554.264	262.017	285.823	156.722	225.366	344.726	316.24	312.499	423.023	220.311	498.421	196.52	244.391	139.744	221.953	123.178	164.952	241.807	132.724	71.1202	76.9247	286.235	163.964	265.309	599.253	376.167	310.822	275.986	277.532	558.315	388.293	149.113	306.87	303.528	260.358	323.819	326.637	149.113
13.5833	700.517	621.211	188.509	75.0318	707.763	191.172	94.6486	174.204	146.66	178.035	918.308	584.648	217.126	282.358	127.591	302.61	255.832	308.188	245.341	223.958	232.816	412.395	235.005	205.834	141.26	182.565	122.069	146.203	243.107	124.866	65.4805	75.7686	280.732	118.015	226.006	516.692	423.181	642.735	254.576	253.357	539.327	415.599	281.773	277.339	222.064	408.186	287.255	342.949	281.773
13.6	699.377	668.222	219.423	103.153	644.057	193.124	139.481	145.92	132.904	164.28	651.216	571.4	173.998	298.061	150.706	205.599	308.852	265.663	226.138	322.44	205.99	270.193	207.004	208.325	178.967	190.692	140.909	195.315	231.278	184.351	66.6332	69.9383	230.298	81.4718	160.325	555.231	452.254	660.368	263.678	272.66	300.171	440.762	239.165	402.208	273.789	492.677	358.929	274.794	239.165
13.6167	665.636	824.566	218.816	158.128	546.214	208.502	106.686	107.83	136.757	171.194	837.752	718.673	192.828	292.755	187.098	259.034	388.613	262.145	186.555	287.698	188.815	242.864	245.11	216.581	180.812	175.3	132.791	212.143	248.687	156.925	63.7059	81.8116	232.641	138.93	113.331	510.586	464.867	505.494	318.457	274.343	227.527	388.022	503.903	450.766	309.322	614.273	429.612	365.476	503.903
13.6333	709.744	810.15	178.534	149.556	517.601	255.934	108.498	129.119	89.9194	177.282	509.681	655.129	195.602	359.214	210.087	229.975	419.372	317.11	186.476	185.947	206.4	221.209	319.694	219.382	204.169	201.806	102.855	269.746	239.015	184.553	66.8932	187.165	246.392	116.383	272.737	524.855	396.508	624.903	327.215	257.454	191.814	241.265	575.223	424.37	224.042	480.781	450.238	320.932	575.223
13.65	886.575	678.377	181.077	156.218	534.09	270.741	89.5107	161.816	83.5914	154.852	609.036	652.917	240.514	423.268	186.751	279.241	476.557	329.149	235.04	280.59	197.786	220.773	225.437	225.004	136.904	112.299	118.822	223.641	263.43	162.219	63.4273	159.872	102.307	158.288	237.389	402.86	383.34	603.913	346.049	277.767	246.889	172.655	591.92	417.025	327.557	474.452	473.131	248.654	591.92
13.6667	919.904	713.555	170.814	135.93	393.807	294.21	96.806	105.769	89.1837	136.717	796.437	656.66	258.203	369.292	164.647	246.086	250.437	293.405	250.649	319.622	234.525	315.718	246.331	228.339	166.202	109.439	119.198	199.433	253.37	209.006	71.4407	80.8115	232.205	127.18	149.667	501.094	398.911	641.725	350.004	196.686	403.729	226.52	645.737	347.44	283.856	514.401	541.538	283.877	645.737
13.6833	905.426	687.012	189.775	168.076	483.314	279.621	98.754	106.577	104.684	182.239	600.452	678.807	256.534	524.705	189.602	289.653	244.802	337.412	268.944	281.77	202.811	455.955	273.832	266.225	140.416	171.241	129.7	208.697	251.107	157.597	66.4726	82.9891	237.45	110.813	273.394	425.901	396.704	620.552	323.049	248.575	495.575	419.56	569.302	407.46	278.233	593.418	509.127	319.212	569.302
13.7	884.918	710.714	209.751	144.212	554.266	249.975	99.4027	126.281	106.248	189.89	687.456	689.329	235.351	762.496	85.8332	332.871	251.644	310.874	290.837	285.713	219.085	512.795	368.402	233.085	190.741	163.054	109.562	180.037	261.851	176.567	66.3711	126.774	284.475	95.7097	271.17	664.271	441.63	658.649	341.962	235.581	701.32	440.025	678.595	529.227	396.15	600.528	552.946	271.985	678.595
13.7167	1159.84	701.422	223.481	180.975	445.543	208.413	110.542	113.785	101.976	115.999	622.986	682.461	246.561	924.015	154.955	368.84	155.581	332.32	283.639	313.733	248.557	682.072	333.727	253.699	140.832	143.908	91.6569	138.805	264.605	182.734	68.9748	310.692	194.395	154.291	168.219	629.975	512.23	366.304	340.842	200.759	425.759	485.261	626.051	353.049	311.017	582.659	573.755	327.365	626.051
13.7333	864.41	722.087	267.45	229.76	664.794	309.774	118.289	105.02	94.2987	107.071	487.591	625.413	241.547	1000.07	124.846	303.238	65.0354	392.809	419.292	456.537	201.585	643.369	368.245	269.475	195.093	172.832	106.695	158.981	257.134	153.348	69.2134	95.2538	131.556	95.9893	213.518	638.394	498.502	420.655	388.236	224.118	361.426	283.397	633.503	408.331	373.516	578.775	628.058	272.11	633.503
13.75	1128.4	624.45	245.129	222.258	761.879	229.144	88.8524	121.04	84.6116	180.077	478.502	699.208	258.8	986.854	180.963	318.417	59.3775	375.169	466.392	337.662	232.782	544.872	338.751	239.651	172.993	175.215	64.6649	158.874	281.276	155.724	70.4098		83.1076	172.086	279.746	621.079	435.873	557.671	364.313	210.368	566.994	389.95	653.245	524.925	383.675	497.226	634.069	389.247	653.245
13.7667	948.732	611.627	228.106	210.313	680.93	333.448	75.0356	105.024	92.2607	180.542	154.052	647.01	227.45	758.466	95.4081	258.869	57.1604	348.468	396.891	371.062	255.36	578.763	408.656	188.088	217.718	151.08	111.584	150.174	283.648	238.24	65.4809	66.5367	203.717	114.139	294.367	526.451	407.615	436.298	400.486	275.897	682.414	420.173	672.649	515.382	241.229	230.831	728.144	321.235	672.649
13.7833	1048.36	537.806	244.72	200.839	819.153	361.04	109.449	116.249	100.763	192.454	229.152	765.056	234.518	849.365	134.558	355.922	93.101	312.937	387.008	483.219	248.118	523.621	126.052	171.277	211.759	151.813	112.827	143.841	274.652	162.628	66.9448	242.005	131.712	109.937	109.003	442.56	366.085	331.518	374.492	254.458	97.1785	224.274	618.402	548.663	184.621	307.96	701.643	330.31	618.402
13.8	1077.49	674.273	242.479	171.524	648.413	289.602	68.2447	144.004	95.5779	116.919	268.35	771.653	251.904	686.055	141.087	181.397	105.283	315.172	396.904	422.168	209.21	576.647	178.731	191.552	174.975	177.767	118.654	141.763	247.102	141.824	70.5242	75.1011	161.026	123.677	107.169	455.83	382.106	289.865	360.524	162.125	201.255	225.457	620.325	623.788	323.714	246.155	612.97	242.289	620.325
13.8167	1214.86	709.875	263.375	169.914	680.17	244.5	93.6211	168.066	117.684	187.356	306.189	721.326	295.549	514.323	96.3018	172.063	181.468	306.414	329.481	369.632	251.331	635.731	188.534	184.021	194.233	203.899	114.896	146.562	235.896	116.03	67.1878	70.3154	235.825	136.585	179.65	446.348	417.592	334.784	331.685	157.358	237.032	187.617	575.875	560.165	277.561	248.095	614.587	400.114	575.875
13.8333	1083.16	658.147	240.081	128.918	595.489	276.597	100.671	131.288	99.5304	151.725	415.467	671.108	231.854	586.075	133.335	202.664	253.253	390.946	405.321	294.617	247.074	708.06	172.616	184.043	191.898	200.263	113.61	158.975	235.682	142.773	59.4546	67.3549	60.3579	119.724	269.89	433.449	409.529	363.264	293.866	205.497	264.285	211.279	690.97	617.976	249.512	457.906	693.869	393.742	690.97
13.85	1213.59	549.584	236.094	116.515	421.414	291.112	116.825	118.843	110.26	175.15	520.088	715.779	311.04	621.183	139.609	191.292	213.628	283.901	461.805	390.607	284.661	725.81	139.693	198.465	170.283	202.553	116.549	228.032	245.985	139.228	59.5242	68.2289	56.8108	116.89	196.807	372.502	386.289	421.748	306.656	170.256	196.256	228.08	662.792	604.335	252.798	576.472	823.504	387.518	662.792
13.8667	1021.63	627.631	224.82	112.2	412.961	199.927	99.5681	133.769	105.912	188.379	330.753	657.256	425.131	549.231	128.761	207.206	273.986	265.553	484.464	340.379	269.101	567.787	125.62	200.045	189.89	192.554	119.066	221.787	231.971	191.333	59.642	221.812	107.281	153.959	251.492	663.565	443.947	605.622	300.984	205.801	190.983	192.62	640.957	654.698	113.396	616.744	621.148	356.24	640.957
13.8833	1084.61	482.114	267.064	75.2801	587.034	238.853	96.6126	112.085	104.962	128.399	302.801	702.481	178.38	699.451	123.88	261.127	366.097	207.731	524.952	343.931	327.868	574.775	111.732	193.845	141.249	235.908	127.062	182.083	220.411	222.098	70.0343	109.273	120.657	145.954	207.705	442.244	400.319	320.363	296.674	198.7	162.719	264.567	644.996	649.204	143.473	667.094	290.881	390.808	644.996
13.9	971.776	422.001	264.707	58.9196	319.588	239.695	97.9562	115.26	105.4	144.813	403.642	589.87	207.997	538.744	165.809	153.176	439.527	131.593	378.691	446.234	236.406	791.19	137.221	214.362	152.293	238.521	143.631	215.118	258.463	155.945	64.2535	91.8945	194.108	136.824	60.7582	312.759	319.031	471.643	320.827	188.845	163.044	126.163	649.328	240.115	224.229	534.264	380.229	425.264	649.328
13.9167	582.343	361.757	262.917	98.1778	64.6009	221.379	109.614	162.481	117.666	128.598	759.892	623.381	242.783	642.674	140.351	192.076	295.243	220.427	393.936	441.708	260.938	659.046	156.178	203.425	173.457	220.729	110.808	220.783	244.93	205.023	61.2156	104.423	202.365	118.612	133.712	242.408	341.746	640.533	270.875	169.229	128.956	206.596	681.986	216.747	127.471	420.599	528.032	422.684	681.986
13.9333	463.421	619.18	253.113	66.0278	203.932	192.979	87.7749	251.592	161.706	163.379	504.953	616.569	249.708	846.35	145.448	176.899	421.905	178.81	513.26	391.719	202.297	670.478	148.43	199.929	143.391	186.856	125.008	246.561	219.84	291.08	65.7399	93.5554	192.376	127.226	230.881	233.338	374.42	379.951	327.467	157.958	211.934	247.477	644.247	210.076	118.013	370.424	572.818	432.569	644.247
13.95	582.958	700.981	243.256	92.8782	183.651	176.653	90.2581	124.419	90.8573	189.608	648.089	684.938	245.689	349.698	201.391	164.547	411.947	263.731	525.515	485.182	236.387	442.323	196.166	218.234	173.638	141.784	118.646	307.682	247.576	201.896	71.3486	107.977	58.9729	107.85	330.447	220.03	323.125	381.79	325.17	154.527	256.903	240.57	683.757	182.409	205.232	344.427	544.295	427.248	683.757
13.9667	824.017	704.199	240.097	67.1599	99.1611	263.947	111.373	121.229	87.0735	266.955	412.078	673.013	55.3003	210.607	154.083	179.014	111.96	257.638	339.637	408.289	197.376	542.434	216.372	209.835	186.691	193.459	90.2185	197.354	217.022	181.898	68.7186	264.033	217.905	87.7689	103.886	215.665	420.568	397.6	305.228	196.683	341.445	273.975	671.482	252.827	227.83	481.27	579.837	380.348	671.482
13.9833	736.583	762.054	223.272	61.2014	54.703	239.369	88.7124	137.354	95.2808	92.7025	833.273	736.726	207.814	279.008	158.376	182.342	51.7583	221.81	503.403	362.792	210.452	558.175	227.861	209.304	153.322	196.036	106.146	269.715	215.64	145.81	75.9206	84.6667	133.119	153.094	174.724	208.759	359.625	436.032	320.098	202.673	339.329	369.062	647.417	215.156	194.11	653.34	559.468	374.524	647.417
14	361.175	615.783	213.01	83.2044	90.4942	111.713	113.114	145.394	104.688	118.542	537.984	782.555	252.848	270.642	169.435	188.886	52.499	290.669	453.5	222.253	253.234	624.948	246.296	248.234	182.702	159.223	80.7613	261.507	227.833	172.705	85.9288	82.5635	213.011	170.519	53.0806	208.689	386.514	485.231	283.037	198.496	341.33	387.939	610.218	249.656	276.242	574.995	620.636	335.926	610.218
14.0167	436.645	852.682	207.247	98.4821	216.353	162.731	98.7422	104.798	142.049	174.577	507.979	675.046	228.598	244.302	139.806	201.464	47.0836	299.81	421.089	338.768	247.364	433.149	221.351	257.196	224.42	196.549	107.894	172.856	233.497	175.014	65.1191	69.9104	64.3822	139	53.0193	212.476	450.645	658.202	351.284	191.611	329.57	331.56	680.894	250.835	188.013	513.806	623.3	348.99	680.894
14.0333	343.918	763.434	228.834	108.51	94.7312	126.361	97.0901	136.706	125.19	237.306	793.113	846.035	262.275	261.514	175.511	215.065	67.5344	274.831	308.083	321.841	247.245	509.484	230.67	229.894	134.926	154.681	104.019	156.199	245.546	145.292	72.5597	73.2059	64.8577	107.295	93.4335	242.984	417.693	602.707	391.337	229.08	337.376	402.578	572.676	250.526	178.689	610.432	497.227	365.406	572.676
14.05	386.871	727.086	259.497	90.0625	99.0954	75.5278	99.1887	132.779	102.469	169.53	190.716	911.074	237.56	260.381	154.711	239.071	151.138	274.37	432.926	399.493	222.15	567.988	252.295	219.551	134.065	177.305	142.509	226.377	239.906	175.789	66.8488	72.3106	81.2936	115.63	75.747	280.794	381.618	554.974	364.689	218.778	284.722	390.847	648.729	238.632	205.737	383.748	532.403	386.257	648.729
14.0667	283.236	806.557	224.332	86.0007	161.33	158.868	91.7191	101.583	86.0348	104.699	253.422	865.32	339.101	264.957	172.847	273.221	163.773	256.077	498.496	322.839	218.709	548.677	308.268	210.026	145.766	165.838	93.8619	265.487	251.666	173.373	72.9761	91.4499	85.1106	196.97	50.586	234.045	389.117	638.81	252.187	149.155	333.006	314.89	669.585	188.399	186.84	431.538	587.17	313.478	669.585
14.0833	294.57	726.23	216.288	110.054	222.454	215.383	111.736	102.205	108.58	91.7574	265.752	831.085	209.866	268.936	205.429	341.469	132.377	269.41	410.431	380.953	302.556	488.996	191.759	236.878	159.023	108.3	139.045	230.001	243.721	134.2	66.7756	76.9814	79.8503	146.961	76.9063	218.77	452.078	303.03	262.211	200.502	355.746	539.545	655.282	143.811	176.784	393.381	560.751	297.373	655.282
14.1	500.291	816.038	240.154	129.091	149.807	208.523	101.827	153.889	86.3326	113.586	247.146	978.319	143.292	265.419	213.905	359.622	183.346	229.221	454.483	278.552	327.203	564.531	247.476	242.472	248.16	119.304	152.169	205.884	244.914	134.19	65.0113	75.3485	127.609	137.461	58.4538	180.598	448.934	281.219	252.018	206.715	407.127	568.187	642.961	220.695	219.459	456.494	575.394	280.849	642.961
14.1167	441.941	688.364	281.781	149.017	161.239	156.876	77.0438	120.495	107.835	153.026	324.403	622.584	259.884	275.471	177.749	345.484	165.174	344.353	271.158	382.236	345.303	598.237	194.22	265.129	186.618	141.128	122.247	260.11	211.953	128.081	62.9693	87.3225	108.866	178.668	63.0212	193.556	489.891	264.27	281.945	267.434	448.344	421.6	671.75	126.698	212.433	443.267	629.188	310.476	671.75
14.1333	550.039	835.332	260.029	118.941	172.625	201.613	71.2702	120.622	107.084	151.119	687.129	640.951	288.569	254.262	190.159	409.606	141.185	342.109	347.465	250.475	309.912	573.106	114.199	261.873	176.146	122.877	164.483	260.239	236.614	172.857	67.0853	45.6986	66.4364	93.2403	94.85	189.165	433.83	299.376	246.193	192.445	437.178	428.552	333.462	149.863	184.563	332.838	623.248	323.972	333.462
14.15	886.63	829.371	255.61	138.564	184.318	233.74	149.54	109.554	110.895	168.886	578.669	702.89	261.034	294.823	172.578	330.558	213.896	340.524	251.124	267.051	267.686	553.183	113.622	219.801	182.732	117.048	140.705	228.371	227.196	214.915	59.7103		146.369	81.9153	66.8643	190.901	337.799	298.153	303.796	175.323	287.598	413.18	586.469	182.771	236.705	475.163	589.456	166.825	586.469
14.1667	860.237	708.024	250.222	171.311	221.232	173.964	104.179	103.592	103.589	139.565	355.752	716.441	233.397	357.835	178.35	394.844	411.946	203.381	265.462	349.957	233.572	391.421	179.936	208.56	167.368	167.033	131.384	205.321	220.73	205.302	63.2333	207.643	65.5584	141.388	140.957	211.164	390.396	239.89	344.886	168.864	552.689	554.376	567.133	182.284	240.477	372.799	636.94	278.661	567.133
14.1833	1124.04	788.023	224.307	218.537	209.908	162.911	86.6721	102.929	88.5531	141.115	399.92	616.767	104.969	266.624	143.04	437.42	192.18	242.52	336.579	324.673	176.25	103.557	116.269	201.156	129.529	115.361	162.956	270.188	215.524	185.636	66.2785	143.23	85.4562	188.294	133.745	203.108	458.552	301.477	341.174	168.679	558.086	697.809	553.374	254.331	230.569	319.886	547.693	234.546	553.374
14.2	1141.64	763.421	223.794	96.1691	177.767	197.986	78.3515	100.965	88.0799	132.348	558.883	627.06	135.379	212.042	155.399	413.729	143.632	274.727	362.444	313.445	180.883	81.1196	155.329	199.805	165.072	104.554	171.327	232.09	221.043	144.992	68.3835	2.12214	87.2529	139.315	244.383	210.058	435.536	291.678	308.771	177.39	726.313	773.78	385.254	259.622	268.04	445.359	593.376	229.101	385.254
14.2167	1283.71	612.639	221.808	60.5746	180.286	209.445	124.566	111.495	81.0402	112.96	221.4	594.017	225.026	257.968	140.915	501.014	385.029	300.241	458.76	483.415	177.828	84.3615	142.269	210.335	261.43	155.039	146.671	244.762	223.123	147.626	66.0708	0.627875	51.0196	221.121	122.036	187.761	482.354	358.76	348.403	202.778	498.308	505.414	424.415	260.172	265.694	457.854	489.048	355.647	424.415
14.2333	1286.6	828.95	223.987	62.6093	221.971	247.976	121.667	177.432	78.77	100.961	304.865	720.318	413.169	213.316	184.873	353.351	189.958	428.582	454.362	345.237	184.752	111.64	177.672	220.997	136.119	121.181	162.097	231.117	220.225	167.449	66.0502	0	157.813	156.351	117.203	237.069	453.13	439.454	355.156	211.54	644.084	502.065	608.363	337.316	264.288	252.328	639.516	290.442	608.363
14.25	1324.43	885.166	241.411	75.358	201.222	204.379	92.272	121.514	93.1866	118.483	390.918	523.587	92.8894	229.736	198.769	355.948	320.58	304.68	439.122	331.357	216.389	235.614	195.024	257.059	151.127	113.976	149.959	242.893	234.768	229.515	65.1246	39.3961	137.123	127.085	92.5392	214.839	487.183	500.406	278.376	226.537	504.592	152.272	672.384	337.024	234.256	369.215	636.435	328.684	672.384
14.2667	1216.57	593.276	205.875	82.8056	202.279	203.008	121.189	199.516	102.506	114.528	592.266	590.806	356.971	212.643	195.375	373.805	436.618	371.292	527.513	281.644	228.901	269.441	186.589	292.475	119.476	98.8229	178.39	243.965	235.596	188.019	59.275	83.9471	107.395	145.571	57.5153	218.972	465.123	459.846	258.927	229.913	564.867	271.159	591.05	295.464	240.816	265.448	615.591	184.418	591.05
14.2833	1023.79	663.14	242.309	85.1202	188.523	193.913	100.023	111.782	97.2796	139.884	332.395	499.114	447.435	250.408	200.099	376.099	393.535	264.407	431.896	338.53	240.125	247.411	220.293	168.361	117.258	115.069	137.585	259.882	239.404	136.65	74.7632	92.7533	113.677	122.399	57.9216	238.972	450.396	508.509	333.84	226.768	625.021	258.245	683.473	456.607	302.229	309.605	577.721	142.746	683.473
14.3	837.727	509.728	243.799	57.8764	180.424	123.256	110.482	130.503	118.965	138.669	305.901	677.87	125.466	214	195.584	343.965	75.1753	438.173	496.65	381.291	223.821	233.505	254.684	257.699	127.264	131.606	200.383	263.053	222.213	184.83	64.9459	70.9743	84.1839	128.895	71.899	224.967	427.413	436.411	310.669	216.256	652.121	435.524	749.861	399.69	324.733	342.283	634.465	270.401	749.861
14.3167	951.253	731.982	220.941	70.0383	174.124	135.573	136.074	137.234	123.285	151.694	328.15	517.568	160.511	234.025	202.885	333.407	88.0521	281.89	493.745	366.891	273.319	243.203	161.413	295.608	145.634	157.864	210.868	355.142	241.882	116.22	65.1222	69.6056	66.537	147.495	74.805	243.907	391.644	586.434	309.856	180.431	553.511	653.576	344.162	426.137	323.12	468.43	627.582	220.61	344.162
14.3333	1309.84	734.923	213.173	128.887	202.148	140.016	157.501	126.786	143.098	123.504	314.186	660.497	68.5465	202.584	218.116	322.476	57.744	281.757	520.881	415.784	231.426	239.19	190.563	177.305	155.957	153.035	87.7656	259.19	241.366	140.422	62.4316	71.704	121.88	228.299	94.5391	287.08	455.022	528.417	319.138	208.823	330.296	620.95	582.21	333.948	262.562	543.718	723.49	259.638	582.21
14.35	1387.65	816.185	231.393	74.1208	204.939	122.348	122.51	104.845	156.258	119.166	303.963	589.135	336.161	257.663	226.123	353.784	68.2653	372.849	488.727	440.207	301.758	234.453	156.118	186.306	133.753	171.649	104.025	321.991	246.834	145.253	64.5043	70.9254	126.649	148.106	59.4121	222.25	453.619	486.856	365.077	220.299	473.786	769.458	645.954	179.716	117.715	705.817	575.256	371.029	645.954
14.3667	1486.71	815.331	256.389	67.3917	177.64	153.55	115.503	94.5033	142.716	151.559	359.398	517.277	120.893	288.968	199.6	282.486	239.641	336.001	353.43	321.202	265.611	279.066	219.671	201.982	108.287	169.929	115.78	322.669	211.629	122.911	62.5166	68.9288	111.257	105.69	55.9925	286.734	475.434	609.17	374.704	200.515	226.838	507.709	659.408	172.58	141.44	533.726	679.276	279.727	659.408
14.3833	1343.67	814.97	222.37	99.9983	233.947	164.361	83.8704	91.2741	142.436	162.151	293.044	513.918	122.715	248.04	176.7	210.608	61.265	318.422	198.242	252.203	255.602	284.127	245.138	196.8	101.959	180.293	107.977	277.586	233.42	322.201	65.1271	69.7281	183.542	96.4963	107.741	230.803	474.552	573.795	299.889	156.741	203.893	624.335	605.667	345.726	173.247	599.275	702.701	225.18	605.667
14.4	1282.1	706.578	233.176	113.36	433.205	168.602	91.6046	100.223	153.259	203.949	275.414	437.955	192.753	305.481	246.787	456.518	126.95	399.873	242.496	310.189	210.157	283.734	191.147	222.647	117.35	181.781	103.204	253.609	258.27	281.199	62.3665	267.941	133.593	131.967	85.5913	225.071	440.933	208.559	324.353	215.252	206.274	248.003	197.926	339.206	280.207	667.028	296.401	184.781	197.926
14.4167	1128.36	714.794	235.852	82.4297	513.419	145.112	84.6251	108.294	299.529	76.6503	442.542	557.944	220.69	329.554	219.749	337.696	94.1242	290.489	404.233	357.141	212.986	207.482	185.928	206.362	149.752	152.397	73.0153	152.663	267.599	321.278	60.9721	197.526	140.751	111.076	118.116	244.771	430.193	214.402	319.658	186.673	245.297	387.317	181.842	359.736	232.574	320.834	436.788	255.166	181.842
14.4333	1050.81	794.049	225.639	109.161	401.374	164.278	119.792	145.699	245.267	82.8007	517.959	611.915	227.681	242.211	235.867	345.444	163.689	298.966	302.54	353.944	247.079	203.529	92.1096	217.021	146.632	187.591	93.8774	189.34	273.125	118.738	61.1622	166.13	115.758	173.812	124.337	283.525	447.185	376.621	335.579	279.719	237.878	451.383	226.781	397.37	135.731	506.903	408.388	283.736	226.781
14.45	860.239	772.546	238.869	149.323	457.616	181.48	98.5728	265.414	148.765	120.967	678.183	600.208	261.101	239.844	214.996	284.88	57.145	254.813	392.031	327.094	249.078	189.608	120.945	208.03	156.574	210.664	93.1244	151.215	256.747	193.242	64.5999	108.095	106.484	279.095	111.779	207.096	417.131	325.128	291.519	233.616	214.109	532.59	306.597	354.723	185.218	405.04	519.576	405.658	306.597
14.4667	570.772	613.098	243.744	244.229	352.066	238.542	112.267	252.066	88.5184	147.894	575.594	667.07	177.615	202.165	230.646	246.669	58.4461	223.488	394.303	395.173	211.81	199.076	162.143	219.749	205.302	164.429	114.435	122.241	224.636	124.098	101.357	133.169	140.65	173.446	199.337	244.189	428.063	264.94	284.869	207.823	242.127	394.861	360.971	284.959	249.08	355.486	515.706	375.467	360.971
14.4833	1142.26	733.101	229.775	215.662	204.598	258.79	71.111	205.691	116.637	137.926	393.807	468.4	206.8	234.999	174.456	344.687	61.7898	239.928	297.66	237.252	214.571	203.707	209.52	244.304	159.157	131.179	117.69	146.167	251.423	95.7862	268.394	88.1192	60.3754	142.272	227.958	259.096	465.059	238.714	323.423	236.746	228.698	441.375	118.037	383.623	137.759	371.643	491.829	224.818	118.037
14.5	395.676	582.733	218.282	189.587	421.686	281.639	78.0069	263.431	89.481	112.973	365.035	502.068	393.782	235.955	168.567	240.089	64.101	304.606	333.065	314.98	209.67	198.757	227.642	269.825	221.232	134.922	150.181	192.318	263.018	124.282	279.107	77.3859	56.6683	135.33	196.259	235.369	459.132	385.209	275.333	263.389	249.499	525.607	181.956	393.616	116.608	585.599	528.081	163.387	181.956
14.5167	320.085	581.858	239.043	190.538	635.884	268.358	82.1884	256.136	118.317	114.082	400.997	536.891	182.558	246.623	217.125	318.921	89.7267	322.166	305.98	407.697	243.539	195.446	316.565	308.21	152.164	147.762	138.331	231.965	300.24	100.481	479.64	138.713	113.33	245.692	123.239	274.105	471.902	423.189	288.749	256.655	253.27	631.805	256.188	367.092	154.619	440.371	472.462	187.848	256.188
14.5333	284.586	708.416	233.951	185.256	464.364	283.284	98.6477	196.87	106.93	132.721	805.299	552.714	236.553	262.197	183.165	423.228	62.1787	229.832	322.963	582.542	286.289	196.475	316.401	288.624	220.942	145.742	154.744	190.296	305.708	96.2814	382.116	60.1119	62.3629	200.384	113.274	238.013	472.89	406.276	188.308	293.471	264.824	439.173	368.752	153.061	101.808	365.352	455.332	262.481	368.752
14.55	261.984	586.571	224.849	257.302	674.59	208.076	88.5998	135.002	90.1114	112.488	251.867	554.065	247.824	260.843	195.18	251.13	56.3342	308.971	274.468	489.629	290.502	205.834	91.4913	215.258	166.363	156.636	175.299	140.953	342.19	138.069	394.687	78.4349	78.4944	193.75	182.312	252.806	518.43	338.746	302.248	222.509	313.73	236.325	213.854	117.882	129.447	174.471	529.092	251.782	213.854
14.5667	229.326	573.715	199.234	183.4	508.517	164.953	106.488	138.763	105.575	116.391	409.603	651.781	228.916	289.047	216.097	253.307	162.423	281.803	305.905	461.727	250.827	154.94	99.7597	186.672	226.637	121.118	193.492	165.359	329.068	195.685	435.929	133.707	66.6602	186.628	202.061	240.562	440.428	322.716	325.838	242.761	288.722	223.157	238.648	192.379	157.512	249.856	446.279	192.5	238.648
14.5833	217.443	710.883	212.144	159.986	716.643	219.202	80.6313	115.106	149.094	131	1053.77	581.493	249.409	305.127	218.652	135.888	102.917	352.591	146.673	253.529	289.642	165.233	103.278	206.65	302.983	152.396	184.481	182.708	316.401	205.164	392.634	105.516	179.574	215.844	137.223	235.524	482.346	357.909	256.804	202.863	277.747	128.432	114.267	138.891	183.493	262.795	133.959	112.037	114.267
14.6	290.478	687.699	224.117	185.683	611.659	176.079	110.378	105.514	102.048	126.829	280.876	631.871	255.374	293.172	216.186	295.459	153.668	292.494	207.036	255.98	288.153	180.054	152.822	202.943	228.033	134.457	224.227	231.785	357.18	113.78	339.66	228.704	132.829	155.385	80.2054	222.529	512.92	516.078	281.584	209.231	330.261	267.087	114.09	172.397	171.026	375.461	117.128	113.882	114.09
14.6167	237.865	562.62	231.151	93.5628	498.937	167.529	86.9346	114.82	133.011	119.296	399.438	535.382	251.732	284.476	266.904	271.811	104.576	309.671	217.682	296.158	298.282	168.68	188.463	197.314	121.919	171.514	208.356	192.438	280.401	191.132	212.005	105.808	57.8214	135.496	91.9848	221.075	403.534	349.49	226.874	255.715	256.164	369.339	173.144	260.622	125.371	505.932	157.646	222.887	173.144
14.6333	217.395	618.668	218.284	99.7262	521.534	132.189	73.6575	124.331	88.8488	132.64	772.203	547.058	247.62	221.665	259.012	278.056	208.734	242.055	167.584	336.518	225.041	190.721	139.646	199.012	142.571	150.557	220.812	231.005	342.243	148.053	363.163	73.3382	76.7657	173.853	67.1579	212.714	452.118	346.52	249.864	265.994	231.727	238.386	215.345	384.439	148.739	464.523	150.778	252.917	215.345
14.65	238.496	677.969	216.922	65.8271	568.549	253.614	81.5381	98.1891	101.35	97.0635	659.909	666.959	243.52	268.571	214.793	268.898	271.409	121.915	203.707	359.457	201.756	146.999	104.948	214.928	149.041	129.755	198.242	253.146	337.381	120.446	398.953	69.2331	113.905	169.624	78.1675	222.683	425.675	476.361	232.359	246.35	229.377	130.066	248.414	328.673	85.5104	334.898	144.808	257.273	248.414
14.6667	186.067	651.79	256.021	68.3353	438.544	150.496	114.165	115.771	90.4128	138.038	195.098	586.769	209.85	222.174	203.619	294.169	60.9745	295.579	216.624	314.519	232.882	134.308	116.709	213.108	118.243	126.455	232.124	226.033	401.073	146.261	398.517	70.4099	107.202	204.47	54.6039	234.608	506.373	330.039	301.595	228.44	239.294	195.067	222.583	314.675	205.809	590.295	145.062	326.854	222.583
14.6833	220.54	686.467	211.521	61.043	620.838	240.501	86.89	121.42	105.671	142.372	195.832	461.348	240.174	211.332	211.256	307.599	60.6316	304.874	270.014	321.161	224.544	167.594	153.571	217.476	114.529	153.704	248.618	120.091	403.51	257.064	347.326	80.2093	66.2128	255.784	55.6472	225.021	408.416	384.403	295.214	255.052	240.708	268.54	179.431	227.727	128.207	477.611	143.809	356.959	179.431
14.7	251.853	640.28	228.147	64.6052	488.458	146.624	94.3168	147.287	87.0382	145.834	255.895	610.91	260.437	183.145	240.43	393.855	51.4738	279.418	329.627	272.498	194.308	168.308	156.684	235.243	130.306	163.358	77.6864	123.734	395.035	231.989	365.698	86.1203	63.9647	141.83	60.7741	240.698	448.218	387.331	320.287	259.037	272.286	229.895	167.054	207.637	209.596	544.253	147.712	353.778	167.054
14.7167	248.236	772.115	200.284	65.0138	76.5113	103.718	87.5283	148.189	117.407	120.847	398.163	611.962	223.862	236.245	224.743	340.112	58.4914	216.069	327.078	275.629	212.037	195.773	167.745	207.303	139.744	157.048	114.49	122.446	381.594	138.898	322.078	81.3973	59.9156	75.8435	66.5065	246.726	543.588	644.952	330.399	332.642	279.466	192.31	230.136	206.071	119.439	445.786	195.655	343.668	230.136
14.7333	267.007	738.964	207.323	66.8393	104.184	190.284	107.791	149.827	137.98	136.509	609.2	548.482	237.203	272.462	278.826	228.219	158.694	310.016	240.802	342.006	256.593	182.12	180.476	194.395	153.382	134.009	112.002	110.861	337.542	149.947	337.921	91.2633	64.1005	163.88	59.568	239.358	583.308	648.756	306.922	258.366	339.451	139.854	229.786	113.992	192.972	287.586	248.168	315.94	229.786
14.75	268.28	727.463	200.332	67.5805	149.573	134.747	180.356	141.979	106.659	137.203	247.933	618.731	215.062	266.677	152.273	242.596	102.769	311.202	275.707	341.403	222.048	188.901	178.88	209.913	125.812	160.048	129.566	134.971	388.267	174.223	136.03	42.0475	58.1538	189.385	113.472	268.058	508.443	667.915	345.057	259.791	270.669	139.192	193.445	249.588	164.381	139.255	280.069	298.675	193.445
14.7667	228.554	657.258	228.924	66.49	229.436	185.662	167.288	134.78	96.7227	148.976	276.605	533.232	223.112	253.061	159.885	354.088	222.034	253.885	321.49	227.956	162.586	183.704	163.939	181.359	144.611	134.91	130.448	134.729	394.895	140.525	73.0294		57.9083	182.529	265.931	277.528	505.443	654.38	359.435	206.447	318.556	137.662	146.36	375.072	163.636	128.297	308.351	325.722	146.36
14.7833	317.169	469.592	218.881	96.5114	83.789	191.646	98.6798	139.877	120.285	119.364	509.709	632.389	256.021	227.181	194.767	325.113	139.798	218.844	363.634	264.213	192.64	178.038	198.823	183.634	177.847	134.329	216.901	104.803	324.227	215.666	62.5508	94.9002	65.0322	298.987	203.674	358.696	662.997	563.058	240.025	223.571	306.59	126.926	167.035	350.757	258.02	115.915	289.938	289.497	167.035
14.8	289.962	467.608	212.371	75.3463	131.238	122.951	84.3047	185.734	98.7386	133.487	782.429	590.721	215.803	256.306	257.629	294.58	277.8	143.109	361.898	280.439	213.796	134.524	247.617	198.378	139.087	154.301	159.451	209.906	361.211	226.323	64.265	12.1222	58.0031	210.954	62.9875	277.265	587.139	560.567	204.767	237.741	341.915	175.76	153.743	309.986	231.703	121.198	285.809	244.729	153.743
14.8167	231.15	422.881	197.544	66.0521	137.91	174.573	101.807	277.465	87.9944	127.158	322.706	599.431	220.761	246.229	221.129	261.994	65.2269	141.377	268.399	405.046	212.276	152.966	142.422	214.438	103.816	145.886	161.111	198.81	375.264	287.181	63.3114	1.8596	80.0819	146.712	72.4466	357.574	484.154	506.053	252.558	241.583	348.256	169.905	97.6837	363.932	259.944	112.945	331.985	387.418	97.6837
14.8333	251.017	445.985	197.958	59.3949	268.862	176.375	120.831	162.996	105.129	130.836	323.127	645.147	249.772	265.423	210.07	246.263	64.9151	105.115	263.355	454.939	204.392	179.006	222.734	223.747	121.704	107.032	155.003	195.844	320.305	266.788	70.6366	75.0514	59.806	134.104	93.4406	301.211	441.418	591.196	249.838	245.371	342.529	208.01	132.011	330.845	249.931	271.479	402.583	299.402	132.011
14.85	328.62	426.504	198.323	150.023	566.485	91.704	117.977	108.847	87.2195	100.588	380.115	498.796	232.532	258.693	196.915	315.182	158.963	106.612	359.572	380.86	216.407	198.94	227.518	224.523	130.62	147.721	208.068	146.381	275.913	156.395	69.1007	80.7744	93.7906	90.5673	170.922	356.41	399.712	472.394	308.281	248.765	361.368	154.334	177.804	334.992	227.735	411.531	476.629	396.15	177.804
14.8667	325.692	407.159	189.603	218.852	609.754	129.963	81.3126	110.742	84.1402	145.469	745.107	373.709	232.619	239.549	163.035	274.355	62.0408	80.0983	407.713	154.487	241.431	198.102	217.725	226.163	141.78	164.23	163.953	225.561	216.171	168.068	61.5212	97.7794	74.5614	89.2548	114.033	441.384	431.782	695.671	307.585	265.655	467.888	124.479	192.564	255.895	229.792	407.514	425.743	371.601	192.564
14.8833	263.861	281.71	215.14	223.972	636.63	195.444	115.656	104.698	101.739	151.816	420.739	387.166	205.667	272.116	198.825	284.272	160.807	107.574	361.11	268.392	200.744	186.532	251.919	213.897	206.837	157.859	145.355	277.533	245.678	117.191	67.1935	175.431	55.5203	171.966	139.602	473.75	380.06	435.558	403.682	158.378	439.02	148.684	131.508	416.822	195.18	458.213	405.034	355.266	131.508
14.9	239.203	338.121	210.552	253.245	701.834	142.387	83.402	99.7905	89.9279	129.236	162.744	544.895	239.483	220.641	138.988	304.527	209.042	93.0971	416.376	305.27	247.302	140.426	261.561	223.527	199.202	130.969	200.915	209.738	239.787	115.096	142.834	103.375	106	179.71	76.5807	467.396	415.001	570.94	333.579	178.138	385.024	199.325	133.581	349.418	218.988	550.742	382.39	288.946	133.581
14.9167	261.074	409.311	210.138	278.898	630.275	168.582	103.991	103.759	86.6843	165.762	205.649	543.291	271.809	213.41	193.936	323.914	81.8037	156.213	412.966	352.249	201.166	160.638	151.362	211.947	192.883	127.963	179.35	159.333	186.649	104.899	275.933	182.405	59.2292	153.937	61.4661	488.296	421.804	614.826	242.016	239.46	410.043	196.945	151.304	401.943	219.573	190.947	579.169	246.624	151.304
14.9333	251.864	553.522	190.899	293.854	443.7	111.864	102.976	102.545	85.03	180.703	267.295	479.454	255.401	270.571	173.901	296.943	64.2155	98.8977	413.209	383.241	281.416	139.793	176.009	225.692	271.836	145.097	228.546	83.4165	204.987	253.463	174.027	144.143	150.406	102.596	100.796	487.26	438.055	620.368	245.055	195.317	509.11	141.992	207.475	490.63	180.029	278.355	455.404	367.345	207.475
14.95	265.891	612.456	126.624	229.606	670.696	173.694	66.7206	106.313	111.496	126.733	366.281	461.44	241.049	277.141	174.743	126.031	131.437	102.221	410.382	411.279	271.738	188.928	176.345	217.932	282.582	149.973	165.971	127.142	222.712	297.167	70.944	94.2249	89.4617	130.432	202.189	554.121	459.677	566.59	280.652	212.381	464.924	178.147	193.341	567.199	261.153	166.988	399.406	378.152	193.341
14.9667	273.489	596.706	210.25	212.361	638.937	131.013	86.2285	95.8045	109.488	130.587	556.259	521.927	210.071	283.556	184.427	102.278	212.705	86.7115	290.694	398.503	275.773	172.316	284.685	237.677	181.458	123.596	161.782	119.353	208.654	296.22	70.3621	196.565	95.8109	121.436	116.475	534.01	440.105	605.47	301.656	197.393	499.348	156.254	180.602	588.251	220.146	215.488	325.778	399.96	180.602
14.9833	249.67	519.498	216.787	153.521	567.228	171.254	86.2687	107.139	95.8376	146.697	436.838	478.846	187.832	342.757	192.075	87.9927	179.535	105.859	415.265	321.242	281.668	209.155	169.812	237.252	319.288	160.576	88.3305	105.684	266.119	307.619	193.917	190.292	59.1248	152.746	130.548	416.868	438.748	473.703	283.214	243.721	359.734	212.291	318.716	512.615	136.857	143.149	436.779	412.414	318.716
15	290.386	493.105	194.184	199.336	547.703	191.219	78.5292	115.64	87.2719	115.803	328.772	431.099	210.462	244.75	244.312	85.7693	175.005	92.873	445.431	375.021	314.438	271.699	329.46	231.625	271.985	142.004	62.4898	126.815	219.362	144.915	169.417	84.6116	161.043	166.316	126.13	433.146	422.023	440.147	261.053	257.031	430.607	235.946	272.21	644.528	228.74	202.163	430.618	287.508	272.21
15.0167	411.558	410.541	193.206	129.906	701.406	125.063	92.8808	175.182	94.0172	122.47	337.383	481.337	208.602	290.836	118.372	120.631	186.103	80.8754	445.345	388.481	360.762	213.944	200.491	242.966	279.524	132.087	84.1215	104.735	250.474	324.642	67.3496	76.819	108.986	138.577	133.967	536.611	447.178	571.581	342.232	236.588	414.635	177.519	138.6	600.22	297.866	266.265	504.904	244.627	138.6
15.0333	398.04	570.192	218.897	92.9269	693.039	130.99	74.2185	134.868	142.145	160.719	258.948	592.003	217.467	314.245	232.05	108.604	177.869	72.9534	429.382	497.934	268.815	312.754	265.935	255.246	455.695	158.723	91.5621	77.6518	195.881	303.913	76.1597	74.1192	130.41	153.144	237.777	541.569	452.323	537.749	236.361	232.713	349.868	188.085	174.935	416.264	312.953	321.259	274.07	292.3	174.935
15.05	331.636	573.299	228.839	58.162	175.806	185.94	86.1983	122.403	134.464	124.246	578.924	516.897	221.798	280.533	222.102	195.915	274.246	58.8786	361.886	411.176	300.529	263.664	340.161	285.928	219.147	153.931	92.6519	100.28	192.904	325.932	68.14	25.125	92.0899	141.043	139.748	377.445	422.532	557.79	237.034	235.811	291.696	181.074	135.44	172.887	314.909	292.796	399.879	339.48	135.44
15.0667	495.921	543.567	221.761	57.6083	410.614	108.979	97.6741	129.675	106.184	166.012	334.188	401.749	193.4	424.369	197.635	183.781	304.028	73.5649	433.173	267.228	349.482	288.761	315.324	265.177	196.839	171.11	140.778	125.594	187.149	293.272	61.1763	74.7653	102.829	99.4806	112.914	588.391	436.208	580.597	203.033	244.854	268.047	243.475	267.654	169.382	361.763	306.003	362.572	377.466	267.654
15.0833	447.802	631.508	216.635	58.6558	165.748	104.401	126.45	110.895	137.163	172.709	496.589	415.267	206.088	396.358	178.418	206.183	135.832	77.9635	365.302	330.44	304.115	321.842	148.007	215.218	163.782	129.384	140.451	126.03	213.159	272.647	65.7016	132.313	133.142	162.628	104.478	644.249	439.96	641.348	286.879	237.362	307.4	211.966	231.318	241.813	307.789	433.374	441.712	358.848	231.318
15.1	410.191	641.953	220.921	67.7774	573.62	108.861	92.0001	160.84	147.272	183.231	529.793	544.595	195.166	385.694	195.075	242.797	272.977	91.0465	402.538	259.828	316.601	328.778	272.128	232	156.9	94.2931	149.777	171.107	239.465	166.831	153.124	70.7932	106.97	181.471	70.8885	512.206	421.39	733.929	301.658	230.436	323.581	155.117	326.64	502.365	290.838	519.32	446.013	359.469	326.64
15.1167	521.864	505.614	222.438	61.072	784.335	98.5996	107.244	115.741	110.664	192.909	533.502	409.975	230.286	550.004	176.118	273.208	241.139	73.3098	333.053	191.568	245.203	221.774	174.636	239.314	105.048	103.871	140.078	182.456	197.988	354.692	184.149	72.1303	61.6305	154.565	69.9988	420.913	437.493	644.701	311.911	241.039	418.427	125.265	188.265	601.75	308.489	222.91	455.443	347.278	188.265
15.1333	504.767	414.058	221.168	133.704	678.219	120.738	106.382	96.8946	94.9886	161.416	496.69	483.588	218.696	766.983	167.706	181.013	276.613	72.0858	355.981	310.535	270.399	201.721	131.725	219.302	152.134	130.052	131.089	108.172	211.472	303.347	61.5831	75.3001	114.106	132.252	156.412	284.801	461.333	557.898	316.167	327.45	353.542	146.682	200.979	661.225	327.7	119.571	491.656	250.313	200.979
15.15	551.732	522.058	229.793	80.2188	371.586	94.2971	100.911	111.646	97.5274	249.445	546.801	496.79	191.824	685.888	189.692	118.618	92.3684	95.2097	420.932	266.54	275.246	205.561	99.2123	230.789	203.138	116.704	135.682	98.3492	217.504	149.607	95.6289	85.6848	94.1855	218.559	138.041	203.09	406.798	638.349	285.746	399.456	426.85	165.302	178.102	670.544	428.883	104.231	385.84	212.471	178.102
15.1667	446.366	418.71	216.641	111.713	181.565	147.463	87.0509	104.284	99.7264	128.264	484.947	523.081	232.314	720.292	162.314	190.518	373.865	90.7657	429.143	278.693	236.837	316.062	133.934	252.725	153.5	141.554	146.908	91.4546	215.7	116.327	165.445	139.797	104.683	173.822	108.782	187.311	337.53	641.498	294.747	344.906	325.835	135.132	214.99	592.457	335.615	97.3439	462.604	270.585	214.99
15.1833	686.05	407.508	223.903	145.242	169.049	130.217	84.3859	107.497	123.587	169.819	797.319	481.906	241.948	880.764	187.107	277.837	296.812	85.0011	361.384	279.406	258.819	186.561	80.6398	247.681	208.325	133.858	95.7597	111.653	210.24	122.679	75.2126	180.186	108.911	198.71	79.6783	195.078	240.943	569.951	280.665	291.463	385.002	222.94	303.621	535.005	439.625	73.704	500.642	241.292	303.621
15.2	894.265	351.605	218.161	149.337	162.6	147.745	118.541	106.928	114.409	162.239	833.125	425.919	235.555	721.594	139.212	277.127	270.972	71.6099	443.128	232.11	338.538	146.212	106.331	242.985	163.954	133.625	112.351	103.597	224.947	95.8676	61.9004	113.222	122.479	170.13	68.2493	253.431	221.815	577.953	272.556	366.549	616.598	197.244	143.01	640.223	429.211	84.9334	436.05	275.683	143.01
15.2167	819.879	387.365	223.606	143.323	181.998	166.697	131.991	142.122	116.781	131.439	480.962	432.144	214.087	752.761	201.163	303.791	181.15	82.0425	472.618	170.901	322.138	126.643	98.4978	243.864	150.509	130.981	65.3088	99.8775	254.782	242.822	142.355	84.5661	89.4473	131.534	67.0989	243.938	379.187	703.777	301.503	391.543	631.672	129.408	178.169	381.476	405.29	104.491	503.946	374.39	178.169
15.2333	747.038	357.325	201.397	144.359	184.445	174.216	120.381	117.802	77.8918	144	418.104	234.578	248.801	752.891	215.236	275.504	350.142	141.175	515.721	325.033	363.761	145.433	169.618	210.912	144.846	156.832	118.816	300.087	240.493	250.795	119.398	78.4783	115.848	171.387	117.029	196.26	482.353	523.259	255.884	434.187	546.331	224.148	310.156	144.274	386.293	73.8318	295.747	93.3887	310.156
15.25	886.149	307.973	178.709	150.158	184.464	139.087	103.738	157.008	111.507	145.43	372.466	452.121	305.888	836.453	136.325	106.793	326.93	91.1275	238.27	331.462	276.025	151.34	186.208	233.849	186.808	176.921	137.582	148.655	243.151	208.976	150.969	116.823	110.167	217.926	115.013	236.83	448.867	567.458	210.03	511.803	576.12	170.782	236.877	143.789	532.943	67.714	352.182	243.899	236.877
15.2667	760.09	455.162	193.09	166.287	242.368	122.783	109.894	115.363	124.755	128.387	726.512	523.794	223.692	339.67	196.359	93.9183	167.144	75.3368	190.868	226.931	289.968	129.398	74.1348	242.001	206.728	85.9577	128.535	177.816	235.489	315.131	221.4	71.8085	75.4245	271.574	88.3343	287.832	430.06	707.035	262.52	570.488	402.832	115.559	257.578	134.542	433.301	79.37	372.136	298.429	257.578
15.2833	758.73	535.473	213.383	156.895	198.535	203.776	83.7685	164.818	109.094	181.476	626.932	527.96	245.042	321.478	216.182	114.26	302.296	117.193	205.646	228.272	415.262	174.012	179.289	246.155	217.647	125.923	134.179	211.918	209.094	301.728	105.09	83.6106	58.6341	371.203	109.949	342.601	318.778	690.324	280.849	471.751	543.5	185.564	398.282	232.333	420.109	88.3354	269.705	219.569	398.282
15.3	617.799	379.531	212.649	164.1	471.357	151.622	109.102	147.75	113.231	209.261	692.835	361.432	233.181	246.133	120.113	96.0767	310.757	95.2145	260.151	296.587	530.157	143.822	176.865	256.855	287.602	156.665	149.306	226.968	225.853	266.19	274.359	83.8507	95.5745	179.638	162.766	375.238	351.34	688.85	306.121	501.163	482.803	234.211	295.127	181.592	411.494	85.8612	338.746	369.88	295.127
15.3167	532.413	471.47	236.256	134.514	601.828	143.498	120.129	168.879	113.065	199.24	440.089	242.012	243.153	356.202	201.056	105.795	264.14	89.7959	240.944	297.964	280.556	130.613	199.068	240.3	207.814	164.383	179.673	218.705	233.116	129.87	305.408	34.6219	57.4313	164.714	111.889	336.706	304.342	480.103	337.839	538.157	578.047	160.714	342.687	204.193	452.982	78.0525	362.881	110.564	342.687
15.3333	597.831	499.239	223.022	72.894	181.854	152.598	105.792	151.821	98.6259	164.858	428.304	183.403	212.276	307.536	164.807	161.165	331.971	120.48	214.481	325.024	361.941	155.069	252.269	240.239	201.995	182.869	138.538	225.469	218.917	260.942	115.554	75.2015	157.319	198.555	75.117	360.884	349.206	672.387	266.769	507.199	577.002	162.102	374.698	229.054	406.793	85.889	425.385	120.943	374.698
15.35	610.711	582.318	206.405	62.0667	216.042	176.992	91.1686	117.02	131.213	170.081	715.216	457.756	202.251	277.25	104.934	90.9598	266.122	100.968	292.459	443.228	374.989	161.461	278.39	303.189	226.125	207.81	121.666	203.508	195.187	346.719	73.0072	82.2466	138.78	196.017	144.168	201.402	284.64	689.91	225.887	332.615	604.977	201.573	338.33	250.852	332.877	95.9893	466.377	196.222	338.33
15.3667	703.329	642.483	171.824	62.75	517.324	188.934	103.324	162.845	114.458	206.077	996.714	524.816	218.941	295.804	176.147	102.082	229.198	151.354	350.766	272.404	249.609	170.911	184.935	259.991	241.502	167.616	110.079	221.312	210.573	237.751	180.181	119.734	111.434	142.912	209.624	259.602	334.787	701.557	265.139	262.6	564.36	216.281	359.432	255.207	388.413	100.732	424.654	249.193	359.432
15.3833	581.481	557.008	223.161	60.6839	411.738	227.829	135.634	130.363	114.906	210.203	469.279	605.777	209.618	253.354	220.09	76.4701	453.275	105.52	355.763	327.235	522.292	137.807	75.5313	180.888	248.641	167.163	133.29	204.162	216.762	156.153	197.324	116.747	123.612	136.257	150.592	281.931	320.262	682.427	272.598	281.212	519.198	182.492	354.419	280.153	399.618	70.7776	200.305	375.641	354.419
15.4	568.483	609.955	207.077	69.2261	652.777	178.844	149.378	120.714	98.8564	229.089	792.631	494.566	228.954	436.642	165.199	71.6833	294.451	161.978	387.082	361.012	451.54	120.178	129.402	208.112	284.712	172.62	108.263	170.631	207.528	207.594	321.458	70.1806	135.109	136.659	184.042	253.22	297.381	579.932	222.847	269.085	456.14	220.594	282.524	281.16	403.203	75.4394	143.712	303.283	282.524
15.4167	597.166	620.951	188.959	67.9023	365.031	131.294	112.192	100.41	113.678	187.825	741.981	60.3172	225.517	555.862	239.729	81.8654	417.625	92.5553	390.691	392.137	459.092	134.776	113.445	214.348	318.708	196.623	161.625	218.462	203.275	175.83	257.591	65.9088	79.298	144.824	97.9865	306.553	318.265	558.566	258.023	328.912	492.585	227.723	300.681	495.352	361.145	69.9444	135.46	295.865	300.681
15.4333	780.167	652.992	193.948	77.9791	395.893	71.2344	118.42	130.408	130.788	206.105	439.012	164.454	253.693	623.391	261.603	79.9155	285.692	78.4399	364.641	348.939	427.828	143.676	166.068	224.234	328.081	210.844	155.986	228.978	217.877	273.392	118.526	169.157	136.064	86.8055	171.83	282.185	374.83	465.319	276.213	279.236	239.236	176.315	218.114	532.234	424.058	73.2075	100.28	311.158	218.114
15.45	782.789	624.698	197.792	67.4771	582.14	96.1718	88.2911	144.519	109.695	276.022	812.28	192.92	207.746	523.668	283.933	134.124	146.141	77.9204	422.536	376.697	283.03	155.575	134.036	236.254	360.374	170.236	166.016	188.897	219.207	127.794	89.0828	125.198	94.6452	152.943	87.3618	312.651	259.646	498.167	246.56	279.373	220.097	184.4	234.251	557.944	472.747	91.9633	144.22	403.415	234.251
15.4667	546.291	640.251	211.255	64.9225	538.683	132.876	121.782	118.695	89.5239	148.888	519.811	104.861	259.646	820.059	78.2219	157.75	92.5124	112.62	443.341	322.759	267.601	148.695	211.833	235.524	332.366	202.815	117.163	166.931	222.546	235.56	323.267	123.431	107.743	137.259	138.803	444.401	383.536	604.743	284.944	263.034	371.835	181.566	249.055	539.295	468.194	71.4096	239.768	261.494	249.055
15.4833	687.512	613.413	194.727	103.648	355.687	132.838	103.143	114.307	90.598	113.819	674.501	212.912	202.451	751.166	232.562	175.771	336.856	149.893	371.667	355.252	251.701	165.269	271.464	238.75	275.706	183.573	125.926	181.489	209.212	314.012	491.445	122.308	101.143	214.406	136.097	338.605	206.474	477.671	283.429	245.556	484.709	171.743	167.409	225.171	466.062	92.3216	180.924	300.058	167.409
15.5	673.491	730.814	192.028	141.022	461.398	178.407	133.618	152.663	126.74	131.483	360.701	484.934	234.141	239.359	144.37	85.8913	348.209	111.479	407.269	280.942	187.919	140.093	278.189	225.097	203.317	196.554	108.927	176.797	214.938	269.116	444.637	139.841	98.5087	142.851	80.5618	301.445	103.154	763.047	201.184	307.865	669.446	187.254	117.824	204.147	440.203	81.5615	209.019	423.181	117.824
15.5167	671.935	490.89	227.805	153.133	179.93	251.125	79.9281	173.838	182.28	120.94	741.03	306.204	240.125	247.858	240.82	79.3363	359.108	189.583	497.122	356.862	197.585	137.517	352.893	233.839	214.824	180.645	98.7226	146.867	222.974	95.6936	289.755	75.9256	83.0792	127.298	153.385	368.953	78.0351	673.838	280.307	331.513	702.124	154.099	290.058	456.165	496.852	76.6389	143.326	413.198	290.058
15.5333	567.199	599.084	238.489	187.957	530.045	236.337	104.395	143.263	198.778	159.456	776.226	453.099	244.445	497.458	277.038	102.524	288.577	153.402	396.409	418.018	260.19	156.922	401.469	231.999	225.789	156.12	113.731	204.635	201.728	239.025	390.251	74.255	108.226	201.095	220.739	413.527	62.7872	684.67	316.771	304.224	483.662	209.263	280.96	533.494	424.154	67.9521	177.188	436.818	280.96
15.55	726.194	609.86	227.973	168.392	140.196	166.066	103.655	113.706	202.803	183.897	793.867	540.704	266.681	799.174	212.567	106.122	291.822	148.434	388.843	446.9	254.029	147.617	447.433	240.664	291.254	120.271	98.3918	219.395	208.2	258.697	131.845	400.923	117.914	187.613	196.568	328.34	119.931	379.226	316.128	225.183	711.937	153.729	229.635	733.13	461.713	87.1094	171.398	276.016	229.635
15.5667	681.203	622.556	262.291	161.42	274.952	175.714	109.777	112.786	142.721	154.885	529.896	180.168	251.464	473.512	288.955	192.677	321.67	207.889	451.221	315.808	265.963	147.37	372.106	266.43	271.734	130.551	106.085	193.435	204.977	123.46	192.211	151.81	122.473	239.039	198.042	186.48	252.602	451.392	289.473	240.811	664.165	213.391	266.305	599.978	351.883	103.27	233.623	323.808	266.305
15.5833	482.821	616.143	231.96	98.2719	213.747	196.047	84.1471	123.656	130.336	144.876	753.885	306.777	210.668	257.11	297.289	161.475	161.829	146.797	419.907	357.162	256.653	151.73	125.787	235.367	279.716	113.895	92.5871	138.568	209.396	235.105	91.6145	128.91	130.134	172.115	171.444	224.94	84.3614	613.815	280.73	250.184	727.962	219.078	195.855	532.163	390.32	114.281	269.729	351.381	195.855
15.6	544.519	476.397	250.074	67.1356	398.125	246.922	77.3943	100.912	121.225	165.889	628.496	177.463	204.761	309.53	262.631	157.9	220.512	120.729	387.995	272.924	229.366	163.157	115.463	262.209	277.686	164.465	124.373	151.677	211.542	163.184	69.2466	77.0316	113.777	215.308	167.714	206.513	73.6355	575.28	339.852	270.06	790.828	223.568	174.553	416.041	512.015	136.134	286.187	370.031	174.553
15.6167	531.109	526.149	200.852	54.1902	449.748	217.452	107.971	91.4113	92.0695	129.075	914.016	198.693	223.925	348.719	181.833	85.617	253.314	138.48	390.054	327.477	266.107	125.115	100.052	218.514	349.319	145.607	136.159	199.2	222.148	120.349	73.3348	81.2729	146.266	145.548	85.4503	202.209	75.0363	535.535	306.069	261.404	719.606	159.279	255.614	362.262	482.767	96.7688	295.905	344.719	255.614
15.6333	597.023	601.677	229.017	68.3738	280.744	182.206	90.9458	148.298	139.59	108.196	357.617	288.188	220.704	475.541	206.107	112.286	112.644	114.709	361.845	389.539	247.639	106.153	147.861	227.411	336.943	169.73	111.975	159.368	216.561	176.929	75.0736	81.0219	138.471	206.576	133.03	202.626	69.8657	574.817	329.942	288.676	738.752	186.162	283.997	154.619	491.512	108.569	384.986	365.661	283.997
15.65	552.922	615.893	233.858	126.686	311.274	216.851	107.034	125.368	99.1114	138.941	731.886	372.885	210.633	411.67	220.731	67.892	276.457	136.871	316.337	481.179	309.06	113.247	164.644	240.997	385.497	175.982	116.077	168.316	234.026	265.719	78.9991	73.5584	141.894	149.135	204.545	240.13	84.5067	508.234	302.05	269.212	812.838	194.712	290.578	290.279	560.12	120.394	447.62	329.102	290.578
15.6667	564.708	236.079	178.688	90.2689	220.81	226.556	115.098	132.725	172.056	165.035	553.367	296.813	208.005	447.717	156.363	72.271	167.175	126.474	271.186	308.608	224.917	105.44	173.731	228.67	225.727	180.571	130.701	121.845	249.471	313.484	68.4949	73.3345	101.05	125.694	72.6085	245.196	65.5827	608.112	287.788	245.83	786.557	203.556	334.911	137.504	388.421	141.062	425.878	386.743	334.911
15.6833	472.258	287.301	207.053	74.2359	319.772	216.395	147.101	116.335	94.8944	162.523	751.697	378.122	202.917	355.454	181.535	132.211	206.59	84.9674	236.551	376.046	245.427	140.5	113.881	216.424	449.627	75.6152	129.266	141.235	244.446	368.165	71.1752	80.4593	104.966	205.774	147.597	220.163	71.1036	540.263	304.885	336.761	252.61	232.919	379.588	138.916	433.781	90.8307	432.336	449.109	379.588
15.7	365.208	269.723	204.307	81.2081	154.568	239.527	120.044	125.603	94.2816	166.9	333.979	419.128	204.377	660.971	191.366	141.514	56.0721	133.768	279.861	254.822	183.367	134.794	155.552	233.045	370.99	107.041	173.499	135.24	220.073	162.981	98.5184	84.6503	101.883	214.48	167.945	295.287	62.5845	609.439	236.695	309.08	292.661	165.855	375.54	116.318	395.431	151.435	375.339	427.37	375.54
15.7167	277.23	260.162	196.994	88.785	160.447	159.728	107.51	128.932	109.488	140.471	486.964	260.955	205.618	646.118	242.86	138.694	116.729	139.747	256.511	398.661	264.909	133.208	120.232	256.71	238.363	96.5638	102.834	179.556	218.303	161.553	179.014	84.8312	184.293	164.95	157.361	214.753	61.5726	595.946	311.289	247.748	416.184	195.294	347.937	175.309	267.918	153.885	422.641	400.049	347.937
15.7333	335.105	272.869	238.889	73.3109	185.85	184.044	116.224	148.539	109.451	126.886	377.676	226.959	208.939	627.682	289.145	227.429	129.045	111.307	296.022	209.74	262.908	146.141	110.78	262.53	151.766	83.8447	117.476	105.947	212.537	330.968	87.9854	89.1276	86.1934	174.702	136.835	252.248	63.2306	680.851	278.443	306.232	294.097	80.5341	327.994	205.661	224.606	200.405	198.996	385.865	327.994
15.75	258.625	223.605	206.162	73.9914	172.711	200.328	123.182	125.299	145.786	149.964	467.228	317.201	239.628	808.913	218.836	223.827	171.363	196.733	303.673	452.891	314.001	141.637	66.0661	265.666	105.569	135.13	120.151	118.496	207.663	256.299	71.7858	79.3325	106.587	148.405	191.838	279.435	59.2368	708.228	304.106	285.823	538.447	119.131	323.026	191.771	299.222	140.426	420.262	310.881	323.026
15.7667	261.451	231.672	208.007	65.3875	143.659	203.374	118.376	146.036	131.425	166.693	256.169	550.311	214.354	562.48	257.736	146.242	181.008	181.96	284.154	254.354	360.026	147.248	129.893	230.43	122.576	118.965	119.575	113.328	219.067	127.15	82.5945	87.7319	165.206	139.202	85.0926	254.646	94.6727	684.675	316.436	208.406	436.851	185.975	349.901	171.342	275.82	165.227	362.691	349.662	349.901
15.7833	298.762	266.062	192.997	93.5744	117.25	160.122	206.311	134.32	125.189	116.245	705.165	296.865	237.595	829.455	319.073	95.6442	114.514	208.728	268.645	459.17	363.346	153.714	129.432	214.912	101.51	127.87	124.583	76.8509	198.8	106.259	235.907	99.3133	120.355	148.646	164.386	267.124	103.014	667.238	295.603	197.466	541.662	163.465	342.641	202.554	330.612	170.765	477.817	429.718	342.641
15.8	281.115	249.071	194.651	74.9454	127.402	161.67	121.576	154.075	111.577	98.0774	345.739	252.389	228.142	727.607	318.521	92.9117	103.391	59.7896	254.958	315.005	438.902	119.635	172.961	180.484	133.195	121.166	110.537	137.046	188.106	303.813	95.7455	75.7451	158.629	188.881	167.63	214.102	127.6	721.51	302.075	175.491	622.329	228.993	369.755	234.059	213.626	164.205	282.957	357.695	369.755
15.8167	411.889	225.14	209.918	93.0211	102.318	219.722	152.776	139.738	100.536	152.051	178.03	302.095	277.876	819.053	308.28	128.059	89.3396	141.764	270.533	296.117	335.106	132.168	198.95	216.277	115.578	109.341	137.661	101.08	195.126	334.313	67.7963	72.7135	157.467	156.987	100.236	187.501	121.548	544.622	334.667	209.716	687.814	222.622	295.174	216.488	315.971	221.898	137.517	377.605	295.174
15.8333	390.294	262.091	208.745	75.1069	203.219	278.427	126.732	129.868	129.411	157.353	553.104	330.558	268.124	925.337	209.006	129.232	96.6163	192.885	173.887	293.403	282.415	119.923	186.747	221.753	120.902	103.643	123.906	111.226	196.958	185.483	240.278	69.5715	239.3	161.769	112.33	190.351	81.6459	453.625	303.487	245.087	657.375	222.08	346.857	218.404	335.969	211.143	127.251	388.512	346.857
15.85	407.133	245.032	180.436	58.0892	156.825	231.679	158.408	122.741	129.254	174.133	685.153	213.714	239.175	821.568	206.793	74.8916	106.949	304.531	159.261	348.843	209.118	136.483	208.992	221.079	152.064	189.285	111.256	97.0141	199.749	131.37	70.824	77.4028	89.4944	163.008	105.997	205.425	144.201	560.834	359.115	239.879	678.279	193.829	263.337	305.588	352.984	257.666	102.304	356.708	263.337
15.8667	410.346	202.316	221.13	57.4131	168.182	276.006	182.868	187.248	252.416	92.8287	312.677	272.425	211.667	858.544	239.424	129.588	157.601	191.372	213.188	289.296	284.355	168.151	212.76	225.12	146.449	165.862	123.747	98.6921	211.2	182.296	75.5475	87.5352	130.822	188.967	142.496	185.954	58.2651	524.238	263.175	265.509	528.32	172.964	371.025	408.503	297.71	270.405	166.823	360.595	371.025
15.8833	388.843	254.87	234.244	98.9273	78.4652	248.14	395.886	241.355	239.739	163.965	639.905	283.075	198.597	724.442	260.09	203.368	200.245	221.041	212.54	369.766	291.71	162.761	183.422	223.437	144.539	138.904	126.553	178.386	196.203	204.067	105.726	106.721	170.609	223.231	127.569	175.104	146.335	653.412	307.373	305.2	652.712	191.589	266.44	476.563	346.742	241.391	118.188	416.373	266.44
15.9	417.097	254.919	232.542	74.4262	150.435	207.054	127.301	214.545	313.942	182.219	417.333	343.864	200.278	864.787	205.407	136.428	167.474	224.864	182.142	416.133	378.834	167.781	197.811	210.483	159.772	126.554	105.199	169.039	201.971	262.162	148.435	93.7759	132.862	166.884	137.994	164.937	78.3191	660.893	263.017	290.035	689.301	210.807	271.13	532.075	331.333	200.438	137.953	388.348	271.13
15.9167	472.184	282.261	213.965	60.0897	138.546	217.513	122.113	217.077	217.686	177.386	138.229	223.931	221.269	592.461	210.385	138.185	146.578	309.224	230.209	396.63	492.778	140.592	184.667	220.132	143.398	122.503	114.492	183.514	195.475	214.171	86.3241	75.0098	74.1598	125.784	154.967	165.136	75.1395	527.914	295.098	290.361	661.253	230.045	373.914	482.869	170.323	300.998	162.385	434.334	373.914
15.9333	374.043	244.547	222.93	57.3891	159.497	276.231	85.3298	146.574	204.496	160.369	300.875	333.409	175.54	279.518	219.012	200.35	70.2899	85.9508	212.296	384.271	257.649	154.201	150.405	228.163	161.683	165.963	109.253	169.598	211.268	140.803	249.191	77.6727	77.5157	202.076	179.675	161.395	72.7053	698.254	285.077	293.021	240.243	219.36	355.644	466.755	221.027	230.524	199.091	400.158	355.644
15.95	467.574	196.344	260.947	83.8568	76.206	282.181	78.6669	234.08	214.846	137.086	631.96	270.27	204.716	469.673	188.105	122.62	65.9087	286.41	262.289	369.427	176.895	135.246	226.591	237.675	172.633	142.5	125.05	143.517	177.688	254.059	67.81	181.333	100.243	183.414	99.1485	173.257	79.1003	628.799	252.358	348.523	248.019	207.806	327.155	602.325	231.533	273.891	225.004	396.913	327.155
15.9667	411.652	226.262	250.331	83.3372	76.7405	260.401	91.3008	258.03	109.323	120.855	663.653	326.344	213.549	612.948	165.671	190.022	56.0093	150.776	278.4	344.46	198.386	129.307	150.808	252.432	139.515	177.386	120.458	146.352	188.324	129.751	74.2437	202.897	147.871	181.174	130.86	183.91	75.6694	475.483	276.976	326.529	173.84	191.554	285.095	621.7	197.61	261.052	203.146	388.384	285.095
15.9833	456.806	182.65	241.118	156.248	86.1784	256.591	92.9542	227.994	127.424	161.256	543.055	261.665	216.627	466.921	147.57	226.062	98.8224	210.772	302.653	410.919	245.69	176.419	209.979	262.776	199.113	130.77	114.417	114.416	200.024	144.129	186.795	102.692	183.164	166.902	187.014	178.174	67.2319	525.772	238.526	320.351	187.186	187.52	209.004	689.426	111.724	268.866	266.995	364.227	209.004
16	437.895	214.233	255.52	155.505	105.376	269.933	113.538	267.91	89.3322	152.906	143.902	362.184	216.529	771.743	153.991	139.448	64.62	232.479	197.737	413.199	309.556	166.097	81.8762	260.188	195.635	162.537	90.6303	154.477	214.202	85.2155	70.6146	83.3797	170.275	160.819	124.69	196.869	78.5512	503.568	196.209	283.159	143.639	167.848	217.172	762.26	157.874	168.041	254.75	376.834	217.172
16.0167	427.024	244.246	171.507	123.119	151.439	212.994	119.373	194.901	111.117	156.606	157.87	340.398	242.566	604.904	177.769	189.799	165.954	107.48	208.31	428.601	343.568	154.193	102.605	246.907	205.581	173.642	109.728	157.029	198.956	197.362	103.088	98.5009	162.429	147.837	166.414	174.713	100.619	593.995	291.942	276.452	202.457	182.924	282.317	827.503	198.075	184.712	207.473	433.866	282.317
16.0333	446.74	249.339	188.54	116.741	189.005	216.411	95.1666	260.783	80.157	163.266	220.219	424.422	219.144	766.981	215.575	283.561	136.384	272.378	192.926	419.624	258.392	193.906	157.889	241.273	184.555	127.344	132.355	185.426	193.587	240.629	90.9942	86.7647	196.817	93.4655	121.439	166.089	129.103	566.093	220.28	260.119	178.096	203.65	251.884	845.727	280.259	218.591	363.537	396.682	251.884
16.05	431.722	186.172	205.787	70.1668	300.276	229.901	99.0353	196.835	81.4058	150.777	214.248	198.52	232.076	707.247	190.939	129.033	90.9348	211.793	196.12	471.046	220.816	221.801	160.131	241.857	190.905	177.079	120.715	195.657	197.649	193.635	115.348	78.7457	146.566	191.764	208.614	184.09	102.413	656.998	232.255	239.899	142.665	193.047	118.411	784.008	218.829	174.257	230.278	289.671	118.411
16.0667	430.368	250.617	237.11	79.109	392.673	248.641	153.922	148.427	86.8659	134.839	278.426	203.807	255.876	830.722	229.398	85.7056	98.5209	341.935	238.781	426.33	213.134	154.506	114.411	253.402	174.456	134.637	121.733	153.73	174.822	161.39	208.825	94.9533	69.7424	212.496	161.988	165.857	167.629	647.639	258.366	232.891	168.976	181.351	121.722	786.219	247.566	264.085	292.911	367.147	121.722
16.0833	283.569	279.764	234.192	68.2776	285.059	195.266	101.114	134.422	81.2514	146.163	548.617	170.817	240.221	1084.8	157.721	71.3682	133.636	369.223	214.448	415.826	193.331	176.773	111.335	271.35	154.932	138.552	107.959	210.504	178.992	189.905	87.9596	100.545	57.6309	339.478	116.767	153.525	164.661	758.98	328.065	260.308	193.95	185.845	261.71	790.54	307.203	229.095	340.309	272.335	261.71
16.1	298.873	280.477	226.737	63.5641	472.076	246.203	123.275	210.072	81.9781	178.829	432.549	215.13	230.247	572.177	221.887	108.524	152.801	377.999	252.82	417.171	197.525	201.667	208.669	248.704	161.379	127.781	117.731	215.965	188.752	346.903	73.6183	210.702	60.8853	354.699	162.396	168.846	219.528	545.99	300.1	234.41	179.159	182.582	352.859	239.265	227.96	318.442	315.464	355.418	352.859
16.1167	312.671	245.309	254.533	65.0742	516.521	238.739	103.807	204.779	84.7814	159.38	436.528	268.696	230.566	287.143	197.176	147.603	263.192	335.179	302.11	405.031	216.328	177.831	187.263	252.68	167.911	140.945	164.142	158.155	168.223	230.17	169.63	119.628	148.664	164.577	134.901	163.505	265.072	529.928	286.726	213.316	217.838	177.575	279.601	467.211	196.913	271.731	319.967	377.052	279.601
16.1333	257.6	213.995	190.808	70.3352	313.835	324.483	91.1952	309.281	87.1212	180.436	437.031	314.971	234.01	812.172	182.567	155.846	336.173	158.644	359.047	427.762	231.373	168.308	278.993	250.129	221.835	114.741	104.689	176.996	183.771	114.125	105.698	149.329	129.253	158.126	184.466	186.83	324.971	682.358	213.47	236.85	231.129	195.55	296.747	642.167	184.08	320.967	260.083	343.031	296.747
16.15	275.121	375.538	176.708	67.9165	476.194	265.053	100.471	331.05	110.788	146.587	192.226	134.717	274.823	976.297	203.938	153.455	254.566	365.812	278.075	373.462	203.413	207.948	220.31	242.204	228.86	126.624	126.173	228.648	182.194	153.511	104.692	78.8549	99.4274	116.188	118.95	185.957	274.329	682.138	188.344	251.161	192.303	123.272	354.167	712.669	141.161	187.535	362.55	381.658	354.167
16.1667	228.508	481.849	187.047	67.8218	526.291	245.639	124.502	305.458	111.618	141.204	238.271	496.47	329.883	865.091	147.542	161.659	468.697	258.175	278.656	473.211	306.965	210.189	117.597	255.267	242.84	170.364	131.29	185.161	185.117	293.96	256.319	146.136	129.094	86.1018	105.897	178.813	300.661	670.627	193.412	292.842	185.528	177.454	393.305	657.089	221.005	130.59	288.701	387.399	393.305
16.1833	262.466	446.52	253.771	126.304	489.827	286.651	114.76	124.421	94.8594	125.304	328.216	124.204	202.785	437.779	148.834	176.194	233.275	92.7618	385.452	389.303	199.345	254.472	66.3936	241.447	185.103	157.043	108.146	171.015	173.005	182.361	68.9454	147.064	116.994	126.897	139.759	168.75	345.575	693.6	259.227	272.614	181.518	192.24	382.439	718.609	179.592	322.383	343.737	405.162	382.439
16.2	344.928	433.862	253.709	117.65	465.705	275.164	120.564	124.023	121.052	128.61	341.981	148.938	239.319	344.04	170.952	156.291	64.8409	175.644	355.093	457.217	229.572	188.038	106.483	251.21	263.919	145.722	108.532	144.694	181.507	139.308	70.1065	77.4238	82.0843	122.572	59.9158	206.351	274.832	583.459	204.547	325.893	212.941	185.408	264.432	757.336	176.206	316.729	355.785	441.828	264.432
16.2167	329.089	520.618	258.934	83.6163	658.577	293.41	98.7279	147.424	142.808	145.468	392.924	250.293	300.408	312.602	144.545	171.683	73.9636	190.179	400.317	429.751	214.577	171.287	131.807	253.093	220	147.634	146.777	186.747	187.747	112.953	150.388	122.24	86.5656	131.31	144.354	195.254	317.833	644.888	192.152	197.396	169.154	205.829	319.047	808.055	158.631	350.107	343.965	366.801	319.047
16.2333	407.297	387.489	215.227	78.679	501.073	225.678	120.603	133.771	97.3761	183.838	439.474	431.058	358.798	345.727	151.337	215.901	60.9171	130.651	352.636	416.499	246.397	217.294	182.288	224.963	223.099	168.558	118.131	193.004	203.066	127.222	235.978	63.5162	106.743	110.98	106.381	168.028	282.412	639.379	254.131	199.1	198.222	230.865	190.449	722.32	176.813	323.655	175.274	364.298	190.449
16.25	342.544	407.669	222.244	141.173	508.698	253.998	108.253	143.426	97.2341	178.669	464.386	129.368	365.738	480.196	150.469	258.715	108.439	377.718	439.865	460.515	215.906	220.786	146.103	209.58	93.0591	164.747	155.771	171.464	191.781	115.76	96.8212	69.6046	129.782	110.58	220.996	151.06	355.766	363.712	216.61	149.028	187.029	191.444	217.269	308.146	169.569	256.796	207.602	344.879	217.269
16.2667	329.267	435.924	258.646	198.503	690.034	237.611	73.2208	140.803	76.2058	199.349	341.463	140.916	386.159	499.911	150.451	217.516	79.0466	194.299	414.071	461.471	188.398	148.579	158.257	224.547	92.2651	156.167	119.928	152.105	202.546	193.506	159.271	93.6804	102.656	122.776	91.8001	137.074	329.799	544.346	265.857	167.169	178.22	153.296	302.201	524.93	263.984	436.589	249.631	386.575	302.201
16.2833	340.955	450.198	268.847	168.183	615.86	224.873	85.6382	159.126	83.5217	163.076	350.488	204.376	442.887	521.318	176.393	293.21	107.942	91.0666	393.587	382.68	201.134	125.116	168.277	206.255	107.922	121.512	162.273	125.551	227.874	181.405	176.241	76.3222	119.959	117.182	86.308	149.589	313.288	695.653	248.701	128.115	188.625	146.782	326.507	589.026	274.674	304.21	184.88	400.954	326.507
16.3	408.191	531.744	285.186	148.193	417.208	206.703	83.8346	136.628	101.153	179.161	267.724	409.73	355.629	523.42	172.617	270.121	101.23	371.074	429.399	406.235	218.688	88.4024	220.876	227.383	113.199	110.436	113.418	158.506	214.732	293.835	295.532	73.5405	129.034	111.429	147.68	149.722	320.51	529.401	278.406	160.924	240.323	148.015	303.627	452.824	254.788	290.277	241.386	329.833	303.627
16.3167	473.15	454.631	289.29	159.523	577.889	225.28	76.5225	137.667	109.064	175.555	304.026	228.595	367.684	710.49	159.314	249.509	91.1479	87.8934	460.676	472.631	209.51	131.933	166.077	225.192	90.2533	156.669	126.016	135.367	178.708	311.85	87.109	94.011	118.17	154.534	162.683	172.37	328.029	487.668	270.801	146.378	302.275	151.567	393.759	491.393	251.812	451.532	304.74	268.482	393.759
16.3333	442.201	358.813	298.685	195.508	658.256	225.298	103.325	218.503	100.614	201.647	276.646	187.602	456.259	408.219	146.781	240.467	132.48	79.0076	520.436	516.735	195.918	117.396	143.267	192.215	103.039	152.098	120.964	177.172	161.106	339.185	75.6172	183.69	125.764	125.662	94.9986	152.878	379.613	580.965	211.858	127.099	372.156	133.842	354.933	570.99	262.19	397.166	261.64	326.265	354.933
16.35	464.597	386.753	283.381	153.418	523.246	186.149	113.77	203.17	97.6655	203.045	299.605	102.239	402.865	250.121	133.441	260.261	153.72	310.076	458.688	393.043	231.975	130.86	136.173	193.476	87.0934	135.941	119.835	139.428	168.146	297.094	84.1126	207.468	132.938	270.795	152.29	172.077	332.621	533.63	206.318	134.241	376.076	146.451	360.198	268.273	250.269	419.375	295.045	324.574	360.198
16.3667	485.114	471.586	358.266	133.783	715.347	225.722	153.755	184.109	108.464	207.905	330.161	182.51	356.766	293.215	143.436	270.352	71.1003	81.5568	528.144	424.575	263.155	158.206	154.953	206.428	88.6451	169.38	149.947	186.574	185.586	193.185	146.881	75.5532	96.2765	222.166	79.2936	164.789	268.892	607.041	239.309	154.61	287.988	154.874	136.821	330.169	283.694	272.011	284.865	351.292	136.821
16.3833	463.494	370.047	311.14	69.5961	463.852	243.941	190.234	168.747	106.848	195.092	409.913	99.7183	457.005	271.14	132.877	258.247	109.487	80.5009	439.986	422.659	177.517	171.353	181.432	203.235	98.2994	158.166	135.277	236.415	191.446	141.206	77.9093	98.712	108.34	100.785	74.1843	169.481	351.624	530.495	250.469	163.348	384.169	209.067	280.209	470.455	183.777	374.179	264.873	311.219	280.209
16.4	464.743	433.795	328.645	78.3214	373.287	196.805	185.282	235.266	155.937	158.798	358.878	123.647	449.13	295.112	137.94	166.984	149.325	252.893	468.332	495.4	169.936	161.667	244.79	215.582	83.6553	149.972	142.585	198.79	176.827	151.04	63.3543	135.35	98.0833	110.934	73.5456	151.848	287.677	609.342	313.501	168.024	428.094	170.859	166.978	397.078	263.317	374.425	257.255	395.972	166.978
16.4167	429.448	455.765	303.534	63.9656	622.64	222.687	101.686	119.529	231.205	220.272	282.625	194.059	485.828	302.189	131.272	157.026	118.323	160.795	450.894	478.104	232.66	174.19	81.4404	221.825	115.767	140.496	139.549	149.949	186.787	200.818	264.458	92.9516	100.203	160.397	81.2828	165.64	298.664	493.398	275.347	196.396	344.09	173.08	237.002	569.094	170.032	465.337	270.778	344.17	237.002
16.4333	438.405	468.376	307.01	60.744	608.968	262.847	240.643	101.387	234.965	169.256	288.692	186.284	508.096	403.048	149.752	193.248	72.1862	90.6652	418.109	305.289	246.05	133.381	107.243	219.755	131.777	158.635	138.972	201.32	196.57	179.045	198.545	152.779	90.251	178.675	153.575	177.191	255.61	283.75	254.706	220.079	620.707	172.13	251.155	305.54	161.852	481.279	266.452	408.704	251.155
16.45	372.712	348.835	217.281	83.1119	728.553	226.426	134.498	138.341	237.328	194.501	391.085	60.524	390.17	283.922	148.25	182.805	58.2624	215.804	458.414	318.855	227.259	150.546	126.68	232.793	111.363	165.974	91.2846	235.115	182.638	164.034	101.536	158.185	122.817	151.859	126.311	194.113	322.503	273.529	286.594	345.774	382.654	179.513	269.244	279.143	178.435	437.228	248.703	348.718	269.244
16.4667	445.365	276.754	291.037	94.2123	755.184	207.53	101.312	122.584	300.904	161.483	328.458	271.484	460.641	301.603	152.774	109.48	61.8215	75.5846	505.038	405.843	336.313	164.983	131.778	218.7	126.449	135.485	109.602	160.296	199.406	151.87	66.4441	25.4535	92.7735	159.663	173.678	163.447	330.011	241.621	288.973	350.531	583.98	164.283	207.71	269.809	212.871	265.803	211.871	293.507	207.71
16.4833	408.027	204.615	297.377	78.3062	764.613	230.353	102.014	129.564	306.216	184.88	544.954	65.3795	505.781	496.149	181.923	149.247	64.0174	61.3695	485.409	475.242	268.043	144.398	104.396	241.1	140.909	140.539	98.0077	191.262	195.955	358.881	177.968	53.0499	87.772	98.8145	173.038	162.218	353.356	238.685	228.63	202.756	404.726	169.044	298.106	269.954	242.669	244.681	253.262	374.533	298.106
16.5	377.5	235.965	228.434	84.398	593.623	255.256	112.684	121.896	312.281	185.64	243.427	165.525	555.375	531.332	139.201	162.915	63.2174	76.2787	554.022	341.342	286.488	193.178	59.7547	243.956	160.719	139.104	125.297	151.939	193.97	177.283	93.5906	327.047	62.5236	163.174	98.8737	163.393	310.795	516.771	194.684	195.473	393.778	194.807	278.353	272.724	268.932	405.255	236.273	303.332	278.353
16.5167	444.447	290.264	272.88	165.557	554.274	268.821	125.7	130.092	350.766	202.329	222.57	176.953	544.414	387.105	169.533	222.045	68.5129	65.8503	551.22	425.393	280.991	158.089	94.8169	207.293	140.734	145.106	119.997	162.287	170.756	158.723	75.8887	164.718	69.4297	163.684	99.5487	195.516	369.515	593.894	245.067	195.868	599.83	160.753	208.543	260.245	291.589	339.656	219.777	411.865	208.543
16.5333	537.395	301.024	303.845	81.9747	572.724	245.33	90.8952	129.13	289.284	161.643	361.876	239.324	429.916	456.558	168.2	241.855	69.3388	65.6934	530.678	466.282	295.9	181.993	140.55	178.411	148.532	166.209	131.074	149.239	179.873	117.318	77.1343	26.8302	68.4124	127.926	76.415	219.26	351.803	599.397	286.123	193.562	625.256	182.393	211.176	263.387	162.901	320.887	243.767	367.364	211.176
16.55	396.448	441.09	346.974	113.304	454.429	277.826	125.476	150.909	334.945	183.732	177.569	294.853	391.838	438.911	178.317	236.434	90.7065	74.5757	506.08	462.877	281.441	206.53	130.078	203.614	108.629	186.566	112.646	129.846	176.157	352.255	68.7636	230.39	72.8336	146.992	86.3795	154.384	351.554	627.259	223.953	187.429	551.715	207.017	240.136	241.426	200.627	347.061	273.314	409.987	240.136
16.5667	407.017	282.517	293.775	187.748	400.143	255.229	140.559	118.691	263.935	185.869	237.061	206.844	576.386	248.144	179.254	280.242	78.6545	85.9459	446.404	301.614	263.36	168.164	105.911	196.315	165.59	190.791	130.859	106.99	194.752	230.111	132.956	59.0619	59.5318	122.888	94.073	166.281	378.897	541.168	261.723	302.034	609.053	210.046	226.342	245.412	249.564	152.505	271.607	460.303	226.342
16.5833	435.582	221.967	322.824	175.623	603.904	286.491	113.269	166.039	224.927	140.17	243.425	404.096	640	261.187	188.825	290.267	83.898	76.3658	421.539	300.012	195.196	191.385	117.702	196.142	177.238	179.282	118.082	134.336	165.236	106.867	131.495	78.2228	90.7688	184.373	176.099	185.843	281.435	543.074	268.673	235.707	513.179	179.563	186.858	242.229	164.48	82.9153	235.804	434.833	186.858
16.6	406.099	195.562	272.201	161.874	653.862	194.797	158.445	200.878	288.251	192.871	437.899	303.48	525.118	368.385	224.541	129.849	89.1768	89.2239	465.015	325.612	230.996	123.922	135.558	200.905	164.179	181.893	117.121	133.845	172.067	244.37	69.3899	80.0423	99.2175	205.547	134.554	221.948	306.725	528.572	286.481	286.216	190.422	190.995	289.256	289.249	145.068	134.559	228.113	369.464	289.256
16.6167	359.593	170.623	292.864	127.112	420.815	137.976	66.0336	311.544	196.761	202.758	335.743	157.104	641.74	414.246	204.391	135.622	99.8639	112.296	478.234	249.205	217.879	121.245	154.8	206.14	154.638	201.6	118.379	177.678	187.647	195.935	61.0808	73.7021	72.6368	174.491	229.391	181.899	357.429	519.83	225.528	315.1	286.582	173.42	260.494	320.837	136.993	75.5657	283.059	309.102	260.494
16.6333	378.358	253.909	310.506	130.183	451.6	202.404	104.325	132.068	324.722	159.35	252.727	223.599	702.883	429.868	267.694	203.012	61.0335	128.96	501.161	342.112	195.457	185.962	206.351	216.266	170.878	206.942	91.595	206.692	195.32	333.042	68.898	73.0548	77.9583	250.505	232.322	165.834	359.507	655.074	205.753	258.174	350.03	186.766	208.558	399.559	148.906	81.4368	263.752	293.823	208.558
16.65	373.152	332.441	329.425	86.913	579.25	212.572	130.188	122.315	284.305	151.733	227.402	177.268	653.821	386.709	283.452	221.101	61.2326	86.5661	447.2	339.778	311.576	154.448	257.875	209.344	159.023	183.763	138.556	169.783	197.051	205.595	67.0821	216.701	106.444	305.568	75.285	169.394	298.983	654.202	236.98	314.988	545.825	208.515	270.852	401.242	145.835	78.6597	312.262	228.653	270.852
16.6667	432.693	407.552	332.744	63.436	202.821	203.613	81.9421	102.345	183.435	103.741	229.636	311.964	682.584	347.07	220.615	239.697	160.731	105.115	494.219	395.209	292.35	150.232	112.642	235.507	211.328	213.236	89.4228	165.859	197.69	202.98	66.0176	79.1088	103.794	181.336	142.098	185.864	259.279	423.912	283.533	302.621	490.199	225.166	217.758	347.337	262.897	97.8429	267.275	285.881	217.758
16.6833	345.968	479.847	310.369	68.7529	317.415	177.416	116.558	136.976	210.485	89.0583	346.116	138.262	687.796	240.151	186.704	283.338	66.2043	78.7118	488.618	453.651	276.203	167.936	206.692	232.402	178.322	277.029	100.581	182.439	179.288	190.383	63.7535	85.5512	59.3193	118.161	146.48	203.495	295.233	504.437	216.503	247.084	590.142	219.683	260.955	305.316	120.424	106.637	245.664	193.889	260.955
16.7	369.177	448.612	297.527	71.2737	297.48	176.711	155.972	143.603	216.695	92.8977	204.531	174.062	571.06	328.319	253.956	253.927	146.56	122.731	547.201	441.139	252.318	228.215	195.421	221.537	200.825	288.515	142.054	165.719	192.055	211.77	65.5116	90.7658	126.222	169.166	163.739	187.465	323.509	633.656	223.05	177.484	511.199	227.502	291.245	516.883	230.729	96.03	271.11	187.122	291.245
16.7167	385.647	496.108	305.331	59.8655	226.477	174.313	77.629	116.125	160.192	99.9956	266.468	259.133	597.434	316.649	208.364	272.562	158.79	84.6642	508.512	329.885	206.198	171.772	87.0048	231.175	141.059	216.92	96.3288	156.35	170.938	357.288	75.1709	96.8407	73.2954	172.932	129.013	227.006	287.551	618.944	191.794	142.223	378.079	220.405	285.728	451.283	154.355	93.3396	280.286	178.361	285.728
16.7333	401.728	421.446	243.672	66.4199	492.442	141.641	74.4842	136.777	242.846	132.909	430.75	321.902	636.802	368.498	279.56	336.124	83.1212	114.994	458.775	369.145	254.987	181.089	81.4621	230.406	285.536	232.223	99.0919	261.887	180.815	331.517	89.2115	97.8506	107.319	145.925	148.686	231.269	276.218	634.475	180.749	131.791	205.348	196.307	208.818	482.289	226.765	109.597	256.667	163.288	208.818
16.75	344.5	520.355	269.581	79.7242	442.508	174.75	124.346	115.187	211.694	146.369	320.149	275.921	636.536	165.777	237.167	279.236	172.615	138.348	566.505	430.788	235.229	122.526	72.7566	235.12	292.198	173.507	136.642	190.039	192.124	365.225	82.395	133.763	119.711	200.696	196.544	182.914	337.161	586.8	223.828	171.565	217.262	184.012	210.587	355.529	276.726	81.6533	258.303	216.384	210.587
16.7667	364.024	529.276	286.352	103.89	633.673	186.288	86.3574	105.995	339.208	129.119	400.416	289.225	598.941	230.191	238.298	183.926	68.94	74.7264	534.112	359.163	161.445	131.335	108.782	232.938	279.109	137.474	133.276	199.237	185.274	253.802	86.9282	79.0205	139.228	154.017	180.996	197.081	336.865	664.896	239.841	163.565	216.395	210.417	183.643	167.246	229.742	93.463	219.915	285.397	183.643
[truncated: 1,874 more rows]
[truncated: 11 more columns]

## Sheet: panel 4H
Area under the curve (a.u.)
[truncated: 25 more rows]

## Sheet: panel 4I
Note: each data point corresponds to the average distance moved (mm) by each of the individual animals (tmt2 wildtype, tmt2 homozygous and tmt1b/tmt2 homozygous; 21-23dpf) every 1 minute of the trial.
[truncated: 2,885 more rows]
[truncated: 4 more columns]

## Sheet: panel 4J
Area under the curve (a.u.)
[truncated: 25 more rows]
