# Supplementary material for: TMT-Opsins differentially modulate medaka brain function in a context-dependent manner
Source: PLoS Biol. 2021 Jan 7;19(1):e3001012. doi: 10.1371/journal.pbio.3001012 (PMC7837489; doi:10.1371/journal.pbio.3001012)
Supplement: S5 Data — (XLSX) [file pbio.3001012.s005.xlsx]

## Sheet: panel 5B
Normalized counts (reads/million)
Eyes - tmt1b wildtype	Eyes - tmt1b homozygous	Forebrain - tmt1b wildtype	Forebrain - tmt1b homozygous	Mid./Hindbrain - tmt1b wildtype	Mid./Hindbraind - tmt1b homozygous
5.40206	4.35978	16.652	20.8042	20.1738	13.1998
5.09473	4.29116	3.54864	17.1384	22.5052	18.2111
4.73084	3.14777	16.4984	28.3693	18.7935	15.108

## Sheet: panel 5C
Relative mRNA levels
Eyes - tmt1b wildtype	Eyes - tmt2 wildtype	Eyes - tmt1b homozygous	Eyes - tmt2 homozygous	Eyes - tmt1b/tmt2 homozygous	Forebrain - tmt1b wildtype	Forebrain - tmt2 wildtype	Forebrain - tmt1b homozygous	Forebrain - tmt2 homozygous	Forebrain - tmt1b/tmt2 homozygous	Midbrain - tmt1b wildtype	Midbrain - tmt2 wildtype	Midbrain - tmt1b homozygous	Midbrain - tmt2 homozygous	Midbrain - tmt1b/tmt2 homozygous	Hindbrain - tmt1b wildtype	Hindbrain - tmt2 wildtype	Hindbrain - tmt1b homozygous	Hindbrain - tmt2 homozygous	Hindbrain - tmt1b/tmt2 homozygous
0.309	1.11901	0.201	0.655481	0.989243	2.465	3.7114	1.919	10.2558	3.07912	2.216	3.35198	0.827	3.21566	6.1308	1.181	3.54053	0.19	2.58864	6.53544
0.386	0.817299	0.218	0.513822	0.980248	2.97	3.66149	2.528	5.10007	5.25976	2.04	3.14262	1.141	1.40261	4.11237	1.041	2.5078	0.614	3.67874	2.93077
0.219	0.960951	0.21	0.635133	1.18049	2.813	6.76762	1.013	3.24966	5.5508	1.61	4.15787	0.558	3.62845	3.66663	1.132	2.02035	0.102	1.85228	0.962949
0.402	3.04	0.248	1.91	0.662049	2.261	3.05	2.497	3.03	4.65877	2.565	1.83	0.964	1.74	3.15057	1.47	1.53	0.22	0.51	1.77907
0.445	1.29	0.246	1.16	0.762456	2.793	4.21	2.65	1.35	3.86299	3.209	3.81	1.464	1.21	4.24285	0.951	1.64	0.595	0.64	2.9467
0.226	1.43	0.22	0.66	0.992391	2.552	2.49	1.078	4.83	4.95864	2.213	1.35	0.698	1.91	3.06893	1.591	0.96	0.125	1.53	1.91313
1.17	0.47	0.947	0.53	1.01	5.316	2.91	5.097	2.07	4.22	3.151	2.06	3.069	2.72	4.06	2.888	1.44	2.201	3.54	1.72
1.545	0.45	1.659	0.46	0.43	4.827	2.13	3.377	2.65	1.99	2.979	3.05	2.961	2.97	2.02	3.033	1.4	2.474	1.22	1.22
1.207	0.38	0.56	0.8	1.07	4.795	1.77	3.884	3.07	2.59	2.297	3.27	1.949	1.62	4.09	2.635	1.13	2.265	1.2	1.46
0.431		0.767			4.845		6.237			2.559		3.034			3.222		3.094
1.36		1.248			3.501		7.095			4.216		0.219			2.571		0.337
1.526		1.643			4.386		6.714			4.41		2.778			2.463		0.911

## Sheet: panel 5D
Normalized counts (reads/million)
Eyes - tmt2 wildtype	Eyes - tmt2 homozygous	Forebrain - tmt2 wildtype	Forebrain - tmt2 homozygous	Midbrain - tmt2 wildtype	Midbrain - tmt2 homozygous	Hindbrain - tmt2 wildtype	Hindbrain - tmt2 homozygous
40.214	58.5941	8.10137	33.0747	2.58869	33.639	3.01563	35.4438
42.8297	43.0674	12.5199	33.2287	1.51612	22.1271	1.6967	22.441
42.5267	76.4126	10.0501	32.6053	2.28657	29.6005	0.956063	28.955

## Sheet: panel 5E
Relative mRNA levels
Eyes - tmt1b wildtype	Eyes - tmt2 wildtype	Eyes - tmt1b homozygous	Eyes - tmt2 homozygous	Eyes - tmt1b/tmt2 homozygous	Forebrain - tmt1b wildtype	Forebrain - tmt2 wildtype	Forebrain - tmt1b homozygous	Forebrain - tmt2 homozygous	Forebrain - tmt1b/tmt2 homozygous	Midbrain - tmt1b wildtype	Midbrain - tmt2 wildtype	Midbrain - tmt1b homozygous	Midbrain - tmt2 homozygous	Midbrain - tmt1b/tmt2 homozygous	Hindbrain - tmt1b wildtype	Hindbrain - tmt2 wildtype	Hindbrain - tmt1b homozygous	Hindbrain - tmt2 homozygous	Hindbrain - tmt1b/tmt2 homozygous
1.45987	1.63623	1.58	1.44738	1.19433	0.328255	0.298827	0.38	0.787742	0.280383	0.124347	0.091824	0.11	0.840146	0.115857	0.157484	0.062935	0.05	0.856053	0.115999
1.02877	1.47609	1.66	2.52407	0.665835	0.283914	0.349972	0.36	1.02055	0.323439	0.098216	0.077269	0.11	0.920669	0.063957	0.091228	0.069924	0.06	1.53242	0.041311
0.916976	2.27561	2.21	2.39944	1.29477	0.289051	0.425926	0.38	0.875045	0.288022	0.122868	0.061951	0.09	0.858217	0.070004	0.129817	0.082275	0.05	0.924599	0.022728
1.26493	2.21	1.26	1.82	1.85047	0.558293	0.31	0.32	0.28	0.29741	0.093519	0.1	0.09	0.07	0.068672	0.319273	0.05	0.06	0.03	0.047779
1.42652	2.04	1.56	3.28	1.50968	0.609216	0.14	0.3	0.27	0.391018	0.215468	0.09	0.08	0.09	0.058523	0.49779		0.05
1.36438	2.35	1.21	2.4	1.57321	0.438683	0.21	0.33	0.6	0.268063	0.151893	0.08	0.09	0.75		0.164679	0.06	0.06	0.88	0.051423
1.88	1.19	2.16	2.12	2.45	0.44	0.3	0.49	0.32	0.57	0.1	0.05	0.16	0.35	0.15	0.06	0.02	0.08	0.33	0.08
1.65	1.68	1.92	2.11	1.49	0.52	0.24	0.52	0.68	0.43	0.16	0.07	0.1	0.53	0.11	0.18	0.04	0.06	0.9	0.09
0.93	2.03	0.66	1.44	2.65	0.2	0.24	0.18	0.7	0.71	0.06	0.05	0.03	0.37	0.86	0.04	0.04	0.02	0.32	0.99
