# Supplementary material for: TMT-Opsins differentially modulate medaka brain function in a context-dependent manner
Source: PLoS Biol. 2021 Jan 7;19(1):e3001012. doi: 10.1371/journal.pbio.3001012 (PMC7837489; doi:10.1371/journal.pbio.3001012)
Supplement: S7 Data — (XLSX) [file pbio.3001012.s007.xlsx]

## Sheet: panel S1I
Note: the number (#) of avoidances and approaches are displayed for every individual fish (wildtype CAB strain) for the different contrast levels. An avoidance index (AI) is calculated by using the following formula: (#avoidances - #approaches)/(total #dots presented)
	fish#1		fish#2		fish#3		fish#4		fish#5		fish#6		fish#7		fish#8		fish#9		fish#10		fish#11		fish#12		fish#13		fish#14		fish#15		fish#16		fish#17		fish#18		fish#19		fish#20		fish#21		fish#22		fish#23		fish#24		fish#25
Contrast	#avoidances	#approaches	#avoidances	#approaches	#avoidances	#approaches	#avoidances	#approaches	#avoidances	#approaches	#avoidances	#approaches	#avoidances	#approaches	#avoidances	#approaches	#avoidances	#approaches	#avoidances	#approaches	#avoidances	#approaches	#avoidances	#approaches	#avoidances	#approaches	#avoidances	#approaches	#avoidances	#approaches	#avoidances	#approaches	#avoidances	#approaches	#avoidances	#approaches	#avoidances	#approaches	#avoidances	#approaches	#avoidances	#approaches	#avoidances	#approaches	#avoidances	#approaches	#avoidances	#approaches	#avoidances
0.034	0	0	0	0	0	0	0	0	0	0	0	0	0	0	0	0	0	0	0	0	0	0	0	0	0	0	0	0	0	0
0.046	3	0	5	0	0	0	0	0	0	0	0	0	4	0	0	0	0	0	0	0	3	0	2	0	0	0	0	0	0	0	0	0	0	0	0	0	0	0	0	0	0	0	0	0	0	0	0	0	0
0.104	2	0	0	0	0	0	0	0	2	0	1	0	1	0	0	0	0	0	2	0	1	0	4	0	6	0	5	0	0	0	4	0	5	0	0	0	0	0	5	0
0.161	3	0	2	0	0	0	0	0	1	0	0	0	8	0	1	0	0	0	0	0	1	0	13	0	3	0	0	0	5	0	4	0	3	0	0	0	4	0	2	0	8	0	0	0	0	0	0	0	1
0.31	12	0	5	0	0	0	4	0	0	0	0	0	4	0	2	0	1	0	0	0	3	0	0	0	6	0	3	0	6	0	2	0	1	0	5	0	1	0	2	0	2	0	0	0	2	0	1	0	1
0.387	3	0	11	0	0	0	0	0	0	0	0	0	7	0	0	0	2	0	5	0	2	0	4	0	3	0	3	0	7	0
0.586	7	0	5	0	3	0	2	0	1	0	2	0	4	0	8	0	4	0	3	0	7	0	3	0	5	0	8	0	6	0	5	0	6	0	6	0	4	0	5	0	4	0	3	0	0	0	0	0	0
0.785	6	0	5	0	4	0	0	0	1	0	3	0	4	0	5	0	7	0	3	0	5	0	3	0	2	0	9	0	5	9	4	0	9	0	1	0	0	0	4	0	8	0	9	0	3	0	5	0	5
0.909	4	0	9	0	5	0	1	0	1	0	3	0	5	0	8	0	10	0	4	0	5	0	5	0	2	0	7	0	6	0
0.94	4	0	4	0	5	0	2	0	1	0	4	0	6	0	7	0	11	0	3	0	10	0	4	0	3	0	4	0	8	0
0.962	6	0	8	0	4	0	0	0	1	0	7	0	5	0	7	0	8	0	3	0	5	0	5	0	1	0	8	0	6	0
0.978	4	0	4	0	2	0	2	0	0	0	5	0	2	0	7	0	5	0	7	0	2	0	5	0	7	0	4	0	7	0
0.985	7	0	4	0	3	0	3	0	1	0	3	0	2	0	7	0	5	0	8	0	1	0	2	0	5	0	6	0	6	0	10	0	10	0	3	0	6	0	0	0	0	0	10	0	7	0	8	0	0
[truncated: 51 more columns]
