# Supplementary material for: TMT-Opsins differentially modulate medaka brain function in a context-dependent manner
Source: PLoS Biol. 2021 Jan 7;19(1):e3001012. doi: 10.1371/journal.pbio.3001012 (PMC7837489; doi:10.1371/journal.pbio.3001012)
Supplement: S8 Data — (XLSX) [file pbio.3001012.s008.xlsx]

## Sheet: panel S4J
Note: each data point corresponds to the normalized average distance moved (mm) by each of the individual animals (wildtype and homozygous; 9-12dpf) every 10 seconds of the trial, during the three light-to-dark transitions along the trial.
Note2: each column represents the behavioural profile of one individual fish.
	Normalized distance moved (mm)
	tmt1b wildtype
	Light --> Dark (at 30min)																		Light --> Dark (at 90 min)																		Light --> Dark (at 150min)
Time (min)	fish#1	fish#2	fish#3	fish#4	fish#5	fish#6	fish#7	fish#8	fish#9	fish#10	fish#11	fish#12	fish#13	fish#14	fish#15	fish#16	fish#17	fish#18	fish#1	fish#2	fish#3	fish#4	fish#5	fish#6	fish#7	fish#8	fish#9	fish#10	fish#11	fish#12	fish#13	fish#14	fish#15	fish#16	fish#17	fish#18	fish#1	fish#2	fish#3	fish#4	fish#5	fish#6	fish#7	fish#8	fish#9	fish#10	fish#11	fish#12	fish#13
-5	0.4	0.7	0.8	1.2	1.6	0.5	0.6	1.2	0.2	1	0.6	0.9	1.7	0.4	0.9	0.6	1	1	0.4	1.2	1	0.7	2.1	0.6	1.5	3.5	0.1	1.2	0.9	0.7	0.8	0.5	0.7	0.4	1.4	0.3	1.2	1.7	1.4	3	1.8	0.7	1.3	1.2	0.1	1.5	1.2	1.2	1.1
-4.833	0.9	1.4	0.8	1.3	1.5	0.6	1.1	1.5	0.2	1	0.7	0.7	2	0.5	0.8	0.6	0.7	0.8	0.7	1.7	0.9	1.1	1.5	0.4	1.1	3.5	0.1	1.3	0.9	0.8	1.3	0.5	0.6	0.5	1.6	0.5	1.1	1.1	1.1	4	1.6	0.8	1.6	1.3	0.1	1.5	0.9	1	1.3
-4.667	0.6	1.4	0.6	1	0.7	0.4	1.1	1.7	0.2	1.1	0.6	0.9	1.5	0.5	0.6	0.6	0.9	0.9	0.6	1	1	1.6	2.2	0.4	1.2	2.7	0.1	1.4	0.9	1	1.3	0.6	0.6	0.3	1.3	0.3	1.1	1.2	1.1	3.4	2.9	0.8	1.6	2	0.1	1.3	0.8	1.4	1.6
-4.5	0.5	1.5	0.5	0.9	0.7	0.6	1.5	1.9	0.2	0.9	0.7	0.9	1.2	0.6	0.7	0.6	1	0.8	0.7	1.5	1.2	1.2	2.5	0.2	1.4	3.7	0.1	1.7	0.8	0.9	1.2	0.6	0.6	0.3	1.1	0.4	1.1	0.5	1.5	2.6	2.1	0.9	1.4	2	0.1	1.2	0.8	1.3	1.4
-4.333	0.4	1.4	0.7	1.4	0.7	0.5	1.4	1.7	0.2	0.9	0.7	0.8	1.6	0.5	0.7	0.5	0.8	0.6	0.7	1.2	1.2	1.3	1.2	0.4	1.3	4.1	0.1	1.5	0.7	1.1	1.4	0.5	0.6	0.2	1.6	0.5	1.2	0.9	1.1	1.5	2.3	0.8	1.4	1.9	0.1	1.4	0.9	1	1
-4.167	0.7	1.8	0.8	1.3	0.6	0.6	0.9	1.4	0.3	0.8	0.7	0.8	1.2	0.3	1	0.4	0.9	0.8	0.6	0.8	1.1	0.7	1.4	0.4	1.8	2.8	0.1	1	0.9	0.9	0.5	0.5	0.4	0.3	1.5	0.4	1.1	0.9	1.5	3.4	2.9	0.8	1.9	2.2	0.1	1.3	0.8	1.4	0.8
-4	0.5	1.3	0.7	1.1	1	0.5	0.9	1.1	0.2	0.7	0.7	0.8	1.4	0.5	0.7	0.5	0.8	0.8	0.8	1.4	0.9	1.2	0.8	0.6	2.1	2.3	0.1	0.8	0.9	0.7	0.9	0.6	0.5	0.3	1.2	0.4	1.7	1.1	1.6	3.8	3.4	0.6	1.8	2.6	0.1	1.1	1.1	1.3	1
-3.833	0.6	1.8	0.9	1.3	0.7	0.4	1.1	1.7	0.2	0.8	0.8	0.7	1.2	0.5	0.7	0.5	1	0.8	0.7	0.8	1.1	1.4	1.4	0.9	1.9	3.1	0.3	1.7	0.8	0.5	1.1	0.5	0.7	0.3	1.4	0.4	0.8	1.4	1	3.4	2	0.7	2.2	2	0.1	1.6	1	1.4	1.4
-3.667	0.6	1.5	0.9	1.2	0.7	0.4	0.7	1.3	0.3	1	0.8	0.7	2.1	0.5	0.8	0.5	1	0.8	0.6	1.1	1.1	1	1.5	0.4	1.4	3.9	0.1	1.6	0.7	0.6	1.1	0.5	0.4	0.3	1.8	0.4	0.7	0.7	1.1	3.3	1.8	0.6	2.3	1.9	0.1	0.8	0.9	1.5	1.9
-3.5	0.7	1.7	0.7	1.2	0.6	0.6	1.1	1.4	0.6	0.9	0.7	0.8	0.9	0.5	1	0.6	0.8	0.9	0.7	1	0.8	1.3	1.2	0.3	1.6	2.9	0.1	1.6	0.9	0.8	1	0.6	0.7	0.4	1.5	0.5	0.7	0.7	1.4	2.7	2.8	0.7	1.8	1.3	0.1	0.8	1	0.7	1.9
-3.333	0.9	1.3	0.7	1.4	0.7	0.7	1.5	1.5	0.2	0.8	0.7	1	1.2	0.5	0.6	0.7	0.8	0.8	0.7	1.8	0.7	1.5	2.6	0.1	1.3	2.9	0.1	1.3	0.9	0.8	0.9	0.6	0.8	0.3	1	0.5	0.8	0.8	0.6	1.2	4.3	0.9	1.8	1.7	0.1	1.2	1.1	1.4	1.1
-3.167	0.8	1.5	0.8	1.3	0.7	0.3	0.9	0.8	0.2	0.5	0.7	0.7	0.9	0.6	0.9	0.7	1	1	0.7	1.6	0.9	2	1.4	0.3	1.4	2.8	0.1	1.6	0.9	0.5	0.9	0.4	0.5	0.4	1.2	0.4	0.7	0.8	1.4	3.4	2.9	0.9	2	1.8	0.1	0.8	0.8	1.3	0.9
-3	0.7	1.3	0.7	1.5	0.9	0.4	1.1	1.5	0.1	0.9	0.6	0.7	1.5	0.6	0.8	0.5	0.9	0.7	0.5	1.4	0.7	1.3	1.1	0.4	1.2	2.4	0.1	1.4	0.9	0.7	1.1	0.5	0.7	0.4	1.6	0.5	0.6	0.5	1.4	3.2	2.7	0.8	0.9	2.1	0.1	1	1.1	1.2	0.9
-2.833	0.6	1.4	0.6	1.3	0.6	0.4	1.2	1.5	0.1	0.7	0.9	0.8	1.9	0.6	1.1	0.7	1.2	0.7	0.9	0.7	1	1.6	0.9	0.3	1.2	2.7	0.1	0.7	1	0.6	1.1	0.4	0.7	0.4	1.5	0.4	1	0.8	1.4	3.1	3.2	0.7	1.6	1.9	0.1	1.1	1	1.6	1.3
-2.667	0.5	1.9	0.9	1.5	0.8	0.4	1.6	1.3	0.2	0.7	0.7	1	1.8	0.7	0.9	0.3	1	0.9	0.7	0.7	0.9	1.4	1.3	0.4	1.8	3.8	0.1	1.5	0.8	0.6	1	0.5	0.9	0.4	1.6	0.4	0.9	1	1.2	3.6	2.7	0.8	1.2	1.7	0.1	1	1.1	1.1	0.8
-2.5	0.7	1.8	0.8	1.3	0.8	0.5	0.9	1.1	0.2	0.8	0.7	1	1.5	0.5	0.6	0.5	0.9	0.7	0.7	0.7	0.8	1.4	1.1	0.5	1.7	2.8	0.4	1.3	0.7	0.7	0.9	0.5	0.7	0.4	1.5	0.5	0.7	0.7	1.3	1.3	3.2	0.9	1.4	1.7	0.1	1	0.7	0.8	1
-2.333	0.4	1.4	0.4	1.5	1.1	0.6	1.5	1.2	0.2	0.8	0.7	1	1.2	0.5	0.8	0.6	0.9	0.7	0.9	0.8	0.9	1.4	1.1	0.5	1.6	4.2	0.2	1	1	0.6	1.1	0.7	0.6	0.4	1.3	0.5	0.7	0.6	0.9	0.7	1.5	0.8	1.2	2	0.1	1.1	0.7	1	0.9
-2.167	0.6	1.6	0.6	1.6	1.1	0.7	2	1	0.3	1	0.6	0.7	1.2	0.6	0.8	0.6	1.1	0.8	0.7	0.7	0.7	1.8	1.1	0.5	1.3	3.9	0.1	1.3	0.9	1	1.3	0.7	0.8	0.4	1.8	0.5	0.7	0.6	1.7	3.2	1.6	0.9	1.2	2.2	0.1	1.4	0.9	1.1	1.1
-2	0.6	1.1	0.8	1.3	0.9	0.5	1.3	1.3	0.4	0.9	0.7	0.8	1.5	0.5	0.9	0.6	1.1	0.7	0.9	0.7	1.1	1	1.3	0.7	1.7	3.9	0.3	1.6	0.8	0.6	1.1	0.4	0.5	0.4	1.7	0.5	0.7	0.6	1.5	2.8	2.1	1	1.4	2.2	0.1	1	0.8	1.2	1.4
-1.833	0.7	1.1	0.7	1.4	0.8	0.7	1.2	1.7	0.1	0.9	0.7	0.6	1.9	0.5	0.7	0.3	1.2	0.9	0.7	0.8	0.8	1.8	1.2	0.5	2.2	3.3	0.1	1.6	1	0.6	1.3	0.2	0.7	0.4	1.4	0.4	1	0.6	1.2	1.5	2.8	0.8	1.6	1.6	0.1	1.2	1	1	1.4
-1.667	0.9	1.3	1	1.1	0.9	0.7	1	1.6	0.3	0.7	0.7	0.7	1.3	0.6	0.8	0.5	0.9	0.8	0.7	0.8	1	1.9	1.4	0.5	1	2	0.1	1	0.9	0.7	1.3	0.1	0.8	0.5	1.3	0.5	0.9	0.4	1.5	1.4	2.7	0.8	2	1	0.2	1.3	1	1	0.9
-1.5	0.7	1.3	0.9	1.3	1.2	0.5	0.9	1.2	0.1	0.7	0.8	0.7	1.3	0.6	0.7	0.4	1.1	1.1	0.8	0.8	0.8	2	0.8	0.5	1.6	4.1	0.1	1.6	1	0.9	1.1	0.3	1	0.5	1.4	0.5	0.6	0.6	1	1.2	2.9	0.6	1.5	1.6	0.1	1.3	0.8	1.3	1.1
-1.333	0.7	0.9	0.9	1.2	0.7	0.2	1.3	1.8	0.1	1	0.7	0.9	2	0.5	0.6	0.4	0.9	0.9	0.8	0.7	0.7	1.9	1.1	0.6	1.4	2.4	0.1	1.6	1.2	0.8	1.6	0.3	0.7	0.4	1.3	0.5	0.7	0.5	0.4	1.6	1.7	0.6	1.1	1.8	0.1	0.9	0.9	0.1	1.3
-1.167	0.7	1.5	0.9	1.2	0.7	0.3	1.4	1.8	0.2	0.8	0.7	1	1.8	0.3	0.6	0.4	1.1	1	0.7	0.7	0.8	1.7	1.4	0.6	1.4	3.1	3.5	1.4	1.1	0.9	1.2	0.6	0.9	0.4	1.3	0.5	0.8	0.5	0.7	3.6	2	0.4	1.9	2	0.1	1.1	0.9	0.9	1.2
-1	0.6	1.6	0.9	1.3	1.1	0.6	1.2	1.5	0.2	0.7	0.6	1.1	1.1	0.4	0.6	0.6	1.4	0.8	0.6	0.7	1	1.5	1.5	0.8	1.3	3.7	0.5	2	0.7	0.8	1.8	0.5	0.4	0.4	1	0.4	0.7	0.8	0.7	2.4	3.3	1	1.3	1.9	0.1	1.1	0.9	0.9	1
-0.833	0.6	0.8	1	1.2	1.4	0.4	1.1	1.3	0.3	1	0.7	0.8	0.9	0.5	0.5	0.5	1.2	1	0.7	0.7	0.9	1.5	1.8	0.7	1.1	3	0.1	1.7	1.1	0.6	1.3	0.7	0.9	0.4	1.6	0.4	0.7	0.8	0.9	2.3	1.5	0.9	1.3	1.8	0.1	1	1	1.4	1.6
-0.667	0.8	1.6	0.8	0.9	1	0.6	1.4	1.7	0.1	0.9	0.7	0.7	1.4	0.4	0.5	0.5	1.1	0.6	0.8	0.8	1	1.6	2.4	0.6	0.8	4.1	0.1	1	1	0.7	1.3	0.7	0.6	0.4	1.4	0.5	0.6	0.5	0.6	3.8	3.7	0.8	1.4	2	0.1	1.2	1.1	1.1	0.9
-0.5	0.6	1.8	1	0.8	1.1	0.4	1.2	1.7	0.1	0.9	0.6	0.9	1	0.4	0.6	0.6	1.1	0.7	0.9	0.7	0.5	0.9	1.5	0.6	0.8	3	0.1	1.7	0.8	0.5	1.6	0.6	0.7	0.4	1	0.5	0.6	0.9	0.4	3.6	2.6	0.8	1.4	2.1	0.1	1.5	1	1.6	1
-0.333	0.6	0.5	0.9	0.7	0.9	0.5	1.5	1.6	0.1	0.9	0.6	0.6	0.9	0.4	0.5	0.4	1.4	0.8	0.5	0.8	0.9	1.1	1.7	0.7	1.4	1.2	0.1	1	0.7	0.6	0.9	0.4	1.2	0.4	1.1	0.5	0.8	0.4	0.5	2.4	4.5	0.7	1.5	2.2	0.1	1.3	0.9	1.2	1.2
-0.167	0.7	1.1	0.8	0.9	1.2	0.7	0.7	1.6	0.1	1	0.9	0.8	0.9	0.4	0.6	0.6	1	0.5	0.9	1.5	0.9	1.6	2.2	0.7	1	0.9	0.1	1	0.9	0.5	1.6	0.7	0.7	0.5	1.1	0.4	0.8	0.6	0.6	3.6	3.2	0.7	1.4	1	0.1	1.4	0.7	2	1.3
0	0.8	1.6	1.2	0.9	0.9	0.5	1.1	0.9	0.4	0.7	1.3	0.7	0.6	0.4	0.9	0.4	1.5	0.9	1.2	2.1	1.4	1	1.9	0.8	1.1	2.3	0.1	1.2	1.1	0.8	0.8	0.5	0.7	0.4	1.3	0.6	1.3	1.2	1.2	2.1	3	0.6	1.5	1.9	0.1	1.1	1.2	1.3	0.6
0.167	0.9	1.9	1.4	1.9	1.5	0.7	1.6	1.7	0.1	1	1.5	0.6	0.8	0.4	1.2	0.6	2.3	1.6	1.2	1.8	1.4	2	1.8	1.1	1.7	2.6	0.1	1.7	1.8	0.8	0.6	1.4	1.1	0.7	1.9	1.2	1.4	1.4	1.6	2.3	2.1	0.8	1.9	2.7	0.4	1.8	1.4	0.8	1.3
0.333	1	2	1.3	1.8	1.9	1.1	2.2	2	0.1	1.5	1.5	1.1	0.7	0.6	1.1	0.8	2.2	1.5	1.4	1.5	1.5	2.4	2.1	1.3	1.8	2.5	0.1	2	1.7	0.9	0.7	1.3	1.4	1.1	1.4	1.4	1.2	1.5	1.5	1.9	2.2	1	1.9	2.8	0.1	2.2	1.5	0.9	0.6
0.5	1	1.7	1.5	1.9	2.1	3.1	2.3	2.3	0.1	1.4	1.7	1	0.7	0.9	1.1	0.4	2.4	1.6	1.2	1.5	1.7	2.1	2.2	1	1.8	2.9	0.1	2	1.3	1	0.9	0.8	1.9	0.8	1.7	1.3	1.2	1.5	1.5	1.9	2.2	1	2.5	2.9	0.1	2.3	1.7	1.4	0.6
0.667	1.1	1.3	1.3	1.9	2.2	1.2	1.8	1.8	0.5	1.4	1.4	0.9	0.9	0.8	1	0.7	2.4	1.5	1.1	2	1.4	2	2.4	1.2	2	3	0.1	1.8	1.6	0.9	0.9	0.8	1.7	0.7	1.9	1.4	1.3	1.2	1.8	1.6	2.2	0.9	2.4	2.9	0.1	2.2	1.3	1.6	0.6
0.833	0.9	1.7	1.3	1.7	2.4	0.7	1.9	2.3	0.1	1.5	1.3	0.9	0.9	0.7	1.4	0.8	2.5	1.9	1.3	1.9	1.7	1.5	2.3	1	2	2.8	0.1	1.8	1.6	0.8	0.8	1	1.5	0.7	2	1.6	1.1	1.6	1.4	1.8	3	1	2.5	2.7	0.1	1.9	1.5	1.6	0.8
1	1	1.7	1.1	1.7	2.4	1	1.7	2.2	0.1	1.5	1.7	1	0.9	1.4	0.7	0.7	2.6	1.6	1.4	1.5	1.8	2.1	2.8	1.1	2.1	2.8	0.1	1.5	1.4	0.9	0.8	1	1.1	0.6	2.1	1.6	1.3	1.6	1.4	1.6	2.6	0.9	2	2.6	0.1	2.2	1.3	1.7	0.8
1.167	1	1.6	1	1.8	2	1	2	2.3	0.3	1.6	1.4	0.9	1	0.7	0.4	0.7	2.3	1.6	1.3	1.8	1.8	1.5	2.6	0.7	2.2	2.7	0.1	2	1.3	1.1	0.9	1	1.4	0.5	2.1	1.5	1.2	1.3	1.9	1.6	2.8	1	2	2.9	0.1	2.2	1.3	1.2	0.6
1.333	1	1.5	0.7	1.6	1.8	1	1.7	2.4	0.2	1.1	1.5	0.9	1	0.8	0.6	0.7	2	1.8	1.2	1.9	1.7	1.9	2.4	0.9	2.2	2.3	0.3	2.2	1.3	1.3	0.8	0.9	1.5	0.5	2	2.1	1.2	1.6	2	1.5	2.6	0.9	1.7	2.2	0.1	0.7	1.5	1.3	0.7
1.5	0.8	1.3	0.6	2	1.8	1.2	1.7	2	0.2	1.2	1.5	0.9	0.9	0.6	0.3	0.7	1.7	2	1.4	1.4	1.6	1.8	2.6	0.6	2.4	2.8	0.3	1.9	0.9	0.8	1.1	0.7	1.4	0.5	2.1	1.9	1.2	1.3	2.1	1.6	2.2	1.1	1.6	2.3	0.1	1.6	1.4	1.2	0.9
1.667	0.8	1.4	0.6	1.6	2.5	1.2	1.5	2.3	0.6	0.9	1.6	0.8	0.8	0.8	0.5	0.6	1.7	1.8	1.4	2.2	1.8	1.5	2.7	0.8	2	2.6	0.1	1.8	1	1.2	1.2	0.8	1.1	0.6	1.8	1.4	1.2	1.1	1.7	1.9	2.7	1.1	1.8	2.9	0.1	1.9	1.2	1.6	1.4
1.833	0.9	1	0.7	1.7	1.1	1	1.9	2.1	0.4	1.1	1.3	0.7	1.1	0.6	0.3	0.5	1.6	2	1.3	1.9	1.7	1.7	2.7	0.8	1.9	3.1	0.1	1.7	0.7	1.3	0.9	0.8	1.2	0.6	1.9	1.2	1.2	1.5	2	2	3.2	1.4	1.7	3	0.1	1.8	1.2	1.1	0.8
2	0.9	1.2	0.4	1.7	1.7	1	1.8	2.5	0.1	1.1	1.6	0.8	1.1	0.7	0.3	0.6	1.3	1.8	1.4	2	1.7	2.1	2.9	1.2	1.8	2.7	0.1	1.3	0.8	1.1	1	1	1.4	0.7	1.6	1.5	1.7	1.3	2.3	2.1	3.6	0.9	1.9	3.1	0.1	1.5	1	1.3	0.9
[truncated: 59 more columns]

## Sheet: panel S4K
Note: each data point corresponds to the normalized average distance moved (mm) by each of the individual animals (wildtype and homozygous; 20-22dpf) every 10 seconds of the trial, during the three light-to-dark transitions along the trial.
Note2: each column represents the behavioural profile of one individual fish.
	Normalized distance moved (mm)
	tmt1b wildtype
	Light --> Dark (at 30min)																																			Light --> Dark (at 90min)
Time (min)	fish#1	fish#2	fish#3	fish#4	fish#5	fish#6	fish#7	fish#8	fish#9	fish#10	fish#11	fish#12	fish#13	fish#14	fish#15	fish#16	fish#17	fish#18	fish#19	fish#20	fish#21	fish#22	fish#23	fish#24	fish#25	fish#26	fish#27	fish#28	fish#29	fish#30	fish#31	fish#32	fish#33	fish#34	fish#35	fish#1	fish#2	fish#3	fish#4	fish#5	fish#6	fish#7	fish#8	fish#9	fish#10	fish#11	fish#12	fish#13	fish#14
-5	0.18359	0.437353	0.326599	0.330965	0.702145	0.637352	0.413216	1.23909	0.734222	0.590476	0.866443	0.30772	0.736392	0.328848	0.262137	1.29214	0.654534	0.872401	1.22989	1.24608	0.750793	2.01676	1.41802	2.57645	1.08907	1.69272	1.54995	0.511463	0.327539	1.2508	0.773414	1.4015	0.930975	0.094577	0.436927	1.20036	1.21569	0.241123	0.572917	1.44176	1.65112	0.549207	1.83422	0.915858	0.658653	0.637347	1.8814	0.713466	0.631606
-4.833	0.449946	0.627614	0.443504	0.538841	0.676692	1.33859	0.663361	1.95985	0.950773	0.929391	1.13271	0.456691	0.725704	0.406736	0.127505	1.50955	1.21481	1.02963	0.967361	1.41355	0.682851	2.07937	1.29688	1.99527	0.982089	1.77082	1.48792	0.525946	0.335887	1.59543	0.598317	0.984463	0.982208	0.023499	0.482543	1.00721	1.09084	0.530781	0.900867	1.84564	1.70111	0.757353	2.59594	0.676872	1.0775	0.790085	2.5572	0.740857	0.442892
-4.667	0.694734	0.747285	0.664193	0.67232	0.812517	1.52732	0.61428	2.08969	0.976361	1.00155	1.05838	0.596097	0.610973	0.5195	0.162228	1.3482	1.20639	0.833816	1.2572	1.21148	0.577071	1.87582	1.3177	1.76557	1.39182	2.01727	1.06149	0.783786	0.396806	0.826081	0.730048	1.41977	1.2696	0.390011	0.546245	1.09732	0.470976	0.642694	0.890674	1.54193	1.99749	0.781779	2.96622	1.26451	0.556582	0.930491	1.51819	0.691956	0.424176
-4.5	0.531127	0.767496	0.494601	0.941971	1.04797	1.25252	0.720948	2.87885	1.58649	1.09745	1.5001	0.298553	1.0276	0.511149	0.114607	1.24687	1.01384	0.973664	0.847504	1.08981	0.672246	1.84567	1.24366	1.93806	0.936388	2.29446	1.56957	0.702054	0.426848	1.19911	1.22292	1.4554	0.706714	0.391417	0.498337	0.624374	0.776007	0.301717	0.692504	1.40931	1.55132	0.949941	2.07668	0.74004	1.05046	0.807894	2.42331	0.796099	0.501278
-4.333	0.471602	0.682869	0.559624	0.524957	1.13086	1.52883	0.669052	2.25312	1.28913	0.919888	1.17985	0.23948	0.682642	0.543623	0.109878	1.16786	1.19222	1.23758	1.29613	1.46015	0.661066	1.88173	1.01104	2.35339	0.402241	2.27487	1.10771	0.850153	0.382997	1.35044	0.883726	1.5988	0.648638	0.085065	0.47078	0.681268	0.85612	0.465109	0.618593	1.13683	1.77811	1.09582	1.96029	0.828715	0.766536	0.643746	1.64293	0.601643	0.639644
-4.167	0.544535	0.731138	0.594686	0.630184	0.967172	1.46774	0.515858	2.00771	0.942467	1.08552	1.05933	0.460771	0.58736	0.627713	0.127577	0.925002	1.2189	0.768259	0.741214	1.01831	0.919873	2.42653	1.03897	2.26326	0.397978	2.38578	1.7709	0.798964	0.349861	1.50099	0.827739	2.01871	0.823885	0.43245	0.401508	0.858653	0.925491	0.270442	0.578018	1.06253	1.21451	0.843014	1.27909	0.646923	0.742586	0.79247	1.95703	0.631798	0.643566
-4	0.476088	0.61302	0.57237	0.724716	0.809671	1.38078	0.425214	2.11263	1.18331	1.05422	1.30673	0.517509	0.184404	0.656964	0.295024	1.07621	0.602042	0.829937	0.793793	1.05353	0.599464	1.98366	1.26174	2.37264	0.691139	2.54667	1.10337	0.813205	0.410181	0.846441	0.991585	1.11669	1.03773	0.193056	0.326077	0.747231	0.955104	0.327211	0.456241	0.532566	1.0349	0.458478	1.49091	0.5073	0.639808	0.542572	1.01835	0.826498	0.485412
-3.833	0.322979	0.503762	0.323238	0.451911	0.588657	0.769621	0.362355	1.55397	0.935354	0.949641	0.818002	0.587835	0.529354	0.499092	0.454752	1.03998	0.539215	0.652862	0.585569	0.918929	0.776012	0.907836	1.35317	2.17004	0.647225	2.55646	1.37133	0.848766	0.301602	1.45654	0.864074	1.68737	0.87594	0.050531	0.520029	0.743513	1.03253	0.564617	0.531294	1.00291	1.20579	0.466699	1.98922	0.455368	1.54216	0.651598	1.58855	0.591435	0.780837
-3.667	0.21691	0.401757	0.17425	0.355365	0.649479	0.70062	0.317324	1.46399	0.89926	0.703098	0.871295	0.502351	0.664591	0.554122	0.601246	1.07129	0.706198	0.842226	0.659753	0.741085	0.743272	1.2997	1.59742	2.1301	0.650958	1.53622	1.56395	0.499526	0.226179	1.33626	0.90602	1.3494	1.15352	0.069771	0.24792	0.724174	1.17674	0.518784	0.563638	0.902269	1.44788	0.670137	1.41749	0.498924	1.34285	0.317683	1.9695	0.473059	0.782726
-3.5	0.469303	0.453633	0.488557	0.353615	0.777396	0.597293	0.389357	1.53416	0.692751	0.863685	0.935876	0.433192	0.653308	0.54706	0.445567	0.777033	0.690876	0.654188	0.694743	1.0098	0.659494	1.82524	1.47739	1.96014	0.85221	2.38472	1.2799	0.789584	0.258709	1.50137	0.968939	0.883487	0.778477	0.021425	0.2837	0.787221	0.977981	0.637009	0.678354	1.35536	1.3335	0.603995	2.31878	0.660057	1.63628	0.493351	1.37271	0.598684	0.789002
-3.333	0.353048	0.470488	0.301054	0.492717	0.898326	0.893461	0.416311	1.69222	1.29874	1.05795	1.35443	0.405245	0.766609	0.489681	0.344751	0.703226	0.518748	1.06956	0.629549	0.751201	0.820005	2.06107	2.10696	2.49133	0.647614	1.79045	1.58046	0.704694	0.28348	0.977915	0.951221	0.975166	1.05875	0.190031	0.23377	0.814813	1.22583	0.657088	0.794445	1.65972	2.07256	0.716889	1.52719	0.561572	1.27695	0.572891	1.72229	0.788735	0.744991
-3.167	0.485074	0.768411	0.574208	0.627398	0.857721	0.934279	0.232881	1.84107	0.825525	0.962257	1.25949	0.559108	0.771849	0.560133	0.45495	1.04435	0.676346	1.04667	0.670772	0.730921	0.629876	1.72292	1.21932	2.0351	0.74848	1.19325	1.23766	0.518362	0.307464	1.20015	0.761027	1.13233	1.09884	0.022731	0.342828	1.51018	1.2546	0.473469	0.683488	1.38697	1.24801	0.679384	2.33111	0.614494	1.43839	0.377309	1.96849	0.843902	0.82751
-3	0.718574	1.00657	0.76554	0.861169	1.16064	1.67528	0.302608	2.03042	1.19486	1.33314	1.62257	0.58648	0.617333	0.489694	0.597675	1.04158	0.984882	0.961092	0.944113	0.829729	0.665014	1.64055	1.36911	2.2204	1.26647	1.43704	1.30577	0.512399	0.302441	1.34137	0.790905	1.38518	1.08448	0.229803	0.110661	0.865942	1.60406	0.523266	0.63375	0.964839	1.67108	0.658796	2.11202	0.568875	1.18288	0.338494	1.5013	0.833976	0.740762
-2.833	0.500063	0.968287	0.536321	0.574176	1.02831	1.78238	0.394025	2.00496	0.837158	1.10552	1.33946	0.569636	0.56653	0.484208	0.178166	0.900805	0.690724	0.773541	1.58099	0.801971	0.661965	1.55464	1.59494	2.27847	0.789003	1.20069	1.39013	0.586659	0.321271	1.29835	0.975012	1.42269	1.20769	0.109324	0.086388	1.03556	1.20644	0.453922	0.460231	0.77466	0.961175	0.276088	1.39222	0.44622	0.745755	0.282919	1.51954	0.953995	0.545606
-2.667	0.545052	1.08955	0.460741	0.54651	0.992647	1.33678	0.315021	2.01024	0.893099	0.871135	0.974989	0.687186	0.673358	0.44001	0.211242	1.14958	0.649322	1.05829	1.90934	1.23214	0.35471	1.83636	1.82334	2.51863	0.729821	1.54961	1.88894	0.90987	0.3183	1.44724	0.863278	1.59011	1.27782	0.30127	0.310481	0.435786	0.94293	0.556775	0.4433	0.773595	1.30415	0.241453	1.4772	0.438293	0.838065	0.439259	1.46009	0.801631	0.581038
-2.5	0.377134	0.71233	0.312874	0.595169	0.918822	1.54593	0.346789	1.98388	0.926723	0.815137	1.14101	0.573003	0.857268	0.406072	0.326793	1.19891	0.772748	0.772104	1.94928	1.15078	0.549124	2.27324	1.90722	2.26953	0.859342	1.57017	1.58802	0.688224	0.351583	1.4961	0.840868	1.25288	1.24564	0.020585	0.450184	1.08275	1.16485	0.652541	0.395051	0.719991	1.05716	0.339957	1.42565	0.431054	0.631531	0.520068	1.7755	0.892385	0.581654
-2.333	0.407665	0.653797	0.193693	0.412794	0.494479	1.24398	0.274813	1.60862	0.879321	0.545446	0.902552	0.507314	0.644982	0.508053	0.429543	1.26279	0.720136	0.786494	1.27129	1.04975	0.617317	1.88053	2.05336	2.23708	1.13501	1.71827	1.48873	0.943172	0.33432	1.50736	0.611592	1.04711	1.45328	0.196094	0.195439	0.792885	1.08437	0.638318	0.744584	0.614539	1.97517	0.428456	1.1986	0.455413	0.798258	0.615574	1.66402	0.961601	0.628386
-2.167	0.370399	0.764055	0.413738	0.364241	0.649987	1.20629	0.322181	1.62625	0.7595	0.668401	1.26178	0.459329	0.566465	0.473214	0.638368	1.22246	0.785559	1.05175	1.26782	1.40618	0.611112	2.12059	1.91295	2.04438	0.969257	1.95518	1.7829	0.70001	0.268924	1.44566	1.02993	2.37459	1.37996	0.339506	0.046079	0.868462	1.46366	0.651064	0.816319	0.422141	1.66714	0.524359	2.5284	0.527214	0.969803	1.17416	1.78415	0.693937	0.703123
-2	0.689655	0.685865	0.565647	0.662789	0.69042	1.45912	0.273391	1.24986	0.90417	0.840753	1.04638	0.590614	0.774471	0.454005	0.401999	0.666853	0.802814	0.697114	1.7253	1.0599	0.980678	1.16566	1.62256	2.66526	0.681201	2.34268	2.00882	1.07972	0.272121	1.32632	0.682011	1.66936	1.1258	0.087207	0.261669	0.777913	1.65408	0.566243	0.776302	0.430817	2.11075	0.544224	0.81985	0.62193	1.19081	0.85415	1.66447	0.804068	0.882646
-1.833	0.576293	0.668318	0.440587	0.340173	0.735614	0.846226	0.455478	1.9035	1.1053	0.686401	0.843498	0.539478	0.88772	0.533374	0.746976	0.610573	0.799859	0.934873	1.73391	1.12085	0.984784	1.93548	1.23199	2.46634	0.761563	2.08075	2.02407	0.622092	0.328408	1.46257	0.614452	1.86262	0.72655	0.074613	0.378473	0.912908	1.49169	0.089608	0.71129	0.676376	1.8456	0.898936	1.85413	0.630138	1.52858	1.03206	2.21823	0.90212	0.877471
-1.667	1.43238	0.955974	0.771543	0.703101	1.064	0.855536	0.762967	2.30402	1.00404	1.31196	2.03649	0.915318	1.02455	0.503251	0.546016	0.701046	1.23996	0.70348	0.480547	1.3093	0.787861	1.54061	1.82211	2.84214	1.01972	1.80391	1.49038	1.11691	0.30001	1.32362	0.846033	1.61573	0.754693	0.099194	0.415485	1.46949	1.37885	0.79586	0.791679	0.761047	1.73269	0.739344	1.83576	0.682066	0.900705	0.694257	1.68792	1.00215	1.08002
-1.5	0.811733	0.903648	0.667629	0.808094	1.18471	0.802821	0.595079	2.4115	1.50892	1.38108	1.42974	0.762571	0.661066	0.480233	0.627221	0.685367	0.847153	0.354753	0.690462	1.22189	0.774192	2.44988	1.53635	1.88893	1.19833	2.16708	1.75537	1.03984	0.346272	1.66157	0.794978	2.00231	1.02295	0.259338	0.324193	1.27445	1.16036	0.532517	0.558375	0.658692	1.22571	0.865575	1.9705	0.456514	1.12237	0.84962	0.711052	0.906419	0.74928
-1.333	0.936133	0.758758	0.527351	0.477414	0.704743	0.777128	0.475263	2.20645	1.21367	0.747584	1.55933	0.782233	0.663439	0.478775	0.60825	0.839178	0.687527	0.742468	0.818103	1.16877	0.902269	1.86592	1.15572	2.16767	0.866757	2.59334	1.80887	0.524378	0.398313	1.41248	0.550198	1.65799	1.21916	0.023794	0.429756	1.0216	1.15531	0.437075	0.361538	0.756509	1.11066	0.641844	1.74429	0.330207	0.449032	0.686015	1.18042	1.04372	0.685765
-1.167	0.43882	0.703916	0.606508	0.658545	0.744623	0.529024	0.374377	2.13722	1.13232	0.816755	1.67159	0.467102	0.88385	0.561461	0.802826	0.973528	0.913823	0.892345	0.7391	1.27162	0.704306	2.14147	1.25329	2.72246	0.851437	1.8955	1.96824	0.512308	0.5174	0.944733	0.86829	1.84059	1.04219	0.061629	0.231045	0.437866	0.578253	0.334692	0.417293	0.629291	0.82405	0.503967	1.3771	0.516103	0.995576	0.557682	1.34315	0.858647	0.896664
-1	0.427011	0.61432	0.292516	0.283059	0.547375	0.481725	0.330018	1.47892	0.834798	0.65365	1.06694	0.606468	0.982385	0.484818	0.201326	0.838919	0.557885	0.444471	0.939984	0.774991	0.677646	2.60909	1.33226	2.48533	0.934935	2.24906	1.58966	0.555675	0.353421	0.797761	0.805233	2.25175	0.667174	0.189051	0.331439	1.10259	1.16304	0.380571	0.516318	0.807298	1.05546	0.529555	1.44515	0.637321	1.112	0.951348	1.02371	0.577646	0.753162
-0.833	0.300648	0.557115	0.312782	0.506852	0.678941	0.595933	0.341689	1.37031	0.759546	0.718177	0.874319	0.42899	0.599866	0.569449	0.396464	0.62243	0.849322	0.626767	0.921731	0.875783	0.838824	1.29561	1.52769	2.88978	0.92916	1.95995	1.22226	0.430685	0.366166	1.37383	1.07221	0.703795	0.768469	0.110718	0.477857	1.60803	1.42815	0.703504	0.769197	0.919253	1.41932	0.64943	2.16008	0.684057	1.10065	0.478529	1.42658	0.793516	0.703382
-0.667	0.892896	0.550855	0.302235	0.508503	0.519133	0.644358	0.343168	1.36214	0.93267	0.733228	1.23435	0.717376	0.750841	0.432992	0.552297	0.849357	0.478829	0.758007	0.367344	1.20134	0.600608	1.31414	1.16791	2.6028	1.16832	2.34148	1.42813	0.482667	0.350741	1.26117	0.880172	1.49538	0.849956	0.357351	0.427467	0.901138	1.37254	0.847182	0.677293	0.470003	2.18712	0.651502	2.60584	0.73538	1.15323	1.08276	1.49167	1.07492	0.611153
-0.5	0.912703	0.716236	0.567174	0.496107	0.885481	0.821823	0.463354	1.56182	0.945409	1.01578	1.03811	0.592729	0.504853	0.589485	0.288914	0.947576	0.600604	0.431343	0.902835	1.29479	0.694787	1.59297	1.76036	2.77696	0.940402	1.81235	1.9778	0.896418	0.391414	0.977289	0.70667	2.44103	0.929407	0.18854	0.484147	1.17032	1.75903	0.651345	0.782592	0.662398	2.35221	0.917325	2.54309	0.83069	1.33596	1.05764	2.49504	0.77417	0.614978
-0.333	0.810906	0.524666	0.483043	0.601853	0.951684	1.1781	0.53589	1.69247	1.2102	1.29286	1.38017	0.562082	0.242065	0.697126	0.50753	1.13306	0.496329	0.274371	0.938052	0.907847	0.757231	1.13891	1.61272	2.9182	0.768128	2.35176	1.57956	0.744926	0.391986	1.16903	0.321115	1.65426	0.656182	0.032312	0.511788	1.34051	1.2609	0.082606	0.609247	0.95875	1.62548	0.7593	2.27416	0.310781	1.07813	1.1485	3.06082	0.887358	0.567445
-0.167	0.641323	0.780575	0.588904	0.901893	0.905671	1.78913	0.822461	2.41929	1.09909	1.12596	1.83964	1.01795	0.203654	0.504708	0.598892	1.15651	0.615962	0.277933	1.02006	1.093	0.615598	0.946579	1.42403	2.8707	1.51841	2.54449	1.62722	0.331775	0.364901	1.29492	0.719892	1.8543	0.93922	0.088695	0.411728	1.3377	1.27812	0.554542	0.685417	1.07417	1.37852	0.539949	1.75004	0.643375	0.838828	1.02668	1.78878	1.06948	0.628127
0	1.04512	1.0566	0.662975	0.599854	1.12027	0.624954	0.766702	1.01721	0.613901	0.97723	1.0281	0.323053	1.15711	0.967812	0.71432	1.19413	0.865695	0.858697	1.58255	0.885196	0.531293	1.20274	1.38628	3.65533	1.11949	1.15098	1.43333	0.460244	0.481984	0.529449	0.857561	1.42766	0.854467	0.311351	0.866614	0.802407	0.765555	0.431258	0.379457	0.504034	0.70229	0.542443	1.02287	0.370489	0.522958	0.713252	0.932805	0.93439	1.62625
0.167	1.13348	1.45594	0.870309	0.755372	1.33115	0.757296	0.833145	1.39066	1.19969	1.22039	1.40657	0.807474	0.888636	1.26077	0.707104	2.2687	1.12503	1.67683	1.59941	1.02575	1.35612	1.91899	2.21749	4.84079	1.27135	1.26015	2.03434	0.931842	0.643564	1.30616	1.11636	1.88242	1.06345	0.658046	0.945126	0.610994	0.863935	0.588253	0.450927	0.974166	0.547811	0.455828	0.967618	0.388624	1.06578	0.93979	1.19767	1.72679	2.72232
0.333	1.09313	1.12871	1.02298	0.655398	1.14308	1.03437	0.428529	0.993641	1.30977	0.803416	1.03937	0.978672	1.1086	0.735905	0.923401	1.68043	1.80825	1.14417	0.765957	1.56818	1.1025	1.54668	2.8247	3.81206	1.49139	1.66153	1.94233	1.17361	0.750491	1.5936	1.18788	1.71225	1.06139	0.658939	1.10227	0.806686	1.13745	1.19904	0.707183	0.572497	0.889654	0.640102	1.13839	0.657101	1.28977	1.79993	1.3685	1.08833	0.699093
0.5	1.21393	0.730543	0.673703	0.52387	0.903981	0.886874	0.666865	1.05984	0.895826	0.86999	0.974145	1.0827	1.331	0.654778	0.944741	1.82155	1.93856	1.02892	0.805858	1.50129	1.16556	1.65454	2.88914	3.59748	0.975183	1.13873	1.94637	0.563863	0.735049	1.71047	0.529966	2.7884	0.676046	1.36748	0.996481	1.46766	1.06684	1.32713	0.81086	1.04592	1.53416	0.892366	1.53877	0.850127	1.37049	2.71905	1.66134	0.96814	0.796401
0.667	1.48447	0.916183	0.641635	0.769218	0.906188	1.12169	0.767849	1.31019	0.580595	0.837727	1.37585	1.27753	1.17558	0.796759	1.03425	0.978807	1.55987	1.19215	0.878449	1.48354	0.92443	1.81786	2.94318	3.51241	0.632516	1.24051	1.38706	1.32787	0.598622	1.49713	0.373408	2.97278	0.954588	1.86197	0.228137	1.44144	1.64279	1.34311	0.920266	1.24645	1.4284	0.704948	1.99205	1.17071	1.51356	2.60483	2.03139	0.742244	0.898435
0.833	1.59898	1.05058	0.819387	0.874191	1.37939	0.976302	1.06927	1.35157	0.879781	1.24915	1.47982	1.39709	1.36301	0.754546	0.445626	1.29265	1.72387	1.12211	1.05976	1.19949	1.20373	1.91366	2.73211	2.65829	0.870103	1.00465	1.8589	0.737845	0.843232	1.92123	0.38683	2.50019	1.12339	1.09736	0.663724	1.86296	1.15541	1.65261	1.31179	1.25868	0.902728	1.43407	2.41693	1.06482	1.66598	2.28398	1.71463	0.845901	1.70695
1	1.71848	1.32751	0.837647	0.655291	1.68761	0.925938	1.3904	1.70352	0.855569	1.55304	1.81247	1.51707	1.29998	0.989475	0.74557	1.34233	1.37798	0.779885	1.17244	1.37049	1.25935	1.99989	2.72515	3.26506	0.728721	1.35588	2.343	0.622929	0.699694	1.24946	0.466078	2.63637	0.716526	0.027864	0.790474	1.81803	1.22159	0.970886	0.959357	1.28574	0.866277	1.39161	2.67161	0.984359	1.52944	0.826926	1.79802	0.907827	1.20731
1.167	1.23209	1.32465	0.911862	0.734733	1.6031	0.926449	0.977599	2.02019	1.06559	1.68841	2.24757	1.2628	1.15444	1.20538	0.493999	1.0602	0.624019	0.950922	1.0879	1.6575	1.09037	1.76289	2.93892	2.6601	1.00973	1.56686	1.70965	1.54886	0.569658	1.56955	0.438914	2.90174	0.796354	0.155747	0.368189	0.873762	1.15042	1.18343	0.790676	0.953841	0.73588	0.793019	1.77167	0.884794	1.32325	1.18554	1.61302	1.04288	1.12619
1.333	1.45499	1.55664	1.13855	0.825514	1.53569	0.951736	0.868679	1.48718	1.1443	1.74113	1.72514	1.70538	1.53983	1.50306	0.695488	1.06024	0.810321	1.29045	1.05222	1.25338	1.04357	2.32159	3.16614	2.94937	0.932806	1.32465	2.08726	1.07984	0.715394	1.34467	0.355051	2.98303	0.984098	0.30789	0.262173	1.11334	1.11129	0.635929	0.839427	0.939084	0.685526	0.908778	1.52832	0.682059	1.10489	0.861879	0.88408	0.63183	1.09051
1.5	0.767309	1.08246	0.756979	0.933671	1.45462	0.752769	0.709062	1.28106	1.05691	1.48449	2.48284	1.53589	1.54902	1.03824	0.963904	1.01268	0.736807	0.789244	0.979957	1.0085	1.05665	1.70954	3.30047	3.37183	0.944909	1.27657	1.45925	1.1232	0.62194	1.58972	0.481217	2.71741	0.713971	1.29755	0.393566	0.842292	0.910576	0.873025	0.74815	0.820864	0.561897	0.855595	1.19401	0.520693	0.933927	1.28951	0.981265	0.739595	0.877589
1.667	0.916012	0.568262	0.426362	0.723729	1.08644	0.712489	0.64945	1.097	0.818672	1.3277	1.44181	1.35644	1.15849	0.796136	0.790652	1.20869	0.662161	1.06182	0.753988	1.2736	0.7026	1.89508	3.39596	4.3957	1.07794	2.25353	2.23963	1.47638	0.802583	2.04968	0.399927	2.71185	0.913154	0.5148	0.667189	1.11698	0.593942	0.986635	1.06652	0.877039	0.384835	1.0443	1.27015	0.39308	1.21253	1.02818	0.891396	0.844584	1.04978
1.833	0.814359	0.810353	0.375704	0.665563	0.834854	0.568567	0.434681	0.543431	0.536839	1.16637	1.31188	0.984327	1.29648	0.787853	0.989522	1.40208	0.876234	0.946101	0.824832	1.91747	0.862608	1.38923	2.57593	2.29099	0.689106	1.01943	1.27421	0.985658	0.909545	1.69787	0.336487	1.72704	0.806003	0.243067	0.475044	1.3835	0.871889	0.716634	0.992986	0.962567	0.53295	0.68207	1.74156	0.426662	1.54159	0.885405	1.00893	0.808453	1.08064
2	1.06238	0.736488	0.634736	0.628345	0.901987	0.506825	0.569357	0.844382	0.486561	1.17336	1.49295	0.342914	0.805116	0.840615	0.723935	0.969777	0.720743	0.84796	0.685988	1.40156	0.769564	1.66357	1.88955	2.72696	1.08343	1.4263	2.61987	1.06745	0.925571	1.65849	0.338021	2.83039	1.03808	0.253668	0.128319	1.18283	0.821213	1.14903	1.23759	1.55751	0.849451	1.13756	2.59709	0.461845	1.79905	1.39076	1.73298	0.928868	1.72195
[truncated: 164 more columns]

## Sheet: panel S4B
Note: each data point corresponds to the average distance moved (mm) by each of the individual animals (tmt1b wildtype and tmt1b homozygous; 8dpf) every 10 seconds of the trial.
Note2: each column represents the behavioural profile of one individual fish.
	Average distance moved (mm)
	tmt1b wildtype																								tmt1b homozygous
Time (min)	fish#1	fish#2	fish#3	fish#4	fish#5	fish#6	fish#7	fish#8	fish#9	fish#10	fish#11	fish#12	fish#13	fish#14	fish#15	fish#16	fish#17	fish#18	fish#19	fish#20	fish#21	fish#22	fish#23	fish#24	fish#1	fish#2	fish#3	fish#4	fish#5	fish#6
0	12.5	13.73	8.31	37.81	47.25	62.24	50.22	25.11	53.81	32.77	31.92	49.63	10.48	100.44	8.36	9.34	20.1	22.19	65.35	65.94	22.75	28.14	21.97	21.03	35.3931	30.067	24.8402	65.363	50.4749	11.285
0.17	10	16.04	8.97	42.99	36	41.65	49.01	14.67	42.78	24.09	35.28	15.04	11.29	35.21	8.14	10.19	52.75	38.53	56.26	49.63	14.35	37.21	22.46	26.78	20.3967	61.1381	19.7483	67.7911	21.4859	46.4078
0.33	11.02	14.76	13.74	41.27	30.68	48.05	49.2	13.88	43.58	25.25	47.36	10.04	157.44	43.11	8.42	9.88	53.78	37.58	54.29	0.29	14.35	36.74	26.16	16.58	39.4184	42.5608	23.3972	42.6269	15.0774	55.0993
0.5	9.19	18.55	9.65	17.72	39.65	38.91	27.53	23.22	49.46	24.77	39.91	10.45	10.68	18.27	7.45	9.4	46.25	22.56	59.99	1.91	14.35	45.07	18.94	32.94	35.8785	36.2498	13.6953	48.7816	25.8622	34.5124
0.67	7.48	14.67	9.65	18.24	37.03	52.79	33.15	20.91	49.88	21.85	42.75	12.77	167.43	25.03	6.65	9.85	59.65	25.01	41.73	6.93	4.92	17.51	19.47	16.32	28.2205	30.0902	11.6952	40.82	34.025	49.2426
0.83	8.08	19.46	13.82	23.78	31.09	44.56	35.58	11.46	54.03	27.93	68.71	22.56	60.94	45.05	7.13	10.4	81.13	18.57	57.93	3.06	6.38	9.83	15.32	14.94	13.6689	41.9965	10.9863	47.5459	9.97877	20.1284
1	9.42	29.67	13.58	34.26	35.39	47.6	33.35	10.11	55.6	32.59	52.5	27.46	71.79	39.35	6.66	10.81	45.26	12.48	50.68	32.8	6.38	9.5	16.25	17.37	11.9375	53.2725	9.14658	37.5816	9.67809	25.7999
1.17	8.86	11.58	14.5	24.39	42.39	46.08	19.83	9.79	51.14	31.73	56.51	28.54	64.66	42.68	6.41	9.95	75.86	10.99	56.32	42.34	6.38	30.27	38.46	17.41	12.3138	43.65	7.35143	49.1676	16.5871	32.2906
1.33	7.51	11.01	13.31	33.48	52.02	46.43	36.28	13.19	45.7	30.93	38.55	46.01	78.15	25.75	5.48	10.05	85.03	13.4	50.42	34.61	1.49	15.25	38.46	16.08	15.1651	53.5882	10.9986	60.7877	12.9227	26.585
1.5	8.76	10.09	17.97	28.41	49.13	39.89	57.69	14.93	42.14	32.86	39.83	21.51	48.45	26.89	5.93	9.98	45.48	13.63	56.8	24.87	0.54	23.31	26.55	15.97	27.7044	43.1001	10.1507	56.1675	17.6225	34.6987
1.67	11.38	11.86	11.74	37.01	63.78	45.14	44.06	10.6	63.38	22.68	58.95	25.61	41.4	19.78	5.05	9.66	32.24	15.24	65.61	21.77		33.64	23.72	24.19	30.7539	29.9778	10.7287	53.888	12.7094	26.4573
1.83	13.41	12.11	19.1	37.19	58.35	50.7	35.09	12	50.41	26.33	47.65	30.54	54.72	34.7	109.37	9.9	46.12	15.84	67.05	30.75	9.53	27.36	27.99	15.48	27.0674	18.5969	15.8653	57.1819	31.4473	23.508
2	16.29	11.68	15.93	25.12	55.81	40.92	27.51	10.84	67.16	31.79	33.43	30.09	70.89	31.89	8.34	9.82	31.38	17.67	55	33.93	14.25	24.46	23.79	17.33	17.0471	15.8062	20.1792	59.0775	32.0911	22.788
2.17	16.24	15.5	23.11	35.28	52.55	53.75	21.63	11.71	36.3	37.81	27.72	24.72	69.85	36.23	8.12	10.66	45.16	15.49	58.85	46.6	13.99	42.09	26.76	11.8	18.8203	19.472	14.5947	61.3221	25.8638	21.2398
2.33	12.13	11.89	45.36	45.82	53.46	47.9	29.36	8.5	54.34	21.95	29.85	20.41	59.96	27.32	7.83	9.49	31.17	24.32	58.96	30.78	15.39	14.68	24.67	13.8	19.1252	29.9646	10.6313	81.2884	17.8587	21.3524
2.5	19.03	12.38	60	39.72	54.71	49.3	21.3	7.92	32.74	31.78	37.64	23.96	48.2	43.03	8.04	10.27	37.81	18.14	64.42	21.28	12.19	11.14	20.99	13.04	21.9174	54.9354	13.5988	78.5487	13.438	31.182
2.67	15.66	16.29	41.09	45.87	57.1	53.24	30.33	20.27	27.51	21.11	32.41	38.32	58.85	65.61	7.36	10.1	33.33	12.97	72.49	13.78	15.58	26.91	23.25	12.99	22.8381	57.5716	9.99024	72.5468	13.0556	15.6097
2.83	15.93	11.56	36.67	47.49	36.33	50.45	33.9	8.01	43.46	25.49	29.18	17.88	46.5	58.3	8	10.9	24.52	15.41	65.29	22.31	14.46	21.35	22.85	13.76	18.4103	54.3239	11.5902	51.7686	22.4282	13.9896
3	14.26	11.71	43.81	34.66	54.71	43.25	32.16	12.59	32.27	34.41	26.09	33.07	71.45	43.98	7.4	10.38	21.61	15.31	41.86	26.17	12.97	17.72	20.34	16.85	14.5551	49.071	12.1641	57.769	9.61556	17.2671
3.17	18.17	27.7	40.58	52.31	53.96	47.16	37.41	34.27	29.05	30.88	25.74	21.05	59.24	31.61	7.75	10.45	32.47	12.85	41.98	23.42	17.06	40.58	21.49	12.41	15.5325	57.4804	12.3513	50.4156	17.2919	21.1885
3.33	15.79	14.14	47.86	24.84	56.05	38.79	39.18	9.48	49.59	36.05	17.9	25.84	39.62	26.4	7.72	10.45	32.55	9.46	63.01	20.25	16.6	20.3	26.78	13.79	17.2931	54.4112	9.65503	49.2832	19.8578	17.2236
3.5	17.46	13.97	24.32	32.17	47.84	36.87	30.01	8.56	50.63	34.53	37.39	11.99	47.01	21.64	7.32	9.72	24.9	12.17	47.71	23.1	15	19.27	16.35	23.32	36.6665	39.0128	10.4602	39.1975	14.1157	15.7915
3.67	12.47	12.08	36.62	34.46	38.69	48.24	33.24	8.17	40.81	35.89	26.87	32.33	55.72	21.37	7.82	10.82	22.17	18.22	55.5	16.2	15.01	30.07	15.72	15.5	20.9687	46.2072	12.1637	43.9872	32.0729	24.4814
3.83	13.89	13.62	33.61	44.71	57.23	48.02	25.41	13.59	47.3	36.59	30.83	40.46	71.23	31.29	144.19	10.03	30.19	18.42	58.18	33.76	10.21	0.66	16.01	16.04	12.8301	50.1729	11.9303	47.4055	8.11321	19.2719
4	15.53	13.21	37.3	41.82	60.56	42.24	33.9	17.93	37.98	35.18	20.33	34.34	61.65	31.72	13.37	10.47	34.23	17.69	70.62	30.89	17.04		16.82	16.06	17.5115	46.7253	12.4748	40.2603	7.55247	25.1521
4.17	20.23	11.15	29.23	45.35	71.89	59.33	30.82	7.9	36.83	39.13	29.99	30.87	49.21	57.3	13.8	11.16	25.62	15.39	62.76	23.55	17.43	0	15.76	16.5	20.4854	54.3456	13.3893	38.3688	25.2018	33.7043
4.33	14.62	22.31	41.91	30.52	45.68	49.63	42.16	8.36	35.02	50.35	31.91	44.41	57.82	52.91	13.38	9.88	53.15	16.93	48.4	45.71	25.78		14.43	19.09	25.3192	40.7518	22.8295	32.0834	18.145	24.83
4.5	13.95	15.71	30.84	28.1	31	44.61	22.47	12.43	37.47	21.43	37.29	39.61	48.06	22.54	13.93	10.68	32.64	18.66	63.88	11.6	13.56	2.82	16.97	9.43	34.6869	31.8211	12.4448	47.5202	31.0438	20.4802
4.67	13.71	12	38.86	28.76	20.77	53.55	23.34	18.41	35.58	30.23	29.34	16.91	67.8	43.16	13.36	10.51	42.04	10.66	53.66	16.23	10.6	26.65	23.34		36.6463	48.1167	11.9181	41.3995	18.7876	15.3573
4.83	19.69	30.81	35.16	29.71	30.78	54.64	20.83	11.85	69.89	27.42	30.99	25.74	52.72	25.2	12.09	10.31	29.02	14.99	56.93	15.59	11.34	58.53	29.69	44.79	30.6225	43.5028	10.2333	26.0555	14.902	25.3358
5	15.62	11.8	40.32	31.9	24.3	56.37	21.91	19.13	44.3	27.84	41.52	25.23	48.32	37.57	12.71	10.91	22.81	18.75	55.82	25.77	10.69	28.44	63.05	21.4	26.5011	42.7375	9.10386	54.7323	15.6318	33.0577
5.17	14.3	13.12	44.56	31.8	25.21	51.98	30.79	14.44	14.65	31.71	54.08	32.48	64.24	22.2	13.18	10.99	31.68	17.61	47.14	19.36	10.64	53.51	44.77	24.64	33.9912	32.0604	10.8048	46.2488	15.122	23.3454
5.33	13.87	16.11	38.34	21.26	30.83	41.53	37.63	14.71	9.92	32.37	53.95	21.82	65.16	27.14	12.61	10.99	48.82	18.87	62.29	16.78	10.94	37.67	36.2	19.31	30.8799	38.8309	11.2306	35.9401	18.3387	21.363
5.5	18.61	17.46	54.05	22.91	18.74	51.23	33	9.58	43.54	25.69	32.9	20.6	55.12	27.55	13.08	10.5	47.23	18	62.57	30.45	14.04	80.33	47.16		47.6566	47.1783	10.617	42.4539	21.9861	15.6206
5.67	20.21	25.81	23.46	17.33	24.81	53.11	24.08	13.73	33.8	34.63	36.88	25.53	61.79	30.69	11.93	10.31	58.14	15.46	59.63	10.91	17.61	89.88	31.22		31.7623	45.7422	14.3899	41.0244	21.2688	18.9281
5.83	15.07	17.96	45.54	10.72	17.27	53.01	47.06	14.63	32.23	30.73	24.56	22.83	70.17	15.89	12.87	10.39	50.66	18.03	53.25	18.9	15.61	64.15	31.24	6.61	24.2836	38.7219	18.0658	38.6191	11.9509	19.7556
6	13.12	13.23	35.53	25.07	25.94	46.14	42.34	9.51	33.39	28.26	29.37	33.72	78.09	27.92	12.59	10.39	37.35	20.57	49.73	21.72	13.33	48.07	27.93	18.92	42.2213	39.5279	16.1607	48.0005	16.8595	17.6491
6.17	15.35	14.1	14.59	43.66	23.12	47.52	40.86	15.97	45.97	25.79	29.38	37.37	56.9	52.26	13.3	9.8	29.77	17.98	59.95	23.77	12.21	54.07	63.7	7.87	49.5562	44.2333	12.6997	46.5612	26.3548	23.0185
6.33	10.74	14.22	22.22	26.15	17.74	56.24	35.15	7.81	36.56	22.62	22.55	33.28	89.04	51.3	442.87	11.54	28.48	16.49	63.01	27.83	16.57	53.67	56.59		33.0832	40.4581	12.8261	50.3029	30.0894	12.9439
6.5	15.54	24.73	29.93	17.77	27.39	48.95	41.16	9.46	36.51	29.82	20.92	37.07	75.97	28.67	42.57	11.6	49.06	18.47	57.98	35.76	17.12	77.76	62.76	9.7	27.7605	34.0802	11.7788	47.3309	29.5259	16.441
6.67	11.98	20.76	41.47	46.32	24.58	43.64	24.92	11.88	35.72	36.52	18.22	41.01	67.78	41.54	38.95	10.66	44.43	17.95	65	35.88	17.64	37.28	45.88	10.74	26.2689	54.3385	14.0352	45.1722	19.9699	37.3754
6.83	37.86	16.86	25.11	32.66	33.68	54.02	27.44	31.54	44.05	37.5	17.63	31.56	60.31	58.45	44.32	11.25	52.06	15.02	58.34	24.95	10.41	34.81	27.75	31.69	18.3567	36.0589	9.78082	35.5742	57.6869	19.077
7	13.94	18.06	50.37	19.53	29.16	54.08	31.08	25.64	17.95	32.24	22.57	13.13	58.41	41.87	68.41	11.68	32.73	17.19	60.76	28.31	15.22	69.85	52.16	27.93	22.3066	34.9972	10.1975	28.524	12.1212	24.6521
7.17	17.31	41.44	46.93	26.89	44.93	45.06	53.16	29.53	31.41	31.07	27.44	33.79	77.06	49.43	53.77	11.41	52.89	18.11	59.45	17.69	11.07	69.06	58.57	20.45	41.7893	45.0145	19.1915	21.9687	7.12376	42.8334
7.33	19.93	14.97	29.38	27.13	35.47	50.63	38.04	43.44	34.05	37.45	29.91	37.26	74.28	73.57	67.62	11.32	57.61	19.96	55.18	29.38	12.43	78.85	41.8	18.47	48.769	46.1851	19.608	26.4945	9.11501	47.4694
7.5	19.93	11.87	29.53	33.75	46.03	49.64	41.34	26.08	26.47	27.91	31.74	46.84	80.57	68.27	47.86	11.27	60.23	19.25	60.76	21.59	10.86	83.7	44.86	25.27	35.2824	37.4415	15.8036	33.5856	10.4684	46.601
7.67	17.18	22.35	36.99	35.89	44.27	48.1	34.33	14.49	36.48	32.82	19.72	25.11	70.23	36.55	48.89	10.59	44.59	16.74	49.28	36.53	11.62	76.11	33.57	18.09	31.5485	52.3302	19.733	22.0526	20.8997	21.2912
7.83	15.71	18.33	28.46	34.25	58.85	52.89	44.09	22.37	58.64	20.07	22.07	52.21	102.82	18.34	55.42	11.55	51.22	14.6	46.06	29.55	16.99	76.12	40.83	2.38	45.8521	52.2207	16.9208	33.3248	16.9762	9.76357
8	9.8	11.31	33.14	27.78	53.74	51.23	30.22	27.76	31.68	37.84	21.98	72.11	65.47	55.84	38.45	11.74	69	17.43	47.03	48.46	7.89	108.67	11.47	0.44	37.3991	44.0528	14.0595	44.8381	12.3201	8.82327
8.17	11.81	14.33	33.92	29.14	44.21	51.25	43.22	26.2	28.23	18.86	19.35	61.52	107.73	39.53	42.16	10.61	58	16.04	54.26	34.51	19.26	96.05	37.96	25.41	51.401	36.6553	13.7064	42.6441	11.8618	22.047
8.33	17.46	22.74	33.37	39.32	43.26	48.84	25.52	17.57	67.37	30.63	43.08	31.35	77.64	23.21	42.87	11.33	38.62	16.81	57.05	23.77	14.77	71.07	22.69	30.35	42.1571	38.3334	11.2497	45.1606	11.8551	15.1648
8.5	10.74	11.43	18.4	28.65	45.99	51.73	28.2	22.83	34.05	28.86	35.6	61.13	88.63	21.55	48.12	10.84	40.11	18.19	63.39	26.69	15.24	87	2.24	23.8	42.0842	31.3072	10.9703	37.2678	12.648	21.0133
8.67	12.08	10.01	25.01	22.51	42.68	55.74	38.53	18.98	23.23	25.32	23.09	51.14	82.14	27.07	39.84	11.38	56.38	19.81	62.83	27	10.62	106.05	39.81	22.1	33.965	35.0017	9.07805	47.6698	11.4526	13.6511
8.83	15.65	11.79	25.8	33.47	62.64	52.61	40.36	24.98	41.2	35.47	25.89	44.89	94.18	15.77	36.35	11.43	48.01	16.35	64.96	51.37	10.32	83.79	32.16	23.62	30.1517	28.6335	10.1455	50.1753	30.5229	11.3902
9	12.54	16.14	45.61	15.32	47.66	49.31	30.18	17.49	19.93	25.36	23.53	73.92	75.14	17.08	38.11	10.93	66.67	13.78	58.21	29.54	10.29	97.76	45.34	24.82	24.9247	23.1015	8.96969	46.9387	8.47948	24.8998
9.17	10.93	17.03	30.11	20.33	41.51	43.66	26.59	16.75	39.08	30.95	34	53.08	100.51	23.78	27.49	10.32	55.77	15.63	47.7	22.57	9.55	106.51	31.27	37.9	41.5402	35.2711	10.8493	35.7221	9.46648	35.4072
9.33	10.9	14.18	30.5	52.07	45.69	48.42	37.11	31.88	33.18	40.77	36.99	50.8	92.07	17.55	41.62	10.77	68.87	16.04	72.67	37.34	10.45	60.82	41.75	10.56	32.0726	29.8271	15.9706	44.6518	10.7356	38.9703
9.5	10.15	30.52	30.03	27.6	38.27	49.92	36.49	15.74	52.79	47.57	33.39	56.24	79.45	35.01	35.45	11.24	56.63	17.99	49	27.02	12.59	83.22	5.01	21.19	36.64	27.705	16.3842	40.1725	10.6465	37.0214
9.67	10	10.02	30.59	32.15	53.48	64.72	44.35	23.49	35.83	14.58	35.29	64.91	83.61	22.05	36.23	11.26	48.68	23.24	60.31	14.47	12.91	111.42	13.24	20.78	43.9229	27.268	18.8301	29.1479	10.9848	33.7737
9.83	13.03	12.65	24.29	31.92	48.4	53.83	39.55	25.88	37.3	32.49	32.05	36.49	84.5	17.19	46.47	10.67	55.02	44.7	48.58	31.77	14.46	73.72	33.56	19.77	40.5207	14.1714	14.8714	42.8054	21.1583	29.7586
10	13.6	19.32	32.96	20.86	54.96	56.22	48.83	19.29	31.53	26.34	27.85	68.48	97.93	14.61	41.28	11.77	57.34	19.53	60.03	36.49	16.73	78.12	47.19	49.99	38.2575	36.2018	21.497	33.7905	14.3526	31.5377
10.17	32.32	9.55	31.17	21.2	48.23	48.97	42.19	44.76	27.97	34.16	24.07	66.13	82.08	17.39	32.86	10.59	79.96	25.73	78.46	24.32	11.25	77.33	14.7	40.98	37.1931	22.286	12.2202	41.1651	7.40611	20.8013
10.33	17.53	13.3	45.65	17.63	33.7	53.32	45	14.08	8.24	30.65	26.07	62.75	73.32	24.05	56.73	11.22	82.49	14.42	72.5	48.59	11.3	75.04	54.53	37.65	31.8123	16.6636	15.6158	46.8607	12.2816	34.8648
10.5	12.33	18.58	21.68	45.37	31.23	52.52	28.77	15.1	11.64	28.3	24.84	40.15	92.19	37.28	38.04	11.2	67.48	12.23	58.5	36.58	9.85	77.68	34.86	32.7	54.5628	32.8424	17.2023	50.1285	19.3453	22.9732
10.67	5.3	28.16	38.6	27.89	34.17	56.28	19.69	13.95	23.74	29.02	16.71	38.24	119.46	31.95	41.66	11.56	71.54	11.84	50.77	26.72	10.53	88.84	39.36	25.9	30.4898	55.5526	12.4465	46.2084	23.8172	22.9521
10.83	8.85	18.49	31.52	39.78	19.23	48.95	38.33	25.72	27.88	30.97	16.75	71.49	113.87	49.06	29.29	10.88	73.15	16.94	63.55	31.72	11.03	94.89	40.25	14.69	42.9064	12.3577	9.10863	57.0318	10.0342	29.6329
11	14.82	16.58	29.01	17.78	32.54	47.98	42.03	21.41	33.67	23.21	29.41	52.51	88.58	17.02	63.77	10.5	62.67	16.36	62.37	26.13	11.79	69.79	43.41	4.33	23.16	17.1561	12.1369	56.0703	31.3709	32.2432
11.17	14.75	21.7	24.24	33.93	34.33	46.04	35.28	14.87	53.89	21.74	19.52	57.54	81.67	14.27	60.88	10.44	62.63	12.41	61.44	37.49	10.49	78.96	53.61	25.68	47.3446	39.8181	14.7079	44.5439	23.0801	20.5519
11.33	11.89	25.46	34.35	16.26	31.3	40.99	46.48	19.48	41.1	34.47	28.55	22.5	105.53	30.3	55.13	11.04	62.91	13.42	59.51	36.22	10.7	83.53	39.29	43.84	39.9616	30.1319	12.8359	53.9408	12.2928	15.7528
11.5	25.19	18.73	28.99	17.39	42.92	56.82	31.2	19.9	42.86	28.23	30.28	50.14	95.26	30.4	61.08	11.5	64.64	16.56	53.25	48.71	19.04	56.07	22.9	33.49	33.6251	41.3495	11.4889	53.8397	14.5871	19.2871
11.67	23.35	22.83	20.64	14.29	49.37	50.34	59.56	16.71	38.62	31.79	27.07	16.62	92.94	18.94	58.1	10.74	66.09	15.95	44.86	28.49	17.42	94.57	34.75	50.72	36.2765	24.7477	12.966	56.6058	15.5103	14.0728
11.83	17.74	24.4	31.11	16.26	47.58	53.6	53.04	13.49	49.55	38.53	37.26	20.13	98.67	22.99	56.92	11.28	53.47	16.81	63.61	29.92	20.87	113.62	50.83	43.57	41.6871	26.4516	10.5323	56.4008	9.17105	18.394
12	18.1	20.77	16.67	16.3	53.14	65.23	31.09	22.46	24.42	37.93	23.86	32.06	91.7	27.48	49.88	11.25	65.71	23.24	52.84	42.04	18.19	106.99	41.39	46.04	49.2914	39.8375	10.3774	51.2039	9.79014	30.1558
12.17	25.11	17.06	34.3	19.69	50.68	41.39	38.9	23.83	9.02	29.88	28.17	27.19	91.05	10.06	44.15	11.48	58.15	22.06	48.6	40.34	20.55	80.52	46	44.16	28.0326	32.9678	9.77844	58.412	20.4015	18.2152
12.33	16.63	13.23	22.43	13.35	33.33	39.42	51.45	16.71	9.17	31.49	34.47	46.84	79.48	22.45	61.24	10.79	77.54	16.3	56.07	45.17	29.34	79.75	60.79	29.67	48.6864	33.5487	9.713	44.2605	28.6824	24.1343
12.5	16.99	16.33	31.53	37.28	41.36	41.17	36.9	18.81	8.67	19.2	36.02	53.74	88.95	13.19	70.33	11.15	46	22.2	50.24	50.23	14.61	97.25	52.03	3.63	45.9383	40.8958	9.56149	39.3282	19.9108	22.5354
12.67	15.23	27.47	29.61	36.97	46.34	35.61	19.47	15.34	15	28.72	26.65	58.52	110.23	23.02	43.57	10.52	42.89	16.48	35.08	39.41	14.83	79.92	59.52	46.69	37.8785	39.7927	8.68876	41.6112	13.749	7.3627
12.83	32.05	15.37	25.38	31.18	41.31	31.13	31.11	26.97	47.47	31.55	25.73	47.13	128.4	12.45	38.41	11.47	75.77	17.49	68.85	23.14	21.18	89.24	47.63	3.58	40.6448	31.5043	8.24612	40.9275	11.9374	41.157
13	22.6	14.14	30.58	25.06	33.24	32.64	12.74	38.91	16.58	32.01	25.79	64.23	84.24	12.77	72.91	11.14	80.09	18.75	41.48	37.66	17.92	92.1	47.56	30.56	29.9581	27.0454	8.44396	53.5461	16.5991	26.9794
13.17	10.51	24.93	26.55	22.29	36.57	46.64	19.98	25.21	40.46	28.41	23.72	66.72	61.67	17.61	46.02	11.4	82.43	18.1	50.06	22.92	22.41	70.05	61.66	34.98	46.8524	40.1945	8.46076	46.1152	13.044	18.7486
13.33	16.76	19.01	36.71	27.43	46.64	46.17	23.05	13.81	27.2	29.66	18.96	47.85	88.12	27.58	60.92	11.49	72.03	17.12	49.81	42.54	25.16	74.27	35	45.1	47.8592	48.8647	10.1075	52.1152	15.7159	15.2051
13.5	11.64	21.54	61.21	45.27	58.53	39.67	30.77	19.13	39.31	33.4	35.1	55.99	98.57	59.07	57.01	11.21	72.21	14.94	44.42	38.71	25.43	58.31	64.35	12.3	57.674	36.971	9.80195	51.3147	11.0399	29.8317
13.67	14.05	22.45	24.55	22.64	38.81	47.09	27.23	18.12	43.81	27.97	18.95	59.72	76.73	59.02	64.26	12.09	73.39	11.67	41.66	22.73	21.76	78.63	61.18	11.3	44.0736	26.388	19.6283	49.9427	13.0942	27.1403
13.83	14.09	14.07	44.52	21.46	43.87	36.08	25.06	33.76	65.01	35.88	21.03	59.65	81.23	26.99	32.77	12	81.51	19.17	63.31	35.23	15.23	49.9	25.8	30.3	39.1736	33.3799	11.6186	46.6131	10.6522	26.9838
14	15.5	23.51	32.81	27.42	20.62	36.74	31.89	39.58	29.44	41.55	20.32	51.9	91.27	41.7	60.23	12.31	71.66	19.14	41.91	51.44	15.35	85.79	18.35	6.24	62.672	31.0935	9.44277	52.4437	11.4063	37.785
14.17	13.04	22.74	34.8	18.64	34.54	53.36	31.56	16.2	38.96	27.92	28.17	37.43	67.12	30.87	34.63	11.31	65.43	13.58	40.24	18.23	17.76	80.63	46.01	40.57	43.6805	35.1809	25.0928	47.7408	18.1292	33.037
14.33	13.09	16.23	44.83	34.69	43.65	35.25	31.92	18.28	42.01	29.15	25.5	53.07	89.88	20.38	51.94	11.49	77.12	11.77	42.8	27.02	13.34	101.04	36.24	47.66	47.9464	33.5879	19.4013	58.244	11.2112	38.295
14.5	12.87	20.5	24.51	46.47	21.22	47.23	34.48	42.25	36.79	40.27	33.53	68.92	99.03	15.63	36.06	42.66	64.9	14.1	47.95	42.78	12.21	75.45	45.68	36.32	30.7909	24.7224	13.7347	57.5258	30.693	29.0404
14.67	11.45	20.67	25.02	51.78	32.14	42.73	42.67	35.14	45.89	20.4	26.64	36.88	82.48	35.34	55.08	11.2	73	16.79	59.89	32.93	14.77	76.15	50.41	0.15	39.9522	27.4004	16.6013	57.3479	22.9156	20.1461
14.83	14.46	20.13	35.3	35.58	42.32	47.06	23.17	29.84	56.32	21.72	26.77	58.14	84.37	15.02	44.59	11.67	64.01	22.58	67.57	30.69	14.01	64.93	48.45	11.11	38.4681	36.1063	16.9085	60.8267	12.3113	16.7947
15	19.75	36.75	34.41	24.58	19.99	55.68	31.92	20.11	58.33	29.03	17.57	39.3	91.61	25.55	48.79	11.82	59.85	22.08	63.38	17.26	16.5	28.72	22.74	26.2	46.235	35.9202	21.6225	53.8571	17.1362	19.5154
15.17	16.93	32.98	25.26	34.69	41.41	41.95	37.83	29.87	58.28	27.85	23.08	49.87	82.02	33.66	59.48	11.03	68.53	22.48	63.66	2.84	12.36	58.68	62.81	40.94	52.3672	33.3642	15.8761	42.0229	37.2403	13.7026
15.33	12.53	33.14	35.71	25.7	41.47	42.39	36.8	13.16	56.63	26.4	30.16	50.44	91.11	43.11	41.17	11.67	84.77	18.36	72.69	20.13	15.51	65.39	28.92	34.62	50.6019	14.06	15.5467	31.2749	30.0633	12.3313
15.5	12.51	45.96	42.99	43.44	41.58	60.04	31.12	49.03	50.57	27.54	23.72	56.52	62.09	40.59	58.77	10.76	77.2	25.5	63.87	44.55	18.1	58.69	48.02	35.31	35.5101	17.157	14.2334	40.7281	12.6712	21.0601
15.67	22.92	56.62	45.93	23.88	50.52	45.83	39.36	32.28	38.23	26.9	22.17	55.59	100.52	19.7	52.29	11.18	67.25	25.98	64.12	27.39	11.9	79.37	59.62	2.63	47.3136	41.008	18.3125	39.4182	11.0306	13.2392
15.83	27.57	65.31	46.66	17.82	37.24	30.62	34.33	27.17	52.8	25.64	25.2	45.07	83.42	21.99	79.29	10.58	63.42	19.4	58.4	0.37	10.8	74.7	72.46	9.69	46.3763	29.0572	16.3729	54.1871	22.9547	21.6237
16	12.7	59.87	58.07	44.71	64.99	39.1	29.75	20.27	70.44	28.38	26.03	48.21	70.28	22.81	73.84	10.9	72.56	19.38	59.78	4.75	10.36	56.57	47.9	46.5	41.429	33.8038	18.8187	59.3439	18.3974	33.8762
16.17	15.18	50.93	41.35	46.66	39.98	51.61	38.59	29.11	53.87	27.53	21.59	65.71	88.13	39.38	64.62	11.65	54.4	21.5	63.08	25.95	15.25	70.05	7.63	59.52	49.4053	34.4857	22.0653	58.5027	29.9951	19.714
16.33	18.83	43.37	39.65	24.61	40.62	57.91	54.85	10.19	53.16	29.88	38.3	35.02	88.09	31.7	43.61	12.25	67.3	15.71	51.34	50.47	13.25	68.57	44.51	0.25	44.7841	26.3483	20.3796	53.4765	43.0542	17.2182
16.5	17.4	49.51	39.75	16.82	50.53	56.3	22.4	10.85	54.3	27.53	36.72	47.85	67.84	21.88	52.17	11.42	81	15.54	62.33	19.77	19.01	96.15	58.34	24.03	41.9041	24.4254	16.3146	78	29.7956	8.70857
16.67	19.7	39.46	46.3	24.72	46.03	22.15	29.46	20.06	46.2	32.94	34.57	62.43	61.95	34.53	72.25	10.06	74.27	15.71	62.85	31.05	25.5	81.16	47.1	48.34	33.8044	50.8892	14.7386	50.7529	18.6497	14.0336
16.83	40.89	58.15	36.93	20.38	43.72	77.29	43	45.73	48.93	29.46	30.95	55.71	85.59	29.98	68.19	11.77	77.7	24.96	66.14	13.21	21.06	99.5	40.95	34.33	44.6259	18.7341	16.6531	50.6487	21.6036	13.6521
17	17.99	56.65	50.07	31.5	51.45	57	40.24	38.9	50.04	42.12	31.24	62.42	105.41	23.69	52.32	10.79	64.66	21.26	44.64	16.66	15.48	75.67	37.04	8.33	38.41	20.0213	32.2506	55.0685	14.0119	36.0622
17.17	16.53	53.47	36.36	48.65	51.19	37.37	46.79	31.08	58.39	28.88	15.56	50.35	91.15	54.71	55.54	10.86	99.41	23.24	68.72	32.29	14.26	76.97	53.5	41	53.7507	38.2323	25.4427	43.1042	14.4308	37.1253
17.33	12.74	46.11	49.68	46.16	34.54	45.52	28.47	38.08	43.32	31.96	26.18	40.6	93.73	47.74	56.69	10.73	87.85	22.49	59.37	29.32	16.51	75.77	67.66	2.35	47.6613	32.1655	26.6022	43.2359	15.5982	32.1864
17.5	19.09	34.9	59.38	50.78	37.32	41.78	25.88	25.25	61.57	32.59	33.37	49.21	87.18	63.52	71.5	10.87	80.3	30.07	52.4	50.36	12.9	67.94	43.62	12.85	62.9012	17.139	45.5193	46.6527	19.8055	25.5429
17.67	13.75	40.77	46.85	26.23	26.89	56.63	34.43	20.65	50.11	32.22	18.42	51.37	86.71	27.61	53.03	9.82	74.1	13.19	57.28	27.96	11.2	86.75	50.04	15.18	50.6504	35.0498	34.958	38.5543	13.8674	30.303
17.83	12.15	57.15	45.42	28.35	45.2	53.83	34.61	26.9	50.78	29.15	35.27	53.23	86.11	43.7	58.34	10.74	66.66	8.51	62.7	20.57	10.35	74.41	31.84	18.38	61.9502	24.9787	30.7788	45.5574	39.6278	31.4171
18	16.29	29.17	53.32	49.11	55.44	40.75	51.59	33.51	59.1	23.31	24.18	46.04	100.01	64.32	61.9	10.17	74.35	19.32	63.58	46.4	18.79	89.49	40.06	56.2	56.2913	25.2851	43.9311	46.3576	33.6618	36.1429
18.17	22.98	12.74	30.78	32.34	38.13	44.87	26.62	34.27	31.01	27.44	36.3	56.73	94.73	56.76	48.94	9.97	85.1	37.82	53.61	38.5	15.58	60.3	60.16	14.6	56.3726	15.6989	48.4617	61.9547	17.0237	22.5029
18.33	20.08	14.9	53.98	38.52	47.01	41.97	39.72	30.51	34.83	36.93	18.07	35.95	67.19	60.54	37.88	9.8	88.06	20.09	52.97	23.88	0.71	85.69	63.34	24.72	26.436	17.0596	29.013	45.1329	57.0299	26.0331
18.5	33.27	17.84	41.37	36.81	60.53	39.59	49.98	18.14	43.6	34.46	23.9	52.51	119.99	17.48	59.83	10.25	64.62	22.57	61.35	34.17	13.48	69.4	70.32	41.41	46.0341	24.9585	33.7618	46.8185	32.9869	12.9992
18.67	22.76	34.28	50.82	54.81	59.64	47.14	26.87	23.5	39.85	32.61	20.96	33.43	104.86	55.67	62.89	10.48	85.85	15.64	63.29	21.87	18.57	86.43	60.35	29.18	47.5568	28.2873	30.2955	38.3613	20.3975	10.0747
18.83	20.93	29.91	39.08	39.32	44.77	47.47	33.86	19.22	65.27	30.87	12.93	31.27	105.36	26.52	56.52	10.31	65.75	13.21	54.91	27.75	20.87	83.37	42.13		39.7381	27.7192	30.6557	40.1058	32.5461	9.47294
19	11.77	46.58	52.14	25.67	60.25	57	37.49	16.86	38.71	29.6	11.63	79.35	108.17	47.33	53.18	10.71	72.99	27.99	54.01	43.94	16.2	60.04	21.67	1.26	32.0463	35.8317	46.2477	34.9061	36.6994	23.4583
19.17	17.45	30.46	42.34	37.17	30.51	48.04	37.03	29.37	46.58	46.1	18.81	47.06	139.02	45.02	44.24	10.1	69.37	22.62	58.79	39.88	19.93	66.88	43.34	28.92	44.0296	26.1318	39.9269	42.9846	24.3419	10.7615
19.33	21.59	34.67	45.94	45.28	45.41	52.74	31.27	26.44	39.06	16.03	21.95	57.14	98.93	36.97	59.19	10.19	84.9	17.7	63.24	34.46	16.86	75.18	38.52	34.46	39.7876	28.5732	36.3569	53.995	45.6455	15.38
19.5	21.65	35.17	45.14	35.55	65.78	48.95	35.93	26.66	58.41	26.19	23.76	59.52	83.77	35.55	65.8	9.89	84.54	19.97	46.15	29.56	15.04	68.01	39.63	0.85	39.8798	27.0172	45.5211	37.424	39.4983	28.1991
19.67	30.38	55.05	39.61	49.17	62.03	79.26	16.32	19.1	35.37	30.01	29.69	35.47	111.49	27.92	33.14	10.61	74.14	14.82	74.03	33.31	32.84	62.03	28.47	7.97	55.8298	35.2903	57.1016	50.412	61.3052	17.6939
19.83	15.18	49.29	50.31	53.39	58.88	30.61	15.99	25.61	32.59	22.7	23.42	31.27	100.24	11.85	49.81	10.76	71.52	13.78	68.2	38.67	16.66	72.29	7.15	27.08	64.6467	26.2001	42.474	54.9194	18.7526	25.6271
20	23.92	43.97	51.2	52.77	32.45	48.32	37.01	20.63	33.5	21.03	12.58	42.44	90.63	11.29	36.56	10.34	78.27	14.69	60.17	6.42	11.43	112.04	43.45	30.22	35.6541	34.5538	43.787	45.6706	15.5095	18.0708
20.17	21.73	34.69	57.34	49.7	37.46	46.24	45.49	36.3	33.17	30.04	29.11	63.92	53.14	16.63	41.61	10.31	76.94	17.25	67.71	41.49	26.55	68.71	41.74	31.61	42.7451	26.4917	31.8696	44.7393	23.4969	24.2299
20.33	28.98	47.38	56.99	36.6	58.59	29.4	28.88	16.97	46	22.56	17.28	32.19	78.35	33.28	64.97	10.57	90.53	31.89	66.37	44.62	15.84	65.7	58.07	38.42	51.9226	25.635	55.9118	43.6464	16.2626	19.4122
20.5	17.38	32.64	41.47	41.13	59.21	65.19	8.66	12.21	36.8	28.63	13.85	41.7	79.84	46.63	62.99	9.86	66.28	19.54	40.42	33.3	13.83	80.71	63.91	46.08	50.3177	19.3709	44.149	35.8229	11.587	29.3327
20.67	26.35	56.14	45.65	38.2	46.55	67.73	16.5	19.88	53.98	24.52	8.28	37.66	86.27	33.86	67.15	9.6	82.19	17.76	58.54	38.27	13.97	56.14	37.4	28.61	39.1855	19.6244	33.2451	36.4384	12.8047	31.6579
20.83	14.4	36.53	48.25	40.77	30.74	46.22	25.73	24.1	36.71	28.84	17.52	37.35	75.2	38.46	41.8	9.95	51.79	28.69	64.01	38.93	12.72	83.92	51.5	42.48	18.3646	22.9253	48.0568	43.9025	29.3947	17.7916
21	22.81	47.86	63.77	33.79	41.42	42.35	21.38	31.27	40.29	23.83	45.99	48.9	102.83	36.01	52.01	10.96	95.08	21.37	56.86	36.07	12.27	65.52	1.27	21.35	42.0267	36.7941	23.3047	46.0574	23.8775	15.4813
21.17	16.17	54.2	57.12	24.98	55.3	43.5	29.33	28.87	32.21	29.18	17.53	40.74	72.12	36.61	37.53	10.42	95.22	20.04	64.07	33.03	15.05	64.48	59.13	37.62	47.6412	27.9423	51.2257	48.0633	14.4146	19.6914
21.33	15.18	49.97	58.19	37.75	53.09	32.01	23.56	18.87	37.72	22.18	16.47	30.95	94.63	25	52.61	10.49	71.61	17.23	82.2	32	20.35	69.15	44.33	40	62.1465	27.4784	40.8813	44.1533	62.8895	26.6879
21.5	18.03	36.49	75.28	33.35	59.2	50.08	23.28	28.65	20.18	24.61	13.01	45.32	126.64	36.52	45.32	11.13	69.09	24.52	60.45	30.12	20.8	56.51	56.99	46.31	48.507	27.6532	53.4485	45.4129	13.3402	23.8213
21.67	11.24	20.18	69.78	21.04	47.26	48.83	25.55	25.16	16.78	31.76	14.09	30.12	95.5	37.22	42.42	10.06	70.93	67.24	62.83	11.06	17.86	95.16		39.32	52.0875	22.407	57.5531	41.6684	15.7218	26.2764
21.83	16.61	14.09	64.67	36.59	55.14	42.34	19.2	19.55	54.46	22.44	28.43	36.77	111.63	23.3	55.07	9.96	57.14	59.39	87.73	8.39	25.26	87.86	29.38	46.09	42.1798	21.9168	32.9186	45.8287	15.2214	23.6078
22	12.39	30.06	69.96	17.95	61.86	45.23	29.57	13.08	44.43	29.55	14.57	21.08	129.35	23.77	60.93	9.68	97.11	41.92	46.83	25.86	8.17	100.14	40.5	25.5	39.1522	18.1311	41.9466	52.3314	29.3271	17.6514
22.17	24.85	19.64	48.35	22.95	57.42	54.22	38.84	20.35	48.48	32.12	15.41	33.27	102.05	42.13	51.85	10.47	46.08	45.83	70.92	2.79	20.85	74.89	12.94	28.39	33.1097	18.0855	31.5449	50.1935	18.1784	16.0895
22.33	32.26	40.93	48.7	34.15	59.27	51.69	26.93	18.97	53.52	31.56	10.37	40.45	103.94	20.96	55.83	10.89	86.62	28.67	61.34	35.21	27.46	66.28	25.35	37.2	33.2461	19.9911	35.9787	62.1694	10.7348	8.34668
22.5	14.6	23.52	63.87	47.2	62.46	46.45	43.29	14.07	36.57	34.64	8.61	59.67	74.86	25.94	74.24	9.92	56.72	32.62	53.78	41.62	15.96	96.05	32.69	29.57	35.1806	26.8012	51.4357	41.2715	10.8249	8.51653
22.67	11.13	22.23	61.38	41.18	34.84	47.17	33.23	18.01	42.08	30.8	10.95	38.23	74.63	52.36	53.56	10.37	58.64	30.09	51.3	40.54	16.46	61.76	47.04	7.58	47.5739	26.9582	37.1066	56.4449	11.5042	31.1643
22.83	11.34	17.88	55.89	36.97	48.57	55.56	33.72	23.95	70.42	27.99	20.76	37.52	90.08	37.97	57.86	10.4	73.57	28.03	66.5	43.32	18.84	82.63	36.79	37.55	33.1741	23.8321	56.229	60.27	12.1939	17.4702
23	16.05	27.52	63.15	25.31	45.26	51.81	34.12	42.49	61.16	32.43	12.79	30.59	104.23	35.16	54.29	11.24	72.9	55.78	83.75	55.89	17.82	85.09	47.83	20.88	42.8749	20.1196	35.9217	68.806	12.2523	17.6493
23.17	21.74	34.65	45.48	56.72	46.47	55.61	51.94	29.81	27.67	37.55	11.88	42.25	25.2	33.83	54.98	10.39	78.16	20.64	51.09	23.12	17.76	56.05	47.56	46.26	53.008	25.6368	25.7347	56.7461	35.5072	28.3064
23.33	26.59	25.92	66.24	47.61	56.63	42.48	40.64	21.18	41.78	24.38	15.79	39.09	64.97	35.69	50.84	10.37	63.03	15.84	79.13	8.67	22.21	67.41	67.16	31.32	61.2054	19.0763	26.967	68.4865	21.6733	19.5668
23.5	25.21	35.12	50.63	57.28	48.4	62.59	40.84	17.82	47.32	27.04	13.54	48.02	122.76	47.4	39.78	10.42	65.4	30.78	65.33	57.63	13.33	70.15	49.23	6.92	43.2359	28.4985	40.3462	69.1629	40.9431	16.255
23.67	17.25	27	77	53.92	54.38	46.37	30.73	22.74	40.26	24.3	12.1	35.51	75.87	37.51	46.68	9.67	80.03	16.09	47.35	34.18	18.58	68.68	18.91	41.43	42.7172	26.9757	60.2173	80.493	22.9611	15.2909
23.83	36.79	23.47	47.71	53.09	63.69	38.22	31.79	17.41	43.21	33.95	15.02	31.31	73.82	39.91	41.43	10.29	70.17	12.81	50.55	10.79	18.41	54.52	64.43	43.6	35.9745	14.0205	28.2757	57.9691	48.9572	12.956
24	20.25	36.6	76.65	49.42	34.4	60.44	28.47	17.07	43.66	23.77	16.19	36.05	41.73	28.21	37.28	10.17	75.66	27.88	64.58	27.61	20.42	67.01	78.39	24.25	42.2455	12.1011	57.6876	60.4669	27.8549	25.46
24.17	20.58	29.93	49.56	40.66	45.85	66.64	26.88	14.67	43.54	33.55	14.8	41.98	80.2	38.06	44.68	10.53	80.87	17.91	51.06	35.51	18.51	80.15	54.77		48.848	17.0886	56.6875	65.1467	17.8776	29.6626
24.33	30.51	30.83	65.19	47.01	48.34	60.99	26.18	12.2	43.55	32.74	12.03	52.99	94.29	53.22	44.6	10.23	88.73	58	84.88	20.75	18.11	67.85	55.95	1.37	29.492	22.1255	65.3423	54.3317	21.6693	32.4727
24.5	23.01	27.85	68.4	56.51	49.16	55.06	23.76	16.99	38.88	29.91	9.77	50.74	94.23	21.37	52.12	9.99	86.24	41.28	62.65	64.61	27.11	66.35	18.36	26.13	52.1541	20.6086	48.9351	74.9237	30.9307	28.6537
24.67	26.83	29.92	89.47	44.98	33.04	43.12	26.12	13.25	46.98	36.93	12.97	77.43	90.45	36.74	39.41	10.68	54.7	22.48	65.76	36.43	30.31	66.59	50.04	49.62	29.3181	34.334	52.3792	69.3721	19.0801	22.4908
24.83	11.61	32.1	72.51	46.84	41.47	53.75	18.51	17.42	50.13	24.88	12.7	39.02	109.22	32.69	45.66	10.41	95.8	55.6	71.66	15.21	19.47	50.82	34.05	28.1	40.4389	30.3188	34.3588	51.7863	22.8816	18.1716
25	13.97	34.13	71.62	40.11	48.94	47.95	24.96	12.63	62.72	32.59	12.83	46.89	114.52	16.99	47.65	9.81	69.03	36.3	75.65	46.19	13.58	47.02	55.86	21.98	38.6557	32.7913	54.716	71.4205	19.433	19.6733
25.17	12.27	53.55	41.53	39.54	43.03	61.49	24.68	13.94	48.58	26.14	18.91	41.23	101.07	16.47	32.26	10.15	53.89	30.35	66.05	26.31	18.46	62.82	52.01	32.58	44.791	35.9322	20.2503	57.0145	19.3317	28.2881
25.33	15.54	25.03	82.36	45.91	37.65	50.79	19.08	14.19	43.02	23.47	9.73	49	111.22	16.06	44.94	10.06	44.33	36.94	55.72	31.48	19.6	67.2	28.24	38.55	43.5287	19.3195	30.9352	72.0284	21.0099	20.6468
25.5	14.16	60.55	80.07	53.68	44	55.97	24.82	14.15	45.71	16.92	10.09	45.97	72.64	27.99	43.34	10.79	46.47	25.17	59.38	42.77	13.46	70.86	40.52	9.6	40.1572	24.44	28.4454	62.5769	38.3404	19.0465
25.67	18.36	48.36	96.83	49.98	44.14	56.63	36.84	24.53	37.37	16.06	9.18	34.28	35.37	23.89	55.76	10.51	54.68	37.82	59.35	54.96	12.7	51.58	39.32	13.47	43.9445	28.4353	38.9594	73.3932	25.2273	12.2713
25.83	30.84	25.51	87.4	23.64	30.97	54.31	23.44	18.95	44.51	12.6	9.91	58.1	73.84	37.49	47.2	9.87	63.38	16.4	79.88	19.31	14.44	83.06	58.52	52.94	31.6637	29.1324	38.9396	86.9772	34.6527	24.2732
26	17.63	29.78	67.38	39.31	30.46	48.79	22.62	10.72	40.5	15.34	10.52	51.25	99.71	52.43	59.75	10.3	67.91	12.31	52	19.06	17.67	49.52	57.51	20.87	49.1488	23.294	36.7095	79.6424	34.0647	20.2853
26.17	18.68	53.68	94.72	46.12	55.52	54.03	18.64	10.24	38.86	25.61	17.98	27.62	89.77	56.26	47.36	9.95	67.13	26.11	60.67	25.68	18.53	63.62	47.13	41.28	49.347	27.4457	42.2264	93.7935	38.1888	34.2705
26.33	18.68	16.75	58.44	45.83	46.74	46.99	36.85	8.36	47.42	13.25	20.72	43.43	112.62	43.14	52.92	10.64	64.41	22.97	63.96	16.98	15.08	71.06	82.87	39.66	50.1517	27.7681	27.1845	74.9411	33.1242	34.2746
26.5	15.09	18.23	70.23	41.9	41.85	58.63	25.16	8.03	60.16	27.22	8.83	49.26	72.33	52.31	49.31	10.38	45.83	31.42	60.85	33.5	29.97	98.63	49.8		36.4701	32.7385	60.1302	71.6298	31.5335	37.7648
26.67	26.15	24.57	66.06	38.61	40.32	42.02	13.91	10.73	63.41	17.48	20.61	30.17	81.85	38.2	65.69	10.43	63.29	31.65	68.53	46.34	18.26	63.37	7.88	42.09	66.8521	28.4168	44.6153	71.0086	31.8103	36.3118
26.83	16.3	29.45	63.05	47.58	24.24	44.78	22.36	10.42	68.19	18.66	17.25	34.35	95.42	35.91	48.47	10.8	87.07	20.8	57.97	25.1	11.49	103.47	65.18	38.14	23.6247	42.2975	30.3905	64.6186	28.3779	27.6819
27	13.32	35.02	65.78	42.33	50.67	45.99	19.51	12.15	24.89	19.47	24.55	56.05	98.83	39.33	63.67	10.97	65.32	31.88	81.75	17.51	14.14	65.04	57.27	29.29	50.9044	28.978	51.5954	76.0751	15.9396	31.8483
27.17	15.09	39.15	97.06	60.04	43.39	47.08	28.21	27.61	58.99	20.77	27.71	23.52	75.78	31.3	49.26	11.2	46.18	19.8	66	19.65	19.65	61.04	59.27	17.43	31.5044	35.6389	39.7066	69.4659	13.4225	24.842
27.33	21.55	61.94	99.35	61.22	41.69	35.52	38.89	11.97	60.09	14.93	33.73	26.03	111.12	25.95	56.77	10.59	87.71	24.57	66.32	40.46	17.27	61.99	44.96	35.1	45.729	23.0568	42.2628	76.6378	13.8374	12.3795
27.5	21.85	49.85	54.01	45.44	47.05	52.27	13.17	15.17	64.26	14.15	17.19	52.89	97.88	23.5	53.06	10.68	53.21	27.73	66.28	28.63	17.96	63.62	34.27	0.86	32.2096	26.8899	26.1927	74.4045	14.3338	25.0651
27.67	21.29	34.72	89.9	52.88	39.21	65.9	30.94	18.59	50.82	12.2	19.94	52.82	89.11	35.91	50.43	11.53	67.22	39.84	71.69	18.4	21.18	42.09	7.23	8.49	59.8493	25.3103	49.1537	63.0137	11.1317	22.0135
27.83	24.27	18.33	87.27	55.29	52.04	73.74	23.31	31.52	45.28	11.27	15.24	28.72	56.82	22.46	56.65	10.58	62.85	13.97	59.36	44.2	14.97	42.6	0	28.82	40.6366	34.9236	31.2682	63.5575	28.4725	34.0465
28	13.49	40.4	107.25	49.56	48.97	57.9	34.46	13.11	58.34	30.62	26	50.15	85.37	27.78	51.35	11	85.33	14.81	72.6	2.31	16.55	65.88	50.96	32.4	42.3308	31.9091	30.1011	38.8091	31.8196	39.4427
28.17	12.96	35.31	122.76	57.3	51.23	75.2	23.92	11.14	54.95	31.22	24.32	57.14	95.3	42.79	60.08	11.18	35.79	36.1	61.52	43.47	15.15	66.81	37.04	41.3	34.2683	36.6585	25.8291	77.5368	30.1135	25.061
28.33	32.84	33.3	65.38	42.47	52.51	51.13	23.69	10.58	36.87	33.27	9.22	50.47	142.01	55.22	69.58	11.41	54.52	26.62	74.34	22.37	15.58	57.34	31.25	39.27	44.6257	28.4498	26.51	75.7448	32.3135	31.3545
28.5	13.65	29.89	76.16	61.31	55.58	49.72	26.05	36.83	43.73	18.47	16.52	39.58	61.16	34.69	45.82	10.61	70.41	35.9	60.5	24.59	17.84	71.06	53.85	4.56	44.6116	21.3439	22.5356	75.0684	13.8444	33.5215
28.67	27.72	45.05	65	67.07	47.88	55.02	39.26	29.34	43.5	29.57	23.12	66.16	39.13	29.75	49.91	10.74	78.77	25.07	63.79	17.92	20.14	35.89	2.78	1.46	44.5743	36.0604	26.3187	68.0747	50.5533	32.3661
28.83	19.96	46.2	68.15	76.3	50.28	61.78	35.56	14.14	49.64	21.52	17.74	73.33	88.39	25.31	42.02	11.05	57.94	18.21	41.46	41.25	23.29	52.32	47.13	14.17	44.9118	30.9174	41.76	87.8797	10.647	33.3885
29	16.24	22.23	64.14	50.85	39.7	50.31	24.24	11.73	30.84	20.82	8.41	18.64	75.56	27.95	53.24	11.41	88.26	24.45	63.72	46.34	31.76	60.36	31.82	18.8	42.9084	31.3749	35.8602	77.4376	15.4043	19.4648
29.17	17.58	31.81	122.97	55.16	24.56	28.72	37.83	10.63	28.44	29.11	16.77	25.51	75.88	15.68	63.96	10.95	33.81	18.35	78.4	12.42	17.22	44.26	6.91	4.76	67.7269	40.0138	27.5737	70.5553	8.28982	24.6791
29.33	23.51	58.22	92.32	75.05	51.9	31.11	33.99	24.75	43.41	19.73	34.47	46.68	66.41	34.77	73.92	11.37	97	28.07	69.93	30.66	17.96	55.2	40.13	1.02	30.8578	31.9281	20.2385	76.4573	9.28023	34.456
29.5	35.38	43.38	104.46	36.42	40.18	45.69	32.13	34.59	39.32	25.78	18.31	39.36	104.8	35.33	59.91	11.6	55.72	23.51	72.16	47.26	17.54	81.44	49	14.05	53.3204	28.4435	24.0331	91.6835	7.56244	26.4109
29.67	34.18	15.77	66.21	51.68	51.01	61.11	22.55	15.32	52.34	28.47	18.27	25.29	142.39	38.36	66.3	11.49	79.17	24.74	72.53	22.44	15.95	63.62	27.9	22.29	38.8325	22.3182	27.5498	82.2875	26.4034	32.2479
29.83	41.48	25.6	47.36	63.39	48.6	75.89	31.36	21.77	40.68	22.79	19.7	41	86.11	36.68	62.31	11.32	104.04	44.22	69.62	46.31	13.13	76.59	20	18.48	54.2623	26.2084	20.2659	58.5647	20.2302	17.7202
30	28.39	18.21	37.41	49.6	48.85	32.96	57.22	44.72	39.36	39.82	49.2	19.17	55.87	49.56	21.46	11.74	68.59	63.46	54.69	44.79	28.27	42.75	56.51	75.01	40.7789	47.0207	34.1973	51.7909	51.7983	46.6293
30.17	17.79	19.75	27.35	28.51	43.34	27.56	41.64	30.15	29.24	20.03	45.34	12.33	94.15	41.12	29.03	10.77	98.75	42.21	71.2	23.49	14.51	32.73	77.17	68.93	56.6438	52.2933	33.5188	53.5082	81.4616	24.9133
30.33	32.17	23.2	31.07	30.96	44.37	47.66	60.25	22.63	34.44	22.36	37.86	23.28	75.87	32.97	27.52	11.25	94.15	34.74	97.61	19.82	21.43	38.3	38.54	44.02	46.8555	48.3363	44.0994	49.7775	70.998	23.1682
30.5	16.21	19.15	32.99	37.09	44.74	53.79	50.78	28.39	29.22	21.86	28.21	31.95	105.21	32.47	47.62	12.16	65.26	35.55	61.63	26.2	14.17	48.98	41.11	37.55	66.2511	57.2582	50.6418	44.7063	69.9525	22.8076
30.67	13.57	17.26	38.23	42.82	60.27	56.06	39.15	54.15	33.65	24.96	24.68	33.5	108.64	38.15	45.02	11.48	80.59	33.42	70.85	24.85	23.46	52.98	39.45	41.08	38.473	58.3002	61.0315	51.6141	50.7266	27.4744
30.83	36.36	16.23	32.61	35.8	54.53	56.86	81.13	35.59	35.57	30.49	25.09	27.07	123.28	71.39	48.23	11.02	59.12	37.58	53.85	18	36.22	64.14	39.78	49.1	61.3933	48.2482	53.1251	69.3886	108.063	25.5408
31	19.37	32.5	53.75	39.47	58.45	60.52	50.31	30.37	33.95	20.61	28.92	27.79	116.15	52.98	42.05	11.43	89.69	31.84	60.13	29.22	40	58.28	62.07	46.06	74.6618	52.727	52.1414	50.4973	93.736	33.9195
31.17	13.78	54.35	52.21	45.43	55.79	45.9	77.47	44.36	36.68	28.07	23.2	37.01	111.54	55.73	58.63	11.34	47.57	35.09	53.97	31.68	14.72	64.49	39.27	59.76	56.1929	57.662	56.3501	65.3255	72.5298	43.2131
31.33	29.43	52.77	38.48	44.32	64.09	64.28	37.16	32.47	37.15	28.47	28.4	19.83	113.72	39.81	54.48	11.22	63.9	41.86	69.05	42.43	24.25	51.25	8.17	53.55	62.427	46.1066	58.4679	49.5669	79.8355	51.6997
31.5	21.18	29.45	27.31	71.2	78.66	43.83	75.39	41.89	24.94	14.21	32.95	39.97	121.02	51.78	40.75	11.97	63.35	64.49	69.54	46	40.79	39.99	23.07	54.41	40.172	38.0761	58.8526	45.2408	91.4559	39.5859
31.67	21.33	21.4	39.73	64.62	56.91	64.92	54.53	45.67	25.43	12.32	24.74	44.11	106.62	53.45	35.41	12.04	54.53	36.24	50.28	35.15	25.44	46.35	29.84	52.91	61.2106	48.0298	61.7978	62.8228	82.7397	17.7758
31.83	26.17	21.37	38.78	67.42	67.4	46.69	77.77	37.87	23.15	15.8	30.76	40.83	148.07	60.41	38.52	12.76	71.57	40.67	75.85	30.95	21.42	18.61	65.22	55.12	30.4944	43.2401	55.1076	36.0944	72.6358	17.0424
32	19.79	14.22	43.48	56.66	68.02	62.77	114.11	44.9	58.96	16.13	30.29	36.73	119	53.94	55.48	11.83	59.35	36.6	67.51	31.27	35.57	16.58	45.71		49.9417	63.4796	52.564	48.4839	67.2553	16.0032
32.17	23.77	43.67	47.35	62.04	55.27	48.9	126.39	25.13	24.92	13.85	29.94	61.8	122.47	59.68	42.31	12.08	73.77	32.04	65.28	44	31.71	15.37	46.67	0.49	30.9642	59.6999	52.9872	63.701	82.5824	13.5015
32.33	24.79	44.55	57.56	59.54	61.16	48.02	95.35	27.29	22.97	13.64	19.74	40.23	151.07	71.65	31.15	12.18	81.76	38.17	66.84	13.6	22.24	35.07	61.7	24.52	35.3246	56.0462	52.0769	39.5426	63.8188	11.4548
32.5	26.27	50.94	39.09	39.31	54	56.11	102.51	44.86	23.12	13.77	31.53	53.71	144.3	42.18	37.07	11.92	53.49	31.2	66.91	20.66	16.27	18.76	50.4		18.8548	54.716	47.1783	64.4907	70.4648	14.4932
32.67	12.48	37.1	46.08	44.56	59.26	55.31	109.28	48.14	60.24	16.21	28.31	53.65	154.28	73.11	42.44	11.67	64.6	40.74	74.03	56.38	25.07	18.1	48.26	48.74	28.8771	54.2755	46.5244	56.0442	80.286	8.5689
32.83	12.42	21.73	37.41	21.29	51.91	52.57	128.61	53.82	42.13	13.85	30.89	56.71	134.24	59.12	27.1	13.43	60.13	68.91	63.07	21.43	39.38	21.3	46.18	46.89	21.7437	45.1541	58.1733	62.3347	62.4162	18.7712
33	13.76	31.4	44.55	26.56	49.87	38.98	117.79	45.29	44.58	14.18	31.56	71.89	134.73	30.21	33.17	12	74.85	72.89	63.57	27.54	24.13	21	46.08	64.87	16.9521	40.6574	42.2407	73.6837	75.3475	11.7991
33.17	14.55	26.96	40.23	13.24	57.43	60.44	94.25	42.96	21.46	19.12	36.06	70.61	145.66	21.18	35.41	12.61	111.52	86.45	67.63	20.86	28.54	18.97	45.17	57.36	46.4622	41.9619	39.2863	46.2054	47.9988	24.3676
33.33	12.13	47.52	43.39	18.09	52.83	47.04	101.19	72.6	18.16	13.49	26.34	64.21	102.37	36.18	50.52	11.98	95.56	83.5	52.29	30.41	27.49	18.35	46.6	15.18	44.6134	30.0072	34.6762	36.117	33.244	13.4806
33.5	19.25	24.58	73.06	41.64	42.36	57.72	84.6	59.51	25.54	16.97	28.68	50.28	117.32	36.59	38.4	11.68	71.22	57.41	58.75	23.25	18.28	17.72	12.4	11.26	17.7465	38.2855	45.9888	63.6485	48.3856	20.5333
33.67	15.67	14.32	40.6	30.84	39.42	46.94	116.35	60.67	33.19	20.35	26.16	54.2	117.4	37.51	16.7	11.41	79.91	47.51	55.43	31.98	31.87	17.79	30.49	35.09	14.756	39.0731	44.5511	51.1168	64.5032	13.1885
33.83	20.78	41.14	52.58	37.25	37.85	60.22	114.37	56.4	36.32	12.26	24.66	59.78	136.62	59.36	27.58	12.16	80.41	57.8	53.2	37.81	25.49	17.64	50.42	1.97	28.3211	38.324	45.3002	71.7353	59.3224	19.4633
34	19.98	34.14	41.49	19.54	21.19	57.69	101.36	72.29	47.76	13.74	51.42	38.83	93.93	35.65	13.77	11.9	91.59	70.51	56.01	45.97	19.95	18.67	31.62	1.48	31.5299	40.505	33.6595	55.1117	63.9914	29.3528
34.17	11.44	31.32	72.14	25.66	30.91	63.69	88.19	51.15	32.05	18.54	43.26	32.09	89.21	42.75	17.22	11.16	96.35	45.02	48.72	44.28	36.7	18.92	80.94	27.82	35.9339	38.3017	25.6275	43.2174	23.8673	12.2983
34.33	21.08	30.03	60.79	22.63	36.57	68.01	96.73	77.19	20.25	18.55	52.06	33.18	116.72	30.19	16.07	11.89	77.23	50.06	48.6	19.04	27.24	19.37	30.27	61.7	49.2404	46.9605	26.4504	58.5657	80.1945	11.7685
34.5	24.02	27.85	88.13	19.94	50.42	58.58	87.98	25.2	26.09	19.36	41.18	17.46	103.93	26.12	16.33	11.85	93.01	42.29	51.35	27.71	10.79	16.5	42.82	26.63	38.4394	29.8734	22.6386	69.2251	13.5083	7.92881
34.67	11.48	50.13	96.08	25.86	42.55	56.65	69.46	21.21	24.12	26.75	56.41	20.13	112.81	28.23	17.49	12.8	75.02	37.6	58.29	48.58	21.13	20.04	36.41	19.65	23.7804	46.1512	22.5058	69.2252	23.8898	9.24329
34.83	8.7	25.55	104.74	33.04	46.18	52.73	31.72	35.94	19.73	32.39	50.45	20.79	125.71	31.51	18.78	13.67	62.92	29.26	46.56	35.36	11.51	16.11	7.08	34.44	30.4573	42.4555	8.69973	64.6818	76.9662	10.6431
35	23.6	19.66	90.78	48.25	46.18	58.2	73.71	32.13	16.72	21.68	86.34	23.39	101.43	36.42	14.53	12.17	79.44	47.18	59.94	27.82	15.47	15.94	48.07	40.55	35.1358	48.8152	12.9824	72.2077	10.0174	12.6288
35.17	13.8	21.39	101.26	20.56	29.32	38.33	74.2	41.35	34.14	12.53	70.11	52.07	90.89	23.73	12.72	12.1	65.72	31.17	62.99	20.86	13.62	13.97	1.87	37.87	25.3262	39.1729	26.0429	62.1478	15.022	13.1784
35.33	15.94	43.32	85.02	16.87	33.01	46.61	53.49	45.4	29.73	9.11	70.68	39.47	109.06	25.1	39.37	11.55	82.01	29.99	63.65	23.06	18.53	14.42	32.19	21.28	25.7688	47.6978	30.0994	66.4035	14.417	12.8712
35.5	13.34	26.73	100.81	19.98	40.53	50.28	67.09	46.95	23.07	16.35	44.37	23	116.13	16.76	25.43	12.77	70.48	25.12	41.52	21.08	14.15	14.7	41.12	19.85	18.3072	32.5746	15.7874	62.9568	17.0599	13.7652
35.67	8.95	28.45	64.18	25.68	51.74	45.79	60.19	34.47	21.36	8.69	64.6	12.02	107.23	15.88	22.5	12.08	63.48	28.81	50.29	20.47	14.74	15.67	35.96	48.95	22.0986	39.2489	7.58594	41.4385	10.1953	10.6722
35.83	9.63	29.92	67.57	30.72	44.37	54.53	44.91	30.81	24.94	19.41	45.29	15.44	105.02	17.96	22.8	11.86	65.9	25.17	36.43	28.4	12.33	17.62	22.09	22.31	18.9374	54.506	10.2165	58.1771	13.3366	10.1067
36	12.15	24.29	66.02	19.01	34.89	41.1	58.75	13.68	32.6	10.11	45.83	8.5	106.06	17.39	22.06	12.54	57.5	14.93	38.05	41.72	12.79	26.56	30.17	40.06	19.0604	42.0758	11.663	37.2281	8.37436	10.4731
36.17	9.92	26.66	64.05	18.49	34.34	48.05	57.26	17.5	37.09	19.35	44.94	9.44	86.42	19.44	16.49	11.86	59.93	24.31	29.23	18.51	11.48	15.91	24.12	23.7	20.3384	45.7699	10.709	65.385	16.2896	11.0441
36.33	9.91	15.12	65.29	30.11	42.21	56.57	49.41	22.48	22.28	11.12	30.01	8.48	92.27	19.6	15.28	11.93	73.28	19.03	34.32	21.57	12.38	14.59	26.76	15.37	47.985	36.9255	7.86365	39.5639	10.5713	12.7312
36.5	8.73	21.49	48.94	16.92	23.22	33.64	50.99	18.36	27.22	9.17	45.11	12.28	94.71	18.9	19.18	12.65	46.37	19.46	25.47	20.28	17.68	18.03	34.75	29.18	25.2926	27.3965	7.00483	23.6028	21.726	11.7503
36.67	7.75	27.38	56.6	15.57	43.48	38.97	69.02	18.17	29.12	9.75	34.25	24.21	96.18	16.12	18.45	12.68	55.17	15.97	26.55	25.15	12.28	15.02	23.64	38.43	27.5404	44.6061	7.80852	31.4314	38.6595	11.6492
36.83	8.27	20.53	43.31	21.97	43.55	29.97	58.97	22.97	16.85	9.65	37.75	7.79	75.63	16.81	15.38	12.37	50.91	13.7	31.51	23.72	11.4	17.82	19.02	14.42	17.6485	52.257	8.94912	30.1852	9.44943	10.2635
37	9.3	15.82	53.98	9.86	31.41	31.2	39.61	16.06	21.79	10.43	42.09	11.91	77.61	15.38	14.83	12.82	43.43	19.16	14.67	19.02	17.3	13.4	21.48	21.6	20.8629	56.3975	16.3604	29.132	15.6558	9.02662
37.17	7.98	20.78	70.41	12.15	34.73	22.14	47.88	8.01	20.61	9.22	23.95	8.55	54.4	17.4	15.13	11.75	47.36	29.19	19.78	18.58	14.5	13.28	18.57	30.37	13.4047	34.9394	11.3141	46.7092	17.5393	9.94518
37.33	10.57	24.27	63.52	32.67	45.61	23.73	33.81	16.98	31.06	7	34.16	12.48	48.01	34.25	23.93	12.65	42.33	45.09	21.64	14.07	27.21	15.04	20.93	31.34	36.8961	45.2093	10.6956	46.1239	16.5276	19.6421
37.5	15.09	49.08	74.37	20.51	37.73	29.55	45.74	9.59	24.34	9.17	28.87	9.69	78.92	16.05	10.86	11.99	51.06	31.4	14.51	12.57	14.08	15.44	15.45	19.13	33.6697	44.2429	12.136	40.8244	16.2235	9.83564
37.67	9.63	13.06	64.48	25.06	36.17	27.89	32.99	9.73	46.3	8.15	31.17	9.96	86.07	21.87	13.61	13	17.54	29.88	17.84	17.74	11.77	15.2	16.56	47.42	21.0122	38.4864	14.3475	24.5586	10.5108	9.49594
37.83	10.25	30.21	71.81	15	50.82	23.39	40.85	8	34.62	7.69	47.26	15.66	91.49	13.59	13.88	12.78	32.77	27.53	17.04	17.61	11.41	12.34	16.05	12.47	24.42	44.9373	17.8155	25.4441	30.2396	9.39123
38	9.91	21.77	63.49	16.45	40.53	29.4	37.95	9.64	25.47	8.29	17.87	8.7	85.8	21.18	12.52	12.82	23.89	29.23	14.92	12.33	18.54	12.37	20.77	26.69	20.3956	36.9944	14.5432	28.0788	12.3216	8.49828
38.17	9.63	15.72	72.85	26	19.4	29.28	36.82	9.31	27.67	10.55	15.38	9.06	92.06	20.06	12.78	11.66	36.39	15.84	14.69	13.7	14.99	15.41	29.5	17.3	16.2142	46.7363	11.2981	26.8251	10.7542	15.8358
38.33	7.07	13.08	46.59	22.35	27.64	25.46	47.92	15.08	20.8	7.58	17.83	7.49	107.41	17.38	14.6	12.48	30.46	31.13	13.67	18.55	16.91	14.42	21.93	37.28	18.5348	32.3139	7.96181	27.4826	19.2358	8.75975
38.5	7.81	11.11	53.41	12.22	18.54	30.47	25.94	8.1	15.78	8.15	29.13	8.03	75.43	20.12	13.6	12.51	34.35	23.91	16.8	28.02	15.24	12.26	14.56	45.1	20.2008	29.6022	8.62328	17.5925	23.5179	18.231
38.67	6.99	13.1	61.9	10.44	20.48	26.52	44.4	8.73	21.59	7.14	24.41	10.7	83.3	17.72	15.28	12.89	23.9	25.03	22.76	15	15.86	16.62	48.07	14.47	14.8687	30.6795	11.7254	32.2009	14.6674	48.8427
38.83	7.31	30.8	58.17	26.8	34.9	14.94	31.49	9.35	22.91	6.35	22.42	7.4	98.24	31.85	22.83	11.76	25.71	25.05	22.45	9.35	16.97	15.98	34.47	20.13	13.6865	22.9677	9.3393	33.3818	15.816	12.8221
39	9.9	12.54	61.52	13.77	19.62	39.95	48.5	23.59	21.3	24	18.79	10.77	83.31	27.21	11.02	12.96	28.27	30.26	23.56	7.88	11.22	16.22	38.84	9.31	19.4974	29.5061	16.1223	28.5478	10.6981	7.57955
39.17	11.02	24.43	61.86	25.07	23.01	25.43	36.3	20.12	17.4	14.91	20.48	21.07	73	23.8	10.74	12.48	18.42	28.6	20.24	11.43	12.18	17.21	37.7	11.78	21.4253	22.8554	13.174	32.5242	12.6698	8.90298
39.33	8.62	12.65	66.79	13.14	21	17.57	24.59	22.68	25.74	9.43	12.79	10.97	61.9	28.65	12.71	11.96	24.38	31.76	33.91	29.04	14.85	18.94	12.66	16.29	11.9673	16.1628	18.3838	19.1563	15.479	9.2374
39.5	9.31	18.55	51.33	14.79	34.1	18.39	21.07	9.83	39.21	9.23	22.34	7.27	75.96	25.04	15.1	12.2	55.97	27.79	21.09	16.97	16.26	19.77	11.51	29.81	38.3999	22.4769	7.92833	34.1948	13.7685	11.5561
39.67	8.57	11.84	45.38	16.53	17.93	17.29	55.9	11.91	17.87	14.41	22.31	8.24	60.43	33.02	18.8	11.14	17.28	26.29	27.74	10.55	10.64	12.08	18.13	10.31	36.1095	23.586	10.0772	30.6463	12.5402	21.964
39.83	9.1	22.12	66.67	15.41	24.44	25.36	32.9	9.67	26.84	9.27	30.2	14.31	89.5	24.57	14.58	12.07	37.11	21.37	25.83	25.06	12.08	13.1	21.37	46.17	16.9125	23.5664	8.43388	27.9491	11.745	29.2483
40	8.91	17.07	43.2	13.97	24.13	12.03	22.18	8.69	14.08	12.7	24.35	9.67	72.98	26.47	16.22	12.94	52.88	17.5	22.6	23.02	11.98	12.69	14.57	27.64	19.5941	24.6531	7.32639	19.1367	14.4055	27.3354
40.17	13.11	10.47	59.29	40.86	16.08	23.1	27.31	10.72	24.24	12.82	9.76	8.84	61.34	30.86	16.98	12.28	63.31	19.6	23.48	30.1	30.52	17.19	18.27	18.03	12.4521	26.2143	7.75921	20.1451	12.6359	30.0256
40.33	8.22	10.66	42.27	13.6	44.71	29.08	23.82	9.13	29.37	8.54	8	8.04	64.9	23.3	14.97	12.53	53.67	33.97	16.16	12.5	10.93	19.82	15.2	27.3	26.4782	23.1613	6.57203	30.8347	22.0967	29.9553
40.5	9.27	22.84	24.62	8.32	29.92	29.7	26.2	18.66	9.44	8.23	14.34	8.66	68.42	27.06	28.1	12.97	67.71	27.12	16.88	14.33	10.74	16.05	13.98	17.47	14.877	14.2206	7.38317	26.3447	16.0027	26.0291
40.67	7.54	17.86	50.2	10.33	14.63	20.39	17.63	9.25	9.98	8.11	18.97	8.23	54.05	27.34	13.25	11.67	40.56	17.05	24.54	14.62	11.1	15.42	15.39	12.82	18.8698	8.84251	8.0118	29.4332	12.2953	18.5166
40.83	7.84	16.14	56.5	8.84	23.29	27.33	17.01	12.97	20.74	10.64	44.14	26.6	66.1	29.75	16.28	12.7	53.52	29.73	24.58	13.53	10.35	14.84	14.17	13.58	30.8616	20.0602	8.93723	30.2274	11.1181	15.7
41	10.72	12.23	57.1	20.58	10.18	18.38	30.35	10.33	24.33	8.93	22.7	8.87	64.24	23.65	14.82	12.57	54.19	23.39	25.96	14.25	10.54	14.79	26.8	13.02	32.4243	20.2521	9.63578	38.767	16.5084	12.1049
41.17	8.3	9.67	50.96	8.94	8.42	17.88	15.58	13.69	10.21	7.34	8.24	14.44	60.44	20.23	25.06	12.37	54.82	25.17	25.39	12.05	11.89	15.55	24.46	14.21	18.0786	24.4102	8.26175	32.8567	11.7619	10.841
41.33	8.95	19.63	45.14	14.24	26.8	19.12	18.11	10.63	7.92	7.51	7.45	7.78	56.23	30.12	25.13	12.73	61.64	23	26.93	16.82	10.72	16.8	21.55	13.34	14.8707	27.4322	8.34127	23.4675	13.6824	9.61513
41.5	9.45	14.13	39.36	13.84	47.79	28.87	9.4	10.88	9.66	8.27	17.34	11.3	75.82	28	25.25	12.96	44.43	21.17	35.25	14.7	13.38	17.89	15.98	14.13	19.0397	33.3281	7.75388	20.6711	14.92	10.2773
41.67	8.95	13.45	45.62	27.53	38.17	41.38	17.46	12.6	21.44	6.13	28.91	26.54	51.98	23.58	21.6	12.25	55.75	17.52	46.28	15.41	31.24	19.44	26.67	12.04	19.0386	32.0727	7.87004	27.1148	11.3321	10.7366
41.83	11.98	11.52	40.98	12.84	31.03	19.32	15.6	10.76	36.28	9.13	8.96	9.39	77.41	29.09	22.7	13.08	55.67	25.41	29.75	13.5	16.96	17.02	27.77	10.66	10.2954	27.9044	7.63489	17.096	8.43513	9.18574
42	7.1	14.88	61.21	10.33	28.31	20.76	13.4	9	18.19	6.98	7.41	19.55	52.04	26.66	22.53	12.23	48.16	15.61	29.15	18.96	17.83	15.02	16.1	13.17	17.8338	15.7485	7.84422	16.9858	13.5638	10.2619
42.17	11.47	14.77	44.48	13.61	19.12	19.41	20.97	8.85	15.6	6.66	22.63	10.9	43.38	19.83	25.93	12.53	52.15	20.61	24.02	17.14	13.64	16.61	22.91	34.78	21.0309	9.06796	9.81876	26.864	13.5698	12.4837
42.33	10.56	15.32	33.37	10.1	12.07	24.82	17.43	8.89	25.51	7.82	31.43	7.96	34.44	17.9	24.79	12.17	60.07	18.98	18.6	10.49	15.42	19.74	23.04	20.92	24.9797	20.563	14.7556	34.5102	14.8515	10.6402
42.5	7.37	13.81	34.14	16.22	12.23	15.13	8.64	14.89	19.74	6.22	12.19	7.58	33.33	22.45	23.24	12.97	53.05	19.11	25.81	9.87	23.53	19.44	22.29	12.79	26.5627	17.9504	6.73418	22.4727	19.929	13.5209
42.67	8.81	11.2	26.38	9.46	34.28	22.92	28.72	9	17.87	11.03	13.81	7.51	47.39	20.9	24	11.83	53.28	21.17	31.06	12.7	12.49	19.79	25.33	12.77	22.0272	11.6401	9.12068	49.1114	12.7959	11.8781
42.83	7.2	12.48	12.32	17.49	26.26	17.62	17.69	10.42	14.92	10.64	12.34	12.65	72.61	27.84	19.75	11.97	41.13	16.46	32.23	16.21	14.34	19.03	23.2	23.01	26.1261	15.471	8.25582	50.6438	12.5168	9.48804
43	8.72	13.63	43.04	10.62	43.64	30.79	12.99	7.54	11.15	21.51	36.19	12.72	53.68	20.94	19.45	12.62	53	14.19	37.8	12.07	10.82	20.06	20.19	15.83	38.0066	20.706	10.3889	40.3495	11.0961	9.59947
43.17	8.55	15.43	30.4	8.4	33.21	17.49	15.34	8.04	12.87	17.04	10.03	8.51	45.21	16.09	47.72	12.06	36.9	23.2	28.84	9.99	15.39	20.53	22.77	14.53	17.5813	12.0338	8.60338	27.8027	10.014	18.7871
43.33	6.7	18.74	18.32	9.28	18.71	15.5	10.95	20.49	21.77	25.14	18.23	7.42	45.71	25.89	55.97	12.95	54.58	20.42	29.42	11.94	14.66	23.54	24.87	19.55	18.6652	12.4873	8.68617	34.7486	14.9313	13.0153
43.5	9.15	10.17	29.81	14.98	17.7	20.05	16.72	18.06	20.04	31.58	15.7	8.17	33.6	18.74	29.82	12.57	47.7	11.61	21.79	9.31	14.65	22.14	20.46	27.65	28.5195	14.2491	9.00474	17.2612	14.3454	11.3883
43.67	8.3	13.41	21.48	16.79	15.95	11.59	17.2	10.13	28.9	19.72	13.34	7.93	42.33	26.33	20.33	11.25	43.83	8.88	25.85	12.48	15.99	18.78	16.35	20.1	19.3292	20.9083	9.22661	17.967	17.7508	16.2232
43.83	6.89	14.97	26.47	8.86	24.3	25.05	9.22	10.12	19.66	9.72	11.55	7.83	10.87	27.9	22.33	12.57	48.04	16.01	43.12	19.66	13.74	21.15	15.41	12.08	17.3293	7.9529	7.83658	16.4455	11.6742	10.0458
44	12.5	20.63	22.73	7.99	17.87	11.41	9.71	9.09	11.75	15.82	15.08	13.5	17.68	26.04	21.48	13.3	26.39	16.87	25.64	12	14.33	17.3	23.28	19.14	31.2876	10.0566	8.69806	30.1232	14.9633	7.84247
44.17	8.73	20.99	24	7.93	16.86	13.1	8.9	10.34	10.39	19.26	17.74	15.12	18.9	21.7	21.36	12.22	50.89	27.48	32.89	12.19	11.32	19.71	17.75	43.42	29.2708	30.1509	8.08965	38.1544	10.5134	14.9784
44.33	9.26	12.64	26.19	16.01	25.78	13.29	16.03	10.01	16.45	12.06	21.75	10.82	48.86	28.73	20.61	12.59	51.03	10.36	59	9.96	12.53	16.15	17.3	27.8	21.0892	30.3579	8.47175	12.239	10.7141	9.40814
44.5	8.07	53.26	35.48	13.2	17.46	13.17	7.18	9.02	12.89	9.17	12.49	7.16	16.62	19.13	21.72	12.57	48.74	18.11	47.29	17.99	12.52	18.82	17.39	18.71	37.2726	33.0354	9.45262	12.5084	64.2956	9.81198
44.67	7.03	51.78	14.6	8.25	16.42	26.24	9.61	9.99	11.08	9.49	15.88	32.25	10.73	21.25	18.11	12.31	42.84	16.15	35.27	21.2	12.35	14.29	22.48	10.89	13.4577	16.0442	7.32572	25.3283	21.255	9.17342
44.83	8.86	28.1	12.72	29.96	20.06	20.86	10.35	9.88	16.3	8.89	15.16	8.15	11.66	23.97	55.37	12.28	45.19	21.68	30.38	22.61	12.64	14.54	24.57	16.97	12.8685	19.2703	7.79086	23.2487	12.1767	10.2934
45	6.1	15.87	24.25	14.47	17.77	18.03	12.37	8.85	14.17	8.98	13.89	6.77	13.01	15.45	18.93	12.56	30.44	22.79	39.88	19.52	13.51	14.24	63.7	12.27	9.78858	9.4834	9.10961	14.0729	10.8417	12.1704
45.17	10.8	14.23	6.34	8.64	11.08	29.6	15.37	12.46	16.32	10.68	23.9	16.63	11.79	16.3	16.51	11.96	59.21	15.94	51.2	14.39	14.77	15.1	39.45	18.43	14.4953	11.1739	7.36673	21.9673	10.3109	22.759
45.33	7.39	17.3	16.73	13.6	27.55	33.63	34.52	10.01	14.29	7.15	21.63	8.94	10.72	20.55	14.09	12.3	45.59	24.37	44.63	15.66	15.74	15.9	58.8	11.6	9.26576	9.44005	8.46158	22.8783	10.1508	16.1774
45.5	7.79	17.58	15.35	25.73	21.88	18.97	14.7	10.54	11.04	6.95	8.02	10	13.41	22.57	13.47	13.11	49.29	21.43	31.5	24.15	10.87	18.84	44.91	11.03	14.4232	8.33573	7.20024	24.8196	10.4124	38.5502
45.67	8.92	13.55	13.04	9.66	17.05	17.05	15.36	11.76	10.99	9.44	8.89	12.95	12.39	19.09	14.27	12.39	52.09	19.03	51.93	22.34	11.13	26.51	27.68	12.02	16.8548	8.6868	6.82178	17.0345	10.6016	20.4976
45.83	8.04	15.49	22.61	13.94	17.83	17.03	8.41	11.74	12.2	14.6	8.37	22.33	12.98	17.4	12.32	12.31	52.09	17.43	30.01	23.51	11.2	19.72	17.4	26.67	10.3724	9.91595	14.6248	18.4693	11.3813	10.5449
46	9.53	13.26	32.69	8.66	22.46	24.18	8.6	9.31	12.78	8.08	9.56	19.39	21.08	12.63	13.65	13.42	27.01	29.62	34.93	15.01	11.81	19.05	18.28	17.87	13.762	9.6003	20.2944	18.8509	11.7794	13.6236
46.17	7.39	23.73	15.93	8.84	13.51	13.14	16.02	14.17	18.57	8.39	14.65	9.06	12.08	11.55	13.88	13.08	68.43	16.09	29.37	10.31	11.58	13.35	16.91	12.7	11.5304	8.29966	8.02156	40.4358	20.3747	12.6483
46.33	9.8	15.17	7.05	14.02	12.08	15.26	8.01	11.17	8.93	7.77	12.85	6.38	15.45	25.94	12.71	13	60.47	16.83	31.1	9.38	10.81	15.07	15.94	13.17	8.71366	9.1874	7.21696	28.013	18.074	10.6429
46.5	7.45	10.56	8.07	17.93	11.71	16.95	10.58	35.47	14.58	15.39	12.53	7.86	14.63	11.93	13.4	10.9	35.99	22.11	34.47	10.06	11.22	14.54	15.21	13.92	13.4028	8.8074	8.21681	23.3078	10.5607	20.3632
46.67	7.75	9.15	23.17	9.55	12.97	12.21	8.66	22.62	29.5	8.99	19.1	13.19	14.2	15.23	11.95	11.14	49.22	33.73	47.47	12.32	14.87	18.21	13.37	16.71	8.62286	10.5643	7.74499	31.048	17.0131	12.1398
46.83	9.75	16.22	12.81	15.74	29.21	15.38	11.99	16.41	9	18.45	9.41	14.09	14.21	9.11	30.2	12.26	44.13	46.27	25.53	10.31	11.48	14.85	13.95	11.58	18.7524	20.0226	8.65794	30.0118	11.4394	10.147
47	12.94	13.04	21.54	6.79	15.61	23.38	8.89	8.31	11.59	15.52	12.38	14.46	13.19	14.47	55.28	13.07	46.76	37.13	27.36	13.91	10.88	12.47	14.99	11.37	10.1415	9.74105	7.93906	29.5084	11.5162	23.7631
47.17	8.13	12.15	5.84	8.58	16.08	22.7	9.93	7.27	14.12	21.21	9.02	14.61	13.37	22.49	15.65	11.55	49.37	23.92	25.36	17.72	9.98	15.15	15.67	10.93	11.7466	11.9127	6.94501	34.3645	10.5203	10.8824
47.33	6.5	9.07	14.56	8.36	32.69	15.22	8.54	12.85	10.25	20.88	13.03	10.97	14.91	19.71	26.47	11.53	50.75	25.11	29.64	11.02	10.55	13.19	17.5	18.38	19.9256	9.09915	7.13942	23.6321	10.2023	10.5399
47.5	8	18.85	12.44	8.98	22.24	21.74	14.71	10.04	13.46	18.95	15.11	8.04	13.67	31.86	13.77	12.28	44.53	29.75	59.77	15.7	11.61	12.97	22.46	11.74	8.45472	12.5044	8.40619	21.8215	11.5563	13.6269
47.67	6.25	11.5	16.56	8.72	14.79	12.3	12.4	6.44	11.46	19.58	14.02	8.5	12.57	10.48	12.74	10.94	46.95	49.27	40.75	17.1	10.95	12.93	28.04	12.46	9.74807	17.9229	8.39608	22.1879	11.3118	7.44273
47.83	7.88	14.41	33.95	10.85	14.71	23.23	8.95	8.64	11.12	17.44	24.53	10.94	15.57	14.07	14.27	12.02	41.48	46.08	19.67	28.77	9.7	13.33	17.96	10.8	8.86514	10.9627	10.4624	22.5912	10.9019	27.0301
48	7.86	22.44	13.23	12.45	15.3	22.46	9.7	10.21	15.96	18.15	19.24	9.92	13.86	13.03	13.79	11.59	49.18	42.2	40.06	17.56	9.77	13.53	16.03	18.69	11.8265	30.7766	12.9216	17.2041	10.6426	11.3771
48.17	7.06	32.72	16.94	9.93	14.21	21.17	8.05	8.49	8.66	8.91	13.56	15.17	13.48	24.9	23.41	11.34	53.52	15.06	40.08	12.32	17.98	9.78	16.23	18.63	9.30709	13.5737	10.7447	15.1907	11.1336	8.71544
48.33	8.09	15.99	6.52	9.63	16.23	12.41	12.76	8.18	12.8	10.87	14.26	13.94	12.88	11.69	26.27	12.15	26.1	11.96	37.62	11.27	15.73	16.61	28.02	18.13	7.96852	12.1163	8.77698	22.6044	10.9674	16.5219
48.5	6.58	10.95	14.68	15.17	29.02	13.95	14.35	7.5	10.08	9.64	8.36	8.21	13.32	21.91	33.53	12.98	54.31	12.86	23.69	12.61	15.02	11.45	31.66	11.54	7.42427	19.6339	8.33879	28.6139	11.3023	18.0726
48.67	7.1	10.89	14.61	14.17	41.64	23.38	8.33	7.59	9.69	7.64	23.16	9.62	12.45	51.88	29.86	11.44	60.54	36.66	31.28	21.29	16.36	10.45	27.14	28.65	15.8676	17.7608	9.12808	49.5878	11.8712	11.2787
48.83	6.97	12.68	7.58	15.93	27.49	15.68	16.75	7.32	8.99	7.62	8.44	10.75	58.02	16.92	29.82	12.64	57.42	54.84	41.34	16.56	15.62	11.26	24.54	32.71	9.78053	15.4566	8.54919	18.4649	12.1756	8.05244
49	10.37	9.97	11.13	11	18.81	15.92	13.73	8.09	11.58	11.38	7.72	15.22	39.94	15.56	15.19	11.11	43.48	45.02	36.15	8.51	14.68	13.51	58.94	39.11	9.6049	12.9466	11.4512	16.6187	14.6558	16.9423
49.17	7.36	7.54	4.21	8.68	18.99	8.36	19.17	8.71	9.48	7.52	7.3	6.97	26.5	18.87	13.67	12.36	56.16	39.76	42.35	19.98	13.01	9.7	48.46	19.22	8.61383	19.6031	8.29577	49.4393	11.7585	16.0609
49.33	11.96	26.32	23.59	12.58	19.39	12.49	8.76	8.48	9.93	7.42	5.7	9.17	17.55	35.68	15.99	12.65	64.55	29.72	44.21	12.26	11.88	14.02	16.05	13.33	8.82765	12.2883	7.78225	21.6919	10.9315	14.2524
49.5	8.07	17.93	15.13	9.5	17.54	22.74	18	9.05	12.12	11.07	9.59	11.24	11.13	14.08	12.51	11.85	48.12	23.41	29.06	15.4	10.84	13.42	39.93	12.54	12.5769	10.7385	8.77396	10.849	11.1459	14.549
49.67	7.14	10.72	5.95	19.06	16.89	11.53	9.44	14.9	10.53	8.69	10.26	10	11.14	45.49	14.48	12.11	32.87	24.72	40.09	22.74	12.07	11.39	39.1	14	10.6029	17.2188	8.54164	12.1799	10.1358	12.8055
49.83	7.56	15.67	13.27	15.24	15.09	17.71	7.55	10.51	10.81	13.93	8.9	9.08	11.42	32.76	12.47	11.2	42.09	11.96	41.3	29.35	13.05	11.25	26.63	34.62	8.86529	24.3543	8.12167	20.8918	14.1691	15.0591
50	7.94	58.12	12.39	12.93	13.9	9.72	23.82	8.13	8.08	14.41	7.96	8.96	12.74	17.44	13.73	12.59	53.43	13.37	30.89	21.37	10.37	13.16	19.7	21.07	7.5298	16.1092	8.57401	17.996	12.4935	11.866
50.17	7.17	44.89	18.6	10.61	14.81	15.06	8.11	8.61	7.6	11.49	22.5	11.87	35.5	43.24	13.34	11.31	40.06	12.03	30.22	16.93	10.48	12.44	20.88	15.85	7.25696	8.54602	7.16081	18.8723	11.2149	14.915
50.33	8.49	8.83	31.07	9.28	16.34	18.19	7.81	9.43	7.12	6.83	29.39	11.28	22.54	20.89	14.46	11.83	61.38	12.68	27.73	11.55	10.02	10.99	20.8	14.22	7.66518	8.60839	7.87761	14.3042	32.2907	16.7408
50.5	8.52	10.91	34.32	8.66	16.04	17.1	14.64	6.71	11.8	6.73	30.86	7.25	12.82	10.16	48.35	12.66	49.19	17.23	21.01	12.95	11.37	17.43	29.53	16.78	7.88109	11.168	7.28361	15.3186	11.3625	16.2463
50.67	6.8	11.61	40.91	8.67	14.14	21.24	11.64	10.07	12.24	8.31	29.72	9.21	10.89	33.44	14.47	12.45	27.64	25.51	28.45	11.07	12.18	10.28	35.57	22.21	8.23971	26.5971	6.77217	11.573	11.1532	16.3906
50.83	7.62	10.71	37.29	8.17	14.5	36.45	8.87	8.89	11.17	9.11	10.87	8.82	11.46	51.47	13.32	12.13	56.63	45.16	28.43	13.41	13.64	12.28	31.52	13.14	8.09498	16.1705	8.70033	13.8484	11.6404	11.3141
51	6.63	27.54	48.65	11.64	13.69	25.26	12.5	9.15	17.58	7.09	34.82	9.82	10.88	22.03	13.94	13.07	54.88	41.34	22.57	11.59	12.51	12.22	33.7	13.82	7.48216	12.4945	6.66827	13.544	13.3987	14.1958
51.17	7.98	21.66	27.13	14	14.67	34.75	12.26	9.06	11.22	7.14	8.84	8.2	10.91	12.67	13.67	12.19	42.14	32.47	36.41	9.37	11.52	11.25	45.17	13.51	15.7323	13.2229	8.98595	15.7609	11.7579	9.83133
51.33	7.47	17.29	45.19	13.18	16.21	23.41	27.01	8.34	15.34	8.03	8.08	8.22	11.59	41.04	13.84	12.26	34.51	12.59	36.17	8.81	11.76	11.47	30.25	13.38	8.89357	15.4445	7.38794	14.2098	12.3483	12.4726
51.5	5.89	12.28	22.58	10.29	15.74	19.48	7.75	8.01	9.84	8.04	7.57	11.59	76.85	34.6	13.76	12.47	51.55	14.09	33.52	10.31	12.67	14.1	26.87	12.07	9.68771	24.2264	7.15294	15.0556	11.7292	8.52904
51.67	6.43	9.77	10.34	9.8	18.61	14.85	8.77	8.44	11.57	8.4	7.8	25.99	31.78	35.2	25.72	12.98	42.24	31.08	37.66	10.93	13.84	10.35	26.11	13.46	8.57597	32.7708	7.47846	29.8419	11.367	12.9831
51.83	6.33	12.32	23.02	14.61	15.17	15.84	35.13	7.25	7.85	7.06	8.56	6.93	21.41	18.44	19.95	12.13	23.68	30.72	44.16	12.19	11.47	14.89	34.18	14.01	8.7112	29.3006	7.56798	25.4819	12.5514	10.4651
52	22.2	13.49	27.87	10.9	13.39	12.26	9.66	9.47	10.86	9.1	9.69	8.51	12.55	41.71	13.04	12.83	40.32	31.07	42.22	11.97	13.09	18.94	30.78	29.04	8.39224	27.2356	7.89653	27.6473	13.185	9.23688
52.17	7.2	9.93	16.19	9.35	45.08	19.96	7.95	7.75	9.57	9.59	8.41	9.47	11.95	32.92	7.73	11.98	13.04	51.74	23.86	7.51	12.78	14.04	27.52	35.26	8.03895	30.1364	8.62183	25.1967	12.4022	9.82151
52.33	6.82	11.1	22.73	8.71	42.33	12.61	9.01	9.05	18.02	17.7	8.18	12.05	12.61	36.66	19.62	12.22	27.75	23.43	31.09	9.03	12.81	9.87	26.45	24.36	8.21421	48.253	7.6101	24.8516	11.4193	8.33947
52.5	6.81	9.56	20.98	8.34	36.01	15.52	13.01	10.45	11.87	8.29	8.6	8.74	16.34	13.1	16.11	11.89	53.2	28.08	28.89	8.42	11.8	14.75	31.82	14.27	7.88531	25.5108	6.11159	19.2961	10.9088	7.88873
52.67	19.9	24.04	10.73	9.32	20.79	12.03	12.04	12.12	12.82	8.17	7.14	7.89	15.9	14.4	36.43	11.98	38.6	21.11	42.42	14.33	11.47	10.04	38.34	16.09	9.58247	41.5953	10.2976	26.7071	10.5354	7.95356
52.83	8.69	14.68	15.84	7.86	22.71	17.23	11.52	7.47	8.9	7.93	7.42	7.61	18.27	31.33	27.13	12.38	29.02	26.88	40.5	19.84	11.21	11.11	46.82	14.71	20.2082	37.7338	10.5916	22.6815	12.3453	9.34302
53	8.27	10.56	12.06	15.58	25.4	16.01	13.16	8.66	8.47	9.1	17.81	7.68	11.43	33.69	24.65	11.73	22.38	22.29	31.78	17.8	10.13	13.13	42.9	12.21	9.65774	28.3892	6.98495	23.1802	11.3729	12.2033
53.17	9.09	21.68	41.34	15.73	28.42	10.64	10.47	8.29	20.91	6.87	36.5	9.5	10.39	13.56	22.77	11.83	52.15	24.99	43.59	14.05	11.77	11.31	29.24	16.59	7.81003	37.6335	6.67436	22.0499	10.8751	10.4973
53.33	8.34	15.38	31.01	9.05	41.08	11.87	7.87	7.81	11.47	11.38	15.15	8.54	11.66	33.84	24	11.89	49.26	18.99	28.23	8.43	12.07	13.47	24.28	14.42	8.45548	27.0016	8.30033	24.2844	10.1168	10.3512
53.5	8.65	19.37	6.93	20.11	18.87	17.07	8.25	9.25	17.12	9.09	10.85	7.33	13.19	10.57	14.37	11.52	34.72	23.01	29.33	9.36	11.78	12.51	46.52	13.19	23.8077	18.1793	8.31295	23.3251	10.0825	12.1466
53.67	7.91	10.52	27.85	10.8	20.02	27.28	8.31	8.33	9.24	8.08	17.72	7.7	13.78	50.4	17.31	11.64	43.73	17.08	34.82	8.19	11.71	13.9	26.91	12.79	8.60818	20.1234	6.81723	25.0569	12.3644	13.3091
53.83	8.41	10.8	14.2	8.9	18.04	14.6	10.42	9.43	12.69	7.36	16.75	7.55	11.23	31.41	16.34	11.69	46.17	12.16	49.3	8.49	11.62	13.89	21.2	13.27	7.78721	29.3436	7.19601	20.9715	9.4418	12.5319
54	6.79	8.55	7.61	12.29	21.51	26.58	10.02	11.13	10.59	8.94	14.36	6.33	10.87	12.39	11.55	12.62	42.92	13.79	34.81	6.49	10.61	14.4	20.74	13.64	7.39417	29.3406	6.54932	19.4517	11.3684	15.2157
54.17	7.51	11.38	7.24	10.39	22.46	16.12	7.33	11.17	43.08	12.01	7.45	10.11	11.37	41.1	8.76	12.45	33.32	33.93	36.43	7.14	10.35	17.24	24.71	14.94	13.1709	33.4471	8.11525	20.3329	9.69669	12.1964
54.33	7.14	10.73	21.61	15.96	23.96	15.47	7.83	18.29	10.37	7.98	6.82	7.8	10.76	17.94	7.69	11.71	12.73	27.26	23.23	14.12	10.92	14.55	19.18	12.99	8.95075	14.8514	7.98386	18.0966	11.8521	11.043
54.5	8.72	12.34	34.11	10.94	29.43	10.47	8.47	22.27	8.76	7.13	10.94	8.34	20.3	12.59	7.33	11.54	25.19	36.59	27.18	12.38	11.38	15.59	18.5	14.89	8.35074	14.865	14.2605	12.3203	11.4919	10.6883
54.67	8.01	10.06	24.18	10	35.86	11.65	8.25	22.4	6.49	15.1	13.9	8.56	54.33	24.35	4.72	11.47	53.95	27.45	27.8	11.07	10.16	19.06	18.1	15.21	8.47401	13.7491	6.98282	12.2678	11.4702	29.9984
54.83	7.99	10.17	39.02	10.02	49.85	9.6	7.81	7.75	16.42	30.72	9.97	7.63	31.71	35.88	26.83	12.29	22.91	28.83	31.16	8.49	8.88	13.79	17.81	15.49	9.28721	14.2514	9.87962	20.791	11.8172	11.5167
55	7.56	9.82	23.15	9.6	59.21	23.17	11.62	7.88	12.84	28.41	12.76	9.12	28.28	17.07	18.06	11.06	27.71	16.97	28.94	13.52	8.26	15.84	17.47	11.03	13.4285	28.9016	11.5513	11.7327	10.6126	9.71204
55.17	6.99	10.17	14.61	10.01	26.9	15.42	10.97	11.45	8.61	9.25	15.87	9.08	15.75	22.33	44.52	11.59	16.14	20.19	22.72	10.35	9.54	15.65	18.22	10.98	8.92882	35.8351	8.12496	15.2599	12.2721	10.7809
55.33	8.5	9.88	24.26	11.71	20.92	9.75	10.97	6.35	7.7	7.03	16.1	8.32	14.81	28.32	30.83	12.08	23.06	22.05	28.68	7.99	9.92	16.17	23.56	10.02	9.77572	24.8076	8.32578	27.7819	14.3755	9.86398
55.5	7.72	10.64	11.38	15.61	23.98	8.48	11.82	9.87	16.52	8.44	13.02	9.29	30.95	25.4	36.74	12.06	33.61	19.32	36.92	9.86	10.24	15.89	18.73	11.1	12.3126	28.1826	7.31589	16.0761	12.4347	9.46242
55.67	8.15	11.34	20.64	10.25	20.58	14.64	7.38	8.71	7.36	6.99	8.2	12.57	13.06	22.85	14.53	11.52	37.41	24.02	34.06	11.48	8.11	13.54	19.97	10.79	8.89254	33.3545	7.78962	17.2583	12.5423	11.3401
55.83	8.46	9.03	14.76	10.63	16.09	12.03	8.13	7.04	14.65	6.33	18.66	8.58	12.88	15.6	12.31	12.09	51.26	16.14	39.34	9.67	9.35	15.02	17.64	10.13	7.63133	30.4218	7.59568	30.7556	10.926	10.9023
56	9.3	10.75	13.34	11.25	13.55	20.54	8.71	9.49	9.41	7.33	9.96	8.77	11.48	27.23	12.54	11.68	71.35	22.49	18.75	10.52	9.64	12.51	17.65	15.04	9.29532	33.5705	10.1236	34.4478	12.4481	9.37774
56.17	7.94	15.25	18.06	15.24	14.21	12.21	8.03	7.14	8.43	6.9	11.38	9.1	13.24	18.54	11.86	11.29	42.84	31.05	45.63	10.72	10.21	13.54	21.78	15.24	9.01116	26.8569	9.4975	18.0059	11.6993	10.8192
56.33	7.81	16.43	7.23	15.47	16.67	12.63	18.67	8.33	8.43	7.09	13.25	9.61	15.14	18.61	14.01	11.96	17.44	23.11	45.05	7.29	10.34	14.37	23.35	13.65	12.2706	25.5216	6.67171	18.6984	11.6636	10.4962
56.5	7.55	21.7	20.01	11.1	12.95	10.4	25.93	9.21	26.08	6.89	8.92	11.46	15.02	22.75	13.8	11.76	17.84	19.69	30.14	35.78	11.32	17.21	19.23	14.56	7.52489	29.6649	7.45197	16.3894	12.2711	10.119
56.67	7.5	12.83	7.34	16.72	15.32	10.96	21.75	7.53	8.29	8.77	10.45	13.91	14.41	20.53	11.5	11.3	43.58	10.87	25.93	12.9	10.45	14.65	19.14	13.63	10.0993	17.8351	7.73252	13.5772	8.30888	8.70855
56.83	8.2	15.45	6.74	9.99	18.65	10.9	18.75	9.39	18.93	7.42	12.84	11.39	19.65	14.99	30.31	12.42	12.74	11.07	45.39	11.59	10.45	12.59	18.28	11.6	8.23156	12.5673	7.83693	14.248	10.8662	8.41323
57	8.12	13.72	7.27	24.65	17.23	11.52	28.3	12.19	9.89	7.17	19.05	9.93	23.11	26.17	20.74	12.08	41.07	38.31	37.73	26.24	10.12	12.12	18.9	11.3	13.0777	14.6214	8.30665	12.3312	8.89848	7.92496
57.17	8.91	11.46	8.28	11.12	18.53	9	6.92	8.11	9.32	8.73	8.85	10.54	12	11.27	18.86	11.16	20.97	14.32	33.99	16.27	9.18	15.02	19.54	16.85	9.78194	25.9508	11.4262	12.7904	11.1791	12.4007
57.33	6.6	10.81	6.82	10.84	19.45	10.84	6.07	7.1	11.94	7.54	8.47	8.06	27.79	11.97	18.76	11.82	30.46	34.13	36.62	21.91	9.55	18.42	22.16	16.72	9.30179	17.441	9.27202	11.1819	9.31416	10.6886
57.5	8.9	9	7.58	12.71	16.15	10.05	8.12	7.52	15.26	7.71	8.77	10.61	11.91	13.94	18.12	10.88	64.17	39.33	31.57	18.51	11.18	19.1	21.97	14.94	8.67498	18.385	7.70818	13.1369	10.422	11.8168
57.67	7.65	20.13	6.42	15.69	18.26	21.84	7.76	7.94	14.65	7.69	9.43	15.24	11.05	23.85	17.24	11.38	22.36	42.35	23.55	27.27	9.78	18.21	21.04	11.8	9.59215	21.261	7.12027	13.7809	9.93044	11.4467
57.83	8.35	26.54	7.78	8.86	37.36	18.67	8.75	9.47	16.34	9.33	9.73	14	11.31	13	25.13	11.16	16.09	29.49	36.9	20.74	13.07	15.31	20.75	11.18	8.45335	14.2552	7.73633	12.9484	8.62478	11.9295
58	7.02	13.87	9.45	11.24	29.76	14.35	23.57	12.69	8.95	9.49	8.34	13.14	10.74	12.32	18.93	11.72	17.32	19.88	35.52	10.62	11.81	14.35	19.84	10.25	10.0218	16.7592	8.33295	13.273	9.20127	9.24253
58.17	8.36	12.28	8.53	16.34	18.22	16.68	11.03	8.04	25.05	8.03	9.73	13.42	11.43	13.53	15.9	11.65	13.3	12.42	26.08	10.12	13.55	15.61	19.11	10.02	9.17321	19.6613	9.23415	12.8919	10.9221	10.59
58.33	8.67	11.95	7.58	9.48	16.5	24.73	12.53	9.78	18.26	8.42	9	16.72	11.17	11.11	22.23	12.2	16.27	10.68	33.21	8.64	12.26	15.45	18.39	10.91	9.39751	17.3301	8.92404	13.8	11.2303	15.1934
58.5	8.05	13.38	6.92	14.11	16.62	12.36	10.21	8.96	14.11	9.01	9.56	19.24	9.98	11.23	23.14	11.47	9.26	12.74	28.28	13.36	13.77	21.56	18.45	11.61	8.11199	12.0292	10.127	31.6832	11.5074	24.6059
58.67	8.1	11.13	6.63	9.99	15.58	12.87	7.43	9.36	18.3	6.34	8.57	20.09	9.89	12.72	29.93	10.71	28.26	12.16	41.07	15.26	15.94	20.43	18.95	16.51	9.33651	10.997	17.6872	18.5602	10.3215	25.7423
58.83	7.45	14.46	7.23	12.43	16.26	15.62	6.92	8.97	8.5	6.15	8.08	15.83	10.69	26.6	12.3	10.85	32.27	13.73	31.72	10.35	14.66	16.22	18.14	13.09	9.35696	15.8065	8.82106	21.0262	11.7761	9.88027
59	7.2	9.06	20.87	14.49	23.14	12.06	7.7	10.69	8.17	9.24	10.05	7.87	30.44	20.5	31.01	12.31	19.07	10.92	29.55	7.86	20.02	20.55	20.04	16.14	8.10527	20.7987	8.21753	12.9278	12.2731	8.71582
59.17	8.56	8.58	28.55	8.92	16.08	18.25	19.37	15.57	9.93	7.09	9.71	7.03	37.91	19.14	34.43	11.88	11.88	9.37	23	25.16	20.66	18.84	20.84	16.2	9.11819	14.9859	8.92418	12.4335	11.3431	8.62927
59.33	6.49	8.6	30.87	10.44	15.07	19.97	16.18	22.38	12.02	8.64	10.29	6.45	13.33	42.46	12.88	12.17	42.74	9.87	21.43	15.35	10.35	18.31	22.46	15.33	8.94295	13.918	8.75024	11.6797	8.64329	8.80542
59.5	9.02	10.67	25.86	11.43	16.08	9.85	9.3	11.24	8.63	13.33	11.9	8.6	18.89	25.74	13.01	11.27	39.24	12.18	25.42	13.78	8.94	16.75	31.98	13.74	8.8107	17.1142	9.88407	9.29484	10.6739	10.4643
59.67	7.57	11.71	12.82	14.55	15.86	9.48	6.86	8.45	8.11	4.46	10.73	6.56	36.91	30.99	12.34	11.2	15.93	9.69	32.56	17.6	13.92	15.91	32.55	13.07	10.2198	21.6912	8.88863	9.28339	13.3012	11.5245
59.83	10.05	8.63	7.1	9.09	17.49	10.35	7.5	9.12	7.71	12.1	9.69	6	24.67	24.66	13.11	11.95	17.41	14.36	23.72	8.96	15.95	16.37	34.7	13.23	23.447	16.3911	14.702	9.39452	11.6776	9.80119
60	9.19	10.97	8.73	27.47	14.71	14.52	10.33	9.89	12.07	13.27	14.08	8.44	17.43	12.28	34.72	70.2	26.26	18.44	19.21	12.37	18.47	18.2	34.25	16.01	27.5934	30.5925	10.6021	9.5735	10.0594	8.52347
60.17	7.43	15.68	6.93	10.4	12.66	11.09	8.39	9.19	10.4	9.2	15.64	14.11	14.98	21.53	25.81	14.16	40.08	30.03	13.81	13.35	14.87	14.29	15.57	15.54	28.7982	25.6852	9.43532	42.6435	17.6257	13.7855
60.33	7.15	16.99	7.22	22.05	14.27	11.91	9.2	6.91	11.7	7.26	14.39	9.79	23.1	16.31	19.6	14.36	46.4	36.65	23.22	12.42	1.44	13.41	16.06	15.62	17.2463	30.5875	11.3014	17.9739	12.2382	11.5305
60.5	7.45	18	8.28	22.87	27.11	12.77	17.53	7.16	12.07	9.22	12.79	7.46	13.04	16.28	20.72	14.27	44.71	24.69	30.8	15.93		12.2	14.5	15.2	13.4707	24.1676	12.4666	29.3282	11.6841	13.2733
60.67	7.72	21.54	30.27	20.1	21.5	12.52	9.24	6.28	7.49	8.77	14.15	29.7	41.66	19.71	26.99	14.21	58.11	12.82	21.72	16.44		12.34	21.85	14.78	13.2339	18.6446	8.2534	18.2444	15.7473	11.9848
60.83	7.83	20.58	11.58	16.27	20.54	18.11	11.83	9.33	8.42	8.32	13.94	7.56	49.91	19.51	36.61	14.25	46.43	13.12	13.17	17.65		14.02	3.08	15.9	10.678	28.2313	9.77998	23.3195	19.3926	10.1587
61	8.56	38.07	32.53	35.03	33.34	23.36	20.56	22.51	11.74	11.68	8.78	8.43	55.66	12.64	16.76	14.12	34.92	15.32	13.65	15.6	13.71	12.43		25.33	15.7531	32.5969	9.11818	46.7477	23.6354	20.3838
61.17	11.09	35.91	40.24	24.28	29.71	11.25	13.78	8.31	10.64	7.94	15.63	6.11	50.47	13.97	15.08	15.09	26.77	21.06	22.81	13.13	1.93	15.86		7.23	13.218	19.8342	8.18118	11.1418	22.9526	12.1022
61.33	11.49	10.78	25.27	15.08	26.25	13.71	9.27	10.18	12.26	9.84	19.69	10.8	55.96	14.12	22.12	15.36	27.73	11.01	44.96	9.07	12.04	15.98	1.17		11.9131	23.3615	8.46102	8.86104	15.3985	11.4084
61.5	8.05	15.87	14.13	11.15	23.01	12.19	7.13	8.45	9.44	16.49	19.12	17.8	36.13	12.51	17.39	14.7	39.62	28.78	29.9	9.62	6.87	15.33			15.4832	36.9839	9.21112	8.49289	24.0294	10.1404
61.67	8.82	8.77	7.69	11.09	24.58	11.13	18.77	7.31	7.9	19.86	21.48	29.42	29.62	12.56	45.26	14.1	39.56	11.92	18.77	8.29	13.73	17.82	14.49	5.01	13.6995	31.2254	7.90593	6.90859	14.4806	11.8482
61.83	8.54	7.99	12.1	32.64	37.81	39.31	14.98	10.86	12.51	11.08	18.8	37.18	33.82	13.86	23.21	14.16	46.56	10.47	15.02	10.3	10.91	15.99	23.46	4.6	16.8925	45.2586	14.4966	7.19353	14.2767	19.2358
62	8.99	9.49	9.48	13.44	35.88	6.68	15.57	9.34	11.65	7.71	11.39	22.67	30.43	16.77	14.75	15.04	45.21	15.91	19.12	8.83	11.5	16.07	25.92		11.2321	30.2747	11.7941	9.35464	11.4579	15.6998
62.17	9.54	11.6	8.17	10.09	30.85	5.01	11.45	7.74	11.23	8.31	9.55	6.79	46.33	17.08	69.1	14.59	27.47	14.99	19.98	8.73	11.99	14.59	30		8.51982	38.6064	8.95635	14.454	10.9942	11.4115
62.33	8.51	9.31	14.39	14.87	29.87	8.87	13.27	8.54	10.18	6.99	9.91	6.92	38.01	10.31	42.41	14.2	25.68	15.48	24.34	8.61	11.82	13.6	13.7	3.36	11.2076	42.6928	12.7598	36.3458	11.6573	13.2836
62.5	10.37	12	10.22	10.7	33.23	11.53	13.83	9.74	10.36	11.29	10.1	8.4	50.49	10.55	30.63	13.79	30.15	20.58	49.26	11.92	11.34	16.2	22.29	12.1	17.1363	47.806	8.72957	34.4591	11.5803	12.8227
62.67	7.35	16.81	10.1	8.57	26.83	8.67	9.09	9.36	24.26	8.84	9.66	5.58	30.12	15.02	58.64	13.64	21.14	16.1	36.92	20.95	10.94	24.74	14.28	12.23	8.13996	36.2412	14.994	36.0213	11.1763	15.2893
62.83	8.05	11.97	7.96	16.12	24.91	10.33	8.65	10.49	43.66	11.2	10.4	8.67	54.59	19.22	31.31	14.51	51.61	12.51	32.42	24.19	10.93	34.44	21.1	17.64	8.69365	39.6462	9.65643	32.2287	11.9292	13.9692
63	11.67	9.91	8.08	18.16	37.73	10.15	12.01	9.35	27.31	11.13	16.35	5.46	35.28	27.93	18.76	14.66	40.61	10.31	21.15	16.3	8.3	14.37	17.33	14.38	11.0825	41.7894	10.8347	15.6289	11.8958	12.3936
63.17	8.17	9.23	7.98	9.54	25.26	18.95	8.08	7.52	11.58	16.46	10.13	7.55	35.89	13.9	42.27	13.58	55.79	15.96	24.41	14.89	10.72	12.96	16.43	18.95	10.4258	34.7972	10.4479	12.791	13.0377	12.6632
63.33	8.72	21.7	11.72	14.19	28.13	22.63	21.19	10.39	17.71	8.86	12.75	6.66	40.76	11.59	49.42	13.38	44.48	21.38	22.17	22.17	9.43	16.21	16.03	15.92	11.3813	26.7719	8.66091	16.4078	10.7039	14.3861
63.5	6.96	14.26	6.45	13.54	32.68	13.53	8.55	8	8.27	9.31	17.96	7.91	43.42	11.75	48.54	13.91	62	16.36	25.32	10.5	7.09	23.04	17.8	19.86	10.2072	19.6611	9.14511	31.5848	10.1927	14.4909
63.67	9.08	9.19	6.88	12.52	35.92	10.91	11.83	8.14	12.87	7.69	7	7.72	25.58	12.99	18.16	13.82	39.47	13.53	30.32	11.7	6.77	16.93	17.8	16.8	11.211	19.5247	8.52699	24.7885	11.0044	14.5213
63.83	8.26	15.12	5.88	21.41	36.45	11.91	9.95	8.9	17.68	7.37	6.14	6.26	20.34	30.03	12.8	13.57	42.02	12.53	42.2	10.34	11.16	18.75	11.44	15.06	11.1108	30.7766	12.0963	36.0181	16.1092	11.8724
64	8.6	13.08	20.83	20.56	15.42	10.66	11.76	9.75	27.58	12.47	6.19	8.1	18.81	42.97	25.52	14.76	23.27	20.78	28.52	13.84	9.31	19.56	8.42	14.47	14.7521	20.6486	11.3806	22.9512	28.6435	12.211
64.17	10.81	12.84	31.2	15.44	14.3	12.38	8.27	7.88	21.38	11.05	7.9	5.95	38.23	29.28	19.23	13.75	20.74	13.23	33.92	18.76	12.3	24.51	4.78	15.07	22.7083	15.5569	8.75811	28.4869	12.0641	14.0941
64.33	7.86	14.12	31.36	12.9	13.99	24.3	12.86	9.3	24.54	7.81	13.69	6.51	36.94	16.8	30.37	13.59	46.58	18.84	27.94	17.02	10.07	28.97	17.29	14.87	17.847	26.7024	9.1219	39.8801	26.6579	14.066
64.5	8.94	11.44	25.31	12.81	21.62	21.3	7.7	8.75	16	8.33	9.33	6.13	16.69	19.17	34.03	12.89	45.38	24.19	49.8	20.17	9.65	56.45	14.49	14.39	14.3159	27.5149	10.2206	39.8744	10.2849	13.2043
64.67	7.32	19.58	22.27	11.42	13.36	16.34	12.81	10.23	26.3	10.46	9.45	11.73	49.56	28.07	41.92	12.61	12	19.63	35.73	17.53	8.57	36.02	2.04	14.05	13.0419	29.2292	9.6474	27.4093	10.6358	14.8889
64.83	8.45	21.11	20.48	12.18	22.56	20.47	13.21	10.87	29.82	8.17	18.59	8.14	57.88	18.58	35.66	12.26	33.79	14.98	32.02	11.52	9.98	27.57	7.53	13.35	16.2982	35.6053	8.42998	28.3174	50.725	12.2852
65	10.45	24.19	19.29	22.46	36.85	23.09	7.83	6.74	20.4	8.99	12.02	6.56	56	8.9	33.17	11.99	21.46	12.67	15.46	9.5	8.74	30.91	13.13	11.31	15.9129	38.3439	10.2124	34.988	11.6059	8.3881
65.17	9.37	16.47	17.92	19.75	25.49	16.57	11.61	7	21.05	13.89	15.96	8.59	54.96	10.02	26.96	12.86	51.18	14.58	35.57	11.14	8.63	36.72	19.07	12.77	14.5978	37.6134	13.1642	34.8646	13.4364	9.42045
65.33	10.85	14.72	13.46	13.33	19.78	18.01	9.58	7.09	17.84	12.52	12.05	10.61	46.75	11.81	20.18	13.09	63.26	14.86	44.76	12.97	9.02	31.16	10.33	13.49	23.5211	36.8775	9.59191	18.2877	15.4712	8.66615
65.5	14.87	13.27	13.26	16.74	35.79	22.17	7.96	7.45	18.08	8.6	10.1	6.9	37.65	8.72	30.3	12.5	44.52	17.28	26.12	17.67	9.12	31.67	4.27	13.36	17.2648	45.0012	10.2946	24.324	10.5354	12.8698
65.67	8.21	24.58	16.56	10.44	31.23	10.92	7.41	23.57	18.01	10.5	6.28	11.03	43.65	50.18	15.54	11.51	56.06	19.02	32.21	19.93	9.52	43.54	19.1	11.58	11.0609	20.3845	8.93769	29.5244	8.71207	11.6479
65.83	8.59	33.57	18.33	16	24.91	12.75	12.84	11.17	35.44	8.64	19.16	12.5	29.32	39.22	40.16	11.96	27.26	13.08	31.53	27.31	11.68	21.09	17.98	14.5	15.1264	24.6318	9.14721	40.6335	7.64312	15.7631
66	6.82	21.12	26.49	26.81	37.11	16.18	10.33	12.05	18.81	9.67	16.15	6.89	52.53	38.55	56.54	12.52	54.53	18.9	48.45	28.1	8.64	14.59	16.79	12.06	16.0999	33.1012	8.84121	32.709	8.27493	15.6642
66.17	9.29	20.07	27.77	24.93	32.7	17.24	15.36	11.34	16.53	28.09	10	7.41	73.69	40.1	34.8	12.23	52.75	19.59	24.6	30.19	13.63	45.28	16.2	9.72	12.998	27.8754	9.68198	46.2628	8.41319	14.9337
66.33	8.19	10.99	21.93	14.34	38.4	30.98	14.86	10.73	14.34	11.57	6.54	7.04	59.02	40.67	49.42	12.01	57.86	19.3	28.62	28.07	13.59	26.26	16.57	11.06	16.6855	33.4142	7.79617	31.7181	10.1295	18.1122
66.5	6.99	14.1	21.66	12.66	23.4	36.04	17.14	24.42	17.51	17.1	6.75	10.74	40.66	26.34	47.92	11.73	54.82	21.93	27.07	35.02	11.22	32.64	24.71	9.66	15.7602	30.1702	8.27906	32.5195	7.41535	14.7694
66.67	9.23	13.52	17.64	13.59	16.51	14.64	13.16	21.19	22.28	8.38	12.93	14.19	54.41	36.12	31.93	12.13	57.47	16.46	49.45	29.94	10.14	38.15	35.45	11.9	11.1397	31.6391	8.47958	32.2263	9.06931	13.0254
66.83	7.62	12.28	13.58	15.25	28.52	32.18	13.93	20.55	31.23	11.39	11.22	9.4	56.45	21.56	42.61	11.71	50.92	15.36	30.35	10.21	9.34	49.43	16.41	9.33	11.8564	23.3828	8.24853	38.4737	10.9629	11.2233
67	7.47	16.24	17.9	16.34	20.58	38.74	17.66	20.17	41.07	19.92	14.7	16.58	51.79	38.87	51.17	12.23	50.01	22.94	34.88	12.49	9.45	44.81	23.3	14.45	14.5958	26.8391	13.6687	41.6426	11.0727	12.9783
67.17	7.38	16.09	25.65	16.59	29.61	21.04	14.21	19.95	31.52	8.54	9.61	6.71	69.77	29.42	45.15	12.8	52.52	24.22	25.28	15.12	10.75	37.26	17.06	15.56	10.7226	23.3677	8.72104	49.4791	10.0535	9.36525
67.33	6.82	18.72	14.14	15.34	34.01	24.45	19.62	18.07	35.03	12.04	13.69	9.52	70.3	35.89	45.46	13.3	52.55	19.75	40.68	13.49	11.04	69.28	15.08	15.73	10.8899	34.0838	10.0039	50.791	10.6222	9.36513
67.5	8.56	13.03	13.77	18.79	32.91	32.75	18.25	28.58	30.48	12.19	13.79	8.46	73.72	24.49	27.77	12.04	49.27	10.75	38.85	14.31	10.58	74.68	20.69	14.08	10.0618	21.5987	12.8963	44.0299	10.0886	12.3461
67.67	8.27	25.69	17.67	24.48	27.69	35.86	14.66	20.98	46.52	8.84	16.81	9.56	95.27	69.64	27.32	11.95	44.57	9.32	34.58	28.41	9.81	41.77	13.62	18.23	14.697	23.7839	17.9717	24.1839	11.4621	10.883
67.83	8.71	33.32	15.88	18.34	27.49	27.15	27.38	24.16	46.44	7.86	10.29	13.59	85.04	26.85	40.39	12.11	66.66	17.6	33.33	21.76	7.24	51.82	12.31	14.99	12.1856	23.0056	8.23504	61.4743	12.4785	10.0677
68	10.51	39.04	24.56	14.39	18.62	25.5	29.03	34	36.96	12.74	11.35	15.04	74.02	53.36	58.18	12.52	49.79	19.94	48.93	10.96	8.07	52.33	6.18	17.58	15.1006	18.0586	10.7256	48.0816	20.4063	9.91764
68.17	8.47	12.09	23.22	15.07	22.99	26.93	32.84	39.95	46.48	18.23	14.32	8.65	88	38.21	40.68	11.38	64.09	11.66	28.5	18.17	6.93	59.23	2.21	13.66	16.5955	22.7307	9.01599	60.3886	8.08937	11.3351
68.33	9.46	10.09	37.22	14.3	31.13	31.97	44.13	28.63	30.64	14.22	21.52	8.48	83.94	21.39	47.64	11.91	56.99	14.72	34.37	17.41		48.13	28.45	15.96	15.779	19.5838	14.3719	65.2412	11.1469	14.2827
68.5	11.21	12.76	16.25	22.19	29.5	38.41	42.9	23.88	27.74	10.75	12.26	8.48	105.42	27.87	56.28	12.02	45.73	20.13	33.92	16.33	0.05	51.7	22.16	17.5	22.005	30.1799	9.44282	68.8279	47.564	12.5621
68.67	11.27	15.26	15.04	12.08	39.7	34.65	29.56	39.33	35.34	15.48	9.6	10.12	91.61	37.2	24.79	11.73	53.5	22.56	47.37	14.3		62.59	20.27	11.83	15.8576	30.1489	10.5252	62.4365	40.4501	12.5719
68.83	11.59	29.55	14.13	18.22	37.93	21.32	44.27	38.83	38.89	11.14	11.53	14.61	109.22	56.43	21.2	12.17	53.07	18.96	46.26	15.32	14.78	55.01	8.72	11.38	26.2067	22.0251	10.3698	51.6155	11.1662	11.0238
69	13.2	15.56	18.51	19.05	39.19	23.19	35.8	33.02	42.85	11.1	11.9	23.09	106.09	30.59	35.93	11.98	38.37	25.7	54.1	18.97	15.67	83.51	9.88	20.68	18.8281	21.9633	8.07662	60.6732	11.2262	7.45175
69.17	9.31	13.05	17.48	12.27	37.05	21.72	34.79	40.47	29.76	13.04	23.75	10.71	59.61	31.03	72.23	11.68	46.39	21.15	50.33	19.64	15.15	64.22	0	11.9	21.9389	28.7356	11.9546	69.8378	8.49384	20.1081
69.33	10.26	12.91	26.08	16.74	32.13	23.25	56.1	49.05	41.7	14.88	18.15	9.4	85.58	25.51	51.55	12.27	54	15.12	38.97	17.85	13.4	65.7	0.39	10.36	34.8087	30.8119	22.3109	71.9261	7.32794	13.9234
69.5	12.27	17.13	17.71	17.62	38.8	25.98	46.72	56.95	70.29	14.65	21.5	7.25	55	41.47	57.88	12.19	49.33	17.6	34.05	23.22	14.02	49.07	4.36	12.7	23.9084	30.0097	13.9309	78.198	11.796	10.4267
69.67	11.97	22.08	18.4	18.82	35.53	35.7	45.98	64.84	44.03	13.32	12.02	27.32	90.74	36.98	36.81	11.44	67.8	26.94	49.8	31.48	16.1	63.09	8.65	18.51	23.6477	34.8506	20.425	69.2212	9.23249	7.85664
69.83	12.63	19.44	21.51	15.6	35.76	29.37	66.86	59.08	56.44	14.31	8.71	13.58	96.89	22.79	30.63	11.77	59.27	25.19	68.66	14.5	12.6	70.13	7.4	16.36	38.1639	23.7785	16.9623	65.3373	11.4819	8.14336
70	9.16	16.55	15.78	21.67	25.55	41.85	34.8	69.81	55.09	19.88	8.31	20.21	81.33	20.55	41.59	11.51	68.64	21.94	55.67	3.8	11.61	54.81	13	16.14	27.1114	24.1106	14.4473	52.4691	10.5003	9.15046
70.17	7.46	19.58	18.42	27.76	40.08	44.77	59.98	80.6	80.07	12.7	16.33	12.28	107.04	13.19	35.64	11.56	59.96	23.82	50.58	19.78	12.26	55.57	20.64	27.08	19.4803	30.1345	21.1735	61.153	10.5267	9.19098
70.33	7.15	23.45	17.13	29.92	25.47	48.41	55.19	66.05	69.24	11.42	14.5	15.87	91.42	34.16	31.53	11.38	68.59	28.59	41.36	12.68	12.09	49.21	15.78	19.85	29.7254	21.7969	15.0447	62.5535	20.9911	8.9349
70.5	6.51	13.87	23.82	30.69	49.23	53.29	49.75	77.5	55.08	14.34	19.29	15.75	78.94	27.34	19.07	11.81	65.58	45.72	43.1	33.11	15.34	71.86	16.79	0.46	23.5355	26.3206	20.4921	83.788	25.1924	12.0035
70.67	7.79	16.06	22.52	40.55	34.3	34.29	40.19	71.72	65.41	12.55	23.06	11.71	88.59	27.71	33.92	11.7	69.98	34.17	53.24	31.37	14.63	80.02	14.58		39.0778	28.931	30.1291	72.323	9.27878	8.85233
70.83	10.34	23.02	18.33	54.41	38.58	29.61	38.61	75.36	57.07	10.17	27.37	10.41	92.72	47.93	51.59	10.14	78.46	35.17	37.16	34.53	9.1	69.79	23.22	10.78	41.9064	32.1297	36.189	77.0801	9.31174	8.38784
71	10.51	12.09	23.63	23.58	31.04	35.51	72.77	99.71	94.03	17.8	34.35	14.57	97.1	26.24	40.92	11.69	67.84	33.05	64.21	22.8	10.36	83.79	22.62	15.25	29.3148	35.8819	35.4821	73.9563	11.2992	29.4692
71.17	11.01	22.86	18.67	53.28	35.33	29.87	63.4	78.56	86.21	19.43	33.2	13.97	96.16	28.13	33.75	10.89	75.02	13.84	53.98	25.81	10.86	70.71	31.39	27.82	30.167	29.3255	33.8071	74.338	12.053	16.216
71.33	10.58	23.81	16.8	34.25	34.37	46.33	63.51	98.33	66.43	15.46	26.68	20.16	105.59	23	32.67	11.5	96.94	19.3	52.17	12.56	17.3	86.81	33.53	18.88	21.0765	29.402	37.3889	71.7391	12.4473	13.1024
71.5	11.13	23.5	33.74	33.01	35.66	54.73	50.81	95.07	77.79	13.94	21.88	19.43	108.95	33.95	25.69	10.88	81.18	29.21	56.03	16.69	4.07	68.69	29.55		39.5406	37.4245	35.8316	79.2627	13.3689	10.5737
71.67	11.85	20.69	32.61	48.34	32.42	43.57	53.04	100.51	76.56	16.24	26.06	18	89.2	22.7	21.83	10.94	61.78	69.75	45.93	29.69		87.69	28.14	3.26	24.7116	34.3833	60.9906	60.8055	11.4165	12.6928
71.83	9.65	19.42	29.37	30.06	28.41	34.08	65.61	90.07	77.98	18.65	28.3	12.24	70.99	38.45	32.48	10.88	80.63	29.35	57.03	29.91		78.29	32.09	6.77	43.923	31.3038	73.4266	59.6834	12.8754	10.6179
72	11.85	33.71	26.11	35.3	32.48	40.26	76.16	93.09	87.67	11.78	19.19	29.74	81.94	33.65	37.6	10.38	115.03	48.84	45.94	12.98		79.08	31.28		25.5516	29.7283	69.2169	84.122	10.1017	11.3693
72.17	10.4	36.57	21.86	54.02	43.59	33.92	45.31	89.34	104.51	10.43	19.89	15.24	85.5	37.81	50.7	11.94	62.81	37.76	60.48	27.74	15.24	60.32	29.37	13.31	19.2595	31.7702	45.8343	66.1546	10.6536	11.795
72.33	19.52	9.15	28.29	41.42	39.78	28.26	53.43	92.51	77.71	12.34	24.79	18.25	64.29	36.08	38.9	11.61	79.01	11.5	60.09	33.37	11.18	82.62	18.69	21.69	39.6541	41.0883	55.4944	78.658	30.2056	9.48175
72.5	11.51	9.6	24.08	33.12	35.16	44.24	46.89	78.19	68.06	11.89	27.47	34.53	81.1	22.06	47.22	12	75.19	19.56	47.1	16.68	11.33	63.51	16.18	8.05	30.1638	31.1119	19.3077	56.6351	14.4585	10.4135
72.67	13.28	15.11	27.48	39.27	40.73	34.31	73.09	86.98	83.78	10.94	22.22	41.72	108.67	33.69	44.22	10.47	96.7	33.83	42.4	13.26	14.36	69.15	16.45	25.29	33.0744	33.1855	38.2207	66.6797	45.194	35.648
72.83	12.7	19.08	31.68	40.33	43.03	48.23	36.82	81.64	104.41	10.5	24.12	32.28	89.65	40.54	38.98	11.23	70.39	35.25	39.56	12.17	11.83	81.01	36.8		31.2816	39.3117	55.9246	79.2635	18.4168	18.1588
73	13.47	24.88	35.83	36.3	39.67	34.07	62.94	86.69	76.5	13.74	31.28	36.99	93.12	47.02	38.03	11.42	71.54	49.08	39.84	20.4	11.05	71.07	35.82	0.26	39.8987	36.8297	29.7622	60.8504	9.38163	10.568
73.17	15.5	18.65	31.34	55.54	46.54	42.15	70.05	83.06	67.48	23.96	34.14	16.44	81.66	60.09	56.69	64.82	85.26	49.65	45.38	31.6	10.38	80.09	28.24	38.92	40.845	37.8395	72.1885	65.7814	12.6637	8.21107
73.33	21.35	49.52	45.59	39.22	44.4	44.72	58.3	74.99	70.13	9.35	34.57	31.72	103.34	62.22	38.5	12.87	79.93	13.72	44.17	25.75	10.32	100.83	23.72	34.85	39.3459	43.1466	57.5059	72.0486	9.11604	8.21415
73.5	34.22	34.75	52.15	50.94	45.8	59.13	45.13	97.5	92.82	25.4	23.74	23.39	97.7	56.1	30.82	11.77	88.93	39.49	43.8	38.22	10.84	76.6	28.29	8.94	39.3601	31.3665	43.4664	48.3933	10.3206	14.0598
73.67	12.85	33.93	65.18	50.81	56.79	56.59	53.24	109.78	93.54	11.82	52.14	39	126.32	46.59	31.07	13.26	97.45	57.86	54.12	22	9.8	69.68	23.79	29.9	41.4145	35.1319	31.801	56.0166	23.5763	13.1703
73.83	19.16	44.94	43.92	31.56	46.69	35.16	54.99	95.14	95.75	11.68	24.01	30.82	81.18	62.06	29	12.77	82.73	23.77	52.78	50.88	9.26	72.24	35.8	22.56	37.8035	34.5379	36.1585	53.353	9.78708	10.2992
74	14.11	42.42	49.44	34.43	48.09	31.78	77.72	97.51	52.43	14.14	48.91	23.23	81.61	50.34	38.32	13.83	79.06	31.98	54.28	33.63	9.17	81.77	28.46	24.99	40.5907	40.6793	66.3414	64.1964	13.5762	11.6423
74.17	20.71	45.48	52.27	35.01	35.28	33.45	63.21	97.23	77.36	19.07	32.57	36.82	120.45	57.2	46.26	12.71	88.25	47.08	49.93	32.9	9.23	62.72	45.16	21.78	46.7565	40.6747	40.9799	70.5354	23.2835	11.1497
74.33	14.86	52.21	55.34	41.02	38.32	46.37	72.77	99.8	92.14	13.25	29.45	30.57	128.09	44.79	49.53	13.09	67.66	16.27	50.52	25.68	8.14	88.36	40.44	17.93	34.3398	44.8046	71.5899	62.9637	13.3375	12.3421
74.5	16.43	42.36	51.53	49.1	42.18	41.37	50.85	77.22	92.03	14.53	46.39	38.21	113.15	29.16	41.51	12.49	89.43	21.34	60.25	20.33	11.39	82.11	51.12	0.5	47.3641	42.0712	28.0364	71.4816	18.1065	8.93159
74.67	10.69	48.93	76.37	40.17	45.15	51.42	46.81	91.77	82.07	16.63	49.58	39.28	110.03	26.51	20.84	11.63	78.48	63.55	58.13	10.3	8.77	75.95	17.79	32.26	51.4198	32.6604	40.8249	44.246	14.3821	10.3125
74.83	11.46	43.37	67.04	47.29	50.15	35.59	58.36	106.65	80.83	15.09	22.52	16.9	97	56.79	62.74	12.7	90.81	62.71	33.97	7.23	10.59	81.39	25.92	9.62	53.2574	39.3303	32.8569	61.7302	12.0006	9.918
75	18.19	30.58	52.65	41.68	40.95	54.7	50.68	79.07	99.91	12.18	32.09	23.35	39.97	40.22	58.52	11.95	84.75	43.59	41.5	17.3	10.42	90.96	21.52		49.6715	36.5547	37.2032	69.3634	15.4905	9.0217
75.17	15.05	39.22	66.86	46.74	43.14	36.71	20.15	75.62	66.52	14.47	61.61	42.3	68.18	58.75	48.36	12.9	57.91	46.9	59.11	27.99	4.14	47.33	18.64	0.12	29.6586	31.8433	52.2213	63.415	12.9181	16.568
75.33	7.97	40.38	55.71	38.89	42.61	35.74	52.13	94.63	64.44	15.73	42.63	53.19	106.87	61.28	55.71	11.87	79.81	47.08	32.84	21.9	3.85	100.72	27.86	8.82	52.9285	31.9046	42.9347	68.0354	10.8153	13.9085
75.5	23.62	40.18	60.46	44.89	47.19	59.55	62.81	79.6	83.71	49.39	59.99	32.92	88.88	64.23	42.02	13.14	84.72	41.05	53.82	30.69	6.22	93.06	23.75	31.25	38.2208	41.8782	13.578	57.4533	24.3733	13.9241
75.67	15.72	33.51	63.04	44.3	38.31	29.48	30.35	85.23	104.2	19.58	64.54	43.03	94.7	74.35	26.63	11.8	78.65	44.61	58.04	7.24	7.68	60.21	33.81	0	62.4188	25.8324	27.5415	68.7405	29.6004	17.0776
75.83	12.38	22.03	59.64	56.48	27.49	45.84	60.52	86.63	101.55	23.28	55.06	30.03	107.21	83.54	17.57	12.57	84.24	46.75	57.97	20.42		79.7	32.69	6.48	37.8396	40.1111	30.5214	70.9757	11.4814	29.045
76	16.87	24.3	55.53	58.77	45.72	42.7	61.12	83.43	75.83	17.84	76.39	54.75	122.98	81.34	10.58	12.62	88.31	64.28	48.41	5.81		77.24	33.2	25.27	56.5743	35.6743	38.8221	75.804	9.56018	31.4738
76.17	20.17	29.59	65.35	75.19	45.13	51.62	64.1	68.51	107	16.21	45.84	40.2	105.98	77.82	12.55	11.39	102.19	62.8	30.61	40.7	6.68	44.62	31.86	28.1	50.818	40.0047	35.4715	69.5378	10.5973	26.3444
76.33	22.09	24.36	94.1	44.9	47.79	38.15	61.6	87.04	84.64	13.6	56.04	35	118.55	67.08	47	11.48	92.43	28.67	50.38	31.52	12.45	73.57	23.36		53.9492	26.4078	20.709	76.0973	10.798	23.7678
76.5	34.71	20.67	72.87	58.53	45.85	51.43	58.45	79.09	73.69	12.96	43.49	53.69	130.34	115.39	77.45	12	64.44	60.38	61.33	24.94	13.68	73.33	6.61	26.67	38.8889	31.8116	43.8888	70.5857	10.6724	38.7765
76.67	37.29	18.74	84.14	50.83	18.01	30.02	58.09	76.64	95.89	11.82	54.23	33.05	120.34	62	42.49	11.7	58.82	63.74	43.18	23.01	20.26	96.79		1.11	46.2945	30.5288	41.3142	80.2901	8.56081	38.6369
76.83	15.51	23.98	83.59	54.35	51.14	58.77	65.61	84.84	96.73	16.83	57.85	38.37	126.09	92.22	51.27	11.84	79.7	45.52	72.49	19.04	26.35	75.29	0.46	0.22	46.6203	39.0431	40.4635	65.3778	11.8813	20.4217
77	35.73	18.83	59.6	49.45	43.65	53.65	68.89	82.35	100.6	17.46	48.98	27.97	99.36	83.06	29.83	12.01	78.98	72.07	68.86	54.92	39.4	102.37		4.4	43.4065	38.3177	27.8037	73.3951	10.1867	38.7945
77.17	27.47	11.74	81	46.3	46.63	34.31	52.32	81.1	84.2	21.16	51.82	47.92	97.86	45.95	61.71	12.34	84.79	75.9	43.98	20.81	38.4	67.9	9.27	4.27	34.4376	32.213	30.5458	70.405	10.309	34.7877
77.33	28.17	14.19	100.66	50.49	50.11	53.45	45.26	91.27	111.91	17.07	60.4	27.35	107.61	72.02	43.61	11.56	77.38	44.73	47.84	4.2	11.81	83.88	4.39	42.61	35.347	25.9934	38.7571	75.2273	9.55217	11.7046
77.5	29.67	26.83	62.32	57.68	47.19	55.08	36.24	101.55	120.41	20.43	52.55	49.03	112.99	71.66	13.32	11.92	100.84	61.36	52.99	7.26	21.83	94.7	38.1	54.11	71.5449	32.468	43.8245	75.475	10.6413	8.9259
77.67	27.35	55.98	79.8	60.77	46.14	42.58	63.47	86.66	100.41	23.85	59.98	40.1	122.64	90.09	18.8	11.78	84.72	71.53	65.91	6.52	16.64	91.48	20.29	27.82	35.7416	33.7686	46.3488	66.0635	11.3952	31.3197
77.83	26.87	46.42	93.99	66.23	46.88	34.28	52.05	79.81	70.93	17.29	52.61	31.7	120.5	77.45	36.66	11.48	55.62	34.77	62.71	8.7	17.89	88.62	33.6	2.29	65.4043	34.0594	35.7661	76.5487	14.4106	29.2683
78	19.14	26.54	90	61.2	45.79	46.92	57.22	71.52	116.45	23.15	52.22	69.11	114.66	66.02	36.88	11.15	101.37	69.64	56.59	18.68	16.5	86.45	20.78	23.87	41.3259	32.2164	27.8246	72.6725	14.733	29.6608
78.17	8.41	29.14	79.37	46.25	51.44	47.07	51.75	99.27	81.37	26.12	76.23	49.76	121.61	112.94	69.09	11.15	81.42	81.23	56.89	39.14	24.63	119.51	38.84	24.95	40.2932	28.4826	37.9942	72.8826	17.2528	27.2155
78.33	10.11	49.32	98.25	53.05	40.03	52.55	71.1	102.05	88.29	20.11	66.65	26.46	130.3	115.39	46.32	11.46	84.92	38.43	40.2	15.82	18.28	103.68	45.38	22.46	49.1375	20.5117	35.9037	70.8664	21.7633	40.1176
78.5	8.46	71.41	62.7	47.29	47.9	45.44	54.41	83.01	122.79	17.48	82.71	39.44	96.06	115.22	62.63	11.76	74.41	46.94	48.11	43.11	19.11	79.57	25.39	36.48	41.0083	34.828	39.1855	75.6054	26.7608	41.948
78.67	11.35	32.56	74.34	63.58	39.28	51.25	56.45	106.62	78.11	33.9	73.79	66.37	96.12	113.15	44.39	10.53	98.74	47.67	53.74	35.47	18.63	84.61	43.04	19.91	42.0412	37.4542	36.2836	75.0516	12.1924	24.2947
78.83	10.49	50.45	103.79	51.17	47.81	41.29	63.65	86.95	106.28	26.67	52.02	30.3	80.79	15.9	32.84	11.55	87.02	35.06	52.76	30.51	36.3	80.58	53.53	23.55	63.3138	32.973	29.1732	92.2799	14.4819	35.8952
79	16.88	60.55	57.76	47.06	56.63	56.04	56.28	61.73	90.43	19.76	56.75	30.65	75.56	131.25	79.4	11.52	62.37	30	40.58	32.94	43.76	77.33	56.7	23.09	45.7094	23.1813	44.2532	86.4478	23.9322	31.3362
79.17	24.67	39.38	105.24	45.75	50.35	44.76	57.55	87.06	63.92	27.8	71.01	42.61	128.26	63.44	48.08	10.07	87.01	56.48	73.14	34.48	21.79	70.27	28.27	12.43	47.6401	19.6806	9.9261	83.4631	13.0661	23.5572
79.33	31.77	44.11	77.38	50.24	49.76	51.95	77.32	103.57	49.08	38.81	61.98	53.24	135.67	19.56	76.66	10.72	84.2	53.57	55.03	50.76	43.75	93.04	49.83	24.65	56.4818	34.4913	28.3808	71.231	28.5128	39.6258
79.5	26.26	48.89	64.18	73.07	49.59	46.25	9.08	64.6	80.91	39.78	57.1	29.81	137.37	18.46	48.27	11.77	91.94	82.81	59.89	60.57	18.79	92.95	48.27	20.57	58.3144	21.0636	24.225	78.5457	10.0683	35.0309
79.67	22.67	36.94	77.42	55.14	26.71	51.39	13.06	76.13	67.03	24.75	62.85	20.94	117.23	47.83	48.32	10.96	89.16	63.6	59.15	34.68	25.36	61.55	34.68	23.33	51.7597	20.8081	34.2242	61.6316	8.33964	28.3114
79.83	9.4	49.68	91.6	31.16	36.24	54.89	19.63	90.69	98.27	30.03	69.57	42.94	121.05	49.94	48.52	10.47	77.11	38.02	46.95	16.84	23.02	93.67	32.39	12.05	49.2712	30.3188	21.7488	75.6511	21.002	44.9396
80	12.21	36.18	59.46	54.4	49.06	37	15.21	34.73	135.89	22.92	66.94	52.01	84.57	31.29	68.11	11.49	113.58	76.89	57.45	47.53	25.56	75.56	18.97	25.99	75.4941	40.6471	16.1696	56.1424	12.1109	32.5732
80.17	21.6	60.12	85.9	41.45	45.95	66.01	39.92	56.52	93.65	30.33	65.76	31.58	108.42	43.89	71.85	10.35	88.13	46	58.38	45.96	23.32	77.16	28.57	40.47	58.2484	52.6593	28.7155	62.7732	34.7967	46.4274
80.33	19.23	49.76	89.66	35.64	55.99	48.12	46.21	73.43	85.23	50.41	71.14	46.27	128.77	26.14	46.67	11.35	82.32	54.66	45.2	28.65	22.28	75.09	8.46	3.97	50.366	30.0845	15.8551	81.0525	16.8635	36.8692
80.5	12.74	49.38	93.08	50.77	57.73	46.22	23.64	51.93	100.86	26.08	54.05	48.44	141.51	68.34	39.88	11.08	75.19	76.41	82.43	17.96	38.76	100.44	39.98	34.93	59.6834	23.3427	19.9621	62.3007	14.5311	25.8243
80.67	18.55	46.39	62.21	59.58	60.87	54.68	29.4	62.46	90.24	47.32	104.18	20.41	119.24	69.79	47.97	10.93	100.5	75.81	63.3	28.58	26.34	110.97	29.18	4.67	74.0255	26.7216	44.0843	70.6892	14.4263	44.894
80.83	10.57	46.1	71.7	41.83	50.64	52.14	39.71	55.7	87.51	26.58	70.98	16.04	104.29	71.7	62.09	10.41	94.92	52.66	54.68	52.35	20.49	77.46	27.81	3.72	41.6011	27.5678	15.4126	68.3252	13.3228	19.5935
81	11.56	45.85	54.78	54.3	54.17	55.91	29.26	64.73	115.86	17.69	87.4	52.55	112.47	79.26	84.44	10.74	75.43	59.89	69.29	35.25	23.81	96.09	21.98		58.5886	28.2526	35.3657	81.3281	14.9721	17.2267
81.17	26.98	41.86	66.24	56.64	42.15	64	55.82	65.59	85.56	41.99	54.03	30.94	43.33	87.37	68.03	9.71	78.25	62.6	76.67	50.55	34.24	77.18	13.81	3.08	65.5351	23.3073	23.8108	99.3481	19.5891	32.1887
81.33	15.02	36.96	66.94	40.22	56.69	51.46	28.68	73.62	104.35	20.51	96.24	42.82	100.84	69.01	56.8	9.62	44.5	51.84	55.29	14.66	33.54	74.36			53.7376	42.8854	30.534	68.9011	28.6427	21.6033
81.5	39.32	43.56	64.19	58.79	55.43	49.47	36.69	64.7	98.3	39.66	82	35.77	103.59	67.27	49.18	10.12	73.1	59.08	76.83	40.64	29.42	77.51			34.4288	35.3526	37.6892	75.3543	25.7825	32.2367
81.67	18.68	38.77	77.34	54.62	42.23	64.85	30.71	77.94	117.81	28.26	58.34	54.34	150.55	81.5	78.62	9.4	51.18	51.04	78.86	38.68	24.83	69.05	33.73	13.95	58.0531	46.1967	56.4379	81.5296	32.7797	13.6323
81.83	21.2	51.87	61.68	58.31	44.03	42.14	37.46	97.22	101.75	22.85	67.05	49.29	126.47	77.35	74.2	10.71	74.04	52.15	48.77	26.92	27.26	73.87	40.93	11.13	32.9114	38.8604	43.8834	94.3296	24.2512	19.2514
82	18.75	48.59	71.13	41.28	49.56	57.24	50.5	98.14	119.2	30.95	78.92	42.25	130.82	113.85	75.02	10.64	88.38	65.9	59.44	29.67	28.27	95.72	57.14	21.54	56.3412	33.7191	42.8392	77.5833	38.626	33.5651
82.17	14.41	45.25	83.95	60.32	54.78	33.23	28.9	55.91	43.13	30.8	73.15	43.37	158.98	73.1	57.44	9.97	64.95	65.43	70.37	27.04	32.3	62.01	44.39	0.1	83.0942	29.4677	31.2513	77.5541	17.8547	41.7145
82.33	31.47	37.66	58.1	73.57	66.55	59.63	19.27	37.53	101.72	32.18	80.75	41.28	72.46	105.2	75.3	10.72	66.51	82.12	48.78	24.08	20.79	64.11	41.22		67.0642	33.0154	35.7487	77.7725	13.9233	14.2052
82.5	16.88	44.03	67.54	57.03	46.76	68.19	48.9	53.1	90	23.63	56.91	28.68	157.47	122.48	67.15	10.16	79.8	67.58	66.39	23	23.88	69.35	34.92	4.35	55.6163	33.5429	51.3537	68.1939	14.2028	22.993
82.67	27.36	44.45	54.45	58.95	55.74	40.46	49.91	64.95	47.54	22.76	72.9	39.41	125.56	136.44	45.15	10.35	64.04	79.49	58.05	36.17	37.09	61.02	9.83	13.85	73.7544	37.9741	42.3478	63.3721	25.33	23.7149
82.83	10.1	46.59	60.76	58.25	57.09	53.9	20.08	51.56	74.29	21.31	74.1	39.06	85.89	78.86	46.31	10.7	56.35	78.08	53.68	30.54	25.86	75.33	1.45	3.26	72.3701	27.9818	37.2102	81.9141	11.8758	25.4021
83	12.61	47.1	53.8	46.95	42.03	49.9	37.5	61.43	108.43	28.45	97.38	22.16	130.78	134.7	47.87	9.89	55.95	60.1	52.66	12.85	11.44	67.26	0.68		61.0072	34.4754	49.6992	64.6036	11.8598	30.2012
83.17	19.1	46.94	64.38	63.5	56.48	48.23	42.89	80.33	118.59	19.59	70.1	51.99	103.47	117.2	61.53	9.92	64.61	73.29	74.37	36.39	21.76	81.47	45.99	2.54	62.6277	36.6147	39.0452	70.4168	22.9796	28.1209
83.33	24.21	17.78	65.78	59.82	36.57	60.93	32.56	68.66	101.36	28.74	62.06	40.71	129.4	102.28	73.79	10.61	88.58	89.69	57.42	38.32	23.42	99.5	35.42	2.17	72.6855	29.2199	46.4918	57.2601	22.6252	27.3144
83.5	24.29	11.67	74.92	62.31	49.92	57.08	33.91	67.98	77.95	30.57	47.01	13.03	87.82	137.62	52.55	10.16	86.14	69.04	79.1	24.75	23.49	59.67	16.29	34	64.5104	16.5399	46.009	71.1257	17.7867	32.2294
83.67	23.9	13.48	62.2	63.84	39.87	38.85	53.76	68	88.43	18.68	59.78	13	66.53	161.63	40.5	9.81	89.34	80.9	60.88	41.78	30.54	120.42		3.38	50.4611	22.824	48.3891	64.9419	11.6572	30.1936
83.83	23.2	11.78	66.5	57.12	51.98	72.52	42.05	59.3	62.77	31.79	66.78	18.46	106.66	145.89	66.96	9.9	93.64	68.32	68.82	43.5	45.55	83.46		0.27	54.2103	26.5185	42.9662	69.834	17.3345	65.2176
84	19.99	19.4	78.47	69.45	60.94	53.11	37.55	74.64	81.06	27.63	66.45	31.13	99.41	141.6	65.35	10.17	74.71	35.36	52.89	23.65	25.1	119.31	1.7	1.22	68.5527	28.6555	50.6805	77.626	12.4165	27.761
84.17	25.61	10.87	97.38	55.61	63.87	59.92	44.85	66.07	84.34	33.91	71.76	44.61	62.89	91.1	62.03	9.53	86.11	78.89	52.11	25.04	18.83	99.84	15.37		62.1616	38.8773	37.5641	58.8468	26.7071	39.1691
84.33	27.34	21.43	77.49	55.66	55.62	54.2	67.02	84.8	89.41	19.79	78.42	50.82	103.17	123.98	38.19	10.23	87.96	48.19	81.09	30.18	39.1	83.01	7.55	3.29	69.989	35.2372	25.0994	88.4103	21.4887	31.0536
84.5	27.61	21.96	75.77	50.68	54.2	52.08	47.78	95.42	77.11	30.24	60.1	44.73	153	133.3	38.3	9.62	52.1	59.3	57.51	27.36	8.91	81.58	0.86	13.48	56.9361	34.117	27.6554	76.5231	21.4694	11.3701
84.67	21.87	16.4	60.43	53.81	49.81	59.69	30.98	96.6	93.79	25.05	59.16	44.87	130.06	84.98	40.6	9.87	82.38	52.6	60.68	38.59	33.64	47.82	49.62	0	80.3398	35.5823	16.0913	80.0485	25.1687	17.3843
84.83	24.67	16.77	82.24	60.7	53.77	65.73	61.75	96.14	91.73	29.13	80.11	45.96	160.89	78.1	61.34	10.62	75.3	61.64	55.22	52.53	33.71	54.03	36.26	0	95.1232	26.1875	34.7104	101.565	24.2325	35.4175
85	32.79	25.34	61.96	55.03	48.52	53.73	34.11	59.2	128.61	20.67	59.31	20.05	119.23	62.47	43.15	10.34	58.7	63.76	58.71	43.97	20.38	57.77	7.34	3.75	31.0881	31.3337	36.0519	75.7826	12.6385	34.3184
85.17	23.87	24.28	75.84	55.74	58.92	50.16	47.42	88.09	107.84	16.8	84.01	42.7	154.62	90.97	54.67	9.72	84.66	56.35	65.93	26.27	34.61	80.86		2.4	51.708	33.8959	22.9426	51.5406	9.65435	26.6466
85.33	22.77	17.8	74.31	61.97	45.39	89.29	51.26	83.84	127.84	15.85	81.76	40.77	128.52	105.15	43.61	10.12	87.41	41.68	57.22	39.16	28.15	60.06	45.17	21.64	57.059	39.8348	31.8532	75.4759	17.7382	32.3395
85.5	12.89	31.63	75.04	85.43	48.14	63.9	72.44	86.68	75.37	20.9	106.27	45.37	79.08	77.79	53.58	10.33	86.62	49.32	57.87	21.93	19.33	70.7	33.12	18.37	35.9366	35.3334	43.071	58.0356	15.7053	14.2139
85.67	33.96	29.32	67.35	73.51	49.48	41.84	60.52	104.88	99.63	22.89	67.99	29.94	135.98	88.93	39.63	10.21	77.55	78.23	72.41	30.46	17.38	53.95	9.12	15.57	55.9719	40.5973	35.3451	54.6679	14.2479	26.3977
85.83	18.56	31.53	93.49	83.19	55.46	45.01	63.1	38.87	95.33	22.62	46.75	37.71	131.69	74.31	40.21	9.66	72.16	62.18	62.63	48.67	29.06	58.18	16.3	15.87	75.0033	33.8418	40.6759	93.5682	11.8156	16.1759
86	18.33	18.05	55.88	73.78	47.7	62.85	44.49	84.36	77.43	21.69	75.87	38.01	146.06	82.16	32.35	9.68	72.77	71.05	74.31	33.67	25.91	71.22	30.33	25.62	63.2627	29.3552	46.0938	71.447	13.8171	14.3096
86.17	39.71	18.24	59.92	64.33	50.25	34.58	66.46	57.92	104.44	27.29	117.41	25.63	140.73	131.86	32.92	9.45	87.91	64.3	50.14	29.07	35.61	69.18	34.32	24.91	54.7182	20.9252	43.4058	81.5697	16.4456	12.1997
86.33	16.21	24.68	62.03	59.88	51.59	69.23	58.11	89.85	103.66	33.23	53.94	37.47	89.7	81.16	52.47	9.7	92.63	45.65	71.83	15.05	38.7	74.45	43.65	19.28	48.3778	31.2918	40.9701	67.2434	14.582	12.4104
86.5	16.86	28.66	64.27	73.03	46.24	45.22	58.8	65.21	89.13	28.86	72.9	32.43	105.67	85.2	45.24	10.06	77.05	78.37	53.83	48.24	28.56	85.95	40.01	22.05	40.3494	31.7428	50.0087	79.6626	30.6277	27.7806
86.67	34.28	28.99	61.48	61.67	51.53	55.37	59.26	65.78	84.5	26.8	52.26	64.52	102.06	61.82	40.77	9.75	93.7	80.13	61.35	39.55	24.28	85.7	58.16	24.53	64.2671	16.95	30.941	72.0068	26.2707	35.8662
86.83	28.5	26.62	56.39	53.74	58.49	58.1	72.25	95.78	99.95	23.63	63.4	69.59	105.74	72.28	60.86	10.17	86.66	41.64	51.82	16.63	16.55	85.12	19.6	32.6	46.1358	19.9467	13.4519	70.0593	36.3211	30.1956
87	19.24	22.51	79.77	55.72	60.48	54.46	55.84	66.16	104.25	35.19	68.46	42.62	150.09	86.48	49.72	8.76	112.81	57.88	49.97	24.33	11.66	63.17	48.08	7.9	43.1813	21.0028	20.1809	60.0693	15.9962	20.0074
87.17	19.12	19.75	77.27	50.07	57.96	65.24	69.04	111.67	118.13	36.44	71.86	39.45	129.02	80.8	58.07	10.27	92.67	46.57	49.74	18.62	24.08	52.37	46.36	19.24	66.027	32.1785	14.4469	83.7004	16.5485	34.2721
87.33	22.93	35.38	69.01	73.51	49.25	52.74	77.24	91.69	98.31	43.47	62.96	44.3	86.06	88.24	47.44	9.79	87.89	65.95	43.67		20.92	86.36	59.77	8.24	44.9054	30.2719	14.3894	79.1384	9.82002	35.0819
87.5	25.01	25.81	63.98	63.49	62.21	49.97	70.52	97.27	68.09	24.4	68.19	68.08	119.95	69.92	51	10.09	73.96	32.95	69.65	10.81	13.79	86.42	61.95		52.4471	25.1196	15.5662	70.6652	13.9386	29.5887
87.67	32.57	33.84	72.31	30.58	59.16	58.3	60.03	90.99	51.76	42.35	68.65	67.44	113.32	74.66	43.95	10.16	44.69	73.82	57.75	29.32	16.66	70.97	18.11	4.57	45.9224	23.2651	9.37903	79.2021	28.4519	18.7154
87.83	47.12	29.31	74.11	51.12	55.6	63.17	48.34	103.3	91.68	27.45	79.56	54.22	72.11	92.96	79.07	9.46	68.19	71.45	66.04	9.86	8	67.67		6	69.38	33.5734	10.2113	85.3081	26.229	24.3603
88	34.13	27.48	73.12	53.86	60.57	52.7	54.95	99.59	111.02	12.57	35.01	34.42	121.61	80.92	47.29	10.02	74.29	58.79	48.2	29.06	7.75	50.98		1.13	79.1645	39.8846	10.8868	63.8022	35.9273	20.3431
88.17	27.05	42.45	92.58	53.89	44.24	58.81	62.12	107.13	118.6	36.15	79.26	54.71	108.75	54.48	56.33	9.14	65.71	65.78	79.94	6.75	8.2	100.29	22.97	28.45	63.6557	28.1553	45.8983	70.2245	33.183	18.6378
88.33	19	33.4	76.91	77.29	55.72	54.69	64.81	84.21	94.26	41.82	70.02	37.43	77.37	57.29	40.23	10.58	94.39	83.39	79.91	26.13	7.53	76.22	40.86	31.23	43.547	45.5241	29.683	84.3018	26.8552	29.1073
88.5	34.27	33.51	70.99	52.78	62.35	39.28	57	89.96	110.04	21.47	66.68	43.59	131.43	62.95	66.61	9.95	66.87	80.11	56.63	47.22	8.27	56.23		6.76	67.5068	35.3374	23.1418	90.7593	14.856	19.4505
88.67	38.3	43.04	57.81	74.7	47.35	42.92	54.13	54.6	69.74	24.83	73.79	22.57	112.93	70.97	63.76	8.88	88.41	57.22	62.38	15.74	11.81	82.66	5.05	7.14	39.6991	33.0914	28.3152	92.0762	15.5882	19.6112
88.83	21	57.51	77.99	75.92	62.79	44.31	65.86	95.35	106.43	32.98	74.85	25.44	93.05	92.15	55.21	9.92	103.62	117.7	73.31	29.55	14.26	82.36	9.51	25.4	64.1582	33.2006	24.093	70.1899	15.7681	31.1466
89	18.75	32.57	70.74	76.16	40.89	53.86	76.07	117.91	74.4	18.93	73.36	9.11	62.55	68.92	53.01	9.9	93.72	18.24	66.27	31.09	25.42	76.93	0.05	7.19	68.8359	32.9154	23.7683	76.1688	13.154	32.0015
89.17	18.53	50.85	60.38	62.1	56.15	63.02	82.11	70.79	98.81	37.24	56.37	55.82	72.7	57.41	53.23	9.08	73.69	40.14	71.31	50.27	9.48	73.23	34.08	19.88	89.5591	43.2793	37.9122	45.7356	9.61306	23.1149
89.33	36.72	55.47	78.31	73.31	46.15	48.35	62.28	68.13	90.4	24.61	69.78	15.42	77.71	82.21	56.45	9.95	61.16	78.63	62.52	18.81	11.45	56.12	37.84	3.97	39.2659	40.3503	25.4967	78.8422	10.5652	10.393
89.5	31.15	47.91	73.13	48.25	60.17	57.21	76.57	59.42	99.44	31.68	76.47	14.67	131.49	93.01	69.15	9.88	47.19	77.37	67.55	18.07	16.17	78.43	9.43	10.85	31.6705	27.5117	24.8512	92.1744	26.8737	9.43178
89.67	19.61	37.86	61.37	60.3	49.26	51.46	84.73	50.22	92.95	15.26	67.42	51.59	115.44	71.79	53.36	9.72	94.78	45.57	54.15	5.96	14.19	59.19	7.92	22.79	31.711	40.4269	30.6693	71.4311	17.73	10.0073
89.83	20.58	36.59	82.56	72.63	59.49	64.11	71.45	48.23	102.14	17.25	60.53	72.32	160.95	63.66	48.05	9.76	87.78	95.31	79.74	8.07	12.13	78.13	34.42	0.19	50.9254	30.0402	23.8775	83.0425	12.0964	11.6835
90	31.77	31.52	36.99	56.38	43.6	38.81	57.06	55.65	45.81	25.81	42.05	36.9	49.71	38.3	43.75	9.45	71.78	41.74	44.13	29.11	25.78	71.15	36.36	61.22	45.8014	52.8435	27.1853	53.0822	48.6948	34.4939
90.17	16.56	23.2	37.82	51.04	54.4	26.69	57.22	47.87	39.45	29.04	46.41	29.26	78.79	40.11	31.45	9.46	91.62	46.92	53.49	26.6	14.73	45.04	36.08	67.89	53.3905	47.6442	34.2237	46.3141	132.742	30.302
90.33	21.4	24.9	32.98	54.23	26.09	38.85	50.3	54.76	39.03	23.96	49.8	34.39	119.54	30.65	59.67	9.79	117.35	66.37	34.84	20.99	22.27	60.95	52.53	85.85	41.4052	40.5329	46.7299	56.5415	79.8929	32.6202
90.5	21.5	20.38	41.32	55.1	60.42	46.88	60.85	57.5	27.6	36.34	53.64	62.2	111.47	45.87	79.79	10.83	113.8	67.05	35.03	38.46	27.02	60.2	78.92	74.13	29.3471	41.9261	52.3513	55.4829	82.4082	33.1779
90.67	40.38	33.34	44.34	59.96	72.02	53.7	33.69	56.59	51.17	24.85	56.53	28.62	116.66	60.84	51.41	9.99	105.56	85.11	51.1	31.19	30.7	72.77	40.41	17.61	43.1475	48.7597	41.8986	37.2014	80.4206	37.9415
90.83	36.39	35.28	31.39	72.82	86.57	42.39	44.36	68.96	38.69	31.88	72	52.71	137.62	66.75	49.53	9.52	94.43	116.86	67.01	36.96	15.63	63.23	40.49		34.7289	48.805	43.6076	40.1429	34.2814	31.3397
91	27.64	29.24	46.95	50.31	88.39	30.91	44.4	53.81	50.78	19.91	57.04	43.92	118.69	57.06	58.22	8.97	84.31	91.63	41.5	48.38	29	62.76	41.31	11.79	32.5585	55.8119	55.3995	51.1239	68.6961	28.7067
91.17	45	18.87	36.64	43.18	52.29	47.28	60.72	43.84	51.8	17.07	49.28	53.22	85.64	61.33	65.37	9.6	92.24	82.21	67.79	56.7	21.44	51.02	48.8	83.2	35.5636	47.8431	44.2972	58.303	51.1482	20.1788
91.33	37.5	22.35	39.6	43.83	57.78	38.45	44.38	59.18	42.08	16.98	53.79	53.91	89.19	84.92	41.76	9.26	62.13	101.3	52.33	43.62	28.6	57.98	30.65	40.61	36.3977	45.0025	44.8373	48.0606	59.8471	25.2009
91.5	15.65	40.63	45.75	54.43	51.8	51.15	60.65	52.21	55.88	16.18	53.03	51.02	108.33	92.51	83.38	10.08	79.96	129.52	79.35	25.96	21.82	55.49	38.52	70.93	39.9802	41.4354	58.2186	47.4912	42.5299	28.6086
91.67	38.72	40.09	53.38	53.95	74	52.68	57.73	60.23	61.53	24.51	43.76	58.39	141.92	78.29	78.61	9.81	107.28	131.97	90.22	38.15	22.96	45.87		0.68	40.4086	43.3627	57.6642	34.066	40.1144	41.368
91.83	33.38	34.16	44.77	58.01	64.98	44.13	57.83	39.48	72.8	19.94	41.33	70.6	149.67	88.93	90	9.48	123.53	147.82	74.72	21.53	28.61	39.52	2.36	8.66	55.5372	44.2742	58.7556	55.5727	25.8356	25.9204
92	21.27	20.35	46.12	48.14	54.89	39.14	91.22	56.14	79.29	20.14	34.41	76.55	165.74	73.71	63.85	9.58	125.29	132.21	87.23	13.79	32.43	38.22	22.87	4.97	45.0598	29.6649	58.0809	66.1361	37.0465	19.3645
92.17	20.85	41.98	54.77	49.57	50.89	57.35	100.23	45.41	78.58	11.53	34.3	89.72	154.26	68.76	43.24	9.91	87.26	145.79	94.4	31.51	21.71	35.75	19.93	42.79	38.8839	42.3403	46.1803	28.8247	31.0356	17.3854
92.33	23.95	43.2	36	45.97	39.73	49.04	111.09	69.77	92.31	15.96	31.79	58.62	196.92	79.93	51.59	10.04	101.13	141.14	75.05		17.34	35.55	58.86	51.87	69.2322	43.1185	53.5996	43.2329	29.8167	34.5529
92.5	24.42	22.52	57.2	48.88	51.19	49.44	97.77	60.33	63.29	18.09	38.67	96.06	162.39	75.23	34.23	9.83	98.5	118.1	85.28	46.56	29.39	40.41	71.38	44.04	59.2995	49.0528	49.6898	77.6352	13.0118	59.7562
92.67	31	21.35	51.65	31.57	49.79	79.93	61.23	61.33	39.34	16.5	81.26	60.42	164.22	86.06	41.91	9.87	95.87	111.03	54.81	44.82	27.21	41.37	55.41	31.16	38.1219	43.045	53.1149	56.908	15.2693	35.6906
92.83	29.39	38.72	43.73	33.12	39.46	44.55	68.19	47.11	43.58	13.62	85.94	41.69	157.56	67.49	67.64	10.29	106.63	136.46	72.82	39.54	22.63	33.42	50.87	34.92	51.2934	58.6869	46.7979	57.0429	10.9751	15.3016
93	24.42	41.72	42.5	27.77	36.73	64.76	46.07	37.47	36.05	11.47	82.3	48.21	121.89	48.43	59.32	10.14	106.68	81.38	101.25	46.47	26.76	44.54	61.41	31.38	49.0346	41.6201	56.8366	54.2166	19.2326	28.2893
93.17	24.65	26.94	63.58	24.94	53.55	48.64	50.18	43.63	43.26	12.69	96.37	39.66	146.84	79.03	40.98	10.68	110	100.91	52.55	26.8	26.25	35.48	46.42	77.67	26.8104	34.9909	43.7696	75.6973	29.1675	17.7124
93.33	24.28	32.12	53.68	31.88	33.92	78.52	46.46	38.99	42.81	9.73	92.93	30.78	152.72	38.1	26.15	10.76	90.73	102.22	78.02	30.11	20.71	45.83	32	6.68	32.9908	29.4989	48.5872	59.9168	21.0837	10.0616
93.5	21.02	26.85	60.31	33.67	45.76	75.4	49.94	38.33	40.58	12.01	67.92	23.42	133.91	65.63	30.71	10.93	115.05	99.35	57.03	18.67	28.91	37.93	50.47		29.6593	30.9628	32.7944	82.1226	14.2395	27.0114
93.67	30.61	26.55	90	33.24	44.68	47.08	36.77	35.46	45.24	18.08	63.97	39.8	168.75	55.37	27.44	10.71	109.77	74.63	42.45	21.86	17.74	46.85	54.09	49.9	16.4917	31.8791	37.1538	66.6743	21.7123	16.6992
93.83	17.95	33.65	52.55	27.79	44.3	55.3	42.79	55.11	39.7	14.83	88.04	40.97	180.85	57.15	26.19	10.39	102.13	88.88	59.78	64.54	18.46	50.51	38.28	34.2	24.8364	39.6283	25.5865	73.4793	31.1853	27.7187
94	16.2	30.26	74.89	27.6	60.58	49.19	47.06	33.74	39.45	9.16	107.55	17.55	130.48	51.19	31.21	10.71	104.36	84.37	55.24	24.25	12.55	43.22	14.32	0.22	33.6971	43.325	34.3931	64.9678	36.5574	16.953
94.17	13.99	18.78	72.63	23.74	64.69	56.27	51.58	40.43	38.86	6.79	81.48	24.08	132.29	45.8	21.52	11.2	102.31	60.44	68.37	21.18	16.13	39.14	30.76	31.52	31.1681	17.9859	33.5487	70.8998	10.9944	12.9846
94.33	12.95	15.87	95.65	25.26	66.76	56.01	31.61	35.72	46.45	9.64	75.32	14.56	150.65	68.96	23.1	10.64	80.39	64.59	59.75	7.35	4.06	30.66	5.58	41.15	58.4192	18.6021	30.7015	72.4492	9.9855	19.4488
94.5	11.87	17.09	97.26	19.75	48.16	47.29	39.69	38.5	42.02	15.45	71.54	18.94	151.38	38.97	22.22	10.84	97.36	81.24	63.23	29.83	17.52	33.37	23.64	29.71	39.847	15.7844	19.6748	69.8795	13.612	14.523
94.67	10.16	10.49	86.82	17.69	38.96	42.45	41.24	38.25	32.29	9.85	54.51	19.46	143.56	36.11	17.99	11.24	91.95	71.37	56.23	26.6	11.84	40.75	65.21	62.21	12.5595	13.9494	18.8522	65.0057	8.49594	16.9933
94.83	15.64	16.11	70.98	26.48	41.24	46.8	33.1	25.97	35.1	14.33	45.36	12.31	155.22	47.54	19.41	10.74	85.77	65.84	56.66	30.44	21.34	26.72	52.5	14.41	20.9711	14.5427	12.2959	70.9422	10.1293	10.9815
95	11.36	27.6	82.78	17.79	26.5	62.15	43.62	49.93	25.94	12.69	64.96	10.9	120.28	44.26	20.41	10.83	64.08	65.96	48.17	22.73	15.74	22.13	24.07	47.31	19.0301	14.1807	20.7601	73.0484	7.92514	12.1747
95.17	13.19	31.11	84.87	23.71	48.33	57.75	27.44	47.73	28.54	17.1	96.25	9.87	165.04	65.88	21.28	10.64	95.16	66.21	52.98	32.54	10.25	22.38	39.9	34.11	11.709	20.5621	16.7133	54.226	9.79735	18.5699
95.33	8.6	17.72	65.84	18.77	28.94	32.78	35.5	37.57	42.12	10	88.86	25.02	139.93	54.77	31.41	11.55	75.84	56.6	58.95	25.87	8.82	33.55	3.68	42.88	13.901	16.2118	13.798	41.3061	12.0211	13.14
95.5	9.11	21.22	87.58	22.34	50.57	32.13	25.4	39.72	28.19	13.87	65.5	16.31	166.21	37.63	15.59	10.78	82	67.23	80.47	28.87	8.08	18.86	37.34	46.74	14.2664	9.91865	21.7128	53.0962	19.7628	11.5398
95.67	8.12	29.94	68.31	29.01	36.81	35.87	32.95	34.03	31.67	17.49	75.77	9.25	125.32	59.22	17.26	10.33	65.28	46.07	81.99	15.56	9.96	16.23	0	27.86	16.1764	20.385	7.45654	51.5115	8.75658	13.9749
95.83	9.57	18.78	88.07	33	35.63	32.67	20.96	29.07	29.17	9.16	94.55	7.76	133.74	43.86	17.95	10.47	74.83	56.51	96.01	18.51	9.07	13.99	40.51	28.23	13.1986	20.1207	17.7339	56.6099	9.68843	14.1259
96	10.46	17.54	64.24	24.1	26.2	43.07	27.59	31.04	42.65	12.13	71.43	11.53	152.4	44.85	27.09	11.27	43.16	57.82	55.4	26.79	9.4	26.45	17.6	18.6	18.7685	33.9434	13.7907	59.4371	9.23391	9.69238
96.17	15.3	19.45	45.12	34.35	23.29	53.3	29.18	33.37	40.93	10.96	80.14	6.11	116.32	44.19	19.07	11.18	42.61	63.03	58.29	21.95	10.28	16.02	57.25	25.35	12.7134	21.4243	12.4493	47.965	13.9244	14.595
96.33	10.53	15.92	53.18	20.95	33.61	34.74	27.35	17.66	35.17	13.8	60.5	9.08	109.4	59.1	15.82	11.93	52.49	44.5	68.86	27.13	10.19	22.86	56.28	23.93	16.3914	16.0805	8.81211	51.9905	17.8477	16.8224
96.5	13.35	29.28	64.84	25.01	34.33	34.49	19.59	25.89	40.95	16.96	79.82	9.08	114.26	61.67	19.9	10.99	39.76	68.09	94.98	27.1	9.83	22.5	38.65	20.28	8.26318	31.4456	21.462	48.2287	11.2391	10.1206
96.67	6.89	22.13	70.22	26.33	19.15	25.86	22.78	20.11	42.15	17.55	53.37	14.37	44.07	72.27	21.75	11.11	29.49	53.35	60.89	15.66	10.53	18.47	31.62	24.18	20.0856	22.5898	17.5918	52.539	14.6754	14.874
96.83	9.74	25.55	77.5	27.9	39.38	38.19	29.91	26.73	39.4	7.62	46.48	22.38	69.45	49.86	15.74	10.88	38.9	56.61	60.29	17.25	10.44	34.43	34.36	25.32	9.18135	19.8258	19.8093	49.0647	11.058	13.3497
97	16.3	24.62	50.49	30.69	42.58	46.44	25.56	30.15	40.51	7.54	47.13	13.21	70.18	71.1	17.25	10.63	68.74	71.79	62.82	25.42	8	14.86	39.32	29.04	12.4083	21.0674	8.69436	46.9712	13.4276	9.73915
97.17	14.61	23.29	53.73	33.07	24.37	50.1	13.49	37.65	28.79	7.59	31.38	7.95	79.12	42.6	22.9	10.96	76.81	50	57.51	16.87	6.3	14.92	48.43	38.39	22.7763	26.5149	18.5347	36.1977	12.9785	13.6148
97.33	18.22	24.03	45.63	26.64	24.67	64.35	23.23	25.52	40.58	8.81	31.79	15.31	50.59	56.66	20.99	10.71	84.66	80.64	49.88	14.36	6.6	36.78	6.29	16.31	8.60445	34.2614	11.7064	34.5882	11.9308	10.8665
97.5	9.36	25.02	48.79	24.87	26.62	66.41	22.29	31.93	33.58	8.29	24.42	19.47	71.22	59.54	22.44	11.76	87.26	55.18	61.92	22.76	7.43	15.41	6.22	13.9	8.63488	34.5175	14.5037	38.8329	15.2341	11.4274
97.67	11.1	28.08	60.4	27.85	17.25	51.85	28.13	28.35	32.33	7.88	29.25	17.79	41.43	58.93	20.94	10.93	86.48	58.07	64.31	18.24	8.23	16.9	55.03	16.37	8.33071	29.4039	14.2692	40.6257	13.438	27.4319
97.83	7.64	41.52	44.44	20.85	26.91	52.47	15.06	37.9	26.91	9.01	19.95	31.46	54.18	57.75	23.34	11.22	62.18	57.65	64.81	21.33	10.19	20.01	52.38	25.7	14.1348	15.3633	10.8008	24.6752	19.2005	14.0916
98	8.29	22.95	56.31	26.09	24	57.33	15.88	33.97	30.82	8.83	40.48	27.58	47.9	58.52	24.02	10.43	68.91	101.02	58.35	18.49	10.3	24.05		28.94	7.72429	14.9495	8.60034	23.5423	42.1173	14.7017
98.17	9.16	27.63	59.56	33.36	35.83	66.19	28.19	37.56	33.15	13.91	25.3	31.8	69.58	56.07	25.85	10.31	66.33	84.46	71.12	13.92	10.94	22.72	30.98	24.88	14.6591	31.0481	18.3383	24.6948	25.2123	10.3186
98.33	10.04	14.86	46.13	12.7	31.47	58.89	27.16	37.68	28.13	7.15	33.77	24.66	80.36	50.11	17.68	10.93	58.05	43.08	57.55	10.86	9.39	23.96	63.09	34.33	12.1412	23.4012	12.2853	49.6986	10.5497	16.2576
98.5	8.62	8.68	49.36	28.7	25.53	42.45	16.15	23.34	32.32	12.01	25.47	22.93	82.99	54.47	13.79	11.33	66.06	59.17	52.65	14.14	8.61	16.8	51.81	14.95	11.9915	22.5317	15.7405	52.352	11.577	10.0395
98.67	7	8.64	51.21	16.38	13.05	44.39	24.36	30.23	39.45	8.43	25.07	8.69	81.34	73.64	19.25	10.47	77.82	57.29	40.69	11.38	8.64	24.14	18.48	27.48	8.25759	16.3044	16.2843	27.4856	10.2851	9.41043
98.83	11.67	7.37	44.15	25.25	18.41	29.14	19.75	18.61	42.89	7.4	20.28	6.87	44.75	55.92	25.99	11.18	71.38	64.04	37.64	11.84	8.37	16.63	6.61	20.38	11.4146	33.0133	14.405	20.9656	11.9624	14.9161
99	11.72	5.87	51.13	17.83	33.07	40.57	11.1	35.44	35.49	6.92	31.16	9.86	70.39	61.43	14.02	10.94	63.35	50.93	40.06	11.72	10.04	28.62	20.27	16.72	6.77878	12.6864	8.2793	27.8997	10.9926	9.31712
99.17	9.04	21.58	60.32	33.86	29.43	68.53	17.83	17.06	47.4	25.58	29.18	13.12	59.34	73.5	16.85	10.67	70.98	67.62	44.54	31.57	8.1	19.15	20.12	10.29	10.6883	15.3316	9.0819	23.5889	13.6992	8.01695
99.33	9.16	23.38	59.22	30.76	31.99	75.34	18.22	28.11	18.28	9.36	20.58	22.31	51.82	82.52	17.78	11.19	79.36	73.88	40.32	20.26	8.75	21.87	17.09	16.11	8.21526	16.042	20.4717	23.4361	10.1581	9.55187
99.5	14.21	11.93	57.65	33.59	21.68	60.19	19.13	23.68	25.62	6.56	34.64	33.73	31.67	62.12	15.85	11.36	75.32	49.71	40.13	12.99	6.84	22.56	34.98	17.79	10.4206	19.5181	8.74896	28.1217	20.0467	9.15358
99.67	9.35	7.24	53.13	19.21	23.24	43.84	24.61	32.49	35.71	6.7	30.41	14.58	50.25	52.86	18.76	10.7	76.09	48.11	33.19	11.04	7.66	17.91	23.35	18.66	11.1336	18.5458	8.6679	13.6062	10.6538	9.59297
99.83	8.95	15.65	52.75	23.2	32.95	64.82	14.55	25.72	36.06	9.66	32.3	11.13	45.64	62.81	16.61	10.46	51.94	38.14	35.24	15.81	6.2	16.56	25.6	15.75	10.1705	18.2867	14.0416	48.5591	10.4176	7.82078
100	10.54	22.83	60.08	22.71	26.58	50.06	19.49	21.46	32.68	10.56	20.23	11.01	34.51	63.02	13.83	10.91	61.05	33.34	44.29	15.3	5.97	15.73	37.14	18.18	7.30083	13.7509	11.0954	48.169	11.7887	15.1002
100.17	8.14	16.53	72.16	39.12	25.67	52.74	17.78	36.74	20.28	10.59	26.23	13.38	14.17	49.64	21.02	10.45	55.43	33.18	45.21	21.34	5.56	26.1	33.38	15.9	9.13778	16.6548	9.66766	49.0871	14.7127	9.27199
100.33	7.65	14.18	57.02	36.32	36.39	35.6	13.54	25.36	31.27	11.26	36.57	9.28	12.19	42.17	19.72	11.09	75.48	33.3	36.11	9.66	5.94	35.96	17.87	12.12	8.69047	8.91831	18.2464	35.2607	8.8074	13.7706
100.5	10.27	14.26	62.3	31.95	21.24	28.34	19.41	26.47	18.99	8.97	28.71	15.36	37.53	60.63	33.65	10.81	70.46	40.62	33.02	11.56	10.02	14.47	41.27	23.59	9.48428	8.9567	7.68279	17.0713	8.59353	8.75607
100.67	7	11.58	48.53	11.23	30.11	39.22	8.18	14.85	37.65	6.77	18.81	19.84	26.93	49.47	16.35	10.02	56.1	41.35	34.69	13.59	8.45	18.06	48.45	20.13	7.62171	15.8079	7.85291	32.6072	13.8631	14.9059
100.83	8.05	14.52	56.37	19.59	18.04	34.29	34.48	46.28	15.66	5.42	16.22	8.37	15.33	58.16	16.95	11.03	67.61	44.8	36.91	14.84	9.63	19.03	54.84	16.53	11.8442	14.0137	9.98813	18.6934	12.1505	8.65606
101	7.74	18.95	54.81	23.26	16.99	29.46	21.37	15.49	13.75	5.71	22.89	14.72	60.38	53.28	14.43	9.65	45.41	36.29	31.58	24.02	19.88	16.85	61.82	17.02	8.64365	14.3648	8.72411	35.4472	11.2381	12.1422
101.17	6.66	19.25	53.33	11.53	15.41	56.85	15.4	15.25	21.99	7.94	14.67	9.48	53.96	38.34	18.04	10.5	60.35	38.74	27.79	31.63	7.59	16.99	53.1	16.21	21.3617	13.9479	7.18848	33.6601	10.9182	9.89491
101.33	15.8	9.71	69.48	18.77	17.54	27.11	9.78	45.95	27.5	12.3	17.15	10.29	12.5	40.09	38.89	10.38	64.6	33.13	38.64	31.73	7.02	13.82	34.52	14.92	7.76129	8.56543	9.12446	17.3023	17.7741	9.83124
101.5	8.29	8.53	70.82	9.05	16.46	41	13.41	18.79	35.82	7.58	15.33	13.91	22.85	67.04	50.88	9.5	47.62	30.26	36.89	13.35	7.64	16.11	20.15	15.87	9.71089	18.1183	7.70033	12.3082	10.4009	9.64737
101.67	14.18	17.38	57.04	14.96	37.85	31.46	16.53	35.57	22.61	9.88	25.32	16.56	44.56	52.74	15.07	10.13	63.41	25.18	44.26	9.09	9.13	27.79	30.45	15.39	12.4218	26.8472	11.0833	21.1294	11.034	10.6198
101.83	5.76	15.54	73.02	14.54	29.05	31.79	13.54	11.72	8.88	7.9	19.19	16.03	10.47	76.14	14.72	9.77	51.65	25.56	39.13	9.51	7.65	31.34	53.64	14.49	6.83471	19.7759	6.19794	26.3018	10.0395	17.533
102	8.88	17.6	40.39	14.05	12.52	56.99	21.13	22.06	9.16	7.39	14.71	14.6	10.61	56.61	14.5	10.07	48.54	26.46	34.74	11.19	7.77	31.59	20.07	17.3	14.0723	21.7017	6.79613	22.3008	10.3593	13.6277
102.17	6.92	16.3	42.8	13.63	9.14	47.33	8.15	31.58	23.27	9.73	24.92	31.13	11.06	69.54	31.5	10.12	29.57	22.17	30.41	10.94	8.01	21.96	16.86	11.02	8.77797	22.4319	7.60597	12.1232	10.1278	11.4719
102.33	8.21	31.41	63.64	22.32	7.98	34.63	12.63	19.42	16.06	12.51	18.81	24.59	27.27	49.3	21.4	9.81	27.63	27.89	35.31	13.67	12.63	40.91	42.63	19.15	13.1765	18.4346	10.5219	13.621	13.8005	10.3833
102.5	13.43	36.82	45.59	29.77	23.74	49.61	12.58	17.35	22.57	8.62	31.77	37.36	15.27	70.17	12.44	9.92	48.04	23.66	26.99	18.63	11.5	21.73	53.06	18.13	9.30598	12.4253	8.74076	22.6766	11.0874	9.81386
102.67	7.85	10.28	44.94	21.92	16.01	34.65	12.31	28.66	19.18	12.26	39.19	9.85	24.61	67.84	12.88	9.99	39.64	22.93	28.25	25	11.11	25.69	30.65	15.29	20.7836	18.2972	7.89624	29.8289	10.3989	9.86539
102.83	9.53	11.74	45.72	14.38	21.55	53.96	13.86	32.17	6.69	8.81	22.86	7.77	15.53	62.75	15.31	11.11	32.11	24.07	24.71	37.88	12.49	40.59	26.05	17.67	8.17796	21.3532	9.0993	49.4177	10.5072	18.6332
103	12.12	7.71	67.62	11.51	20.27	27.12	12.68	29.29	17.96	8.1	14.33	8.87	22.21	75.19	17.31	10.62	46.29	34.77	14.16	23.83	10.69	29.17	0.43	10.01	9.80768	24.6577	7.53032	39.126	12.0508	9.82855
103.17	7.45	9.09	46	10.26	43.04	50.93	29.07	22.11	23.8	8.2	14.13	8.7	12.27	35.38	19.7	10.14	53.64	36.87	36.16	21.17	11.91	40.74	25.72	10.77	18.0673	19.5891	9.90014	15.3401	14.9699	29.6826
103.33	6.04	17.49	54.45	18.08	29.83	22.4	8.38	10.14	25.42	9.81	10.5	12.17	11.55	45.72	13.88	9.82	43.64	23.09	27.96	9.28	11.23	43.29	31.39	14.83	8.02271	14.0519	9.19419	12.814	9.41218	21.6613
103.5	6.43	6.62	43.91	12.35	20.46	37.34	14.47	9.7	9.68	8.4	9.67	22.54	12.37	41.66	16.47	9.91	41	31.59	26.4	18.49	10.31	61.01	23	32.11	8.92194	15.1473	7.73462	20.1566	11.341	10.7087
103.67	11.6	6.64	47.42	9.14	12.16	24.94	13.46	8.1	27.74	8.83	9.13	15.87	24.84	36.85	16.37	11.02	43.45	21.91	31.95	21.65	11.22	52.45	25.82	16.35	7.64854	16.7277	8.67623	24.0263	10.737	10.3593
103.83	7.44	13.05	51.57	16.94	12.72	30.87	8.06	8.49	25.66	9.7	15.09	11.25	10.89	22.5	14.47	9.35	31.31	28.04	19.24	17.02	11.76	47.12	18.62	15.49	10.0634	11.4727	7.18219	13.2959	12.2122	12.8541
104	6.53	30	37.6	13.51	27.8	48.47	6.98	6.4	9.75	8.4	7.71	25.23	9.83	39.72	18.34	10.02	39.19	19.68	18.52	10.54	7.54	42.15	8.06	17.97	12.6418	9.75471	5.63163	11.9431	18.5515	10.7173
104.17	12.71	11.4	49.08	11.45	22.72	23.02	17.91	8.22	21.15	8.98	8.57	9.05	10.19	25.04	23.21	10.31	36.1	29.31	24.5	14.29	10.35	36.42	43.66	12.53	8.0488	17.2919	9.20341	12.4574	15.8671	12.1406
104.33	9.42	9.59	51.94	8.16	19.43	36.31	12.46	8.45	10.75	6.62	15.04	16.39	12.68	33.87	20.25	10.1	29.67	19.37	21.72	14.05	10.6	61.23	54.52	14.02	15.6924	23.0296	7.95214	18.0542	11.1595	10.7624
104.5	9.58	12.58	56.71	12.95	20.05	19.18	9.64	9.48	11.88	10.15	10.54	10.54	21.84	16.25	17.07	10.5	39.65	22.87	21.13	14.03	19.61	33.99	33.79	21.61	13.6112	22.4904	8.28359	19.3019	11.5756	8.83327
104.67	12.22	13.21	54.28	14.25	22.6	23.37	13.95	9.53	17.03	8.41	9.67	10.78	10.43	53.54	17.23	10.12	63.67	23.63	9.31	9.26	9.81	35.73	34.19	16.71	10.4065	11.6614	6.48652	13.2896	11.0295	9.04556
104.83	8.72	9.42	46.22	18.29	28.47	32.75	8.76	8.67	13.12	8.33	9.22	14	11.13	43.16	18.77	10.53	53.51	19.55	15.78	36.4	7.89	32.82	29.46	14.35	8.09077	19.3175	10.7567	17.7244	10.6565	9.21689
105	14.49	9.48	57.3	7.59	22.6	43.52	8.32	8.73	27.89	7.52	12.28	13.75	13.03	38.63	20.02	10.59	51.24	33.07	19.78	23.43	6.19	25.23	37.95	16	11.1328	12.6646	9.99801	28.7604	12.6325	11.0652
105.17	7.76	16.51	47.84	9.57	13.75	42.49	9.17	9.7	17.84	8.77	9.66	12.95	15.35	30.27	21.1	10.54	14.87	44.58	22.04	14.75	9.27	26.95	24.84	15.87	6.79216	12.9967	9.56405	21.0174	10.221	10.0899
105.33	6.84	18.25	54.46	14.29	12	34.31	12.18	8.77	15.92	7.57	5.62	15.35	14.38	37.26	20.79	9.89	32.26	24.1	29.06	14.88	8.33	33.86	28.44	13.18	6.41691	12.042	7.8831	16.3973	10.8627	10.4658
105.5	9.4	29.04	35.51	16.34	13.06	47.24	13.7	9.14	9.43	8.06	5.79	22	21.91	30.13	11.65	10.12	35.11	38.28	22.23	14.53	7.08	25.74	47.48	11.17	6.64504	10.2805	8.92126	52.866	12.7549	10.4229
105.67	7.14	21.29	24.83	15.01	11.44	42.59	12.71	7.02	18.27	7.67	28.52	14.46	11.27	36.29	12.53	10.15	35.08	72.1	14.75	15.73	5.86	29.38	61.66	11.33	6.70703	9.77993	7.81031	31.1387	10.7449	12.8571
105.83	9.02	12.13	26.46	11.52	10	49.02	11.04	6.88	29.29	9.85	8.72	7.49	13.03	32.4	12.84	10.75	57.44	35.75	21.28	28.17	6.86	47.15	32.58	13	8.27179	22.9233	9.49537	19.1838	11.5019	9.19235
106	9.28	19.3	37.02	9.6	27.18	43.49	9.23	7.97	9.43	11.69	9.47	8.77	10.72	48.99	12.22	10.85	40.91	60.62	33.1	14.88	7.22	36.96	23.11	14.68	7.8618	9.06163	9.47278	41.1214	11.3139	9.06325
106.17	8.85	13.17	36.58	20.85	23.78	56.12	9.67	7.07	14.45	12.72	8.9	12.05	10.98	19.04	10.98	11.29	21.87	48.79	21.76	12.53	7.75	48.95	30.39	9.94	8.19776	10.0245	9.35076	24.3063	11.187	11.1483
106.33	6.69	21.92	38.16	14.59	17.1	40.92	7.06	7.32	14.74	13.12	17.3	7.57	11.46	23.73	13.72	10.82	42.55	47.63	27.21	12.37	8.17	35.14	39.4	17.1	7.15756	9.15109	10.4613	19.4914	17.783	13.2413
106.5	7.11	9.6	37.07	11.15	35.84	44.06	11.66	9.88	26.32	10	7.23	7.24	12.57	20.23	13.75	10.94	27.9	48.08	21.37	18.02	11.7	50.74	48.33	14.03	9.02371	10.7959	11.4077	24.599	9.90535	12.0657
106.67	9.26	9.75	36.2	12.71	26.15	40.38	7.91	13.16	12.83	9.54	8.4	14.3	29.36	19.41	15.81	9.74	29.64	36.77	27.9	24.45	8.86	43.87	52.47	12.14	8.1276	24.7118	11.379	22.6413	7.42326	11.1599
106.83	8.22	8.37	35.79	10.32	13.69	26.9	10.81	10.22	19.31	9.39	7.56	9.69	40.52	22.55	16.32	10.45	44.22	58.73	15.38	28.89	10.28	51.93	50.88	13.03	9.06246	22.0004	9.50669	29.3428	8.46277	9.85035
107	7.06	8.26	29.11	13.16	8.13	48.06	10.39	7.84	15.09	9.22	7.28	12.88	12.83	26.09	15.68	10.52	25.43	32.74	11.9	36.61	7.94	44.8	47.32	15.83	9.8551	10.1846	8.03119	15.5429	8.51405	10.2987
107.17	4.21	8.07	40.43	14.38	7.38	16.63	7.33	4.63	18.51	8.53	6.15	14.15	11.19	25.03	14.28	10.57	33.25	27.9	23.79	30.87	7.62	43.95	26.33	11.91	5.27131	12.9354	7.32081	16.1719	10.0653	10.4028
107.33	5.75	10.08	31.22	14.47	9.56	27.04	7.29	6.03	17.01	8.61	5.86	21.1	11.58	17.73	15.64	10.74	31.3	41.29	22.95	17.6	8.42	44.97	23.61	26.27	12.3444	25.6424	8.48316	14.8526	10.5199	11.1659
107.5	7.73	16.81	22.73	10.04	49	49.15	7.37	6.61	11.49	7.48	5.01	7.7	30.79	20.97	16.36	10.11	37.33	29.59	21.92	18.51	10.41	30.73	20.26	12.59	15.4597	20.6883	9.31871	12.3464	15.6126	8.9262
107.67	5.53	25.39	36.3	16.61	26.04	52.06	9.6	7.67	26.94	7.28	5.41	8.09	15.92	21.25	15.38	10.93	34.29	28.67	18.93	30.95	13.69	36.18	19.03	14.69	8.75177	30.8767	8.09826	15.0659	10.744	9.5673
107.83	7.35	22.37	29.41	12.62	22.71	48.64	8.83	8.3	21.26	8.73	6.04	16.38	12.9	12.06	17.44	11	42.58	30.76	14.71	28.76	11.66	57.84	13.45	11.76	31.4609	19.5724	10.4127	13.1726	11.992	12.5252
108	6.89	13.77	31.03	17.01	18.01	21.6	6.29	8.35	10.41	6.66	5.12	6.82	24.55	28.97	16.12	10.39	33.58	27.79	25.8	19.47	11.92	45.46	18.05	13.77	36.3992	14.9771	9.34605	14.9879	11.6938	9.05473
108.17	5.96	11.93	23.34	14.91	31.42	14.21	8.16	9.81	15.87	8.42	6.38	20.3	29.19	21.82	17.14	9.95	31.69	29.94	24.66	15.09	11.83	54.64	28.94	8.43	17.3644	17.8244	9.01891	28.4736	10.3745	7.29351
108.33	7.26	18.55	30.25	16.79	33.85	11.58	9.82	19.83	15.93	13.02	5.49	7.28	31.07	40.38	17.14	10.39	19.87	39.04	22.12	9.62	11.97	55.11	23.4	4.42	14.7815	10.3451	9.9993	43.3115	15.2	8.62305
108.5	7.73	19.38	25.34	11.06	44.41	9.24	8.17	14.19	10.63	7.91	7.83	7.49	36.88	27.49	57.91	11.19	32.07	46.27	15.06	11.43	11.61	51.34	22.01	8.99	10.858	18.9095	8.61725	26.8273	11.3548	16.043
108.67	5.61	24.17	16.7	19.9	29.24	12.5	8.49	20.14	23.97	9.86	31.73	17.31	14.11	22.5	35.87	10.56	21.66	19.73	18.22	17.56	13.7	59.01	23.99	18.04	7.71635	14.9272	7.9212	30.0998	11.1336	19.5996
108.83	8.45	24.53	25.83	14.86	24.29	13.93	8.03	11.81	15.88	15.96	16.49	9.96	11.11	15.96	16.32	11.06	17.99	20.39	19.91	20.58	13.01	27.55	39.68	17.24	9.49295	11.5721	12.033	25.068	22.474	8.75809
109	6.98	21.57	26.61	18.67	26.68	17.07	12.99	9.16	16.38	14.86	11.89	9.5	10.74	12.91	38.88	10.92	21.09	31.83	23.96	15.15	13.63	63.94	21.03	12.89	6.89478	12.4953	9.36594	14.3515	18.0603	12.8744
109.17	6.37	22.65	31.63	12.12	28.32	19.1	8.3	10.27	19.32	8.75	17.68	14.1	12.38	14.26	53.6	10.54	59.98	30.65	31.2	7.71	13.2	65.78	14.95	12.98	7.56347	10.1197	7.31425	17.7237	17.8824	41.9016
109.33	6.8	10.54	19.66	16.32	28.03	15.51	6.79	8.33	17.16	7.85	10.75	8.95	10.59	33.12	21.6	10.57	30.05	37.83	27.87	17.69	13.19	51.97	26.93	10.94	6.49859	9.40832	9.1497	11.296	16.679	11.2604
109.5	8.38	10.63	20.52	15.8	27.68	18.71	6.42	9.65	12.26	8.12	10.18	7.92	17.26	14.2	28.24	11.71	20.9	30.2	43.15	20.89	9.46	46.14	29.07	9.7	7.39564	8.00854	10.5974	25.5158	15.7755	12.404
109.67	6.44	11.77	27.51	14.74	36.98	22.99	9.35	9.61	13.59	8.62	17.42	7.45	21.64	21.11	39.96	10.57	36.31	32.8	18.42	36.68	8.23	41.72	17.26	12.51	7.73309	9.22883	16.8871	16.4934	15.6004	9.46638
109.83	5.71	11.53	24.52	14.83	36.4	11.24	12.88	10.81	15.93	10.23	20.6	11.44	12.78	19.34	21.41	10.98	28.41	14.65	23	20.62	8.61	47.16	18.18	18.19	8.31904	14.5347	9.64984	23.3162	12.6397	7.4744
110	7.71	14.44	14.86	18.04	26.56	17.78	7.97	10.32	6.9	11.23	8.64	8.63	17.45	16.42	15.13	10.47	45.61	37.62	29.77	32.5	9.5	41.67	20.98	19.27	5.84533	15.4887	7.89471	27.2926	10.85	5.86254
110.17	6	8.95	26.12	14.52	23.04	10.03	9.79	13.38	17.08	8.22	10.11	7.61	12.36	21.63	15.49	11.14	55.64	33.77	25.19	33.43	9.05	39.1	20.75	17.55	7.34561	20.8197	8.11666	10.3176	9.94968	13.4697
110.33	6.57	14.92	14.23	15.34	26.1	13.19	8.44	10.28	7.48	8.22	10.32	9.07	11.67	17.5	16.46	11.13	46.84	24.25	34.07	12.52	9.07	63.04	23.07	17.01	9.28056	30.8103	8.5831	16.4991	10.7079	12.7173
110.5	5.96	23.25	17.95	9.88	31.92	11.31	7.87	8.95	8.23	9.24	9.97	8.07	12.24	15.45	15.6	10.87	42.16	31.93	16.87	10.87	9.46	26.38	30.96	16.2	7.03232	16.3129	7.56608	17.2294	10.8499	11.3085
110.67	7.55	8.2	19.65	13.09	29.14	10.42	7.68	13.65	13.61	13.77	8.55	16.52	9.38	22.9	25.36	11.29	58.03	16.59	16.8	12.93	10.21	24.76	29.8	17.91	29.6939	21.3692	9.2198	20.3699	10.3573	11.845
110.83	9.58	8.57	23.34	16.56	27.55	9.35	8.49	16.34	12.92	5.64	8.22	22.09	14.65	19.3	47.18	10.84	14.85	28.79	19.8	37.77	10.02	29.86	20.24	15.22	19.7824	16.329	11.5635	21.2448	11.371	8.2725
111	7.89	20.42	27.24	34.74	22.88	20.25	9.07	8.39	21.06	11.77	8.86	19.1	21.47	14.69	18.46	8.85	29.85	13.79	17.85	8.53	9.57	42.69	21.27	16.03	7.77723	14.941	9.00969	13.3554	9.62562	15.7715
111.17	8.59	10.33	35.75	14.25	42.29	14.61	7.57	8.42	9.8	17.02	15.71	8.95	38.05	12.94	17.05	10.86	52.01	28.63	21.94	16.24	10.85	33.18	18.93	16.93	8.25726	25.8606	9.53084	12.2839	10.3652	12.8913
111.33	8.25	22.08	35.77	19.97	30.9	13.88	8.87	7.27	9.1	13.37	9.76	9.12	12.44	14.51	37.77	11.73	32.69	30.68	44.31	11.16	10.68	21.86	35.2	11.07	8.3277	24.4953	9.05771	15.5134	9.42575	15.8607
111.5	8	16.63	23.36	18.99	25.39	18.11	9.85	9.24	8.8	8.09	9.16	8.85	10.82	20.33	24.53	11.05	47.9	17.94	21.98	16.7	10.6	14.5	29.28	11.72	21.7464	34.817	10.4335	19.9625	9.4018	16.5498
111.67	7.1	18.48	30.5	19.13	39.6	28.08	9.76	8.26	11.03	7.02	9.15	9.38	28.61	17.43	15.02	9.72	12.58	14.22	22.05	10.15	11.35	34.61	29.62	13.41	7.79944	35.7467	9.12092	13.4095	21.2826	9.10721
111.83	9.24	28.01	30.23	20.67	46.09	18.04	7.32	7.77	12.05	8.9	8.6	7.26	28.72	13.2	15.27	10.46	36.49	35.69	21.94	10.47	10.92	23.28	13.72	12.15	8.56242	36.8145	12.3099	27.7907	10.5598	7.30239
112	10.45	22.8	26.44	14.11	33.55	13.08	8.07	9.11	15.83	10.15	7.54	13.22	11.56	12.81	19.13	10.78	41.38	27.13	35.41	16.7	11.32	33.89	17.97	14.25	8.30021	30.6299	12.8711	17.736	10.5825	14.4717
112.17	8.25	19.5	51.03	13.07	32.47	10.7	9.44	12.86	18.93	23.66	9.54	9.42	27.06	10.38	14.23	9.87	24.7	16	29.71	18.98	11.04	12.92	30.92	12.39	8.75231	31.1595	9.1883	22.6022	25.0902	24.294
112.33	7.17	15.85	36.93	21.14	34.57	12.23	7.77	12.06	16.53	13.79	8	8.3	16.92	10.05	11.93	9.85	16.15	37.22	27.62	11.42	12.33	19.24	15.38	12.75	7.47711	31.8958	6.9238	11.964	10.6991	8.7338
112.5	10.19	21.63	8.8	14.2	30.5	16.76	7.15	7.42	18.71	9.73	7.68	8.64	17.42	14.62	13.9	10.55	38.03	14.8	29.06	27.13	12.29	36.03	13.94	12.49	8.65922	21.8062	8.11854	14.2362	11.925	9.26228
112.67	7.19	13.31	18.59	8.92	33.48	10.09	7.68	8.37	26.06	8.17	6.91	7.84	10.17	15.94	14.92	10.06	20.63	18.33	26.34	13.78	12.81	35.81	12.42	14.12	8.50369	21.0255	8.39062	14.0913	11.8935	9.83813
112.83	7.44	11.47	19.74	9.2	29.51	9.56	7.5	9.65	28.28	9.12	36.04	7.41	15.08	17.12	14.13	10.09	47.34	26.99	12.71	12.12	12.34	18.61	12.61	10.81	7.95852	24.6647	8.62695	15.4313	10.8653	8.9695
113	7.36	28.46	25.57	8.74	24.94	12.14	6	9.6	11.42	14.12	32.7	12.76	33.04	12.42	57.23	10.54	64.97	21.68	17.91	10.91	28.41	18.24	12.21	10.82	6.97502	24.9803	10.1578	12.2743	13.0855	11.4157
113.17	5.84	13.72	16.96	10.52	23.08	11.8	8.65	7.66	26.58	24.68	30.35	8.27	40.33	17	22.57	10.5	33.61	20.44	25.23	33.33	31.51	27.62	13.11	18.33	10.6551	33.6146	9.81573	15.2979	15.7134	11.1033
113.33	6.65	15.08	22.04	10.44	28.52	12.54	7.8	5.87	7.71	8.23	15.44	7.84	32.83	10.22	20.18	9.72	20.33	23.88	24	13.56	13.76	36.75	13.35	17.13	14.8047	23.8518	7.28408	15.2047	10.6943	12.0247
113.5	7.95	26.46	39.36	14.28	19.9	13.93	7.98	8.37	9.04	8.15	14.91	7.88	26.03	21.45	11.68	10.33	40.84	28.9	21.43	20.91	8.52	15.48	15.65	18.67	12.6142	23.7037	10.111	18.0339	13.6937	11.0855
113.67	4.76	22.74	27.04	8.61	20.59	14.03	9.05	7.11	20.3	10.64	21.76	8.44	21.38	15.45	16.76	9.66	33.86	14.33	31.18	12.34	9.77	30.66	16.02	18.28	7.59144	21.8473	7.98828	17.5645	14.1863	15.1553
113.83	6.84	8.05	24.4	8.96	20.14	12.53	8.75	9.28	8.56	8.13	14.37	8.57	28.39	15.33	14.62	10.69	35.59	25.6	37.01	35.55	16.5	18.73	16.37	16.98	6.85893	21.4137	8.18151	14.0424	13.6421	11.7206
114	8.38	18.31	15.9	8.07	29.28	11.9	8.14	8.69	13.41	9	14.17	6.88	15.16	14.13	37.95	10.13	20.52	15.69	24.32	18.48	17.04	29.46	15.49	17.17	22.255	39.796	9.46556	16.754	13.9757	11.8433
114.17	9.88	9.56	23.21	9.55	15.08	10.63	8.49	7.68	38.78	9.18	16.89	13.9	28.68	20.83	13.09	9.88	59.69	43	31.91	11.72	10.74	14.69	13.3	15.35	9.83764	21.367	8.91177	25.7558	10.8284	9.71031
114.33	6.58	22.11	22.98	7.89	13.82	9.15	8.03	8.71	17.89	9.2	14	8.29	21.35	16.77	12.33	9.63	56.16	17.79	21.32	19.8	11.94	18.87	13.87	16.46	7.47783	19.723	8.56341	14.2243	9.85569	10.3701
114.5	8.35	29.32	21.78	8.74	18.43	9.15	8.68	15.44	7.98	10.26	8.94	8.78	10.91	12.78	12.69	9.91	27.62	14.22	27.37	18.93	11.21	10.32	14.68	14.7	7.7633	22.1945	10.8531	15.7524	14.5714	10.3181
114.67	9.26	32.45	14.37	7.75	17.49	11.71	7.43	14.64	17.96	8.7	8.37	8.4	10.75	13.81	12.75	9.7	28.43	21.75	25.21	25.61	11.28	10.92	15.97	17.82	8.19309	17.6074	10.9523	15.8735	9.82883	10.223
114.83	7.65	10.65	20.22	10.24	15.83	7.66	8.59	10.96	19.74	8.09	8.28	8.6	9.74	10.15	11.12	8.98	18.08	21.58	21.85	17.09	11.34	14.7	15.99	9.76	17.9188	17.8428	6.61498	18.1525	9.39027	9.24252
115	9.24	11.41	13.61	13.56	17.5	32.2	7.57	9.71	9.09	7.64	11.23	7.92	30.24	16.4	12.78	9.7	32.17	11.74	31.83	65.23	12.58	15.99	16.12	14.59	8.29613	17.7328	8.5243	15.085	9.2626	9.2829
115.17	14.93	11.67	12.26	16.16	32.99	10.62	6.94	9.01	8.16	10.44	11.03	8.16	37.2	21.02	39.07	9.87	30.9	22.7	25.37	30.58	9.96	18.71	16.28	15.58	10.7936	21.5448	8.40932	13.8558	8.54667	9.30902
115.33	9.5	13.61	14.47	9.62	19.48	6.9	8.73	11.17	11.15	7.09	11.67	11.85	12.91	16.31	11.09	9.06	29.15	32.11	20.76	20.19	11.08	16.42	14.03	11.84	9.56739	27.425	7.50748	14.3075	7.81235	12.9862
115.5	8.91	22.23	12.43	11.04	13.39	12.83	8.83	8.53	8.8	6.16	28.61	7.55	13.86	15.2	27.88	9.3	25.83	14.19	28.02	12.78	22.39	12.08	15.76	13.31	7.81871	22.8664	6.8734	14.2624	22.9452	12.3067
115.67	9.59	12.3	6.44	11.5	16.48	11.02	6.33	10.47	12.24	9.93	6.03	8.44	15.46	11.98	21.17	9.44	15.63	25.64	19.03	11.93	14.52	13.43	15.07	14.7	18.9248	20.3914	7.69368	36.445	14.4744	12.6147
115.83	8.55	7.92	14.06	8.87	15.14	10.84	9.89	13.69	19.16	10.83	7.6	8.08	14.61	9.95	15.42	9.91	24.4	20.96	34.93	9.03	14.23	15.06	14.33	15.3	22.377	18.9147	8.03243	28.6829	10.5044	17.2645
116	6.75	12.18	7.68	10.36	13.8	10.89	9.62	12	9.82	9.14	7.13	6.55	17.16	10.89	16.03	9.91	23.82	14.03	20.06	10.7	14.03	38.03	15.4	13.23	10.8439	23.233	8.14878	15.6431	9.48648	9.28191
116.17	8.03	8.83	7.83	7.35	13.95	20.48	6.44	10.73	6.7	5.61	5.22	6.35	13.58	18.88	13.05	8.69	19.08	16.44	37.75	10.62	12.24	13.85	17.26	9.95	9.39535	29.3099	8.3601	12.1858	10.064	9.77183
116.33	6.57	10.37	9.09	9.64	17.58	8.92	9.3	12.18	10.08	6.27	6.17	6.2	13.2	12.06	13.96	8.95	31.06	31.75	36.93	14.53	10.79	12.52	23.41	12.55	11.4042	25.1964	8.83392	9.82441	11.1877	9.41442
116.5	5.62	11.87	25.43	17.15	22.68	15.2	7.57	9.35	11.56	13	33.67	9.34	14.23	12.89	11.35	9.76	17.77	15.18	44.96	15.36	10.09	14.83	22.83	10.69	11.4851	20.1381	12.0346	10.2372	10.8066	9.08759
116.67	6.09	12.02	9.95	9.81	27.27	9.27	7.53	10.68	11.3	14.71	29.11	9.6	13.92	10.88	8.81	9.14	27.14	19.81	42.97	25.34	10.66	14.59	22.42	8.13	9.27293	33.088	7.84715	13.3457	11.1632	8.14668
116.83	5.88	23.15	13.57	10.74	27.04	16.2	9	9.33	11.53	18.01	7.21	7.65	13.17	12.04	7	9.89	37.42	17.81	32.88	33.36	9.25	17.4	21.41	14	6.73076	24.4653	8.40085	11.7104	10.5373	7.17493
117	6.85	12.12	11.22	14.46	28.06	12.93	6.9	7.95	11.93	13.98	12.55	7.83	18.81	9.77	12.37	9.43	49.86	18.8	35.5	11.75	9.83	14.67	21.02	13.37	12.2383	19.8904	6.11404	11.7917	10.4641	24.7095
117.17	6.4	16.37	14.47	11.82	28.24	9.27	9.32	9.23	8.06	7.94	8.57	8.53	30.64	10.05	23.11	9.93	25.91	29.75	24.98	23.72	8.76	16.9	22.18	10.65	27.5889	25.8014	7.47165	13.0436	10.6278	18.4406
117.33	6.2	12.98	9.42	10.09	26.36	10.75	7.62	9.06	7.87	17.4	7.81	7.59	23.82	19.37	40.33	9.1	19.41	10.14	39.17	25.77	11.63	15.84	30.99	13.95	13.6609	22.7554	6.14015	13.2222	10.352	15.1774
117.5	5.83	18.6	12.61	15.56	19.76	20.69	7.45	9.13	7.16	13.49	8.08	6.5	11.05	25.81	15.02	9.47	21.92	18.28	31.84	11.35	9.21	13.55	50.09	12.99	9.76785	31.8998	5.71082	12.19	10.7114	18.6713
117.67	9.08	11.53	21.41	14.22	12.12	13.19	9.51	9.62	7.41	7.69	11.2	8.42	10.46	25.23	12.86	9.68	27.39	24.98	17.74	16.51	10.35	13.1	21.61	16.45	16.1848	30.8152	8.20912	9.71668	9.0115	9.85312
117.83	6.54	7.63	14.7	8.77	35.16	17.56	8.77	10.32	8.09	8.92	12.15	8.85	10.89	32.25	13.09	10.52	22.47	11.1	24.42	8.97	11.78	15.62	17.09	15.21	8.90116	28.7301	5.92279	8.94346	9.57756	9.06837
118	6	7.74	10.92	9.53	17.3	22.84	5.98	22.93	7.42	6.84	10.46	6.82	43.08	17.35	12.18	8.5	20.97	10.47	24.09	11.83	19.78	12.16	17.27	16.22	9.35181	33.7279	8.29438	11.3122	9.07797	8.23355
118.17	8.08	20.1	9.98	9.21	11.53	10.03	8.58	9.14	7.93	7.05	7.93	8.21	27.68	18.91	11.62	9.65	23.84	12.8	22.6	30.86	10.59	14.93	15.46	16.13	10.1205	14.9598	7.44039	9.30625	10.8856	10.4879
118.33	7.84	26.92	9.96	9.07	18.07	9.41	8.62	10.18	8.54	7.47	8.37	10.59	21.14	17.61	11.68	9.87	28.63	16.43	17.97	12.1	14.2	16.05	14.83	16.17	10.1944	13.799	5.79157	11.0582	11.3855	15.7396
118.5	33.8	16.21	11.93	9.82	20.34	11.38	7.03	9.13	7.9	6.31	13.34	11.46	16.78	15.88	12.75	10.31	43.82	12.37	22.24	22.62	14.67	14.71	13.43	14.03	10.639	17.2763	5.82651	11.4104	12.2112	11.6231
118.67	25.34	20.62	15.66	10.23	25.7	9.74	9.7	8.35	9.03	7.38	7.63	9.22	12.83	9.9	12.96	9.19	26.18	11.07	22.72	18.11	11.59	12.66	13.32	11.87	11.0635	18.5194	7.33628	10.6297	12.3616	8.69968
118.83	15.04	17.79	21.48	12.6	19.31	10.19	9.78	11.07	8.93	8.11	51.85	8.52	13.58	18.99	14.38	9.4	16.33	31.18	26.44	26.18	12.95	11.45	14.2	12.23	10.709	14.7957	6.57993	10.1219	21.6683	8.00143
119	14.67	22.8	20.33	10.43	15.97	13.95	6.69	9.19	8.79	6.84	13.72	9.84	14.71	10.87	30.75	9.72	18.59	14.15	33	20.09	10.1	14.62	13.66	12.02	12.6712	15.2077	8.11896	9.84626	15.4007	11.3511
119.17	11.84	28.36	9.95	7.31	12.23	11.36	8.75	11.07	20.71	7.72	9.15	6.96	13.5	10.52	44.59	9.88	64.13	16.52	16.86	10.99	9.99	17.75	13.79	11.96	9.2546	14.1446	7.6922	9.93464	20.0583	11.8611
119.33	10.85	13.29	17.12	19.74	12.02	9.76	8.95	9.05	8.13	8.09	15.92	8.04	27.34	14.95	26.3	9.73	39.74	21.17	28.19	10.11	21.24	16.55	17.92	9.68	7.449	10.4728	8.07631	8.56188	10.4943	10.9895
119.5	9.43	10.14	24.81	12.73	11.98	11.56	8.77	9.17	8.02	7.68	21.31	8.34	20.69	15.68	20.72	9.37	41.63	16.88	28.05	13.91	10.66	16.45	65.19	9.24	7.05521	11.7225	6.16768	9.34933	10.1502	15.6035
119.67	11.47	26.86	17.15	12.54	18.32	14.51	7.27	8.81	8.67	7.93	39.98	9.77	12.38	19.13	10.65	8.62	36.77	16.5	18.11	37.77	10.55	17.7	49.64	9.52	9.50351	25.5447	8.38039	8.3609	9.43389	11.4805
119.83	8.7	30.47	17.24	16.54	31.72	10.08	9.46	10.92	10.36	8.42	10.87	10.37	13.59	27.04	10.94	9.29	26.17	37.49	26.13	30.23	10.72	19	50.4	9.29	14.4145	21.906	6.9641	11.1438	10.3203	10.4478
120	7.41	20.82	11.48	13.92	23.27	9.32	8.07	12.21	15.49	15.64	8.11	7.6	30.81	56.25	25.53	9.23	25.84	27.5	14.3	23.81	11.89	16.87	23.21	14.31	16.9672	25.9771	6.73136	10.453	13.0581	8.67215
120.17	8.11	9.79	6.34	13.26	25.09	7.68	11.56	8.75	10.64	12.44	8.08	14.24	27.07	17.88	21.52	8.81	26.45	18.86	14.49	22.57	12.27	15.76	15.78	15.48	17.678	27.7015	10.0542	25.2897	12.1989	19.0234
120.33	6.86	12.27	6.98	13.23	14.51	15.75	7.57	9.16	10.83	8.75	8.7	14.9	32.83	16.15	30.65	9.59	45.18	25.71	18.93	23.5	11.91	31.91	17.43	15.21	26.8483	26.2811	10.5465	26.7335	10.8446	59.4712
120.5	8.51	18.62	8.1	17.53	14.03	12.68	11.57	7.93	21.08	8.18	28.57	10.88	28.35	12.47	51.02	9.57	35.89	21.83	13.74	25.62	12.04	26.12	19.99	16.75	14.2967	45.0042	13.1743	34.3689	10.6061	17.339
120.67	6.53	12.14	8.06	12.36	26.39	12.72	15.08	8.65	37.37	8.28	10.28	6.71	36.05	14.55	14.87	8.55	61.69	14.46	18.1	17.33	12.37	22.64	21.49	19.02	14.2276	32.9549	8.8923	47.9528	9.9339	12.761
120.83	7.09	15.51	10.08	14.43	25.58	20.55	9.59	8.83	45.36	9.08	9.08	6.06	33.08	13.34	16.82	9.46	59.66	18.53	41.71	41.63	13	21.2	18.38	23.85	9.07355	51.9667	26.8374	29.3102	13.3784	10.3246
121	8.75	18.77	9.04	21.64	20.17	8.84	8.61	16.21	53.12	7.31	15.01	8.36	35.75	15.67	20.39	9.35	29.24	18.96	39.46	44.36	14.92	16.28	18.92	21.01	9.92265	35.6988	9.933	48.734	14.3297	9.72647
121.17	6.96	29.61	11.2	15.11	17.28	16.67	9.54	14.95	62.5	6.92	5.81	7.91	11.92	11.75	22.07	8.9	26.58	14.29	34.67	24.81	9.87	14.39	26.53	21.89	10.2945	23.5778	21.1021	34.8633	11.5094	11.3214
121.33	7.85	12.66	11.62	15.45	18.3	12.8	10.88	19.04	46.37	6.64	15.37	9.42	20.89	16.75	43.73	9.35	18.75	18.54	38.9	21.04	11.22	18.66	18.09	0.24	9.89135	17.0922	13.1096	33.7119	20.0268	13.3777
121.5	7.26	7.99	9.57	8.84	33.46	14.25	10.56	10.91	52.15	6.39	27.69	10.37	48.58	11.08	22.01	9.29	43.91	11.21	36.94	25.75	11.11	34.89	20.7		7.78048	12.2763	8.90511	25.9427	13.5362	9.79289
121.67	5.61	31.76	14.82	10.5	40.69	12.87	10.15	11.43	80.16	6.4	9.45	7.73	35.32	10.92	45.51	9.27	35.69	16.16	25.61	14.62	15.3	13.21	20.59	14.17	7.26772	16.2685	10.6637	35.7746	14.0514	13.4891
121.83	7.9	9.93	9.65	19.74	18.06	14.79	14.06	10.93	80.74	9.88	42.71	7.52	22.85	14.44	20.97	9.34	29.79	21.36	29.17	21.52	8.82	23.26	21.1	17.32	10.9464	29.542	7.55215	41.5638	10.2969	13.6403
122	11.26	9.58	9.92	12.38	14.15	12.48	8.31	10.99	100.26	8.54	11.53	9.7	37.7	14.18	17.33	9.24	32.85	21.27	37.6	12.37	8.56	27.42	21.04	14.69	14.5519	15.2994	11.8794	51.3536	9.76039	13.5077
122.17	7.48	9.08	10.46	12.48	21.21	9.76	10.94	9.96	74.65	8.79	16.93	10.86	31.86	13.54	39.1	10.15	42.33	14.7	45.6	30.64	11.27	17.1	22.65	14.99	9.10635	29.7297	9.74256	24.7585	12.8952	9.37784
122.33	4.44	10.73	17.95	13.21	22.73	10.65	12.53	9.51	69.85	8.81	11.41	8.71	35.91	15.96	44.83	9.09	20.93	18.18	27.24	16.64	8.73	18.97	20.16	13.92	7.92527	19.2778	11.4202	38.5454	7.67212	10.7649
122.5	6.94	11.08	10.6	16.79	13.83	19.24	7.83	9.39	91.41	7.11	11.88	5.68	27.43	10.39	29.46	9.96	35.71	32.12	22.1	9.43	8.69	20.59	20.27	30.23	8.51372	22.6576	12.3586	47.5998	26.6741	14.9566
122.67	18.77	14.75	16.05	11.59	17.6	14.19	13.11	10.55	93.83	14.82	11.98	7.84	26.67	11.61	28.09	9.32	42.58	12.36	26.44	37.55	9.75	18.67	22.93	30.9	9.66665	29.8655	18.363	20.5218	9.9586	12.4257
122.83	11.1	11.19	7.83	19.18	32.61	12.88	7.98	8.35	102.86	11.89	8.94	9.17	22.69	15.06	25.03	8.93	32.45	11.18	33.77	23.46	8.74	24.87	19.01	15.34	8.64808	30.8295	12.5052	36.799	9.37916	17.4589
123	9.91	17.37	10.18	18	26.04	10.55	6.09	9.46	93.62	8.7	12.89	6.29	31.57	14.3	24.39	9.55	23.34	16	18.58	12.44	10.45	42.87	22.66	18.34	9.49179	30.0234	7.98655	47.2317	17.308	29.5656
123.17	9.22	6.17	9.99	20.48	30.38	7.43	8.57	10.5	83.44	8.04	17.27	9.32	29.65	13.66	66.5	9.64	22.55	15.27	22.55	23.75	13.01	19.31	22.24	20.92	13.8253	21.7165	8.71006	36.1694	14.2969	27.5727
123.33	10.31	7.63	10.48	15.8	39.56	30.68	10.8	10.8	87.82	11.82	16.92	9.58	50.31	14.12	31.59	9.07	27.37	24.23	22.88	27.75	12.82	28.35	15	17.7	11.0787	17.612	9.38196	46.1772	10.364	28.4758
123.5	8	8.85	14.76	15.07	30.92	11.29	9.22	9.89	90.06	7.27	15	9.46	18.44	13.15	35.16	9.17	47.25	23.09	50.88	12.14	13.07	33.46	16.34	13.19	10.8176	18.498	9.01459	46.3926	12.4805	22.5634
123.67	8.63	8.39	14.64	25.76	21.04	14.57	9.32	9.57	82.03	12.1	11.91	13.89	35.55	13.65	35.24	9.39	46.52	22.74	41.26	13.1	5.97	34.56	22.59	15.94	7.78123	28.9757	7.61799	54.86	30.8545	24.0023
123.83	10.71	5.31	16.65	21.05	19.95	17.88	8.8	19.04	70.37	9.49	7.28	9.99	38.98	16.29	45.87	9.48	46.35	13.35	34.83	14.13	14.43	42.37	17.2	13.11	8.67332	20.0953	7.47087	41.6489	12.3074	27.7106
124	6.34	35.47	14.39	19.2	46.22	20.58	32.45	14.71	87.19	11.18	12.87	8.83	56	22.09	31.6	9.98	31.07	12.64	38.26	9.6	11.81	48.21	20.3	13.13	10.5701	20.9429	8.01459	44.1363	14.7901	20.7344
124.17	9.79	13.4	18.16	13.53	35.88	43.72	5.61	16.82	55.77	7.99	13.44	13.34	45.71	25.95	65.83	9.14	30.09	18.54	48.93	14.05	14.4	30.98	20.71	11.43	10.1049	30.1098	8.77091	49.182	11.7179	20.4098
124.33	7.26	6.99	11.31	25.81	42.25	25.87	8.59	16.66	63.09	8.58	19.19	9.65	43.98	27.49	54.36	9.02	21.45	28.21	27.91	13.94	12.54	45.94	19.97	7.26	10.2444	17.159	8.72013	41.6194	15.4163	16.0857
124.5	10.14	7.08	13.34	17.64	44.34	17.12	6.18	15.34	68.42	9.42	7.49	12.8	69.19	31.55	51.96	9.53	56.34	24.47	34.71	11.96	11.97	49.75	20.83	7.36	8.14064	19.9129	7.59311	48.4694	16.1363	14.0242
124.67	9.66	9.81	20.25	8.71	42.37	15.01	13.73	12.66	75.87	13.24	11.25	7.61	45.2	18.48	50.68	8.87	18.78	18.06	23.84	10.03	11.62	53.03	18.65	17.3	9.92696	28.1793	9.13168	48.7435	12.1617	16.2399
124.83	10.99	15.09	21.32	19.34	35.69	18.34	15.89	16.37	60.49	8.94	8.86	9.07	46.26	12.59	50.87	9.59	42.76	20.76	53.74	14.88	9.92	47.61	25.3	19.5	9.74834	27.2179	9.34103	37.1779	12.9927	14.946
125	13.78	17.06	15.56	14.29	38.05	26.89	8.12	5.58	60.58	12.35	7.1	8.46	40.92	14.96	61.63	9.01	17.51	21.26	32.09	9.41	10.71	51.06	28.8	18.45	13.5956	28.3535	6.6674	53.0273	58.6662	11.9172
125.17	9.06	8.69	26.13	8.82	39.33	29.5	6.57	8.45	72.81	10.61	13.61	7.01	67.49	19.02	34.38	9.23	60.07	13.36	25.28	12.12	13.62	73.86	30.71	14.32	14.9406	21.7043	5.40997	53.1198	21.9866	11.8839
125.33	14.43	25.28	17.72	12.4	43.09	45.16	5.73	7.51	59.81	8.38	23.85	8.1	71.78	20.66	40.25	8.93	49.93	17.75	29.38	9.67	9.35	44.97	38.1	20.87	15.1388	33.0924	8.15656	55.9352	8.92434	12.4544
125.5	12.67	25.82	16.72	16.08	46.22	43.39	14.24	36.2	57.87	7.68	18.45	7.1	72.92	25.44	27	8.88	60.86	22.52	48.87	11.93	12.47	71.09	24.18	18.29	17.3118	33.1006	6.37321	48.6675	24.037	10.7039
125.67	9.48	15.87	14.01	24.81	48.34	26.54	11.04	20.76	65.23	17.36	15.67	11.77	79.64	18.88	53.18	9.18	47.56	23.7	26.48	15.51	10.49	78.57	28.25	18.84	14.0527	33.9384	6.80011	74.3188	23.5912	11.4355
125.83	14.63	7.58	19.17	21.7	44.79	34.12	10.35	15.28	51.79	7.76	15.21	8.18	69.35	14.39	28.73	9.24	51.99	20.51	22.38	18.12	12.84	40.95	19.55	16.46	11.1527	32.5128	9.45806	71.1322	9.99455	11.0636
126	13.35	13.73	16.9	14.46	44.76	31.78	9.59	24.2	65.09	16.81	13.29	8.03	54.46	22.84	35.65	9.23	29.61	16.41	17.56	16.41	12.67	71.01	24.59	12.53	12.0652	26.1388	12.218	65.2022	12.0701	10.3023
126.17	11.82	11.87	21.3	19.77	47.95	37.64	14.44	11.88	49.65	8.36	12.33	17.68	76.34	20.81	26.09	9.18	46.72	17.18	17.55	10.66	11.91	81.99	15.87	13.4	9.28489	28.7403	8.20852	61.6649	28.8494	10.5651
126.33	17.8	15.77	28.33	17.73	45.14	22.95	13.05	26.2	80.9	12.7	20.42	9.35	39.88	21.18	22.47	8.89	77.78	30.35	25.79	19.07	10	76.87	44.74	12.14	14.9314	26.2384	8.02754	53.9823	13.5378	11.5884
126.5	13.05	14.8	22.92	15.22	40.27	40.52	10.35	23.06	61.13	15.15	14.24	9.49	61.52	22.17	44.81	8.99	14.37	33.82	17.4	17.02	10.26	88.08	5.39	13.92	13.1951	14.0257	9.30683	71.1735	19.7552	11.7207
126.67	12.1	22.51	17.63	10.68	45.54	34.06	14.98	21.05	78.46	15.73	12.89	8.51	68.35	25.39	64.32	8.22	27.07	26.23	22.8	22.92	11.53	76.05		12.01	10.9277	19.9809	10.5661	61.4694	10.6757	9.97351
126.83	7.88	18.51	17.02	18.96	52.49	44.59	16.34	27.02	69.59	12.69	25.16	7.95	108.23	22.64	37.48	10.44	32.26	42.75	17.11	22.39	13.98	85.38		18.69	13.6624	19.5286	7.83451	65.582	27.1616	13.376
127	9.33	19	25.68	14.39	47.37	37.95	14.61	24.92	67.83	12.75	9.11	8.89	74.45	26.06	57.67	8.53	26.59	34.27	27.63	12.44	18.24	59.33		19.38	17.2937	31.4268	8.55119	57.1075	8.60899	10.9429
127.17	9.48	18.85	12.34	14.09	38.45	44.91	9.04	32.91	67.8	18.35	22.2	7.27	76.99	30.39	50.92	8.98	32.93	14.11	36.8	12.36	17.01	89.23		14.33	30.824	18.4221	21.609	86.0408	8.64843	13.7378
127.33	11.1	24.93	11.42	35.7	49	48.77	17.68	43.1	65.76	9.27	24.69	9.13	100.9	43.79	44.54	8.89	77.53	43.85	49.89	17.75	13.48	68	12.83	17.35	11.9099	21.4513	9.58793	67.0647	7.05763	14.5565
127.5	9.53	21.37	17.58	26.44	52.39	48.3	13.51	39.13	36.94	7.5	15.26	9.07	109	39.35	24.79	9.07	18.8	25.45	45.04	16.04	11.73	81.79	12.17	20.22	12.0884	23.3013	8.19903	71.8607	7.3023	14.0525
127.67	26.11	9.1	25.14	16.33	48.6	55.79	14.84	37	40.23	11.92	21.06	20.43	107.92	24.31	57.75	8.74	55.08	22.15	31.95	15.27	15.18	79.1	11.57	16.37	8.99754	28.9137	7.28687	68.4132	8.01986	15.883
127.83	20.06	13.06	12.04	41.6	49.85	68.98	14.81	30.26	39.02	15.11	29.42	29.21	92.04	37.67	34	8.82	45.22	42.55	42.07	14.01	12.96	81.13	8.79	14.33	12.3058	24.3953	7.95748	69.7028	16.5132	14.3656
128	36.62	17.84	16.51	17.34	47.78	56.96	20	39.65	61.53	9.64	21.13	7.7	94.16	53.18	38.15	9.4	49.28	31.2	35.6	36.36	14.48	72.44	11.94	16.69	22.5225	31.3494	8.93406	75.635	12.3729	8.3163
128.17	16.67	14.87	17.51	36.6	33.95	70.78	32.1	38.71	71.85	18.54	24.68	11.02	116.56	40.3	33.52	8.76	40.48	35.68	39.72	20.04	14.34	60	18.27	12.79	31.9982	24.6461	6.76841	72.7659	9.5315	11.2592
128.33	13.03	13.4	13.78	25.52	51.75	53.05	19.9	21.47	71.61	13.96	29.09	25.51	78.87	78.15	47.49	9.09	60.86	31.12	39.62	35.87	14.33	68.86	12.02	10.23	19.9278	28.0067	9.83427	68.8951	43.157	11.6183
128.5	11.85	15.7	26.8	25.32	38.05	51.91	19.57	35.72	68.98	19.7	27.43	14.35	114.05	47.34	40.81	7.94	36.79	19.75	52.38	42.97	14.46	88.94	8.67	14.85	15.3587	23.8836	7.76165	71.5858	18.4416	7.71205
128.67	12.28	14.74	23.06	33.24	51.78	49.93	31.85	27.98	54.81	13.16	46.36	11.72	126.82	58.43	47.01	7.88	34.19	28.9	59.76	30.64	13.47	57.6	16.43	15.94	11.8724	24.0515	9.65514	77.6791	9.44672	7.56574
128.83	11.63	20.58	14.73	19.09	53.13	33.1	31.06	27.77	69.33	16.41	29.77	13.3	109.37	57.21	31.3	9.1	40.29	35.72	42.95	37.26	16.81	65.26	11.14	13.04	31.6326	47.2845	13.601	71.8373	10.4458	21.5716
129	17.48	10.03	21.94	25.39	42.61	33.86	38.88	28.5	65.47	22.79	31.33	17.86	100.44	55.44	33.39	8.84	56.03	27.72	47.92	34.05	19.77	44.92	15.13	21.55	22.39	16.0141	10.2379	75.6867	9.5496	11.1596
129.17	13.1	19.13	20.58	33.05	60.28	36.24	51.98	23.96	54.91	16.68	37.49	10.12	44.45	72.01	60.35	9.54	63.47	49.45	42.03	23.79	18.26	76.13	18.92	16.57	29.5853	31.9517	7.02348	79.6271	8.72092	11.4676
129.33	15.36	34.75	31.05	37.02	43.6	52.64	33.43	31.6	49.41	6.52	41.9	17.38	94.46	48.63	42.51	8.26	48.37	22.11	43.49	21.84	15.87	44.78	16.73	16.29	21.1738	24.9613	6.81667	70.9311	18.5057	13.8226
129.5	12.14	12.54	22.92	24.97	57.27	40	33.77	41.6	38.03	11.16	42.48	13.5	92.28	56.8	48.2	8.76	56.07	16.87	35.6	19.79	17.52	65.19	26.21	15.59	11.5776	20.7174	7.3674	50.9854	10.0192	14.4898
129.67	10.78	12.35	17.62	46.65	40.99	44.96	35.71	32.95	42.27	15.03	54.73	11.24	86.27	66.86	59.34	9.65	55.76	17.11	29.54	29.35	14.49	53.04	17.49	13.58	9.53247	29.1587	8.61505	57.0359	12.2515	7.86446
129.83	11.64	14.9	35.99	49.64	48.28	39.71	35.74	42.42	58.29	14.17	84.92	11.1	20.44	76.46	69.48	8.87	42.7	26.09	23.37	40.95	11.8	67.16	19.86	14.69	13.4088	21.6024	10.775	67.9318	16.1136	10.6681
130	15.5	11.33	20.21	31.38	52.33	54.33	35.16	54.65	53.78	17.2	53.79	16.47	69.34	107.17	66.06	8.57	69.14	22.75	25.83	18.38	14.1	55.28	27.39	16.63	8.88842	34.7906	20.7571	66.1318	14.6143	11.7991
130.17	20.24	20.64	22.4	34.41	52.55	67.18	59.75	36.56	57.18	18.64	53.66	15.82	87.09	65.99	49.8	9.65	34.61	36.04	50.9	16.43	12.04	74.77	28.22	18.17	11.9553	23.8339	9.52788	71.5246	14.2888	12.4858
130.33	9.77	15.74	37.25	33.5	44.21	49.03	57.71	39.24	58.91	14.67	50.9	16.14	76.54	79.46	55.37	9.03	70.46	23.85	33.06	14.54	11.98	69.77	27.54	15.07	13.8747	25.4497	7.49744	40.9581	9.36592	14.3204
130.5	11.08	24.91	20.17	42.86	44.16	50.79	23.53	45.23	80.56	13.73	66.57	10.4	97.66	70.69	64.43	9.97	58.85	32.58	27.1	22.93	12.44	74.97	10.15	14.59	13.5715	26.5479	8.03319	49.1048	9.11084	14.8863
130.67	11.33	16.14	20.72	34.53	58.4	54.64	30.79	42.33	48.94	13.78	41.69	28.06	76.07	73.82	42.1	8.94	66.7	30.52	38.03	27.13	16.39	73.44	5.73	14.37	9.49315	23.9723	7.88275	55.3354	14.4411	15.3308
130.83	11.3	16.54	39.72	34.08	56.21	57.62	60.46	40.28	68.97	14.48	37.61	30.26	117.87	109.42	55.45	9.2	42.98	27.58	36.06	23.95	12.73	29.9	8.81	15	15.7507	31.7212	7.03525	64.5513	8.05098	10.652
131	9.46	11.49	27.2	44.83	67.19	53.57	57.95	52.02	67.32	14.44	48.81	22.99	71.78	97.55	65.77	8.94	55.15	32.01	30.53	35.69	11.5	69.76	16.08	16.68	10.8327	23.428	7.91384	61.3927	29.8146	13.3451
131.17	15.39	20.28	50.12	56.89	75.91	55.77	49.6	61	59.33	16.13	71.69	47.21	103.6	68.63	53.83	9.65	53.52	45.15	45.03	30.86	15.42	55.48	22.88	15.16	27.4486	31.9855	10.1396	56.3729	34.5226	19.4708
131.33	17.83	23.79	50.34	46.71	70.87	44.73	38.4	60.33	81.23	16.4	104.32	32.07	78.85	65.16	54.62	9.22	34.06	32.28	23.71	44.67	13.18	35.57	5.1	16.67	23.0411	26.0953	13.7838	65.5112	27.1523	24.9947
131.5	8.22	28.21	32.08	40.11	71.23	38.6	24.95	59.06	71.81	15.55	83.53	56.77	85.82	58.98	66.82	9.04	48.63	31.97	29.66	22.46	14.44	53.65		18.76	31.9616	28.4415	13.8812	59.0408	21.6298	28.4763
131.67	13.27	21.7	42.96	52.18	75.45	48.89	46.17	61.99	56.33	13.64	67.46	72.06	81.28	67.06	64.61	9.08	32.1	37.72	28.93	23.99	11.89	78.49	28.66	14.33	19.1915	24.1234	10.0462	62.1475	28.4123	9.65137
131.83	10.78	30.03	35.36	41.93	59.93	54.69	41.56	55.97	70.2	16.99	80.35	63.53	120.05	58.66	49.78	9.73	43.43	15.3	52.52	41.97	14.03	29.42	22.16	26.19	11.3022	23.1879	12.0196	52.0691	15.3097	11.02
132	13.94	31.08	35.86	43.39	70.11	40.97	55.84	67.66	77.55	15.78	73.6	46.27	118.82	89.23	54.74	9.39	71.36	20.11	49.99	14.58	10.37	53.41	43.8	11.13	12.573	34.0647	12.7537	59.4703	17.3785	12.4301
132.17	12.81	49.27	36.37	46.15	72.27	43.34	31.92	45.11	77.34	16.7	75.98	60.13	119.54	97.42	72.22	9.13	68.68	23.45	56.93	33.93	15.71	80.38	26.62	12.82	11.3914	26.2057	13.2233	63.4641	13.5579	7.91832
132.33	11.94	25.61	27.87	42.56	62.26	57.76	56.34	62.68	56.43	18.59	61.83	55.46	83.05	92.46	58.72	9.47	55.61	31.05	53.86	46.11	2.92	37.74	31.56	12.71	11.5769	24.527	12.1983	72.1326	8.41598	18.1278
132.5	8.32	35.68	52.41	54.23	66.23	61.02	34.33	62.81	59.56	11.2	79.17	47.74	72.12	88.79	68.32	9.42	53.08	38.74	47.62	27.44	16.12	65.69	38.33	24.94	10.8758	28.5133	18.1006	67.3442	11.0357	19.0731
132.67	12.93	53.48	36.84	45.92	73.98	52.56	41.41	69.38	79.69	21.02	85.93	55.31	96.61	58.1	52.02	9.38	67.11	52.77	51.91	43.59	17.09	47.09	33.25	16.95	10.7789	28.3635	9.85912	69.6478	12.0778	18.7755
132.83	11.79	41.02	29.42	33.6	65.17	66.42	56.76	48.77	84.71	17.38	96.92	35.93	96.78	99.91	66.97	9.46	85.98	62.32	58.42	42.61	16.31	29.44	41.65	17.38	11.7089	24.1477	6.85614	57.8647	10.5995	26.2816
133	15.9	46.51	36.36	53.78	81.92	57.16	57.12	71.76	88.47	22.37	79.89	57.37	74.81	101.85	50.39	9	66.33	23.17	49.03	49.8	15.58	76.8	28.66	18.82	20.2604	27.4556	7.63593	66.8156	10.4658	32.1939
133.17	9.96	54.68	46.88	50.24	65.57	51.55	48.62	85.06	78.38	14.52	71.39	69.16	103.53	95.45	37.3	9.49	60.19	21.28	48.67	45	23.06	75.62	36.39	14.02	9.77386	24.9987	10.7099	69.0189	9.78354	14.4683
133.33	12.55	42.68	39.88	47.28	68.75	53.2	33.4	95.38	103.98	21.89	71.54	36.69	85.6	127.74	69.64	9.31	79.7	14.12	48.56	40.29	13.19	49.65	1.65	9.77	18.6732	33.6394	19.7715	66.3887	9.92738	27.1636
133.5	15.96	35.41	49.53	50.07	62.57	57.56	41.44	72.37	82.49	19.93	73.93	55.01	109.86	112.51	54.67	9.3	82.17	39.37	58.61	30.72	14.43	86.54	54.98	15.06	21.2686	24.4323	19.252	74.9825	9.94381	41.5362
133.67	11.42	19.76	36.38	31.55	76.37	60.32	40.21	72.07	94.63	15.86	85.11	63.07	127.59	99.25	41.92	9.08	73.39	51.13	51.31	56.13	13.89	75.01	55.97	15.91	29.603	26.3154	8.70547	68.5289	10.1354	11.9181
133.83	13.96	11.69	31.34	35.23	91.14	52.13	39.68	92.04	82.29	19.88	98.35	60.26	136.48	115.11	33.02	9.71	60.42	31.05	44.52	10.91	8.2	79.27	69.82	16.59	15.8053	21.7745	10.3656	63.6521	9.31638	15.3371
134	10.06	18.69	32.49	39.24	59.95	48.58	42.45	85.01	95.1	19.02	86.14	55.47	101.56	102.96	53.06	9.86	53.37	75.53	46.29	14.35	12.04	35.28	6.97	14.13	24.2127	23.542	10.1947	51.2618	10.6274	22.1112
134.17	20.18	35.58	51.94	42.43	85.53	62.06	49.64	74.83	105.28	19.2	93.56	46.96	26.76	126.3	46.44	10.26	69.42	33.78	48.58	35.08	15.14	78.41	24.92	21.46	39.1057	27.8442	23.2028	62.8057	10.9118	15.9146
134.33	28.92	30.74	39.79	52.76	74.87	37.05	29.01	80.91	94.56	16.02	101.62	43.54	43.37	138.12	69.93	9.8	43.54	48.66	45.15	33.21	14.28	44.5	32.13	21.85	22.6819	30.3182	29.4672	75.223	12.0573	21.2914
134.5	12.87	21.13	38.51	51.78	79.84	47.06	44.17	72.09	106.62	17.51	72.88	59.09	17.42	127.06	57.96	9.64	80.56	35.86	46.18	41.52	20.45	89.55	49.97	17.08	13.8687	22.4718	29.724	63.6734	9.69249	12.8658
134.67	20.33	33.09	56.85	62.41	69.24	51.96	52.83	89.46	113.28	19.65	70.51	54.33	75.11	117.01	55.92	11.19	104.69	54.48	38.52	43.13	20.67	71.48	32.59	13.34	25.8229	25.8007	32.9445	61.9249	10.3871	19.8374
134.83	22.67	42.48	45.61	22.98	83.37	41.82	53.51	66.04	98.59	18.23	85.68	84.44	84.11	137.91	63.93	10.23	24.79	31.96	41.59	3.43	14.55	47.45	31.34	15.91	12.6508	23.6883	21.457	62.9259	10.6046	22.6558
135	26.29	39.33	64.21	46.07	72.34	53.85	27.97	85.43	85.3	16.08	99.52	59.37	76.81	132.52	64.77	10.39	15.57	39.41	58.5	43.24	30.37	56.16	55.21	18.23	19.8788	22.2498	24.6335	78.214	9.52466	17.2765
135.17	18.95	48.7	23.04	47.8	77.53	53.45	39.61	105.17	94.61	22.17	52.43	40.31	94.04	97.58	63.48	10.44	32.55	59.73	58.48	21.27	10.41	43.25	51.59	20.01	26.2222	29.4375	23.922	63.9541	10.3349	14.7494
135.33	30.06	31.3	31.99	61.28	63.66	44.48	55.04	94.04	75.98	17.83	82.6	50.47	110.12	102.71	58.3	10.22	78.61	52.87	36.72	41.41	12.38	48.47	45.29	17.69	21.4764	27.8275	35.0826	60.9998	12.5169	20.8189
135.5	24.41	42.14	46.02	56.05	70.36	75.34	55.92	109.54	88.2	16.06	101.28	60	104.03	132.03	48.38	10.6	71.79	51.31	39.12	35.67	13.29	66.85	47.06	14.6	26.6442	30.6762	23.1707	61.9464	33.6546	30.5065
135.67	22.5	48.69	48.48	52.53	51.46	38.43	38.87	120.21	80.31	25.71	93.06	39.39	98.86	82.64	76.23	9.62	30.98	47.59	56.64	45.67	16.34	73.9	53.27	16.35	21.3996	28.9523	54.9255	81.6569	14.083	19.3982
135.83	26.24	50.63	52.43	39.69	75.58	47.47	36.19	79	67.34	7.16	78.38	51.89	95.54	120.38	81.66	11.1	36.02	51.92	51.56	0.78	25.68	94.02	42.98	19.29	35.3707	26.8004	26.7902	61.6628	13.2981	16.0889
136	16.09	47.38	27.64	59.39	81.71	67.55	50.04	107.62	74.67	16.3	80.13	58	60.33	136.16	70.48	10.14	60.38	55.51	44.94	2.97	25.84	92.55	4	20.46	24.1396	26.1206	42.0991	52.4726	18.3272	12.7371
136.17	23.32	39.87	27.39	48.67	63.63	37.21	61.64	89	89.24	19.12	119.68	67.68	93.96	111.17	49.82	9.61	58.5	50.83	42.2	18.56	23	68.53	53.19	25.73	20.6651	26.3952	34.9279	77.7282	12.7771	14.8519
136.33	26.88	51.85	39.02	40.74	69.51	62.37	47.31	148.12	52.13	19.68	66.27	65.04	100.54	127.16	60.42	9.53	82.57	54.51	65.5	15.63	18.66	74.34	10.96	20.41	25.1043	28.266	32.2505	82.0083	11.9627	13.0112
136.5	29.26	35.1	53.52	40.12	73.83	53.62	44.1	126.48	99.92	13.82	90.66	44.43	97.54	117.05	23.51	9.84	55.71	36.3	42.84	8.55	18.96	62.15	4.02	18.19	26.4599	34.0473	29.914	74.4276	14.9367	16.5095
136.67	23.81	44.71	57.42	52.7	74.27	56.09	27.82	99.72	102.45	23.39	88.88	61.19	91.34	80.18	36.15	9.37	73.82	45.42	69.74	30.52	14.82	57.34	40.38	32.15	21.8332	25.5151	41.5394	73.3446	14.4834	17.2795
136.83	19.89	42.59	53.15	48.45	72.13	60.21	43.17	88.04	70.1	24.69	93.99	38.53	90.08	107.5	55.05	8.97	80.59	45.37	42.97		16.56	47.29	15.01	13.93	15.5188	27.426	33.89	73.8868	18.3219	16.2465
137	28.64	42.73	46.64	47.77	83.84	54.77	26.95	122.62	81.72	26.1	78.04	62.76	132.62	114.06	53.81	10.13	90.76	62.65	69.38	13.4	12.83	44.09			22.4298	24.1604	37.6076	54.9437	13.9623	15.6843
137.17	23.98	44.68	24.3	56.97	86.75	76.17	63.12	119.43	52.5	26.84	101.71	75.8	93.79	83.37	61.03	10.82	70.68	21.65	64.68	7.74	18.1	80.06	3.36	24.58	17.4634	27.9559	43.6349	56.5779	23.3545	22.2317
137.33	18.65	51.23	41.74	59.11	88.08	52.74	47.03	135.21	107.64	14.68	100.6	72.02	84.72	62.38	69.2	10.11	58.91	58.46	47.38	18.66	33.94	92.96	0.17	37.19	18.6334	22.2461	29.04	62.3489	14.4675	21.6629
137.5	24.07	65.18	55.77	70.92	77.24	62.88	58.91	111.47	82.66	17.89	96.5	60.37	123.79	61.3	79.82	10.02	50.33	63.68	64.25	42.01	20.37	80.84	28.09	33.04	13.6019	24.4311	26.1272	77.3074	14.9085	33.737
137.67	27.97	56.72	45.13	52.38	71.89	59.27	45.78	109.96	87.41	18.68	84.22	56.17	123.22	98.38	73.75	9.57	83.36	63.96	61.07	18.45	42.47	74.33	30.07	24.29	33.4797	27.0363	17.9859	60.7692	16.3778	36.5338
137.83	24.34	49.67	70.68	56.12	68.03	62.04	29.57	94.42	102.19	21.62	102.8	61.45	105.36	129.16	74.39	9.59	60.24	52.45	38.85	25.69	18.84	62.79	41.45	1.87	36.9984	26.2515	30.9298	56.6971	25.1984	16.7726
138	22.61	50.37	61.28	46.92	82.91	45.26	44.63	99.81	64.41	16.02	92.44	52.49	126.55	60.99	67.41	9.76	80.64	40.74	59.39	8.75	12.48	92.48	23.12	25.78	32.4714	37.6645	28.3331	76.5827	27.0214	21.0989
138.17	27.03	44.16	47.04	56.26	76.24	56.63	53.88	92.96	74.85	19.97	77.91	54.84	94.3	70.33	76.02	9.59	74.7	38	69.87	44.36	14.22	64.37	12.21	24.95	33.9506	32.0764	22.4286	61.2875	18.8057	9.47416
138.33	23.76	51.62	73.86	44.64	80.09	66.85	69.62	100.46	81.43	21.79	80.55	58.92	107.7	74.88	68.79	10.42	59.37	53.55	48.72	27.69	13.32	75.68		43.96	27.7023	20.6401	29.6801	73.144	13.006	9.49589
138.5	36.73	65.28	61.47	48.23	82.86	66.38	50.89	99.72	55.65	18.25	108.6	55.08	117.45	148.58	62.41	9.76	93.29	75.24	51.31	0.22	11.61	63.26	9.38	9.01	14.9652	33.1846	25.9498	76.8549	18.1571	10.98
138.67	28.22	52.36	82.07	51.71	67.06	50.04	50.97	80.94	59.38	28.09	68.08	52.01	127.61	76.66	70.07	9.1	60.47	52.24	48.18	11.98	7.68	72.36	44.19	12.14	27.7881	37.0463	40.9209	68.4953	7.36577	11.2821
138.83	23.15	49.5	89.8	57.31	85.35	70.28	54	97.55	67.28	25.44	69.26	50.4	96.51	130.74	83.51	10.25	72.38	26.8	64.37		18.26	64.36	37.23	27.59	25.0439	25.8104	49.8421	69.1805	8.03714	30.6392
139	25.82	38.57	95.8	46.36	87.89	59.42	56.27	100.9	87.1	28.65	100.69	72.2	129.39	116.58	67.21	10.29	64.45	67.59	63.32	23.74	17.46	70.67	29.98	5.72	19.2682	25.9829	40.6537	67.096	11.1764	24.8998
139.17	33.73	53.83	103.3	48.59	85.23	80.84	84.87	93.73	92.84	11.72	80.63	66.26	63.7	59.42	63.93	9.53	66.49	83.49	60.33		11.73	57.77	24.62		32.1722	39.2796	42.0941	68.1861	7.45596	8.69123
139.33	37.76	53.06	85.25	38.31	75.46	62.31	81.04	98.79	35.12	10.23	96.11	72.25	30.16	34.73	65.26	10.01	51.93	34.11	67.63	1.06	16.22	52.95		0.35	30.0499	30.907	11.1726	49.5773	7.32962	10.7943
139.5	34.88	40.63	95.39	59.92	66.95	67.27	71	99.95	67.32	17.82	119.23	57.17	101.65	36.15	79.45	9.21	68.83	41.42	62.54	24.98	17.95	92.83	23.98	2.49	39.0419	22.8823	23.0258	70.3355	44.9536	14.6205
139.67	21.94	27.1	94	56.37	81.49	55.77	52.26	102.83	73.08	22.29	88.65	66.24	85.03	69.18	77.6	9.59	44.27	56.98	43.12	3.89	23.09	71.99	50.09	22.57	28.2623	12.2263	17.6731	70.6837	53.4924	12.7379
139.83	41.25	51.51	70.26	49.61	84.47	56.23	73.02	101.05	55.28	32.66	88.55	80.23	126.54	52.02	80.37	10.44	42.37	51.75	56.76	11.77	23.26	73.39	52.1	6.3	37.9485	35.6047	23.7067	68.6605	17.692	11.553
140	14.31	47.01	49.58	48.46	76.9	68.73	67.5	109.8	94.42	24.43	93.47	39.73	87.96	42.34	85.14	10.24	70.81	67.22	62.79	51.88	20.81	71.23	52.8	13.75	23.0767	12.7109	22.1085	83.584	8.10047	8.0636
140.17	29.56	40.39	51.1	37.31	75.94	63.78	79.49	102.03	74.1	17.52	56.17	45.37	73.86	35.26	57.66	9.73	62.78	56.01	57.25	57.37	18.97	86.32	24.48	0.34	37.3659	53.4514	16.2515	59.7945	16.1873	8.8661
140.33	22.55	52.87	98.27	56.82	81.97	76.9	81.85	105.79	106.8	20.41	77.32	69.64	101.65	89.25	55.91	10	56.01	74.88	66.64	53.23	17.17	83.97	25.23	1.61	35.0533	21.1869	19.5933	65.4999	39.8513	10.0843
140.5	41.83	36.74	103.13	53.7	72.1	101.77	82.4	118.97	115.79	25.38	113.61	66.87	114.05	34.2	68.08	9.75	46.18	33.46	65.28	18.38	12.49	34.92	58.24	1.07	32.8053	19.2755	35.2895	61.9797	16.5304	12.9755
140.67	28.19	37.96	114.28	41.58	72.87	79.83	93.88	89.07	114.37	27.85	105.91	51.52	123.49	42.84	81.5	9.29	51.99	40.54	47.18	36.51	10.89	70.77	29.77	11.55	30.7391	22.5138	30.0888	75.5547	12.914	10.9167
140.83	11.51	49.84	85.37	56.77	60.61	55.29	87.88	86.87	92.47	30.52	99.15	24.68	145.44	52.96	89.14	9.71	39.27	59.04	48.7	33.22	12.22	76.71	21.12	15.09	21.825	30.9669	23.6014	64.9133	9.03311	15.3548
141	18.79	47	70.37	66.23	86.79	62.06	65.89	99.78	61.4	16.36	99.73	76.35	131.44	54.62	38.06	10.03	54.4	48.21	49.09	28.24	18.06	86.47	4.12	0.78	17.5733	27.0246	23.222	71.2884	33.956	10.7059
141.17	9.19	45.09	77.36	66.66	81.59	53.57	78.36	108.34	67.4	24.12	99.9	26.17	147.89	81.88	39.8	9.66	69.59	39.75	54.48	15.82	21.97	73.93	43.55		18.336	24.543	18.7758	80.9937	45.6368	8.24279
141.33	23.87	35.16	100.06	45.05	88.76	82.32	75.41	125.36	84.38	16.76	105.95	48.97	82.53	73.37	67.49	9.52	78.03	57.24	65.4	39.88	24.76	72.25	41.41	11.02	24.9218	29.3898	32.1283	86.3038	25.5231	9.04135
141.5	18.71	62.25	104.21	45.28	78.05	86.04	85.73	136.54	88.65	13	95.22	52.6	136.82	91.38	55.59	10.15	65.09	48.44	54.45	12.61	29.34	54.41	38.94	23.04	31.6739	21.2196	30.4728	73.9528	11.1994	12.2197
141.67	8.81	20.49	112.85	36.8	83.77	72.73	91.96	118.59	97.16	40.12	98.81	38.27	44.63	108.14	60.84	9.64	54.04	57.61	53.93	47.1	13.2	74.24	35.16	19.12	32.3679	26.5459	26.2137	81.9692	8.18214	9.35186
141.83	8.53	42.25	94.46	46.79	73.4	71.8	89.9	101.07	79.65	15.25	91.7	46.98	117.28	80.15	59.55	10.25	61.51	60.71	61.87	24.11	27.35	60.87	22.39		35.0395	35.8581	34.5206	72.5527	7.27084	9.11312
142	11.14	32.9	91.04	63.54	88.92	73.73	44.79	96.24	36.47	34.08	86.3	44.26	115.99	84.74	51	10.24	67.11	61.22	56.13	29.15	14.35	102.11	35.66		49.3619	25.2388	51.9046	75.8728	7.81678	9.91297
142.17	32.07	61.01	95.21	80.09	74.39	77.34	96.55	96.24	77.18	28.52	99.84	67.15	79.47	64.37	78.66	10.1	73.98	45.71	54.58	42.28	27.19	89.6	30.19	20.12	34.7542	13.5892	23.0324	50.7578	6.10302	10.7242
142.33	24.79	45.15	112.25	62.64	89.08	54.4	82.42	113.92	75.4	28.4	107.4	59.34	153.44	106.76	95.72	9.82	71.18	36.39	36.7	20.82	20.44	75.58	31.7	19.89	38.8703	21.3712	26.1101	63.1049	7.18657	9.72755
142.5	26.2	44.57	83.44	59.46	80.47	72.34	63.31	88.54	84.11	37.7	93.84	62.7	140.33	96.42	54.2	10.17	59.82	31.57	46.76	10.88	18.79	74.46	21.71		38.3062	24.369	30.3827	62.7806	14.1506	9.61936
142.67	11.73	47.33	95.68	69.61	72.6	72.46	69.4	97.14	77.48	18.45	89.48	46.59	98.24	59.17	67.25	9.36	69.43	56.62	49.36	35.9	12.12	90.34	27		31.5785	19.8251	29.6327	62.8966	15.4739	23.5839
142.83	9.5	46.92	101.99	34.91	72.66	53.9	85.05	108.89	76.46	26.37	99.89	48.46	97.92	31.54	49.92	10.02	94.13	56.16	54.73	16.33	23.15	94.48	34.77	30.59	39.6269	21.6937	34.0419	68.3827	8.02089	29.2866
143	11.65	33.65	99.21	62.76	65.57	69.61	82.2	79.86	60.73	21.8	102.73	56.95	101.88	77.33	62.36	9.76	81.35	75.15	62.59	46.69	17.39	95.22	32.16	8.81	27.4786	21.6464	33.7475	77.1015	7.89787	13.5716
143.17	14.47	52.77	77.17	49.34	69.82	53.34	71.13	44.75	83.37	32.44	121.96	37.01	152.02	49.59	55.94	9.79	68.86	56.75	66.07	14.69	13.01	73.04	32.97	1.88	41.5149	27.6106	30.9772	61.0159	7.41899	13.0402
143.33	23.08	40.34	113.04	58.22	81.25	78.75	75.31	49.74	91.68	21.23	119.84	38.86	173.66	54.38	70.46	10.27	74.59	49.65	67.28	72.3	21.73	79.09	33.72	32.65	40.5037	28.5923	39.8021	62.9372	7.22877	10.2322
143.5	14.33	41.64	86.65	54.27	85.97	74.01	76.31	93.99	53.61	22.14	99.76	50.68	108.58	27.97	57.79	10.04	57.1	18.93	67.99	25.34	35.37	81.63	49.87	24.68	42.6041	29.5769	37.6923	71.2209	8.64071	10.5924
143.67	11.55	55.97	129.34	55.16	81.61	70.44	63.1	113.13	106.48	28.95	93.46	54.72	180.36	84.55	91.41	9.97	87.33	16.87	53.8	25.39	18.63	60.21	31.13	2.58	34.8054	31.6686	46.3026	69.8209	34.2903	12.7559
143.83	13.32	40.21	107.11	48.33	79.43	81.23	69.12	108.34	50.2	22.14	120.77	41.5	171.97	61.35	74.84	10.31	75.08	45.05	45.33	13.87	11.14	49.76	16.07	20.28	34.1597	22.9424	30.1367	56.0729	18.5561	22.3528
144	13.29	64.16	81.45	35.06	80.83	77.25	51.41	103.14	90.06	37.14	107.43	62.82	132.71	66.26	93.77	11.36	66.26	60.71	20.42		24.2	87.95	40.53	41.55	31.8821	21.7146	44.1643	69.0382	18.1075	15.9135
144.17	14.87	47.99	110.94	48.17	67.32	72.14	55.06	106.9	86.43	21.68	81.64	29.59	163.25	50.62	68.76	10.59	86.73	66.1	20.92	32.03	7.7	72.26	33.54	23.75	32.7075	30.6735	26.684	59.9336	30.6923	12.1495
144.33	15.06	42.31	95.9	65.31	59.16	84.17	75.77	109.05	89.21	22.91	70.22	60.27	158.24	73.11	66.24	11.28	49.99	75.87	32.81	30.38	9.17	89.8	42.95	29.18	54.6134	31.4336	35.1641	68.737	12.7884	20.7448
144.5	24.36	32.44	106.34	57.13	55.57	78.65	76.39	102.34	86.18	30	90.31	11.32	98.54	109.39	63.63	10.31	60.64	47.64	83.55	8.19	20.21	63.17	0.26	24.25	41.8583	23.6289	28.2679	61.1741	14.8516	23.9668
144.67	12.93	52.25	77.68	57.63	65.35	76.16	77.81	81.51	75.58	28.81	64.37	35.95	167.66	79.28	76.02	10.32	82.06	26.65	55.94	10.26	24.76	67.33	26.37	16.51	47.1813	29.0375	23.8779	66.5654	28.6854	16.832
144.83	13.23	44.14	84.25	63.71	62.02	82.82	86.95	96.15	86.04	18.01	91.97	30.66	155.29	100.88	61.35	9.98	69.02	43.08	40.22	22.53	14.43	77.58	41.2	12.7	39.3557	26.6077	22.6602	75.8093	9.21228	20.7578
145	19.62	36.63	55.39	69.2	57.22	98.76	77.25	103.54	85.56	13.89	98.59	40.37	168.89	102.69	49.02	11.37	99.95	75.83	51.22	8.52	17.49	71.63	61.84		43.0759	33.0202	20.2241	53.7749	15.9951	32.4672
145.17	29.38	57.03	41.48	48.86	71.45	80.66	75.72	74.12	91.63	15.63	62.5	32.88	150.03	47.91	77.47	10.39	65.16	45.72	40.21	42.02	24.44	48.06	51.46	26.74	43.1901	43.3766	21.1208	53.1804	39.2226	16.9754
145.33	28.07	55.81	76.97	60.23	46.24	63.98	78.33	107.6	80.83	24.63	66.11	34.03	134.52	67.72	69.81	10.17	75.98	23.86	47.12	14.51	16.26	79.34	43.13	11.46	33.5749	37.4759	28.4717	67.5585	34.7536	16.3174
145.5	15.41	24.21	111.82	64.35	56.71	71.28	98.34	81.81	85.32	32.78	93.72	68.99	94.98	66.92	54.18	10.53	45.88	48.98	68.81	47.23	14.34	63.38	44.74	40.98	35.4089	18.2554	32.4591	46.7163	14.7023	28.3537
145.67	8.16	24.14	112.74	72.74	71.86	58.04	78.06	78.27	93.27	30.44	83.79	50.95	157.78	58.6	66.19	9.59	63.69	73.11	50.88	12.58		47.3	41.89	9.13	42.777	17.9582	40.7103	56.5558	18.5909	11.3461
145.83	6.79	51.02	125.57	55.26	41.39	83.04	86.18	55.15	78.37	23.61	75.45	54.22	111.26	53.46	82.44	10.1	64.09	84.49	54.69	23.7	3.11	78.57	36.13	0.8	14.7027	31.6462	38.6877	41.5773	15.9021	10.8125
146	18.96	61.53	80.8	41.3	56.1	86.8	54.68	94.12	120.28	19.19	96.7	52.9	121.35	82.7	84.92	9.91	52.61	67.19	47.47	36.16	11.57	78.03	41.25	13.31	27.3724	20.5113	40.0855	64.3693	10.6467	11.373
146.17	16.99	42.36	112.55	60.82	72.92	94.71	112.9	102.62	83.57	21.34	106.84	66.03	136.55	43.15	60.8	10.85	73.8	17.65	70.36	37.3	14.19	62.12	29.38	28.82	27.7351	17.4172	26.8599	70.9551	23.033	24.1135
146.33	12.87	52.93	108.17	64.36	77.11	92.17	47.56	60.43	71.21	24.9	95.34	76.85	164.78	58.46	93.54	9.69	60.71	11.28	50.23	30.74	0.21	70.92	52.86	5.21	27.0797	16.5946	19.0798	36.2474	27.6756	21.2006
146.5	12.08	50.09	136.2	58.64	64.58	67.76	62.45	36.94	70.9	39.15	111.16	69.39	146.41	57	96.65	9.06	63.6	43.24	76.77	43.29	18.77	84.56	28.42	17.67	51.8987	24.1691	16.2789	63.3989	36.9892	23.7102
146.67	18.9	48.28	114.73	61.03	75.3	91.24	70.37	65.99	78.23	25.82	109.75	55.54	164.23	57.16	69.27	10.2	62.48	44.28	50.76	1.93	16.42	50.41	22.09	6.89	29.2086	19.2048	21.9361	58.9265	33.122	21.4571
146.83	10.14	53.77	142.96	42.09	71.95	118.44	62.2	88.47	82.3	33.11	85.83	52.45	104.06	65.79	69.28	10.48	78.25	64.18	68.75	28.81	11.22	74.51	34.48	2.55	31.9914	30.8502	25.3396	60.9863	39.7096	21.4576
147	15.46	48.27	132.46	59.58	90.2	111.42	93.59	82.99	65.74	36.1	101.44	60.78	121.64	83.87	53.24	9.83	47.53	54.6	46.77	47.41	25.8	54.48	18.97		38.5926	28.7892	18.7956	67.2218	30.0288	20.822
147.17	11.37	41.71	122.44	64.04	68.27	88.35	33.77	82.4	59.27	17.53	112.39	65.55	143.2	94.66	67.98	10.55	77.45	69.21	78.59	26.28	13.85	49.62	0.69	43.84	38.1641	23.1685	25.6496	72.8342	24.2447	26.0757
147.33	10.86	53.51	128.03	79.04	84.62	84.01	81.39	127.28	69.2	23.68	120.63	48.05	142.33	47.24	83.93	10.5	76.79	79.9	53.33	11.72	11.44	99.89	20.35	8.35	41.095	18.8964	18.6967	72.2711	25.1084	23.7144
147.5	38.1	49.26	159.12	65.62	72.92	88.25	57.85	72.23	57.02	21.21	120.24	59.19	150.98	96.99	36.56	10.23	75.86	48.81	43.28	36.62	18.29	77.4	56.72	11.25	22.4741	28.4602	28.8936	66.842	25.1909	21.9451
147.67	22.32	60.9	128.72	60.62	68.8	72.26	73.68	98.98	117.82	31.63	96.51	51.87	166.11	120.1	76.06	9.85	79.18	50.46	79.76	49.33	10.34	72.41	29.38	13.37	41.9724	27.6722	19.2157	67.4989	41.9429	11.8173
147.83	19.99	46.76	156.31	59.9	77.47	72.24	79.12	103.22	108.11	31.69	82.55	95.42	159.45	126.02	71.27	9.9	73.66	35.01	63.08	20.62	9.78	40.47	18.14	40.08	50.3588	24.7138	29.0538	67.3624	31.0057	9.84341
148	11.3	47.7	126.55	56.83	75.68	101.03	48.5	122.98	106.29	29.07	74.71	60.45	164.87	104.45	106.43	10.53	60.04	45.93	76.33	21.92	20.7	32.32	18.06	21.38	36.4645	27.3245	18.7879	59.7754	17.2502	12.9779
148.17	17.97	33.95	151.49	70.94	78.72	87.33	69.92	22.49	139.77	36.03	55.63	41.37	112.73	49.53	101.04	9.59	68.07	36.33	43.85	23.27	30.4	59.72	1.01	8.51	29.6446	20.85	26.7401	70.6799	19.3124	28.755
148.33	14.01	38.74	125.87	48.11	77.88	99.64	77.68	67.19	134.61	40.77	81.81	59.75	61.47	46.39	77.47	10.12	79.07	47.75	73.43	3.49	35.47	81.89	3.27	36.26	47.1011	28.3423	29.4265	74.5608	21.8552	13.5469
148.5	22.19	52.56	77.78	59.18	83.8	100.82	65.13	128.51	116.91	31.97	64.31	47.98	138.66	53.3	85.74	9.73	108.94	39.6	55.43	42.3	35.91	80.01	6.31	20.3	29.997	48.239	34.3548	69.7942	24.3029	19.2146
148.67	10.33	48.45	43.97	64.13	82.81	87.38	81.82	101.4	112.12	26.08	93.69	63.4	32.56	77.74	86.89	9.42	46.6	56.23	72.51	16.49	14.98	78.41	53.95	12.61	27.5526	27.4976	32.9764	37.8882	21.1531	26.9013
148.83	14.38	54.45	60.91	71.55	77.73	91.91	75.86	108.98	102.82	27.41	78.44	54.74	106.04	62.55	114.52	10.64	68.88	68.43	45.02	42.48	22.99	55.1	9.75	20.4	39.8871	35.1568	39.0907	70.731	10.8667	16.2212
149	14.91	36.04	103.63	65.09	98.83	97.44	48.01	134.89	91.49	36.81	88.07	63.33	150.77	53	87.2	9.26	64.46	61.07	56.66	30.64	17.59	99.06		3.17	30.6066	20.6134	28.6702	57.8671	36.9366	15.8517
149.17	22.48	51.95	142.74	76.83	81.16	95.16	94.58	112.45	128.47	29.09	110.13	36.96	175.4	59.58	55.48	9.99	92.43	58.43	57.57	19.38	30.87	81.49	11.06	1.96	48.7375	30.291	30.5473	76.5921	44.9526	16.3599
149.33	27.73	47.22	107.33	56.25	74.85	78.84	80.45	88.58	84.35	36.31	101.16	25.06	145.76	66.29	78.77	9.79	76.3	67.83	46.6	51.74	32.6	49.79	43.35	29.61	28.5817	22.8468	35.0817	66.3261	40.5101	22.9875
149.5	27.21	50.03	96.79	58.03	91.68	69.02	60.41	111.01	113.62	31.42	92.72	63.63	177.83	26.48	77.24	9.94	55.54	75.02	93.22	41.4	12.61	72.85	45.79	5.68	34.9113	21.7808	38.7562	57.5898	31.7123	15.5721
149.67	6.86	42.71	169.77	54.82	54.79	94.64	66.64	92.02	88.64	25.3	119.91	73.66	132.94	61.79	120.09	10.4	91.2	50.11	87.63	37.03	12.72	83.74	21.83	19.5	28.1487	19.3759	56.1333	66.3872	21.2633	15.417
149.83	8.43	47.01	164.12	62.42	47.51	103.97	81.72	89.12	81	35.54	109.93	81.76	150.36	57.81	85.7	9.93	74.57	33.98	77.31	41.1	19.35	63.8	45.03	3.11	34.8556	13.6063	11.0487	62.3049	14.4611	20.0943
150	28.33	31.89	45.46	44.09	46.68	55.88	42.17	54.53	37.2	26.36	50.13	26.97	43.36	39.83	41.21	10.06	87.37	43.46	33.71	56.56	23.9	52.18	50.15	67.94	38.9679	35.0026	29.7585	56.165	37.1384	43.9206
150.17	16.67	41.49	30.79	61.61	55.15	62.75	49.13	47.44	36.93	19.32	58.17	40.02	117.51	39.91	28.4	9.05	122.66	62.18	57.16	52.04	20.67	64.79	47.77	73.65	30.6121	40.6102	21.6512	51.1634	88.8698	29.0341
150.33	43.17	52.89	33.74	58.65	59.04	74.68	43.94	49.91	23.13	29.65	62.86	33.89	136.82	59.72	37.6	10.25	85.52	44.95	65.83	54.25	26.31	71.33	54.3	86.16	42.6071	33.1238	26.9078	47.8804	41.1928	34.5739
150.5	26.5	34.37	48.6	58.37	53.11	52.73	65.43	64.59	29.91	25.63	53.81	75.36	167.6	78.04	51.81	10.14	69.31	61.87	64.66	64.47	24.9	68.77	54.69	90.08	36.9909	34.8801	33.4615	46.139	57.7413	28.6478
150.67	30.31	18.93	33.74	45.95	45.13	53.29	51.79	55.13	39.82	33.75	60.64	56.76	126.56	76.47	25.62	9.3	72.54	119.57	62.53	71.67	31.12	59.7	53.38	52.71	49.3728	42.079	27.1621	37.5546	67.376	23.519
150.83	25.59	34.99	33.24	51.31	62.67	54.48	55.54	47.18	29.85	25.96	46.92	54.11	92.39	83.17	35.24	9.67	104.48	154.36	61.77	13.38	42.37	61.67	37.96	17.93	47.5882	33.2003	30.7385	48.5376	59.3754	19.478
151	20.97	42.23	33	41.42	76.29	47.76	65.22	64.84	53.16	25.07	91.97	50.71	136.1	98.65	32.57	10.1	107.71	135.13	53.41	65.24	35.93	58.84	3.44	53.71	41.5878	32.2607	31.0481	58.508	51.8248	21.4538
151.17	28.19	45.01	39.95	49.2	65.93	50.2	57.6	53.91	38.78	23.34	88.09	64.15	124.64	122.53	44.35	9.91	107.05	158.85	71.7	38.99	31.6	80.33	37.91	57.96	36.7413	39.4801	34.1222	38.5164	69.7694	48.5625
151.33	25.22	37.99	49.61	50.39	50.88	43.55	66.51	56.27	47.1	14	108.23	74.15	80.52	106.5	51.49	9.58	110.85	87.32	94.98	48.08	25.49	55.44	27.29	44.57	53.8002	25.5522	43.8442	30.4859	67.1408	38.7397
151.5	27.69	46.12	28.55	53.26	57.92	55.12	68.99	56.8	47.03	11.01	104.35	60.53	106.88	114.71	50.67	9.65	117.26	112.25	92.14	14.54	24.96	51.76	23.57	42.55	33.7624	34.7986	40.664	59.4157	74.6382	33.6539
151.67	33.49	42.22	37.25	43.59	57.92	51.66	74.17	70.6	42.08	13.27	101.65	34.35	173.25	65.31	48.61	9.58	126.8	142.88	90.75	46.71	31.7	47.24	37.32	25.39	53.9385	35.0375	47.6764	58.6557	63.2817	23.9262
151.83	23.53	38.58	36.02	38.42	56.27	58.26	70.09	53.53	44.04	14.34	81.72	73.16	214.7	142.36	89.12	73.98	135.03	136.77	77.62	31.21	27.89	45.52	71.64	50.7	35.2468	35.9055	31.0999	45.1348	66.066	18.8701
152	22.25	22.51	50.49	30.18	55.86	52.08	71.87	52.02	39.52	14.29	98.69	78.59	230.28	111.63	100.66	9.85	114.35	117.71	81.78	51.79	32.91	31.96	5.07	4.83	37.2194	52.12	50.5019	58.2971	58.0908	18.0937
152.17	15.85	17.8	44.16	37.62	53.3	57.37	89.24	40.51	36.31	12.29	97.34	72.09	236.72	87.11	93.01	9.48	139.23	110.62	75.08	58.24	26.08	33.06	21.3		57.5008	44.5031	44.42	40.8383	56.0599	22.5534
152.33	13.42	32.04	44.49	22.41	36.93	58.85	75.14	60.79	22.17	15.73	75.44	83.04	253.51	79.14	94.21	9.68	88.7	95.1	68.35	60.34	27.05	30.3	32.78	24.31	53.469	28.8421	42.3112	58.7924	62.8753	25.2701
152.5	8.02	21.84	30.22	28.32	63.4	52.45	79.99	62.41	24.71	12.45	82.05	84.78	180.75	83.68	85.18	10.01	101.44	144.8	62.78	28.66	34.19	23.51	64.41	50.8	43.0141	31.6262	33.1604	62.5546	66.1586	23.2669
152.67	19.06	38	47.76	40.5	51.66	62.06	83.37	67.65	19.63	11.25	93.89	58.61	83.39	87.99	49.75	9.31	84.51	108.88	73.16	67.23	30	24.28	35.8	0	24.3622	30.7811	41.8601	63.3301	54.5413	28.9151
152.83	15.27	37.39	59.95	29.71	50.11	57.21	76.28	61.79	31.96	22.13	97.72	49.13	90.01	60.75	61.67	9.74	87.53	95.34	58.98	57.47	14.24	25.83	41.78	0.93	22.1896	29.3502	45.1964	56.5271	29.3613	28.1432
153	24.41	32.84	51.6	19.93	47.68	69.33	72.47	54.73	37.92	32.22	99.3	50.09	174.7	71.63	34.12	10.34	83.31	78.17	60.16	29.85	22.66	21.44	61.65		33.2524	24.3827	27.8686	50.9653	61.266	12.7549
153.17	15.92	19.05	63.18	19.49	43.33	66.01	90.41	64.05	31.91	11.44	86.24	43.1	228.35	64.24	41.4	9.15	97.21	73	60.17	38.99	36.71	28.85	47.82	3.27	50.9737	23.4385	31.3336	64.2677	43.7368	15.5881
153.33	27.54	29.1	72.64	21.91	62.06	74.48	96.23	42.92	31.01	13.47	128.29	38.4	210.45	66.05	49.41	9.12	87.6	71.32	75.97	24.91	29.3	34.03	41.82	0.21	44.0962	31.0009	36.6094	76.7785	48.2807	8.46611
153.5	16.6	15.54	58.03	22.27	46.63	75.95	72.33	50.87	30.86	15.07	92.68	40.61	173.36	74.11	59.96	9.93	57.72	58.17	67.92	24.58	26.04	34.78	34.57	44.55	38.1783	31.4149	30.4016	69.9154	36.9487	14.4813
153.67	8.6	8.57	66.2	21.33	48.63	68.34	59.53	38.52	37.24	14.26	107.05	31.56	152.6	78.47	65.91	9.19	51.15	51.51	68.25	36.76	31.15	35.98	34.79	34.81	26.3571	34.7792	32.5352	67.1694	16.3395	28.7888
153.83	19	16.61	53.28	23.39	58.2	50.74	34.37	39.05	39.27	13.82	104.59	42.2	148.66	98.63	36.78	10.32	67.85	31.44	85.02	25.36	22.93	29.76	41.22	44.73	42.0312	33.8418	25.3861	70.8281	37.223	14.3892
154	26.51	17.53	54.18	14.99	49.31	44.15	63.15	47.52	25.91	11.88	93.82	35.06	217.34	79.91	49.89	10.03	69.28	49.86	77.49		40.4	22.46	50.7	24.3	52.3442	24.0644	28.4722	88.605	49.4546	19.9197
154.17	24.2	15.93	44.65	13.77	41.81	53.05	46.04	45.06	38.22	12.26	101.15	33.8	177.3	80.46	27.67	9.41	63.81	46.67	70.38	55.8	24.28	26.48	38.65	61.03	47.2862	36.8068	26.2161	75.3046	38.7833	35.6943
154.33	13.19	14.25	42.62	22.24	56.49	62.27	35.88	48.65	35.86	13.93	109.27	30.73	68.92	101.9	31.95	9.51	47.19	40.66	68.58	51.11	18.46	29.34	55.72	44.55	38.6775	34.631	30.6458	86.6333	14.8945	10.8773
154.5	13.69	7.67	37.22	17.85	36.33	64.47	22.96	52.64	32	12.87	62.81	21.51	107.1	106.19	32.52	9.96	46.32	38.99	75.5	47.07	16.95	25.52	48.83	62.56	20.4525	25.9897	26.0643	66.3307	20.9985	14.2361
154.67	12.23	13.82	44.99	23.88	39.49	51.28	23.6	36.28	43.67	12.93	103.37	22.7	176.47	103.56	29.44	9.24	37.16	35.28	89.45	40.51	20.24	26.85		37.93	28.5446	23.9774	15.6791	78.4424	20.6568	15.3608
154.83	14.11	7.83	49.58	29.53	54.76	64.61	27.9	54.41	46.42	17.66	63.56	25.64	165.65	83.02	22.51	9.77	32.05	44.19	89.09	37.6	12.06	27.89	9.31	26.11	22.1975	16.4306	19.4353	69.3922	17.8839	16.5335
155	18.04	9.64	44.85	29.43	37.06	70.57	26.62	26.45	30.28	13.07	48.79	26.39	179.16	99.32	46.94	9.74	26.79	40.1	86.22	30.13	19.08	25.2	25.17	35.68	15.3197	22.3449	8.6352	58.7102	13.8054	9.63701
155.17	10.65	9.48	42.36	17.93	32.99	56.67	15.69	45.02	36.9	17.73	62.01	25.74	165.6	102.86	63.72	9.73	71.29	40.56	67.32	45.19	12.61	27.66	5.47	35.34	15.5393	28.9646	7.83957	53.6547	21.9656	8.40133
155.33	13.85	26.03	56.86	16.69	33.17	58.5	23.32	34.44	35.28	14.25	101.29	11.82	176.02	78.86	63.25	9.96	29.95	48.9	87.18	17.09	15.73	29.14	10.41	18.93	14.7907	28.8662	24.0754	50.4692	30.9705	8.68504
155.5	11.14	12.38	32.48	26.42	20.52	55.48	19.35	25.64	29.62	10.8	92.72	26.14	160.37	79.91	58.48	10.26	31.54	37.57	69.5	24.25	14.62	25.81	38.39	24.89	22.9963	38.2951	35.2602	69.2114	15.3673	8.96169
155.67	11.46	15.1	30.8	20.23	45.67	62.2	32.67	24.5	44.35	15.24	92.33	27.89	131.98	78.38	67	9.37	41.55	37.93	96.34	42.47	27.71	20.89	43.14	27.83	13.1639	46.2993	14.3356	61.3083	34.3791	9.46494
155.83	10.73	24.72	43.98	23.43	16.93	64.79	20.72	36.8	30.72	15.8	77.11	22.58	138.41	77.42	69.98	10.45	68.42	21.61	97.13	25.41	11.9	20.09	34.14	48.51	18.8821	29.6767	7.68123	42.6192	41.2697	10.0315
156	10.06	12.72	43.34	25.09	19.33	59.73	30.64	20.95	16.83	16.63	89.31	32.84	111.81	50.31	76.07	9.71	63.74	30.08	71.9	30.96	15.47	24.17	57.94	45.55	12.934	30.9533	7.39769	58.0298	44.2487	26.3721
156.17	10.85	13.87	34.25	21.5	25.22	41.08	31.86	25.09	30.41	9.35	77.36	27.23	162	88.14	74.22	9.23	41.23	28.5	91.24	37.2	11.35	21.12	37.37	24.91	22.9912	29.1585	7.50908	42.8521	40.0959	9.29823
156.33	9.44	19.27	38.59	16.73	34.85	59.57	26.12	28.38	34.98	26.19	62.51	36.1	164.89	92.77	67.03	9.8	45.91	29.14	84.13	24.38	10.55	22.41	29.29	37.44	21.0745	21.9417	23.158	36.1876	51.4304	8.38561
156.5	10.51	27.42	34.77	18.8	37.91	59.31	17.98	29.77	31.2	19.12	54.44	45.86	112.99	106.28	80.58	10.3	39.85	21.65	81.56	20.56	11.19	19.59	33.35	31.99	23.532	24.3009	14.9505	41.6814	49.2041	9.20012
156.67	9.22	14.45	39.41	30.07	39.66	56.71	14.15	45.71	32.11	22.19	94.02	18.61	132.72	95.67	71.59	9.72	37.09	24.35	92.55	27.34	9.95	15.49	59.82	18.85	22.1094	36.8586	41.0262	33.3012	21.6087	11.4883
156.83	11.69	15.08	34	20.08	16.09	55.67	17.45	40.92	29.21	20.87	87.13	18.58	120.23	108.47	65.89	9.35	46.75	32.59	67.2	32.67	9.38	19.98	19.02	23.91	27.4217	28.1938	27.1244	25.322	13.7462	7.22169
157	11.93	14.01	40.93	29.54	37.38	50.46	17.74	31.53	41.67	16.7	51.92	21.4	115.71	100.37	38.66	9.76	64.64	37.04	78.64	31.92	9.2	16.71	17.54	26.49	20.1101	19.2292	13.4977	41.3686	16.3208	7.89626
157.17	16.42	23.01	60.76	12.82	30.63	63.12	13.34	52.95	42.65	33.17	39.24	29.66	45.9	77.13	40.89	9.64	68.64	27.1	83.2	31.46	11.91	14.86	39.02	18.04	26.095	24.41	11.0683	47.0353	23.3945	8.99994
157.33	9.82	16.75	47.14	19.21	27.13	73.49	24.16	29.3	32.62	20.22	44.73	44.3	24.79	95.14	35.48	9	49.42	23.88	79.44	16.76	14.05	26.24	40.02	17.74	12.2303	29.922	14.6551	53.1143	13.0486	9.08438
157.5	10.6	22.15	44.17	32.81	24.95	57.64	10.63	21.95	44.68	13.85	61.29	38.57	22.57	69.27	36.37	10.17	60.11	36.19	75.78	20.15	13.37	22.91	36.02	23.28	17.4725	22.0752	12.6814	35.7441	38.1042	9.52528
157.67	7.31	21.04	39.45	20.71	21.32	70.43	27.25	36.23	37.21	15.52	73.55	52.19	14.28	76.65	42.41	10.24	57.12	23.8	85.39	32.26	10.53	19.15	38.68	23.27	34.9311	24.1874	13.8904	39.8406	47.9456	10.5007
157.83	6.23	21.54	33.31	20.86	20.95	66.02	14.24	36.83	42.43	8.44	101.7	39.95	15.66	65.48	42.04	9.84	63.85	31.4	80.14	16.47	11.55	17.74	19.78	20.36	13.2911	27.6888	10.7754	45.6823	10.3345	8.41185
158	11.78	10.51	37.33	36.29	27.9	78.65	7.13	39.29	39.73	16.01	86.52	41.33	27.37	72.72	61.89	10.38	70.38	25.94	78.26	11.83	9.41	17.53	6.96	33.68	39.1389	28.487	18.8261	34.9378	23.5113	8.85218
158.17	16.7	12.31	38.63	39.85	16.47	77.06	12.27	37.72	37.34	12.72	60.7	38.93	30.86	109.83	48.22	9.71	57.81	27.65	76.55	16.13	6.46	19.17	25.42	11.43	8.97472	26.657	7.52513	34.7972	23.2165	10.3564
158.33	13.59	15.31	38.28	17.35	23.7	81.78	15.45	39.84	36.3	13.85	35.26	23.88	24.05	74.36	56.78	10.08	57.93	16.43	62.17	22.68	5.37	16.12	6.69	24.7	20.2611	26.6716	7.9636	25.49	11.1364	8.20882
158.5	9.91	35.31	59.54	31.64	40.02	94.26	16.3	36.34	34.28	17.01	92.1	13.88	31.7	97.69	55.47	9.56	47.55	25.16	65.18	17.9	14.95	19.64	35.29	27.88	16.6048	15.9375	23.6783	23.8501	15.7306	18.4369
158.67	5.83	18.01	50.82	23.04	42.06	53.51	14.28	18.27	31.68	7.97	89.81	18.3	16.13	80.38	35.91	9.84	42.22	20.96	73.8	15.03	13.67	11.81	6.9	18	10.3146	18.6695	25.0146	24.4498	12.2225	11.0828
158.83	7.47	32.29	37.17	20.32	46.1	78.8	15.89	18.94	33.69	6.82	91.12	18.39	11.48	57.95	43.35	9.82	45.73	14.71	59.98	15.1	10.44	20.49	29.64	11.45	10.936	29.559	18.2896	27.5815	11.7486	13.0873
159	5.45	40.2	45.26	44.39	36.57	83.91	15.77	21.91	39.84	9.4	65.81	17.03	14.83	53.01	41.54	8.6	48.56	15.43	48.79	11.6	10.19	16.6	32.55	12.39	13.066	22.7558	6.87424	25.8057	16.6904	14.6109
159.17	10.01	42.47	29.52	27.21	42.63	92.54	7.88	18.73	43.62	8.24	50.48	13.67	11.58	82.29	47.37	9.36	65.43	14.04	60.03	15.09	9.34	20.99	48.55	39.23	14.2365	11.3027	20.9422	51.4265	19.5	14.9698
159.33	15.49	14.98	48.04	27.79	61.15	105	8.97	43.93	21.05	6.71	45.39	9.93	15.75	68.45	60.98	9.49	53.72	47.17	75.96	16.92	11.98	13.69	30.52	17.82	13.3458	25.9573	8.42613	64.6077	15.8136	8.64846
159.5	7.91	19.8	51.22	16.48	20.45	101.51	17.29	12.98	21.91	7.43	51.78	12.5	16.61	67.97	40.47	10.1	32.41	59.41	63.37	25.02	11.06	18.71	11.29	19.31	24.5998	27.4454	11.2378	38.7804	13.2126	9.57001
159.67	6.91	17.74	54.02	10.8	24.94	73.88	15.88	9.89	7.56	7.1	68.2	8.55	16.41	60.35	25.56	9.83	41.67	42.34	64.38	23.32	9.45	21.36	18.39	17.81	7.62457	25.271	14.1458	44.4712	27.5477	7.36799
159.83	12.89	22.67	52.74	12.89	35.24	85.62	13.29	31.58	7.26	16.87	82	14.68	18.24	40.66	48.88	9.64	58.98	27.41	59.75	13.31	11.8	12.45	29.95	14.81	15.6281	25.209	30.1311	23.3879	8.20122	9.44613
160	7.12	15.97	31.46	10.31	31.32	62.88	15.1	16.53	11.18	9.22	84.85	25.17	11.3	29.17	23.94	10.18	70.02	26.56	49.49	15.02	10.27	16.57		22.65	16.0232	12.6799	14.106	29.2595	8.39589	9.94841
160.17	5.86	14.14	39.01	13.64	17.93	59.63	18.95	9.36	14.16	6.53	50.38	8.48	11.45	25.48	25.73	10.14	58.15	34.85	50.27	18.32	10.69	17.08	35.05	18.72	7.93057	17.6744	26.072	22.8506	28.2807	8.46938
160.33	6.8	10.75	39	9.61	36.91	66.92	7.12	22.71	22.76	11.06	53.62	12.73	14.68	30.84	33.06	9.63	29.27	41.57	59.28	22.51	10.1	14.72	39.36	22.69	7.10235	10.0215	16.6723	20.7361	33.303	17.1656
160.5	12.96	15.3	40.52	13.43	27.19	58.75	20.58	9.67	16.15	11.65	38.29	10.11	9.82	34.42	46.05	10.02	45.82	42.99	68.22	26.18	11.6	12.38	19.53	13.3	29.9596	7.5224	12.4582	44.9045	30.4468	12.2612
160.67	8.27	14.86	51.15	13.07	23.18	72.35	11.02	16.12	18.44	10.52	23.54	30.06	10	36.07	19.17	9.32	50.7	21.52	53.42	18.21	19.72	20.85	24.02	13.36	13.255	17.5383	9.47656	42.5912	29.2124	10.6335
160.83	8.42	16.39	49.28	14.47	20.28	69.76	11.88	17.26	9.28	14.27	22.97	10.46	10.81	41.36	29.55	10.09	31.74	27.67	37.66	21.19	9.92	17.07	45.89	12.03	16.507	19.5235	17.6455	35.0703	13.0518	8.38863
161	7.97	23.5	38.99	9.34	14.82	65.18	13.35	15.3	11.28	8.72	45.56	11.13	14.74	29.28	26.63	10.22	63.55	34.65	44.32	23.19	11	18.02	18.12	12.89	24.1995	17.4159	6.60648	19.6987	20.0526	10.0249
161.17	28.6	10.05	53.2	27.85	37.64	65.16	12.23	31.83	7.86	12.54	19.91	9.65	12.9	31.2	12.63	11.01	66.29	44.38	45.75	26.22	10.71	17.6	33.27	18.85	6.32378	26.5857	10.0786	28.1372	23.1302	18.7445
161.33	10.88	7.06	34.69	17.84	20.78	79.43	8.78	32.64	20.2	17.5	33.51	6.99	12.68	21.81	29.52	9.22	46.29	25.12	55.14	35.43	10.01	23.06	13.54	17.4	21.0464	13.7697	10.8763	23.3544	14.5105	9.24554
161.5	6.69	7.79	50.74	8.17	11.35	71.68	26.24	14.99	9.22	11.67	49.14	9.29	11.9	23.97	19.62	9.61	28.2	18.59	54.97	34.58	9.33	20.02	19.47	27.27	11.5296	16.523	9.7503	12.1821	14.0149	9.19584
161.67	7.46	8.89	42.26	15.67	22.96	61.94	7.92	18.84	12.11	10.7	59.6	8.03	11.72	31.86	14.52	10.08	39.78	40.08	29.01	49.85	19.28	19.89	36.93	16.99	9.93978	11.1034	20.6015	15.1602	15.5745	9.25507
161.83	6.24	27.93	70.37	27.12	13.84	62.38	8.21	10.31	29.43	8.09	47.16	13.68	9.1	23.52	23.18	9.84	60.7	35.24	40.14	21.15	23.06	20.13	21.66	13.98	10.0079	11.9943	8.21263	16.2127	14.7661	9.98401
162	8.89	16.72	39.55	11.76	13.69	53.29	7.44	9	20.17	11.46	57.24	7.08	23.71	18.11	29.23	9.64	43.48	28.16	43.34	12.52	11.32	16.43	23.47	14.99	15.5984	13.5532	8.07841	11.0421	14.1376	9.47926
162.17	8.13	21.81	29.03	7.4	44.38	53.47	12.9	9.78	17.22	7.53	48.31	16.71	13.21	25.7	13.76	10.17	22.19	26.06	50.22	17.85	11.57	17.89	22.72	17.69	12.8647	8.08037	11.2288	16.8197	13.5054	8.65674
162.33	10.58	18.06	33.93	16.17	34.59	71.6	13.17	7.38	20.87	13.05	20.23	22.85	12.4	23.39	22.23	9.99	46.51	17.33	40.21	21.13	10.33	15.05	11.07	12.41	11.4313	8.02575	8.05174	11.8567	12.2092	11.1125
162.5	7.4	11.5	30.02	11.66	17.63	57.61	13.72	8.53	9.44	10.01	21.34	7.67	12.81	20.89	26.38	9.89	30.14	26.65	45.77	39.36	12.69	13.06	11.9	13.22	12.8942	9.08049	8.2996	19.8208	12.8881	15.9176
162.67	6.42	7.06	22.86	9.94	29.22	63.41	10.48	11.12	8.45	18.87	59.14	7.59	10.22	16.78	36.39	10.3	46.99	32.28	41.61	13.76	9.53	16.81	19.91	11.8	8.46093	12.8165	17.4773	35.5161	18.7938	12.3556
162.83	4.66	17.16	30.01	18.69	19.39	67.19	6.75	9.35	8.19	12.43	54.38	7.44	21.25	17.07	22.06	10.65	39.53	25.52	36.17	14.98	9.47	14.18	16.9	10.9	13.9166	7.11686	18.3468	21.6515	21.4063	9.4247
163	6.01	14.1	26.57	12.32	18.61	61.8	6.61	9.5	8.38	13.56	68.42	7.64	19.53	29.17	9.79	10.58	38.59	18.57	46.02	10.05	8.7	16.29	15.14	18.59	9.86088	7.83457	15.6593	24.2251	16.8665	9.09615
163.17	6.39	10.82	19.94	11.92	18.45	69.2	8.97	10.04	9.09	13.57	44.88	7.82	11.91	26.76	25.35	9.91	33.28	22.34	32.44	11.59	9.07	15.79	16.14	25.54	11.9591	7.5355	7.80261	12.6726	15.4922	8.74958
163.33	5.54	9.73	31.55	12.23	11.94	42.65	15.24	14.96	13.27	17.13	33.71	8.54	13.52	12.82	24.38	10.49	31.81	14.4	28.48	36.47	8.47	18.55	10.99	21.24	27.2674	10.6511	7.03337	8.06212	17.9542	9.81802
163.5	6.29	10.41	24.16	10.92	13.52	63.15	8.03	17.59	13.36	12.64	46.42	7.49	11.88	13.81	19.82	10.38	30.35	37.58	23.18	16.85	9.55	18.16	19.97	18.11	28.159	7.80843	12.6219	31.4254	12.0429	8.08399
163.67	6.09	11.05	14.66	16.26	28.24	53.79	8.3	14.88	9.06	8.07	27.43	7.71	11.19	13.06	24.58	9.71	21.23	25.34	32.59	9.55	16.53	14.58	16.93	18.42	6.63802	7.7937	7.05616	20.3696	12.8627	6.5135
163.83	10.71	10.66	20.82	18.33	19.14	59.48	6.93	8.89	7.31	6.88	38.29	7.5	12.95	18.61	31.3	10.84	35.49	29.09	30.68	14.49	12.06	14.87	27.7	18.52	10.5327	6.83888	6.73757	15.1535	16.9408	7.35116
164	7.35	10.08	18.87	10.12	32.32	51.49	8	9.14	7.91	19.4	31.84	15.04	10.16	11.69	25.29	10.43	41.71	36.04	31.02	34.83	10.28	14.75	17.03	16.21	6.98416	34.2523	8.26002	13.1069	12.6761	8.48842
164.17	7.31	12.92	11.71	11.73	26.22	60.59	10.66	13.6	10.16	12.12	19.84	9.85	19.11	15.62	25.42	10.93	39.13	13.92	34.23	27.62	10.64	16.9	22.07	14.22	7.50063	16.9184	10.2095	19.046	14.9176	7.78036
164.33	7.69	15.21	23.1	9.06	14.24	64.22	8.4	12.46	12.2	9.61	9.18	36.84	11.16	16.58	15.17	10.84	52.85	30.01	28.08	34.52	10.68	14.25	15.23	14.3	10.7515	15.9061	9.17776	19.4243	12.4317	8.15879
164.5	6.68	15.46	11.74	11.5	28.68	47.5	13.29	16.94	9.32	10.25	15.81	15.46	11.91	27.68	13.41	10.21	50.24	29.41	39.29	14.24	11.86	17.47	16.49	14.48	8.9081	15.0668	6.71213	15.4194	13.4856	9.62478
164.67	6.81	8.9	28.41	13.17	34.7	49.55	14.62	10.72	9.35	13.25	9.09	8.18	12.97	15.55	30.32	10.21	44.73	30.06	33.19	18.77	9.25	16.91	15.02	17.73	7.61792	17.0979	14.2175	31.2301	15.6055	11.9351
164.83	11.67	15.65	27.23	14.86	18.31	53.86	11.11	9.92	10.57	8.8	34	7.83	17.77	12	13.98	10.91	23.51	33.23	27.29	20.22	8.78	15.14	14.74	11.12	10.7471	17.9649	18.8277	25.4499	17.2463	11.4392
165	7.43	7.73	20.41	19.56	33.16	47.82	13.15	10.3	9.03	7.82	35.17	8.28	10.31	16.91	10.08	10.37	52.19	25.82	18.09	22.29	9.1	18.33	14.32	10.48	6.69496	20.1099	12.5743	20.6863	14.1608	8.3159
165.17	7.25	21.07	31.34	12.32	28.84	58.1	22.08	8.95	8.66	7.34	8.3	6.11	11.19	18.61	24.52	10.7	33.07	27.54	21.29	13.18	9.19	18.07	14.26	10.64	10.7519	20.7216	6.25884	21.3268	17.0871	6.80746
165.33	8.19	14.51	17.27	12.28	12.64	67.49	9.1	9.22	12.76	7.85	16.94	6.78	11.48	22.98	10.32	10.35	29.39	25.11	24.14	12.81	9.63	17.31	15.7	10.24	6.72529	19.6277	6.64133	28.0712	36.0497	9.76589
165.5	8.56	27.93	15.13	12.82	13.64	49.38	8.84	10.79	12.69	9.38	23.25	8.31	10.81	14.29	39.27	11.5	35.44	28.64	18.99	28.45	13.39	16.15	14.62	8.03	5.55153	12.6693	5.4655	14.1134	12.4028	6.90037
165.67	5.98	18.23	15.15	11.88	12.02	39.56	7.76	9.42	24.65	8.37	8.61	7.58	25.53	12.96	32.51	10.21	37.38	23.04	23.84	23.1	17.08	14.77	13.71	14.55	17.217	11.7374	12.2406	20.3462	12.9485	8.31586
165.83	6.41	15.12	13.64	18.56	13.19	43.83	22.78	21.23	8.88	8.4	7.03	7.15	11.41	15.68	21.82	9.99	38.47	16.59	31.42	23.24	12.78	15.82	12.43	11.69	17.384	16.2532	7.05415	26.2331	14.3886	9.18356
166	5.96	27.19	7.01	16.13	10.45	50.77	9.1	15.26	9.04	14.03	14.58	7.03	11.55	11.21	19.64	9.88	17.55	33.49	22.92	32.11	13.81	12.5	13.86	15.36	7.93588	34.7714	12.0502	23.1325	13.2481	8.28492
166.17	7.62	20.33	19.09	21.29	15.16	52.8	8.75	14.7	12.17	12.4	32.47	7.19	11.72	14.83	26.18	11.17	47.26	29.25	36.48	27.33	13.15	13.75	14.61	14.46	12.8437	9.70137	30.9287	23.7152	11.6719	9.13144
166.33	9.06	7.82	27.92	18.23	33.66	39.97	8.23	7.62	17.31	8.6	29.04	7.65	12.69	12.89	9.58	10.51	53.53	24.42	27.36	16.56	13.41	22.7	14.37	13.52	7.53524	8.84531	9.7802	48.2202	13.0197	13.2015
166.5	8.05	11.31	19.13	17.2	34.09	54.42	14.58	8.84	11.45	11.38	13.51	7.64	12.82	14.12	9.56	10.88	38.93	32.49	27.74	46.23	11.96	18.46	15.59	15	7.35201	12.1403	13.3677	51.4155	12.2228	9.7283
166.67	7.32	18.92	12.09	8.82	31.82	53.68	8.38	8.38	15.28	8.11	29.69	7.73	13.4	11.28	8.2	10.37	20.62	26.66	23.26	27.5	10.3	16.55	20.34	13.02	7.22648	9.10888	12.5741	18.6112	11.2839	10.9315
166.83	8.01	15.05	22.72	9.23	17.14	38.55	15.44	7.71	15.78	8.81	13.88	8.98	14.31	19.93	10.35	10.55	41.84	26.16	25.1	36.32	10.27	15.96	16.51	12.74	16.2734	12.237	7.55293	14.3603	11.6032	8.85159
167	6.59	8.19	6.57	9.16	24.9	40.55	6.49	7.37	12.27	10.98	25.86	13.51	24.58	27.79	10.97	11.06	22.55	20.94	16.54	24.44	11.62	11.28	16.07	14.41	6.83398	10.4636	7.34715	40.3246	12.2475	8.51865
167.17	7.16	7.5	7.74	21.67	13.42	41.73	7.64	16.23	16.33	8.67	36.1	8.16	12.87	36.71	51.43	10.01	36.13	22.39	24.09	6.59	13.92	11.69	12.89	14.05	12.388	10.8107	10.6441	30.6742	12.8837	9.40404
167.33	7.73	15.42	8.99	20.17	13.06	46.87	8.88	12	11.87	8.23	9.81	7.48	27.78	23.22	30.87	10.91	38.2	34.87	27.22	37.32	12.2	15.98	16	13.08	9.07293	13.6551	11.7187	25.5161	15.4035	7.48205
167.5	7.02	21.08	7.28	16.03	12.36	34.61	7.43	7.75	9.34	8.13	9.96	7.14	37.43	17.83	13.16	11.11	32.49	19.72	34.84		13.49	15.74	13.99	9.8	7.63642	13.7735	12.6296	10.0739	12.881	6.22054
167.67	6.94	18.94	15.45	12.36	11.39	39.87	11.47	9.74	9.04	9.05	9.59	13.35	14.74	13.45	14.32	10.69	32.01	29.72	38.61	39.49	11.43	19.48	14.86	10.28	7.19278	10.2114	7.3705	18.4367	12.446	9.40541
167.83	7.6	17.49	14.74	9.46	12.33	39.31	9	13.95	9.88	10.06	18.41	9.51	16.14	12.5	12.65	11.39	27.52	27.83	24.28	20.5	10.78	13.63	12.08	9.38	19.708	11.4882	6.90226	10.2446	37.5057	9.25694
168	7.7	23.61	13.93	9.62	30.85	41.19	8.44	9.37	11.92	9.44	26.43	8.49	10.47	17.27	12.95	10.72	39.62	19.92	15.4	27.11	11.25	21.82	13.07	10.39	12.0015	12.14	17.2607	36.4835	29.3357	7.73791
168.17	6.05	13.06	22.05	13.35	18.79	62.14	11.39	7.6	11.57	10.69	10.54	10.45	35.58	14.25	37.8	10.21	25.75	29.36	27.94	24.53	12.53	17.4	17.07	13.88	13.3898	11.0224	6.12988	22.4125	11.9262	8.59043
168.33	6.17	10.85	12.29	14.09	18.12	39.4	8.63	7.08	8.74	9.14	8.99	13.89	21.76	11.15	28.68	9.72	21.98	18.22	24.86	31.61	12.52	18.29	16.33	12.38	7.27388	8.71926	7.15281	37.2543	12.9527	11.1726
168.5	8.11	32.14	18.23	14.09	17.12	42.18	8.25	7.38	7.53	7.8	18.25	6.89	13.97	13.79	14.06	9.46	35.42	21.11	15.85	27.57	11.81	16.27	17.35	15.01	7.94056	9.2176	6.7459	21.3711	12.7725	9.3165
168.67	8.46	14.82	20.74	14.96	15.34	43.02	10.97	7.09	6.95	7.47	21.69	17.24	26.92	14.55	13.65	10.28	28.11	26.22	34.6	19.34	9.61	14.21	17.72	13.94	8.9548	11.5311	9.68174	23.1985	17.0832	9.51732
168.83	8.07	10.59	15.47	9.62	34.64	30.68	8.46	8.98	8.72	10.61	21.76	8.49	12.84	17.47	19.31	10.71	36.6	18.02	22.44	20.74	14.94	16.91	17.91	12.65	14.5765	10.0345	7.94924	42.3327	13.8519	12.7089
169	7.46	10.05	6.68	9.57	13.31	52.86	7.29	7.73	13.96	10.09	33.2	7.59	33.52	15.33	30.95	9.94	21.5	28.28	18.16	37.82	10.58	17.33	23.47	11.94	8.22476	11.2938	7.25954	28.62	15.5499	8.36474
169.17	6.3	6.87	24.27	11.6	10.07	31.72	7.56	7.19	7.61	11.79	10.09	7.05	17.78	17.03	21.41	11.24	41.23	18.44	15.7	26.96	10.69	13.94	16.52	11.67	7.41177	10.6194	6.52203	24.1442	14.9206	9.47512
169.33	6.29	14.57	14.83	11.47	12.1	28.16	7.83	9.46	11.76	14.94	8.51	7.1	28.77	16.24	17.2	10.67	29.92	33.06	24.62	23.1	10.18	21.14	43.41	12.52	6.85753	6.68997	6.66925	16.4974	14.4411	22.8063
169.5	7.1	14.46	22.78	12.6	11.23	13.37	9.5	9.6	11.44	8.53	9.25	7.5	14.32	11.81	10.73	10.79	26.65	36.91	22.93	22.69	11.32	26.98	12.19	12.06	16.4158	6.70058	7.52761	24.2532	15.3212	10.1156
169.67	6.96	15.29	14.79	18.83	11.27	15.61	7.51	32.78	8	8.32	8.09	8.1	22.02	10.43	19.78	10.47	28.23	16.9	32.89	39.41	17.56	14.69	11.49	12.14	12.6059	7.40566	10.7742	22.0673	17.4038	10.3781
169.83	8.64	16.52	14.36	9.15	10.24	19.56	8.45	9.18	8.34	8.85	29.96	7.95	28.08	13.3	21.76	10.87	29.05	17.37	28.92	23.17	15.38	13.62	12.83	12.56	7.95063	8.95717	9.36578	29.768	12.6582	8.27311
170	8.03	18.77	14.95	8.99	11.11	16.44	8.94	8.12	7.16	12.98	10.45	6.01	10.73	12	28.79	9.38	34.55	40.17	34.9	27.53	10.52	17.07	13	13.97	9.21724	11.937	9.57897	16.1867	12.2783	10.2297
170.17	9.57	27.09	19.81	8.9	13.21	24.68	7.44	8.46	7.41	12.81	18.04	6.72	26.61	13.15	16.17	10.72	17.66	18.92	33.6	11.09	11.6	15.59	13.27	14.4	6.87274	8.26197	10.6571	19.9277	13.6789	10.158
170.33	6.96	13.63	11.81	9.88	16.18	19.63	8.89	15.35	7.6	6.83	19.09	7.59	10.5	12.96	17.15	10.99	21.36	28.37	30.26	22.59	9.64	30.01	13.36	15.88	6.80029	14.2522	17.6638	13.1738	11.6447	13.4565
170.5	6.35	17.31	14.06	9.13	26.44	13.09	10.69	10.04	11.73	7.49	17.07	6.99	8.47	13.69	8.75	10.28	27.56	21.15	33.28	25.17	9.7	15.28	12.69	15.21	9.45027	8.08166	6.84108	21.9375	10.6769	11.8067
170.67	9.42	12.55	10.93	10.02	22.89	12.13	8.41	10.16	7.94	8.28	9	7.63	11.34	21.39	9.69	10.49	23.4	10.39	27.71	31.76	9.8	14.21	14.61	16.54	10.9945	11.2508	14.9286	23.5349	12.6297	9.6025
170.83	7.74	10.42	7.36	11.48	20.85	8.57	8.28	8.03	7.52	8.07	7.41	12.82	14.47	17.1	22.77	10.73	28.47	36.94	18.59	19.24	9.63	14.76	16.49	25.01	7.07733	21.8693	9.10333	15.1702	17.4579	7.90001
171	10.53	9	12.99	10.36	19.31	16.94	8.06	8.36	7.04	7.69	17.38	10.89	23.78	19.07	23.2	10.66	22.24	13.48	26.37	22.74	9.88	13.52	18.35	18.61	6.30169	20.3242	6.59949	35.7827	12.7955	11.0959
171.17	16.13	10.87	17.03	13.01	16.01	11.08	6.66	8.47	7.43	9.21	7.09	7.04	38.41	11.3	11.16	11.16	17.76	37.44	22.98	21.61	9.83	13.71	18.73	21.02	12.5784	23.2273	13.7335	27.9493	10.2534	9.48267
171.33	12.11	10.85	8.89	10	15.98	10.41	7.5	13.62	10.77	7.24	18.86	7.04	16.7	12.93	10.17	11.09	24.2	15.48	29.47	32.93	9.71	14.59	14.69	18.33	9.57875	19.0886	10.0293	10.0402	11.4776	7.34334
171.5	7.73	10.55	11.29	15.69	24.03	13.16	30.02	18.74	7.81	8.29	25.62	11.01	24.38	28.26	10.5	10.26	29.11	10.33	23.67	31.65	11.06	13.4	14.42	18.17	8.54499	27.4828	10.1637	10.5085	11.7071	8.11666
171.67	8.55	8.75	5.5	13.08	19.2	14.23	8.44	8.99	14.49	8.71	10.69	7.81	13.19	12.3	8.74	9.84	39.6	9.04	21.46	29.35	6.82	16.79	17.43	18.61	7.52458	9.07145	6.36511	11.5293	12.6422	9.52953
171.83	7.27	19.87	10.61	12.52	24.62	9.97	8.44	10.26	8.56	9.19	8.26	13.65	11.08	12.12	10.6	10.16	23.96	28.77	23.48	23.78	9.33	12.26	22.07	14.74	13.2911	10.8753	9.85006	19.8493	12.5981	9.10881
172	8.02	21.81	19.55	16.18	28.32	9.77	9.44	9.67	13.42	7.07	8.46	14.47	10.48	14.68	28.21	10.43	37.76	18.95	44.79	38.33	14.75	15.25	20.74	14.51	26.813	11.0532	8.37756	33.0282	12.3132	8.32564
172.17	10.24	12.68	11.64	10.33	33.86	14.44	7.34	8.3	7.46	5.98	8.11	16.63	10.48	12.35	42.62	10.2	41.85	14.62	27.22	19.23	13.75	13.42	16.68	11.44	6.23607	26.794	7.61688	15.1098	13.2779	8.35284
172.33	5.39	12.51	19.27	9.11	34.22	15.71	8.73	9.45	8.75	8.01	7.55	7.45	48.45	15.44	19.24	10.18	26.68	32.21	26.37	26.99	9.77	17.18	18.31	14.7	7.37597	22.7984	7.04271	14.8224	14.1905	9.21165
172.5	6.36	14.45	17.27	17.86	18.04	13.39	7.16	9.23	9.97	7.57	9.33	7.98	16.95	14.24	13.55	10.29	19.47	13.17	39.14	18.54	8.84	12.87	16.65	9.47	14.5439	13.3038	9.74876	17.1836	14.7837	7.84085
172.67	7.83	11.64	8.37	8.39	22.91	14.89	10.84	11.18	8.96	8.3	7.73	8.89	13.94	13.16	12.11	10.2	24.89	30.06	45.04	24.18	10.03	14.67	16.85	11.07	9.19525	50.933	13.183	22.1537	16.3104	10.3572
172.83	9.7	15.75	13.95	8.01	13.76	11.62	6.83	13.7	10.06	7.42	7.3	6.74	19.92	10.46	9.99	10.24	15.4	11.31	14.05	16.38	13.44	16.47	15.24	12.89	14.8222	32.9622	11.1761	17.2793	14.3966	9.36499
173	7.49	11.69	14.4	7.71	11.78	9.7	6.97	9.98	8.73	7.67	7.32	6.84	15.63	13.08	40.1	10.75	37.28	20.6	12.07	29.68	9.15	21.34	14.94	12.07	8.80836	18.0816	6.60339	30.6558	14.0524	10.7979
173.17	8.67	19.23	12.73	8.78	11.48	14.64	7.34	9.7	10.03	7.9	8.67	7.45	17.21	13.53	42.63	11.44	38.51	27.55	29.36	22.01	10.68	16.7	14.11	14.2	9.9437	16.4087	7.71882	18.6126	13.4357	9.58304
173.33	7.65	26.17	22.32	10.3	12.08	16.35	7.4	8.15	9.42	7.65	8.91	7.51	13.62	18.15	32.49	10.08	19.87	12.62	30.76	21.83	10.57	16.54	15.34	12.57	10.37	15.1044	13.0053	14.8468	14.2864	12.1143
173.5	6.76	23.99	11.46	8.13	13.47	12.93	14.47	8.01	8.58	13.45	7.16	21.64	12.82	18.75	17.49	10.41	20.24	16.16	21.58	34.73	11.26	20.42	15.84	10.62	9.68821	33.025	12.8853	13.7238	13.7913	8.58399
173.67	7.14	27.76	10.59	12.74	13.43	22.21	7.39	8.7	8.3	13.05	5.94	6.64	12.85	15.61	22.77	11.28	22.29	34.86	24.59	20.66	16.52	17.81	19.63	13.02	8.6755	13.1133	9.99349	25.1424	13.994	9.12439
173.83	6.74	27.18	12.05	10.07	14.47	42.45	7.49	8.85	10.1	13.28	8.73	7.95	12.81	12.65	21.96	11.14	14.87	12.83	19.04	26.39	12.19	19.4	19.38	13.52	14.0067	11.0624	9.08431	8.22689	13.8213	8.09401
174	8.4	30.55	13.69	8.63	12.41	12.98	8.01	9.32	11.96	11.52	9.43	12.34	11.86	14.15	20.08	11.12	18.44	26.88	24.54	20.73	9.87	19.34	21.4	12.93	16.4221	21.6683	10.5473	7.79224	10.8825	8.88049
174.17	6.69	22.59	8.58	9.65	19.93	13.28	12.33	10.51	8.68	8.89	10.58	8.84	11.65	9.09	21.45	10.97	16.48	17.16	29.74	18.74	11.11	18.16	22.13	12.04	8.52636	14.4441	8.42294	9.97375	13.3903	7.64244
174.33	7.67	21.33	13.85	9.75	13.9	10.15	8.62	10.39	11.15	12.84	10.78	7.85	12.55	46.9	29.59	10.77	30.17	20.63	35.85	13.8	11.38	16.61	20.97	11.1	9.5791	13.7847	7.95883	9.28538	10.5462	7.67913
174.5	6.53	10.83	11.94	10.93	15.09	10.28	8.17	13.43	23.16	8.97	9.28	9.65	34.36	26.21	14.96	11.25	18.13	21.59	24.72	8.84	10.3	13.96	22.5	9.78	9.39239	19.3212	8.60443	16.9301	15.244	8.89611
174.67	5.48	9.39	16.72	9.27	11.34	19.07	8.95	9.7	11.03	9.08	9.1	6.86	25.71	34.01	25.59	10.23	14.43	23.5	23.58	9.43	12.45	13.35	21.7	9.57	8.48878	15.7223	7.32768	13.9456	12.2473	8.81007
174.83	8.19	12.1	13.73	11.15	38.35	15.76	7.6	9.32	8.2	13.15	6.82	7.31	12.98	18.6	27.29	10.42	46.27	17.59	19.34	10.54	9.54	16.79	20.56	8.94	10.232	18.9892	8.70401	15.4961	13.4593	10.5387
175	6.57	9.93	18.5	9.56	16.75	10.07	9.48	13.67	8.7	10.15	8.81	8.73	25.98	23.68	21.17	10.65	31.44	24.13	26.17	12.21	10.11	19.56	18.8	8.89	9.59996	21.0797	11.292	10.7926	13.0737	9.3016
175.17	6.64	8.87	11.91	8.28	12.12	10.74	20.67	15.01	7.98	11.19	6.87	6.06	13.39	13.73	12.19	10.72	27.83	30.25	41.21	28.14	17.5	14.39	13.41	12.93	7.97385	21.5846	11.7699	12.702	12.6433	8.39691
175.33	6.18	7.27	9.14	9.73	8.88	10.03	6.46	7.73	8.42	8.64	8.88	8.05	12.49	18.96	12.73	9.64	24.16	14.16	22.12	32.97	12.2	10.49	15.23	12.56	8.44237	8.83761	7.54455	15.3688	13.0463	13.1724
175.5	7.57	7.79	21.2	9.37	24.97	11.11	7.68	6.67	8.03	8.55	7.96	9.25	12.56	18.82	12.66	10.62	28.54	12.21	31.38	45.85	11	11.16	13.51	9.86	6.62941	7.70765	9.82205	11.9414	13.5193	9.02573
175.67	6.09	7.25	15.9	5.4	14.13	8.6	31.01	16.4	12.66	9.45	8.66	6.98	17.43	12.33	11.9	9.94	23.82	20.25	45.12	49.74	9.7	15.6	11.81	11.6	8.18229	8.18088	8.53089	32.4484	15.8643	8.35988
175.83	5.97	10.21	8.94	7.1	39.45	10.42	9.03	11.48	10.33	9.9	7.12	10.83	37.95	10.55	12.2	9.29	40.58	16.8	41.31	21.78	10.62	14.17	12.14	11.62	14.6101	8.6343	9.57565	17.6663	10.6682	10.7913
176	9.15	9.89	13.87	10.16	37.76	9.78	7.17	8.91	8.98	10.26	6.92	10.9	13.03	11.52	22.47	10.24	31.41	15.67	46.33	42.08	12.4	14.42	31.47	12.61	8.57761	9.08044	14.5819	11.9116	10.4975	8.91252
176.17	6.81	8.61	11.63	12.98	37.46	10.25	10.07	8.75	13.63	14.08	8.47	8.94	11.68	11.11	12.65	10.33	25.95	16.95	31.52	24.44	8.74	13.8	64.56	12.43	7.57132	8.07261	7.96197	20.0139	11.7119	7.46376
176.33	6.18	8.75	6.06	8.93	41.95	9.69	7.99	8.48	14.29	18.64	7.48	6.66	13.15	10.32	12.48	8.99	16.72	24.69	34.21	32.2	10.41	10.82	20.5	15.45	8.54898	13.0296	9.07615	17.1475	13.8589	8.23669
176.5	6.38	7.59	6.25	8.9	34.83	12.77	9.11	16.32	9.85	8.96	9.14	7.45	12.83	12.07	17.19	9.77	15.19	20.03	24.94	18.87	11.09	9.1	17.9	14.91	26.6559	31.0133	7.47395	28.727	12.1946	7.18202
176.67	6.8	6.74	7.8	7.5	35.13	15.43	10.34	12.31	8.53	14.43	9.33	15.62	11.94	12.58	22.26	10.93	18.24	8.99	35.89	28.96	12.58	12.47	17.97	15.91	22.0061	21.7723	6.77246	18.8281	10.9403	9.05413
176.83	5.53	8.02	22.83	7.66	34.77	16.76	7.92	9.38	6.49	8.16	7.29	6.36	38.89	11.61	26.44	10.35	35.99	10.23	26.58	24.37	28.9	12.49	19.58	16.04	5.89601	16.6527	7.10557	15.2592	7.66735	10.0457
177	11.71	8.87	9.33	7.73	38.16	16.14	7.42	8.47	11.92	8.15	26.01	7.21	14.4	11.41	21.73	10.19	25.15	21.35	31.4	26.69	11.6	14.27	20.76	15.91	6.20784	30.6303	6.245	16.4451	8.25629	8.56197
177.17	9.9	9.19	9.41	6.18	36.08	9.44	9.18	18.26	7.82	8.81	22.06	12.22	11.87	29.29	30.55	9.11	12.1	14.95	31.34	32.17	8.52	18.61	18.48	15.5	7.21042	37.8081	5.57656	15.7214	7.42068	8.96383
177.33	8.43	9.46	9.08	5.38	38.04	10.52	9.62	8.39	8.36	9.6	27.14	10.96	20.53	24.15	17.39	9.88	16.59	10.05	28.12	22.58	13.21	15.22	20.82	15.81	7.69801	15.5539	7.80844	32.5448	6.82569	9.18315
177.5	7.29	8.82	18.97	6.9	35.52	7.87	7.24	12.51	8.11	8.22	14.67	11.08	9.66	13.42	11.05	9.64	17.39	19.7	18.16	20.91	10.52	16.24	18.05	14.92	12.0661	17.4488	5.63217	11.6615	14.925	9.87428
177.67	6.74	9.54	14.27	6.95	34.68	12.03	7.42	14.8	6.95	7	11.8	15.12	10.8	15.61	12.35	9.49	9.55	27.83	23.23	21.44	10.15	15.94	17.04	16.03	13.0744	15.9336	6.22416	7.98257	27.1979	9.05386
177.83	13.52	12.48	8.97	5.92	38.6	9.08	8.22	9.13	6.59	11.79	9.27	7.98	10.06	19.29	9.87	10.27	16	11.02	13.75	26.31	11.68	14.82	23.11	14.95		16.738	8.43307	8.35733	13.4038	9.32369
178	12.09	12.24	12.88	7.09	32.31	8.37	7.75	19.29	8.06	10.67	10.38	8.09	8.83	10.7	11.24	9.92	25.49	16.65	17.34	22.88	13.01	16.23	20.83	14.57	7.9001	17.5692	8.44849	9.80884	14.9447	10.2201
178.17	8.17	14.19	13.35	10.75	23.98	12.57	8.42	8.73	6.68	14.21	8.6	7.89	7.92	16.16	12.48	9.77	25.06	9.64	28.13	30.7	13.95	15.44	47.17	12.69	10.0761	17.2292	7.46451	9.41655	12.9667	9.7921
178.33	8.33	14.66	13.14	7.69	24.9	10.56	10.25	8.43	8.9	9.89	9.3	7.81	8	11.46	24.82	10.57	31.61	19.59	40.55	27.51	8.75	19.22	54.81	11.93	10.6899	19.8377	8.29503	8.48971	15.6172	9.98661
178.5	9.7	12.97	7.75	7.67	15.6	16.24	9.95	7.45	8.46	13.12	15.96	6.94	24.31	18.8	21.64	9.34	42.44	18.89	32.57	38.56	7.44	16.47	51.2	14.45	13.7918	20.8978	14.2708	6.97566	12.5542	8.79909
178.67	7.12	11.87	9.86	9.55	15.18	26.51	7.37	8.15	8.01	8.03	9.83	7.01	11.16	17.1	19.03	9.74	37.66	13.26	28.97	28.03	10.71	13.39	58.16	14.77	7.87366	14.8178	10.8381	15.1078	13.5902	9.28623
178.83	7.62	14.41	14.41	7.34	17.46	12.09	7.93	7.2	10.86	7.22	10.35	9.16	23.15	22.87	22.93	11.37	19.19	12.96	17.71	31.08	8.66	14.04	31.1	14.82	8.62839	14.5364	12.4458	34.7694	13.1982	10.0039
179	7.55	16.92	11.23	7.82	19.28	11.55	11.41	8.69	7.12	13.56	9.79	8.65	17.54	10.15	24.83	10.78	11.72	11.21	20.85	18.18	9.38	15.95	37.41	15.19	11.1497	12.7998	8.72471	14.0884	13.4905	8.81932
179.17	5.36	18.55	7.26	7.91	16.54	9.31	5.88	7.84	7.93	9.05	7.11	6.6	12.06	9.16	18.9	10.61	20.22	13.53	28.43	21.68	11.59	12.48	49.7	14.8	10.2084	15.1041	7.94946	14.0174	12.0322	9.20863
179.33	6.86	20.54	19.46	7.23	18.34	10.8	8.13	8.54	8.79	10.03	29.36	12.82	14.62	12.92	30.85	10.05	10.7	12.03	35.01	45.42	7.23	17.34	72.89	11.56	7.4241	12.3376	8.31356	16.8635	12.8831	10.3179
179.5	7.9	10.57	7.84	6.16	17.81	9.97	9.3	8.27	7.67	7.13	8.8	8.77	12.69	17.12	21.63	10.43	23.65	12.19	33.5	26.68	7.52	17.8	20.95	12.52	8.58084	22.1555	8.09464	12.1614	26.2665	9.94913
179.67	6.86	12.18	13.31	7.41	23.47	9.58	7.03	9.12	8.69	8.37	17.04	8.48	78.39	8.3	98.66				41.5	25.77	9.49	17.48	35.13	13.08	8.94496	24.8266	7.65228	12.4373	15.6408	10.7432
179.83	7.64	13.57	20.06	7.75	19.95	11.99	8.3	9.6	8.09	8.07	9.83	8.88	106.59	18.8	84.65	86.95	105.47	59.73	31.88	28.12	6.9	16.72	19.38	14.22	12.0355	18.5051	6.37206	11.3489	13.0347	8.97497

## Sheet: panel S4D
Note: each data point corresponds to the average distance moved (mm) by each of the individual animals (tmt1b wildtype and tmt1b homozygous; 9dpf) every 10 seconds of the trial.
Note2: each column represents the behavioural profile of one individual fish.
	Average distance moved (mm)
	tmt1b wildtype						tmt1b homozygous
Time (min)	fish#1	fish#2	fish#3	fish#4	fish#5	fish#6	fish#1	fish#2	fish#3	fish#4	fish#5	fish#6	fish#7	fish#8	fish#9	fish#10
0	69.92	46.4	50.61	27.22	21.56	56.84	85.098	50.1808	26.8539	25.7342	35.8749	57.1506	40.1479	28.1824	35.1463	29.3363
0.17	51.23	25.51	9	15.88	20.85	49.35	37.6996	42.849	16.6467	15.5544	26.5505	57.2271	1.877	62.0028	18.9606	27.0119
0.33	43.74	41.89	7.71	27.23	27.7	62.41	49.0368	37.1862	22.6385	17.8617	8.45654	40.3252	17.3611	40.8438	7.0736	0.224085
0.5	26.21	35.9	18.1	15.25	11.43	46.59	65.0116	49.7482	42.9254	17.2118	3.00513	36.6438	19.5569	52.2451	12.8908	16.4632
0.67	18.52	13.77	19.72	24.58	14.66	55.43	52.0134	54.8406	30.6839	24.0278		40.1672	46.3836	54.5905	12.3053	26.727
0.83	34.98	9.98	2.93	36.48	15.38	57.53	31.4655	60.6209	58.5679	23.1009		41.039	34.6165	55.468	30.2521	12.597
1	13.52	17.98	4.32	82.93	14.68	33.97	40.4155	60.9228	45.4776	24.8728	24.9406	31.9203	3.63702	31.0958	26.052	21.9181
1.17	23.16	10.13	21.6	53.25	13.63	51.94	30.1002	48.3062	28.7747	17.2666	43.0609	37.1004	3.20997	18.0687	19.988	40.7023
1.33	9.4	10.27	10.83	87.38	12.59	54.65	33.0312	68.6121	36.8291	16.8283	30.7901	49.4009	0.567381	16.2427	29.0867	18.4413
1.5	10.78	11.61	21.46	40.28	15.34	56.79	26.6582	26.9164	30.4547	18.4443	41.8366	53.4681		20.1744	20.9872	24.1195
1.67	10.52	30.98	7.33	48.71	11.73	62.49	13.7188	47.8197	32.7111	22.3512	32.967	43.2014		20.959	29.4045	35.6215
1.83	14.94	21.37	9.07	28.84	14.72	68.39	41.8988	52.421	35.9743	18.3871	32.3597	56.6918	5.00573	22.7907	14.5314	50.3895
2	55.76	14.06	16.37	65.54	19.06	41.93	62.0745	71.0572	23.9113	6.70148	24.9127	38.5162	24.72	20.2165	30.1435	52.294
2.17	31.45	21.83	26.76	64.22	14.79	63.39	48.1144	41.9125	22.0694	4.86967	20.677	34.3726		28.1172	24.3694	37.494
2.33	10.11	9.77	18.93	59.29	13.62	41.33	58.0872	41.6946	36.0736	15.5417	30.1184	71.3044	40.4202	32.6733	34.0543	40.8256
2.5	10.09	20.48	13.05	53.46	16.87	55.94	29.8463	48.8723	30.0931	4.29151	35.4392	46.023	15.9459	23.6627	27.9154	40.7219
2.67	10.6	10.84	21.42	46.66	15.63	51.74	54.547	16.621	24.6266	18.6285	22.273	45.7588	2.69009	24.6343	40.0241	46.8779
2.83	10.32	26.36	6.62	42.26	10.5	75.21	42.3217	22.4328	31.5009	31.2975	27.0157	37.1924		17.1858	24.2625	50.397
3	9.36	47.61		53.61	10.95	49.7	28.4682	51.4827	31.5755	35.4599	20.0917	28.4383	21.0117	19.2488	24.0489	37.1615
3.17	16.11	39.52	5.41	37.9	11.33	51.97	59.9315	40.194	35.2296	21.2515	15.109	43.5372	14.4652	34.6228	24.6001	26.2748
3.33	47.23	10.1	6.46	51.69	11.06	55.96	61.9471	16.0368	60.2236	14.5096	13.0816	54.563	7.82711	30.6895	35.4644	34.0733
3.5	29.65	14.01	15.15	51.08	19.7	37.75	47.5616	25.2742	25.3909	14.8986	14.0557	28.2443	39.7271	27.0142	34.98	47.266
3.67	22.64	9.75	11.99	45.01	18.85	62.41	28.3493	30.2445	30.0754	11.2624	14.1763	36.4832	5.66931	18.1577	24.5295	52.8936
3.83	26.44	34.58	49.75	48.46	17.84	52.83	30.1484		13.138	13.0263	15.8301	33.9536	9.09533	19.3792	17.3808	50.9545
4	19.65	25.56	33.37	46.91	16.61	50.56	28.6244	30.6543	14.876	10.6751	20.2004	5.88766		16.1439	28.5034	40.9002
4.17	11.55	15.37	32.38	60.3	42	48.89	29.8422	61.9548	24.7946	11.3908	36.7311	35.8274		36.7541	17.0786	47.5234
4.33	9.99	31.38	24.89	42.42	21.05	45.58	36.0971	53.5579	29.9243	10.5284	24.0148	41.6381		28.1617	31.0377	39.1104
4.5	9.94	73.04	36.2	58.91	27.86	57.65	22.5627	2.58149	31.5564	12.6206	20.2964	39.0935		24.9352	19.0825	47.6873
4.67	8.97	62.13	22.68	53.88	19.49	38.77	39.7417	45.5159	53.7735	14.9859	14.3601	31.9633		34.3981	30.0422	48.4778
4.83	29.62	63.12	17.18	53.25	15.33	27.14	47.1422	49.1235	45.2776	13.0405	21.6302	47.7494		25.9394	23.7777	40.5262
5	59.86	68.57	17.18	53.65	20.21	18.32	37.8558	35.2277	20.5279	11.2769	26.9634	34.2445	0.707487	31.6342	20.7848	40.4901
5.17	27.61	75.51	27.17	51.1	23.24	28	32.2393	29.1234	16.0318	10.9524	13.0495	46.1205	33.4393	29.0741	22.0441	40.3365
5.33	56.91	39.52		87.32	21.51	20.53	28.621	35.149	16.7038	9.77719		28.2612	39.2332	28.5695	26.066	27.5987
5.5	55.13	29.96	47.34	65.59	35.32	24.52	24.1726	55.5594	32.0201	11.3559	6.33267	66.8067	54.8031	35.0704	22.4202	16.6197
5.67	35.53	22.06	29.87	61.54	19.08	33.02	18.034	66.6206	36.6501	10.706	22.1671	42.472	58.4092	31.0567	20.0416	11.9658
5.83	49.83	37.22	43.68	88.42	15.34	49.35	17.8655	35.5399	41.1796	11.947	15.7759	31.0699	55.7072	31.2512	30.2631	20.1007
6	30.24	43.3	43.75	72.4	14.83	55.35	33.3502		33.9473	10.7444	15.1399	48.6425	34.6954	19.4914	23.689	33.692
6.17	30.39	62.84	45.64	83.44	15.33	52.04	40.3005	18.7755	21.7454	10.7024	15.19	45.1065	33.7354	21.9732	29.9751	28.401
6.33	29.39	18.06	22.94	62.73	17.27	47.27	28.9057	60.2526	13.9641	11.2821	13.5369	53.7562	34.691	41.7692	25.5616	45.6028
6.5	30.47	29.9	19.25	58.71	22.13	57.27	15.6793	21.7583	19.7297	9.72105	9.86894	50.7491	51.8244	29.86	25.8621	32.3645
6.67	16.28	33.5	25.48	70.51	21.81	46.14	13.1758	46.9485	21.2205	11.9573		48.2907	49.1635	30.1376	28.3528	41.7169
6.83	57.88	26.98	74.22	75.86	26.44	42	17.4111	33.6451	23.4968	10.6537		34.55	28.8385	34.3438	17.7279	34.6309
7	45.3	24	55.84	72.65	29.28	53.08	41.8879	42.8516	11.4619	15.3082	23.9797	19.3975	24.986	31.8388	23.9107	36.5485
7.17	19.89	61.63	37.66	89.75	18.43	50.69	48.2991	55.0526	26.7933	35.8815	46.2777	31.808		42.995	22.9289	37.5499
7.33	42.43	39.88	39.88	84.17	24.72	55.27	37.2964	38.5572	29.0666		11.1466	26.0939	24.7125	30.1648	20.6164	31.2625
7.5	39.18	44.49	45.65	61.14	28.24	49.62	31.9402	48.2053	15.6385			50.2077	21.5888	23.2644	16.2386	43.922
7.67	30.18	66.38	42.73	63.38	19.67	55.51	31.8289	37.8144	33.6625			48.6228	7.48483	18.1536	23.8391	39.9329
7.83	25.83	65.82	42.88	55.82	34.53	32.8	28.0087	10.7292	7.94773	11.9787	8.72394	22.3804	23.3736	19.1195	25.9295	41.2962
8	46.28	77.57	22.99	64.03	22.34	45.78	26.3485	48.7706	13.6775	13.3302	23.83	48.3733	48.6593	18.7801	41.9662	33.4587
8.17	40.49	62.42	64.53	79.2	23.73	42.87	31.1873	40.7091	17.8536	15.829	5.44162	36.0908	50.8507	25.2863	20.8805	26.7593
8.33	41.31	42.78	47.66	76.17	25.36	49.2	37.1335	42.193	25.739	14.4273		48.4671	35.356	29.7465	16.7154	20.9343
8.5	29.23	53.02	23.7	63.76	39.14	40.2	27.3482	46.5932	23.6891	12.3463		37.0492	34.8542	20.5582	22.8194	40.6697
8.67	19.92	53.06	31.38	79.82	12.57	47.36	28.5648	46.3212	10.527	11.8349		52.371	46.9401	27.758	23.8444	46.79
8.83	14.11	41.78	39.47	85.06	28.76	47.09	32.2398	45.5697	18.1744	15.7303	8.97654	55.8909	40.174	45.2498	40.1121	55.409
9	24.08	44.87	30.66	81.87	25.97	38.41	46.3152	44.5551	25.0694	14.3631	18.3264	66.7144	52.7766	27.1652	28.3756	41.3838
9.17	18.63	28.19	31.58	70.87	26.49	54.96	52.839	37.2236	20.5496	13.1006	6.75546	47.1312	13.7176	28.8578	17.3047	22.178
9.33	52.75	29.31	58.19	69.09	33.48	53.9	31.3313	46.393	27.3679	9.63571		56.7965	26.7221	48.8659	19.7139	20.1203
9.5	45.42	66.47	24.06	78.29	15.6	46.85	43.7925	34.4827	25.2742	9.77021	13.39	56.3433	63.5811	41.7043	23.8846	31.456
9.67	59.16	56.9	56.12	47.84	24.67	53.94	35.6437	34.4131	19.8408	13.0412	31.6836	83.6916	43.9506	62.8118	21.7047	34.4122
9.83	63.6	66.39	57.44	85.69	19.42	47.4	23.323	10.6635	33.4543	12.7798	39.2198	76.644	9.3454	57.6771	21.3015	36.3732
10	65.92	49.2	30.14	81.35	20.97	43.63	14.1734	33.7189	36.7328	12.9717	26.5144	48.9324	21.9958	43.5495	26.2735	24.4784
10.17	58.44	53.58	31.3	66.4	26.9	44.28	21.6149	35.5205	17.3139	11.5208	10.9548	40.5219	67.9455	41.5633	21.7052	31.7886
10.33	69.77	62.37	28.13	73.41	27.77	44.25	48.1171	47.5552	28.3939	10.3571		63.3361	47.5182	21.3534	32.1578	27.4852
10.5	60.88	46.12	41.49	77.79	19.65	51.37	11.7301	35.0187	20.587	12.8143		53.5397	53.5343	41.3827	32.938	27.4959
10.67	54.19	67.42	35.08	76.98	25.67	40.17	23.1962	45.9928	8.57174	13.3641		53.6925	61.1356	24.1657	18.2941	16.8385
10.83	68.24	68.74	41.96	79.38	19.82	57.87	37.9129	50.1679	16.3671	10.9966	0.732189	64.0217	54.66	30.4891	27.2047	44.8658
11	34.6	65.62	22.37	60.15	17.05	48.46	45.0862	46.1803	20.0539	21.308		89.4569	61.9846	30.921	33.8799	34.9051
11.17	65.58	56.07	38.33	77.5	13.96	45.85	44.4082	27.1066	22.0305	13.5912		55.327	65.1114	46.4784	34.416	43.6452
11.33	41.47	50.41	26.84	62.35	19.44	39.01	37.4411	58.3765	21.1946	12.1277		56.4945	46.6287	24.9872	29.6488	43.4319
11.5	70.38	49.87	28.14	73.82	29.45	55.69	40.0305	43.9452	17.9807	11.0328		69.2536	42.0762	72.6445	17.8972	39.131
11.67	76.86	42.8	34.74	54.37	2.9	46.06	20.8928	57.309	35.6815	10.3475		53.5642	19.8898	67.2152	16.1883	25.8296
11.83	58.82	59.42	26.51	58.33	10.37	33.96	17.3466	38.3406	29.6667	10.4058	1.6551	57.9084	21.465	54.5178	33.4762	22.0278
12	71.01	52.39	21.34	53.9	34.05	50.84	30.02	48.7893	25.5813	15.8381	29.2063	10.0779	34.8827	52.7763	30.5134	18.7
12.17	54.22	43.9	29.11	64.62	18.51	42.15	34.2059	43.5525	19.6214	17.7906	28.2305	73.2806	5.49839	15.4108	21.1873	30.1293
12.33	43.51	40.55	43.36	56.54	23.24	53.48	39.3424	40.6266	8.75009	6.35042	36.549	50.5065	26.2396	27.629	18.8805	20.8507
12.5	66.39	28.07	40.77	64.36	20.02	37.38	41.1373	48.5747	28.4187	8.36927	21.8417	87.9345	57.265	36.1354	25.1132	24.1794
12.67	64.12	30.3	31.54	62.64	31.92	53.74	27.8887	27.4398	18.7865	14.5774	19.328	43.546	54.7939	34.4867	27.1961	35.5112
12.83	62.98	33.81	31.22	80.81	22.35	47.68	33.31	22.0315	15.3679	16.8356	4.84475	63.1456	48.1457	25.524	32.4185	35.3427
13	52.21	25.23	29.91	79.45	17.62	40.92	34.3777	36.8205	14.4114	20.4845		73.3907	54.6698	31.649	29.4844	27.0887
13.17	57.85	16.54	37.01	76.86	24.33	54.78	23.3013	34.3662	16.6552	18.1624		57.993	41.9389	22.3921	28.7028	54.713
13.33	45.23	26.3	38.32	61.74	44.67	48.41	16.3709	54.232	21.8206	17.2491	1.57064	83.3474	47.4547	22.3818	24.0692	39.7653
13.5	68.09	41.8	25.97	62.82	26.12	54.89	23.9328	35.7277	25.0063	13.896	27.4645	56.6501	35.7807	35.6205	21.7187	52.2462
13.67	57.37	40	35.77	69.71	4.46	58.64	37.9393	50.3578	20.0503	14.7479	38.2415	75.8991	44.5327	20.509	24.6277	51.0328
13.83	64.06	26.89	46.86	59.95	3.42	49.35	33.8627		16.9358	15.7775	19.8903	67.1729	40.7982	39.0651	49.2372	31.8534
14	50.57	31.52	20.01	59.27	13.17	47.31	39.0593	32.4693	25.8071	14.6658	19.8762	72.4722	49.6338	45.3466	24.8979	36.2924
14.17	53.63	25.16	20.78	79.64	29.62	35.85	33.9614	35.9489	36.9799	17.4402	25.1381	57.8492	57.9078	40.9827	24.9352	44.1569
14.33	51.41	66.47	25.62	82.9	21.98	40.4	37.1125	19.6503	16.8309	8.82554	27.1022	48.2489	42.7843	28.5798	19.5209	36.2453
14.5	57.86	45.55	29.12	85.99	20.54	43.67	46.9567	32.0507	16.7779	13.5823	18.1381	75.5178	16.1811	35.0888	27.5726	35.1853
14.67	54.74	50.07	41.67	79.73	8.25	37.19	25.7254	37.7243	25.9043	15.3124	27.5475	83.1112	17.2306	24.7812	38.8266	53.1248
14.83	65.04	74.59	60.24	55	6.45	46.2	26.2513	32.5176	20.6935	8.63428	33.947	61.442	56.5528	59.154	19.5537	58.805
15	26.28	49.41	21.02	36.19	25.15	39.33	41.3773	51.5901	20.2214		14.9618	65.3756	41.5338	45.6208	21.3502	49.6795
15.17	73.87	57.82	24.28	71.15	20.08	63.54	40.8892	49.1795	20.3011	23.2369	7.04118	64.7985	51.5014	26.2272	25.3053	35.5086
15.33	65.24	41.97	26.69	55.87	30.45	52.09	34.4911	30.1189	19.1256	20.2658	25.1393	59.9653	64.4742	31.1468	16.8527	41.8576
15.5	41.62	68.09	33.73	70.89	17.56	51.18	33.8731	33.8557	21.7995	14.8794	10.9209	75.1125	55.0898	31.651	21.2388	25.4752
15.67	70.44	68.11	32.28	104.78	18.23	73.46	13.6883	42.4027	24.1697	13.8226	16.7954	73.6275	54.7648	33.3038	18.008	32.673
15.83	57.84	70.66	55.83	78.97	21.71	50.21	31.7582	42.5898	25.7997	12.5767	19.696	58.804	50.6039	29.5523	12.0351	46.0405
16	71.54	55.19	38.65	58.56	21.97	58.92	31.3056	49.6956	18.0784	14.527	7.32411	61.0136	35.4638	38.1058	33.4946	47.9239
16.17	52.27	56.75	36.58	37.87	26.28	48.08	27.6973	30.696	35.2589	14.6543		66.1143	41.4828	30.8574	20.399	53.4907
16.33	75.2	40.47	36.22	75.82	24.85	55.84	29.0042	45.6094	24.8426	13.3475		46.1373	25.9629	21.2455	19.593	26.8308
16.5	71.96	49.44	21.87	78.05	18.71	60.14	33.8139	35.4101	12.7218	15.5608		55.3373	39.0793	33.4586	25.6395	11.4903
16.67	66.7	57.5	26.46	44.27	24.01	41.69	30.564	44.3635	12.2464	14.2482	5.36605	48.9625	37.7329	30.0086	43.7561	15.3977
16.83	103.13	77.14	32.41	29.68	23.29	65.2	32.8078	37.6101	21.7048	14.8481	25.953	90.4051	52.8237	38.5253	24.7244	22.8216
17	64.08	56.75	38.31	54.92	23.18	75.2	14.8934	25.1966	22.5897	14.9132	14.8824	97.9271	46.6578	48.3479	33.4767	42.0167
17.17	69.51	44.24	38.54	71.31	39.54	55.92	25.0288	42.974	23.8148	13.0818		47.7813	53.0539	42.1025	35.2616	41.8837
17.33	58.91	58.9	33.73	71.45	30.4	63.5	31.812	40.6046	23.2414	23.8311		68.9552	53.7022	58.4033	22.5188	39.8059
17.5	77.33	45.31	54.74	65.82	23.03	66.47	35.2219	64.5427	24.0196			74.0812	41.4749	48.254	28.8534	26.9872
17.67	64.73	61.07	51.84	70.69	22	64.62	28.3597	52.6102	28.5886			66.7137	50.315	25.8194	33.5523	31.5701
17.83	78.88	48.19	34.88	89.01	26.55	58.44	24.6502	34.7926	41.0587	28.63	24.1939	60.9705	41.6316	46.9374	20.7691	42.4094
18	60.3	42.88	32.86	80.85	15.4	71.35	22.9364		22.6015	17.661	22.2704	64.2442	34.9215	36.7428	25.7332	44.0771
18.17	58.89	58.48	23.4	70.31	20.04	60.76	37.7497	29.4232	15.6781	15.7145	14.8136	82.9123	46.1136	26.9892	24.0472	28.3927
18.33	50.23	46.79	32.6	57.73	26.22	95.8	36.1103	45.7753	13.5074	13.3033	25.1556	79.1259	49.3707	24.3243	36.4564	38.4197
18.5	60.02	54.24	36.11	86.84	25.54	74	43.9383	22.22	13.297	14.5796	46.4175	67.4092	55.9383	36.1227	25.3708	34.0659
18.67	62.95	26.42	49.32	39.35	24.45	85.12	39.9821	27.9885	10.941	15.8923	35.6241	88.9331	54.3778	38.7111	20.6867	54.8786
18.83	60.65	32.36	33.2	33.78	17.17	23.86	30.1731	36.2333	29.2394	18.0024	31.5608	82.6371	14.1131	35.8816	33.3627	31.0746
19	56.12	47.09	12.11	51.68	14.86	16.73	32.8908	45.5711	28.9655	13.9744	28.3259	76.9172	33.3595	23.3068	30.2542	28.885
19.17	42.95	68.51	26.48	86.05	12.83	48.48	49.2741	56.0078	19.4402	21.4264	23.32	42.5713	14.853	37.4319	37.6967	40.6245
19.33	49.88	73.24	43.26	72.25	9.46	86.44	41.4169	48.8919	28.319	16.5687	24.73	60.1324		32.3199	28.2105	35.2515
19.5	67.63	62.23	33.32	78.96	31.73	79.32	21.1602	30.0242	31.697	13.8187	20.3062	52.5011	13.4805	20.5902	34.9651	36.9634
19.67	50.6	61.79	42.14	67.07	10.48	62.04	27.4065	9.08323	25.206	12.6268	16.4565	47.1266	44.3141	26.246	29.1528	37.7433
19.83	68.07	47.67	52.41	67.37	11.03	56.41	47.1657	36.4782	15.7603	1.80268		63.4034	59.2615	24.9643	20.0464	34.467
20	43.02	78.58	24.83	65.98	30.69	77.41	33.4664	5.66178	17.1134			83.575	47.3392	25.2674	21.307	45.9403
20.17	71.99	59.09	22.72	19.46	23.12	80.52	47.1887		11.9847	4.42741		91.5097	50.9129	18.1846	28.9937	52.3779
20.33	54.78	47.95	32.35	75.76	27.16	52.94	35.6194	36.7332	11.5926	20.1109		90.0356	56.9731	21.2194	28.2148	40.4079
20.5	45.3	83.73	39.04	84.4	20.83	54.65	33.9238	35.4539	21.1822	21.6138	4.27485	67.0343	54.7978	18.6293	15.0635	30.3481
20.67	66.85	69.1	21.43	77.59	35.11	89.52	46.5323	28.5367	22.4966	20.6929	24.083	50.4026	47.8817	37.3461	15.1808	33.1898
20.83	73.85	33.05	60.22	87.7	19.07	74.4	46.0336	31.1532	28.2305	19.7715	50.2461	65.1976	47.2838	42.8365	29.1927	25.4419
21	77.4	33.88	39.41	94.86	38.55	61.58	25.2437	45.5737	19.6453	22.5227	22.2535	74.2965	47.5304	25.8509	35.0377	18.4612
21.17	72.75	46.19	55.16	109.39	24.8	103.61	29.5685	39.9721	16.3963	14.9108	19.4788	92.0168	47.6788	30.6453	19.0458	18.9887
21.33	63.39	66.19	36.11	96.01	32.62	57.86	34.062	53.9148	19.6403	13.1597	34.4831	36.3593	45.5242	24.5957	19.119	21.9304
21.5	66.66	60.19	31.79	104.71	23.63	102.34	50.4813	32.0302	16.0248	13.4411	12.3446	90.9093	38.1775	34.2855	21.3473	24.8083
21.67	66.66	44.95	70.47	103.6	19.23	81.43	41.7298	25.0605	15.2462	16.8981	13.41	65.2032	31.4863	31.1027	25.7177	21.456
21.83	82.83	52.04	23.59	49.23	20.45	78.95	28.3016	35.9729	21.0848	16.5958	17.0888	65.2392	39.831	47.7921	26.8719	30.3469
22	66	85.19	22.7	109.25	46.15	64.72	28.1251	37.0534	19.932	15.8294	15.6809	77.0679	50.4918	54.4832	19.2699	37.0303
22.17	72.29	58.06	33.24	80.69	29.49	73.59	42.7294	42.8508	20.9331	15.553		85.3566	47.3703	30.7334	23.7879	22.7469
22.33	56.87	68.88	37.18	79.65	19.15	85.47	37.593	51.7145	16.5318	14.8111		73.2498	48.7844	47.4443	31.9466	25.3869
22.5	66.44	46.26	47.74	89.4	17.2	78.26	31.3267	55.1078	18.3287	15.9597		60.7086	41.9787	45.9285	22.4952	32.648
22.67	43.81	63.09	42.23	79.28	26.8	76.55	37.172	49.0101	16.6047	15.799	7.52104	73.1168	54.8198	51.8325	19.9143	54.8459
22.83	73.67	89.14	52.53	105.41	23.66	86.48	57.981	40.9675	16.7123	7.74846	19.5616	73.978	42.3931	49.5464	32.5441	56.6066
23	89.07	58.06	49.58	63.74	34.08	80.65	48.3752	31.6301	20.6095	17.2901	38.0151	67.1608	44.9462	36.4481	31.9469	34.4339
23.17	64.32	67.99	22.4	105.42	34.5	82.02	44.2101	44.8324	25.1504		32.913	79.3124	40.8891	20.6601	19.3922	27.5075
23.33	64.95	38.55	37.81	91.25	35.44	93.35	43.0346	48.7488	14.628	21.9931	30.9903	56.6503	35.2395	28.9937	20.0261	15.4913
23.5	56.04	23.99	31.07	90.16	27.55	64.13	37.5334	36.5125	22.5167		19.1096	70.246	42.1047	37.8136	33.8305	30.8704
23.67	72.28	58.69	36.76	96.73	22.92	49.67	48.8103	37.3002	18.1316	5.21316	0	59.2808	49.5083	22.8548	20.9888	24.4437
23.83	71.4	31.38	36.58	80.64	19.38	91.06	46.7084	8.57527	10.2602		9.47277	82.536	52.3646	46.3655	30.7352	23.8225
24	80.03	52.92	9.36	95.73	5.1	74.35	40.2346	31.4112	28.1217	21.7902	8.76427	95.5104	53.7859	46.5328	20.0291	18.1201
24.17	60.56	49.52	38.43	66.11	40.24	76.28	50.2639	26.1585	32.5382	15.1	25.5986	53.3751	52.126	51.0407	27.1821	14.8321
24.33	60	68.38	28.09	87.44	16.95	73.6	25.0235	41.31	32.918	13.3092		61.7981	59.4396	50.9623	30.104	24.8593
24.5	65.73	18.5	35.8	76.37	19.07	65.21	42.9684	39.0641	23.537	30.7227	5.61751	73.4367	45.2721	40.579	23.0381	38.727
24.67	62.1	14.63	35.01	87.18	16.52	53.97	51.0198	22.3789	16.6028	27.473	39.4287	68.2873	58.3541	35.4119	22.9487	43.8835
24.83	73.71	27.54	45	79.36	32.98	48.88	45.8991	47.2143	33.2236	18.6799	34.381	64.3978	57.4962	17.2577	28.5423	42.0074
25	74.88	57.27	36.71	81.97	42.32	43.16	20.7349	39.6753	21.0205	22.9114	37.0158	54.346	56.6292	20.1324	30.6887	33.2005
25.17	70.32	43.28	23.32	106.57	40.87	66.68	40.7864	60.8802	24.8901	26.7716	21.8669	48.5353	45.8404	17.901	22.8126	28.7247
25.33	43.45	65.57	49.16	94.94	22.68	88.57	28.179	23.2885	11.6782	36.9107		83.976	36.8179	19.6142	29.9601	11.3734
25.5	63.35	60.77	38.48	92.45	44.31	82.43	42.0423	36.548	10.5562	17.4817	25.4085	51.1764	46.0991	39.1429	21.9833	13.1529
25.67	74.18	72.96	52.22	106.08	34.19	83.36	30.2866	40.3846	14.6121	14.5133	21.5331	80.463	47.9051	41.3412	22.2083	14.5736
25.83	69.84	28.31	37.49	78.73	28.76	118.49	17.0613	39.4819	19.5293	14.3803	18.903	57.7421	42.3082	22.4691	33.4209	18.1501
26	55.21	29.31	46.52	66.17	32.88	72.11	27.4876	30.7951	40.0364	13.171	27.1552	55.6571	55.8384	36.028	19.0692	43.1987
26.17	114.21	24.29	33.09	55.13	17.1	71.4	23.232	33.3723	23.3381	13.2845		95.401	53.685	25.3279	22.5847	41.5204
26.33	49.56	35.62	39.33	65.34	20.92	97.11	45.3372	30.6599	18.3778	16.1419	2.62447	52.575	59.9972	21.421	23.4595	22.9201
26.5	59.93	20.37	40.66	80.42	31	106.15	38.6359	50.7769	16.836	10.0973	24.973	54.1027	55.4667	42.4082	24.3749	23.8503
26.67	72.88	15.7	49.18	56.01	34.83	87.3	29.396	59.1212	21.6139	20.1842	29.4245	61.6985	61.4503	41.6901	18.8779	31.144
26.83	75.56	33.8	43.24	48.98	20.7	102.16	39.8506	52.1112	18.9229	13.994	3.02365	79.119	57.2398	47.3269	20.6321	28.8802
27	73.17	11.57	60.07	97.27	36.47	76.75	43.3908	38.8918	18.0813	14.4489		59.8376	48.5638	53.6191	30.354	28.1787
27.17	71.42	13.52	49.3	74.89	25.35	66.14	38.75	60.2728	20.5194	17.9466	0.831267	76.1383	53.3568	19.6849	20.6745	30.6902
27.33	83.39	14.44	39.44	72.04	32.41	73.28	36.0838	62.5466	16.9932	13.2011	15.5066	77.4183	51.8694	16.9019	19.136	49.9126
27.5	68.58	13.9	45.06	76.81	45.64	102.49	48.4318	49.7135	20.1171	17.7794	26.0869	81.0376	51.291	21.4969	16.8834	27.8123
27.67	68.46	11	49.08	90.49	39.39	64.45	46.3454	43.0702	32.3644	12.6724	16.7414	82.3007	44.886	36.2482	29.0716	37.0598
27.83	75.53	11.5	40.91	17.37	32.62	58.64	46.7099	41.8021	28.842	12.0412		71.9318	44.1208	45.4047	18.5653	41.6921
28	78.43	31.68	51.46	27.7	29.54	56.88	28.3027	60.2399	21.6428	15.3448		98.3481	55.2469	39.386	25.6328	40.5325
28.17	76.7	31.8	32.86	64.18	44.57	55.95	22.061	46.2371	20.6578	12.4887	0.621881	88.2319	53.6332	48.1046	16.334	24.3134
28.33	55.3	18.07	53.1	86.8	30.93	83.9	21.4643	29.3561	18.3098	11.9108	27.513	74.5998	55.1075	26.8711	24.2872	46.575
28.5	69.88	19.6	45.42	87.02	32.14	100.83	32.9379	30.3896	22.1097	27.4269	22.0451	66.8309	56.0169	28.2988	23.4836	31.9693
28.67	72.19	18.95	40.33	100.66	33.42	67.07	43.6214	57.7924	16.7893	17.7038	16.0653	75.5368	44.0741	23.1727	18.4844	38.157
28.83	81	13.63	42.53	76.46	23.44	90.47	29.9517	50.0197	32.6694	8.36579	5.78492	75.0688	48.591	19.2687	15.8429	38.8523
29	78.32	20.11	19	89.88	20.44	60.37	26.9097	49.1876	18.4694	24.4133	1.59754	59.3467	44.319	12.8542	20.2161	50.9025
29.17	80	21.53	47.33	106.46	22.04	44.58	40.3009	41.0673	6.90675	20.0916	18.2431	60.7423	36.4115	16.4173	29.9953	57.4067
29.33	77.22	17.67	68.73	55.29	16.34	99.23	29.4195	55.0907	28.7334	11.1098	13.7784	64.9501	36.0274	31.2736	25.9249	47.8671
29.5	70.26	16.33	53.34	81.74	13.04	86.17	31.3609	53.2842	27.2386	17.6963	5.32012	72.7205	46.6873	34.0381	22.35	49.4312
29.67	68.68	31.65	41.2	55.27	23.34	91.05	27.2775	49.766	16.9859	23.7357	1.0108	49.4743	23.3016	32.5477	20.784	37.1724
29.83	66.7	18.86	33.52	31.8	20.28	78.32	41.3479	56.9311	16.7727	14.9974	15.6512	78.201	31.3029	34.6263	25.2252	33.688
30	49.41	57.58	38.64	68.57	62.46	50.2	101.835	70.196	40.846	44.491	19.2248	47.8293	39.1824	43.6195	41.0014	69.5367
30.17	51.99	33.83	41.17	81	18.46	53.68	63.1274	157.961	40.656	51.9111	113.658	65.1335	46.7011	29.4618	47.1073	16.3781
30.33	56.13	49.26	39.38	79.4	45.25	64.37	50.7203	223.338	49.8423	47.3326	35.9333	77.0696	57.0221	38.7017	45.5214	16.1346
30.5	50.58	41.22	60.03	66.58	44.72	85.22	54.8285	183.316	31.7519	42.5345		92.9824	57.4946	43.8672	48.0743	33.0702
30.67	60.32	32.1	41.09	68.43	53.37	101.93	27.4963	162.715	31.6164	49.6842	22.8373	57.5109	70.1574	38.6278	34.8747	13.8065
30.83	58.83	35.47	27.34	77.46	58.55	77.78	71.36	66.4167	36.7479	38.5183	38.4355	62.3944	43.1312	33.7785	41.1078	16.592
31	53.65	31.26	42.21	78.27	38.53	131.61	50.3399	80.3537	39.1229	49.5289	55.7014	81.7701	38.4566	43.6897	37.5214	14.1225
31.17	59.47	51.63	23.99	73.44	37.97	113.09	76.1068	87.2242	40.2857	48.405	6.37336	78.0016	47.9175	48.2359	34.6435	19.2234
31.33	69.19	70.72	27.01	64.26	35.93	101.28	61.8458	98.8069	56.0586	42.1389		81.2976	67.1602	40.56	37.3722	13.5249
31.5	76.89	68.92	38.56	68.82	30.81	98.76	48.7153	97.0503	42.7223	54.5879	11.6818	85.1034	71.4144	48.7742	23.2052	46.5095
31.67	64.1	63.17	36.26	73.66	39.14	87.12	80.9507	82.3953	47.5702	41.8938	43.6849	94.2036	47.4684	40.1151	34.9932	40.358
31.83	79.95	58.14	32.24	59.6	40.04	104.77	71.5583	85.67	92.7186	46.2084	42.713	108.238	63.5701	28.43	35.7109	36.5585
32	62.22	39.54	40.6	64.76	29.53	120.31	20.5822	81.1421	45.5665	56.0347	44.3521	80.4125	80.4499	40.3413	33.844	47.9392
32.17	62.13	36.38	45.13	34.05	33.77	137.45	53.2525	92.7239	70.8009	23.4489	47.87	99.3609	66.6386	34.5549	30.2145	56.2371
32.33	71.32	54.02	46.88	50.03	34.89	114.66	42.3109	87.8826	36.1347	49.3789	38.0018	85.5661	41.0176	35.8111	22.4504	47.8878
32.5	75.24	38.69	30.2	73.55	36.05	98.1	49.9133	88.3829	72.3907	36.8414	42.7852	59.3187	70.5706	33.5604	29.0414	25.1075
32.67	67.19	40.23	29.84	47.84	26.9	100.74	39.9142	73.612	47.242	53.8344	36.2604	49.2995	56.2295	20.8975	27.7081	49.4457
32.83	78	61.71	49.17	66.52	47.25	94.89	40.8464	58.3587	21.4916	34.973	30.8167	49.2917	49.0206	16.9908	29.5909	45.7326
33	64.38	58.1	35.85	72.12	41.54	107.89	36.9876	79.1579	23.6832	43.2748	44.26	39.7189	49.4019	23.5731	42.257	26.7172
33.17	72.41	47.95	44.05	77.66	43.62	99.4	26.898	51.0001	25.6963	45.888	36.5965	34.4401	65.5361	19.5139	29.8937	31.0772
33.33	69.47	46.79	49.11	64.85	34.81	100	23.6309	62.4976	22.3371	34.6875	33.7007	27.2606	35.2734	24.9407	26.1085	37.9406
33.5	75.99	54.32	45.57	58.89	22.87	75.84	54.9579	60.8544	18.1667	35.657	34.6566	37.2423	60.5209	19.4157	24.9374	57.1437
33.67	80.95	44.89	47.26	47.1	32.99	91.72	33.5227	60.2294	22.9555	25.6916	38.3349	36.5608	52.3674	27.235	15.8595	24.7876
33.83	79.71	37.29	45	53.54	42.72	76.04	25.3509	68.9743	18.0833	13.0149	26.2849	32.144	67.2941	18.3235	27.7671	49.1268
34	94.18	57.98	46.64	30.63	39.49	82.82	38.0244	57.4087	23.0898	16.7998	45.1895	29.9536	49.9749	16.7284	22.1372	33.3625
34.17	76.48	59.72	38.47	69.41	25.31	83.32	22.6297	52.3569	66.8032	19.5755	37.7369	33.5772	43.7158	27.4055	37.7321	37.6461
34.33	73.11	52.61	60.06	64.11	47.59	86.9	39.4871	49.143	13.2827	16.8468	38.5215	35.8921	41.0636	27.1424	17.7915	34.5328
34.5	64.63	49.17	49.11	78.36	28.29	99.76	24.5856	62.8754	15.4326	24.8872	39.8759	63.0678	48.2371	17.3206	10.3567	26.039
34.67	69.66	49.6	35.28	62.11	34.99	116.36	17.6965	35.0531	8.44389	19.4887	32.496	58.017	48.546	10.3802	16.7564	22.2455
34.83	70.92	43.75	39.52	70.23	20.71	117.02	21.2771	50.461	15.954	14.526	31.7106	51.1287	43.7871	20.2855	18.8324	14.4612
35	66.75	43.5	25.18	91.37	35.08	69.71	19.3485	40.1787	21.9789	15.3584	31.3973	36.6106	28.6816	22.784	37.5247	15.0415
35.17	75.31	47.23	41.36	87.28	26.3	85.01	24.2295	59.0956	13.9351	12.2217	28.7894	32.371	41.5552	14.1713	22.0296	34.1267
35.33	64.05	55.82	33.6	56.72	35.26	79.15	24.7607	44.6124	10.3037	13.6746	24.0077	22.4518	49.0162	22.4702	15.8349	51.189
35.5	45.69	48.81	46.07	27.7	21.43	59.09	16.2064	30.3637	15.0972	11.6818	34.7704	38.0563	57.7173	17.0541	34.3794	19.8132
35.67	58.57	53.71	40.33	42.28	23.02	72.97	24.7559	43.6794	48.6626	12.0544	36.1866	14.3178	55.6555	27.3857	25.6669	21.5489
35.83	65.48	44.17	52.09	55.03	21.21	60.08	21.8284	29.8871	14.9908	19.2269	41.0542	11.809	63.9945	56.1833	12.3358	19.9538
36	43.16	61.49	50.28	89.37	20.73	59.25	23.0681	18.9505	12.3218	14.5915	22.3585	14.4993	49.3732	54.5699	17.7443	16.5934
36.17	69.71	44.15	47.44	37.19	20.7	68.44	20.7795	27.8817	7.31217	20.1021	32.141	16.7385	55.0787	19.1624	27.6452	15.8275
36.33	51.85	41.46	59.55	65.56	19.98	75.62	21.6294	42.6013	15.1862	15.3696	31.5856	16.7759	33.0619	23.7728	38.2304	34.4969
36.5	44.92	44.82	48.71	82.26	20.49	50.97	22.5278	60.6034	25.9823	15.7819	22.6238	18.9927		40.2951	27.3178	25.9248
36.67	46.82	17.93	7.95	47.53	15.6	64.08	51.5249	22.2529	19.6407	16.4679	16.413	20.2476	9.30886	35.8295	20.1453	28.6494
36.83	46.02	20.33	25.3	66.86	22.89	72.6	21.0587	18.5658	30.1876	15.2952	13.8594	13.3439	67.8061	27.5993	14.4365	50.7588
37	37.78	21.26	51.4	28.24	19.94	58.51	13.511	31.4185	29.407	13.3692	26.515	12.6148	45.0135	25.2899	24.8749	46.496
37.17	69.67	24.73	25.44	15.99	25.53	62.55	12.1784	50.092	41.2335	17.2811	12.2341	15.6899	25.2382	52.9066	26.1002	30.9659
37.33	47.29	29.78	20.13	69.77	20.51	64.64	17.4765	39.3645	40.2226	22.4067	11.3123	26.5653	59.026	47.956	18.8003	19.4721
37.5	32.45	52.77	15.3	82.13	18.43	38.36	26.112	28.985	19.2737	15.7889	14.9753	29.3536	35.6575	48.4929	28.0925	19.1594
37.67	45.64	41.04	29.89	30.77	28.59	61.25	23.1882	26.4132	19.7317	14.2656	20.0389	29.1631	48.1211	35.9795	13.19	23.2698
37.83	50.18	26.8	39.07	82.56	29.37	59.9	30.3585	36.8293	23.1611	14.1201	11.5315	30.867	61.48	56.0394	11.4516	31.7151
38	48.29	19.22	18.16	87.93	21.29	66.95	16.2556	39.5107	22.4029	16.5786	12.9039	23.4677	58.7413	39.5879	10.2736	36.1357
38.17	47.8	15.5	29.17	39.69	23.63	78.25	24.6102	35.2091	28.0644	12.7546	11.9834	15.2147	33.6064	57.2313	13.4604	17.2046
38.33	16.7	26.76	16.71	63.04	23.76	70.19	22.5871	47.9779	33.1324	14.4068	13.3335	15.5987	39.4869	32.6367	11.7976	17.9896
38.5	22.22	29.13	15.75	47.33	15.44	64.41	23.5571	21.0337	27.2077	10.1554	12.0596	11.6704	64.0767	61.9441	10.5971	18.3185
38.67	23.85	23.84	16.64	69.67	22.64	59.75	24.9328	12.7433	28.7841	10.7091	11.2753	12.0198	44.1193	57.2322	12.3012	18.3328
38.83	16.94	13.87	15.77	78.49	14.46	57.68	15.7358	13.9707	29.4463	10.7578	15.0406	11.2972	36.6606	42.9523	10.6105	20.1966
39	19.32	22.15	17.55	79.17	21.08	59.93	15.865	20.7438	25.262	11.1363	14.2015	12.1857	51.4389	57.9709	12.7653	19.788
39.17	29.02	42.05	21.3	72.1	23.34	58.33	26.7586	38.4015	15.152	11.6128	14.3332	16.4413	24.2517	54.6041	12.0398	23.4016
39.33	17.35	44.96	12.72	61.68	17.25	71.88	30.5156	38.6489	23.6243	12.5905	14.5303	15.3628	45.8061	53.2996	12.465	16.1772
39.5	24.58	20.31	13.27	49.51	18.66	54.82	11.7385	27.0165	12.5337	12.9136	12.7983	17.8086	42.7104	54.4525	12.5014	13.846
39.67	22.8	23.7	21.43	67.55	21.31	60.53	46.2143	39.8037	19.7903	12.4235	11.5731	10.9156	38.4573	51.596	10.9911	12.5472
39.83	37.67	10.84	28.48	48.71	24.29	54.46	23.5554	33.1845	22.4863	12.5819	11.8264	10.1385	30.6441	46.5772	11.7807	13.9157
40	28.54	19.68	23.06	67.35	20.64	45.93	21.8739	28.606	16.3901	13.7368	13.836	10.4562	55.69	40.0279	11.7907	14.0739
40.17	39.75	25.85	13.82	69.07	18.7	61.83	23.8813	29.4143	11.0348	12.7526	22.74	11.3143	43.3792	56.6497	11.155	12.8232
40.33	42.77	15.69	17.88	54.14	20.06	51.27	14.0131	25.1277	27.0451	12.1737	12.8237	11.1477	53.2614	49.37	12.5895	15.6056
40.5	38.93	22.52	16.3	58.12	19.28	50.76	24.5335	27.9081	16.4424	13.1528	12.7429	11.0799	40.3394	34.8065	11.449	18.1459
40.67	22.79	27.1	15.05	42.69	17.56	48.88	23.2449	25.2943	26.9729	12.2095	12.9444	13.8817	20.1126	49.2135	11.0154	17.7471
40.83	35.53	23.51	35.14	43.42	17.36	64.89	15.2718	21.3657	20.9054	14.3759	18.7984	12.3476	19.3366	63.6322	11.9764	20.0878
41	58.44	18.2	29.77	77.81	17.95	37.96	18.3378	24.7735	18.1758	13.2391	18.917	12.8853	19.3805	68.258	12.1289	21.7207
41.17	27.2	21.39	25.13	61.63	17.19	51.95	21.1796	51.1864	15.1804	12.1227	13.4925	16.1444	20.813	42.3096	11.6918	23.6149
41.33	41.95	16.4	21.46	58.28	19.67	55.53	11.0126	41.2997	15.3172	13.7108	26.7136	14.0588	20.8556	32.1836	15.7697	26.8988
41.5	15.21	19.4	31	68.97	14.63	68.45	15.0286	18.5906	16.2896	12.3036	17.4207	17.271	20.9233	48.3036	11.503	27.7509
41.67	35.81	15.51	19.89	53.65	10.41	53.92	22.8407	18.36	16.9458	16.4124	15.1588	13.8093	20.3026	47.3973	10.8276	32.3703
41.83	58.56	18.94	23.29	55.84	15.58	58.11	14.0877	17.637	10.9244	14.2673	14.5611	12.7692	23.0211	46.8381	9.27289	29.8273
42	35.5	21.18	16.01	57.09	18.82	42.9	10.5294	15.9281	34.1915	16.3111	11.32	11.3291	23.4935	62.8753	13.2542	34.6289
42.17	25.13	30.33	18.49	69.16	16.67	62.99	21.7433	15.128	21.1015	14.2674	13.9881	11.3824	50.1833	46.0477	12.5708	32.7606
42.33	23.32	12.24	15.37	63.72	21.57	50.73	17.5644	23.4504	17.2074	10.4593	12.4638	13.1196	33.0687	31.1555	10.2311	31.7754
42.5	14.78	15.12	17.61	47.52	19.82	54.33	22.1664	23.9395	22.1504	11.9225	12.255	11.0424	17.2109	33.5426	14.1539	29.0204
42.67	20.98	23.28	17.9	33.9	14.59	49.96	12.4186	33.4332	14.0753	17.8966	13.4501	40.273	14.2155	50.1842	12.4457	18.3601
42.83	26.22	35.71	20.6	60.4	12.67	60.21	24.6292	45.5725	11.83	17.6323	11.0876	41.5554	16.4042	51.4671	9.65566	23.5136
43	33.77	22.5	28.58	50.98	11.3	34.67	15.6064	16.7204	11.3336	15.9416	11.5279	41.6673	12.7229	41.0573	9.87017	31.9518
43.17	21.27	13.73	27.5	33.22	16.5	38.59	22.8857	17.1672	11.131	13.9406	10.1128	16.7	10.5472	46.3423	11.9779	26.9922
43.33	11.96	19.39	15.1	38.4	15.07	39.8	27.6832	16.7212	15.9716	24.052	11.7408	17.2721	10.708	27.3678	10.4964	22.7503
43.5	11.97	11.47	18.41	48.51	14.42	51.64	24.7027	16.4243	10.3654	18.9541	12.3161	13.4814	11.3383	34.5887	12.769	16.8717
43.67	13.81	22.37	17.66	46.16	11.55	43.17	36.3053	16.0106	10.1159	14.6775	14.1348	14.9674	15.7677	41.0052	10.1234	18.2964
43.83	16.13	19	20.33	53.56	15.74	54.39	43.9292	48.1831	14.6449	17.0265	14.6154	17.2741	15.4684	46.3805	11.4135	22.5235
44	18.65	14.98	18.5	52.74	16.74	57.82	15.6774	21.4877	17.8165	17.7354	15.6246	17.9289	16.7468	49.564	14.928	36.0119
44.17	34.01	24.32	16.91	39.2	14.8	32.5	15.9294	20.1694	13.1218	14.6123	10.742	15.6587	42.2684	62.3833	12.1618	23.342
44.33	15.97	16.39	14.81	71.68	11.28	26.59	28.9679	18.1598	15.6149	16.8352	13.5468	12.66	22.9738	29.5325	9.27536	27.5708
44.5	11.05	17.25	14.97	61.96	10.61	37.64	27.9416	19.4149	20.004	14.6612	11.3459	13.0507	12.6288	20.0027	8.83056	25.6478
44.67	13.58	18.43	14.98	33.43	10.94	37.89	23.9434	21.4183	12.9705	11.5975	11.9141	12.4625	9.89265	22.6762	12.5805	20.1241
44.83	17.86	23.6	10.31	17.68	10.92	42.27	18.3727	16.6877	10.8064	26.1654	11.2779	13.1582	30.8366	50.8445	13.4468	21.9766
45	49.08	18.27	13.69	39.81	10.41	49.61	22.4102	21.1358	22.3422	17.1545	12.4456	15.4774	24.4441	47.8213	16.7382	18.1498
45.17	41.81	16.16	9.22	43.03	9.17	31.96	20.2329	18.321	17.0395	12.4649	15.654	20.3018	22.6532	31.7955	15.6875	14.6845
45.33	27.66	16.43	17.97	29.26	10.46	46.77	38.4067	15.4528	18.4576	14.4488	27.5276	18.1885	37.1575	49.9264	15.3391	13.321
45.5	20.25	17.89	13.7	30.23	10.2	31.83	43.1702	16.6498	21.5466	12.1361	14.0178	19.7793	36.7285	32.8018	16.1693	11.2067
45.67	18.86	15.14	12.93	35.77	11.26	50.51	21.9833	19.5949	17.4966	17.1768	11.4451	18.7214	25.2117	41.6562	13.6199	14.9189
45.83	15.87	19.15	11.64	29.26	9.66	39.73	33.5325	26.2468	20.5768	14.7914	14.3379	14.0577	21.3373	42.3445	9.30335	15.2223
46	18.86	17.16	12.64	18.52	10.79	62.53	29.3233	10.8069	20.7634	14.3106	16.8047	15.21	19.9821	31.4473	12.4522	16.1881
46.17	12.07	21.05	11.39	45.06	9.66	36.96	38.9732	14.6653	11.0321	26.8281	16.7147	13.7296	28.6963	19.5635	13.2438	12.882
46.33	12.84	14.85	12.47	38.49	9.81	39.76	31.0772	32.8497	9.74835	16.9283	15.1898	16.8208	42.8115	17.9474	14.912	24.918
46.5	24.91	24.66	11.57	27.68	25.87	38.01	19.9046	14.3017	11.7446	12.0741	15.6401	14.7207	57.6197	33.7739	15.2181	26.3188
46.67	14.8	14.31	26.4	58.99	12.49	48.94	16.1025	13.9387	13.7744	12.3728	13.5875	13.106	43.4144	33.891	12.8026	22.8162
46.83	15.08	15.04	24.11	31.4	11.59	45.67	16.1857	25.583	15.791	14.1075	12.6005	15.2018	15.4809	48.6978	15.1212	22.8235
47	13.67	17.94	22.26	26.77	9.73	36.18	17.6283	20.4089	17.1328	11.3854	14.6326	11.3677	11.1859	48.5398	12.4329	23.9333
47.17	13.4	20.33	18.85	35	18.72	31.36	19.8499	17.1956	21.3724	31.4107	14.4886	11.9432	14.2321	53.9752	16.3162	20.307
47.33	14.35	15.86	17.88	14.97	9.8	44.44	27.863	13.9418	18.485	8.95167	15.8074	13.9393	14.8055	34.9277	14.7569	22.6424
47.5	22.64	16.22	16.46	12.56	8.75	39.32	19.2599	14.7387	13.621		17.0444	15.2236	17.3861	27.1046	16.9324	22.7829
47.67	23.24	18.75	11.53	16.99	17.17	49.08	21.4867	15.2053	18.2594		14.9064	16.5085	18.8309	22.8593	16.5147	20.9121
47.83	18.16	20.71	10.13	25.28	17.61	27.35	18.7637	18.3159	10.4732		11.4702	15.0594	16.8093	18.0054	15.7847	22.8521
48	21.15	13.52	12.06	18.52	18.99	25.2	12.4267	47.0054	14.7454		14.4059	15.7356	18.673	22.94	13.1576	20.6044
48.17	17.69	13.96	10.76	23.7	20.33	32.13	16.0129	15.0241	11.3428		13.5828	15.5281	20.5839	31.7435	12.6937	18.9201
48.33	33.88	12.81	20.63	27.49	16.05	22.27	17.0049	8.93673	15.0566		12.2762	14.6997	21.4127	23.8451	25.9366	20.4446
48.5	23.74	28.19	15.54	29.23	17.19	18.59	15.4336	9.10538	13.8933		12.8907	17.274	21.265	23.8977	16.3414	16.3968
48.67	19.99	32.07	12.35	19.75	17.19	34.5	16.6203	26.5956	14.6036		15.02	16.6972	21.4369	38.3476	13.1878	13.8609
48.83	21.37	30.59	10	16.62	20.17	51.67	22.4334	28.774	13.7573		12.4144	12.4349	20.4557	37.4497	13.683	19.1846
49	16.57	14.73	12.61	23.29	16.27	31.26	11.342	16.3816	9.44405	21.6575	17.3685	13.6612	19.5309	28.8333	13.2653	19.9762
49.17	16.26	14.29	5.89	28.94	16.64	29.01	37.6262	16.8271	15.7007	16.0416	14.2844	15.838	19.2124	48.3636	13.5432	18.0387
49.33	11.87	13.36	18.95	29	14.59	28.03	14.4075	16.3125	10.8077	14.923	8.99761	14.7134	37.9773	63.5334	13.7851	18.1688
49.5	14.72	13.89	29.93	20.48	12.95	29.87	12.0904	18.6286	10.3676	16.4567	11.9243	15.3302	34.5282	35.9717	13.0428	16.7538
49.67	14.14	18.57	0.16	29.34	12.67	39.82	35.9256	33.5196	10.6285	15.2794	14.0029	18.0975	27.449	51.7232	13.025	17.4709
49.83	13.06	20.72		37.09	12.6	25.01	45.3941	19.1403	13.9	15.0485	9.46675	15.6291	30.4508	37.5811	11.0497	15.4361
50	17.24	34.12		37.38	10.96	37.01	28.0908	18.7482	14.3196	13.807	11.42	17.3501	19.1465	22.1931	11.9422	18.1922
50.17	15.61	23.64		36.4	11.05	31.95	24.0503	13.5107	19.461	11.2915	13.112	12.4125	20.2805	30.6582	11.9131	17.0616
50.33	14.25	12.07		32.53	20.45	18.59	12.3709	11.457	8.94759	13.6343	14.2206	13.6701	21.2966	44.9039	9.81803	15.1549
50.5	14.39	11.65		22.64	10.36	25.61	15.4682	11.8472	9.22908	13.538	12.0126	15.197	22.3017	19.8312	11.7597	14.8326
50.67	15.04	17.9		34.74	14.74	41.03	15.5035	9.33871	7.85928	13.2927	13.3006	13.2538	21.974	23.3551	25.9355	15.5699
50.83	17.74	9.93		28.84	15.5	24.06	12.2134	13.4743	14.2761	10.213	12.6342	12.0308	36.9625	22.421	22.2037	15.0041
51	21.59	17.84		21.89	13.55	50.61	18.1719	12.2353	14.5515	10.6462	10.9433	14.9751	20.4289	19.6846	32.9255	14.4575
51.17	36.9	22.84		21.44	13.18	20.03	11.8957	20.8947	11.4975	14.0929	11.0274	14.3163	13.4568	27.8396	53.9904	19.7614
51.33	30.11	22.74		23.58	10.88	12.02	16.0727	27.5567	16.9741	11.3362	10.1711	14.0592	13.3663	37.4081	29.2575	14.7024
51.5	41.35	8.42		19.02	16.74	11.83	12.836	24.2651	10.3016	17.5987	10.2779	12.8812	13.3663	21.4674	18.6712	14.7864
51.67	20.02	10.54	12.03	17.33	17.71	11.6	13.8956	37.9609	11.428	14.5235	10.8008	16.4919	21.6487	23.9465	44.12	19.6404
51.83	18.58	9.92	10.1	21.65	25.96	12.2	26.9186	16.7104	9.79748	10.5886	10.3169	56.0828	15.7331	22.1661	35.8274	44.5634
52	18.57	17.29	23.14	23.54	20.09	29.48	13.4857	12.3934	9.07092	7.48271	11.8111	62.5481	20.1184	24.2782	22.24	36.8629
52.17	20.5	10.21	30.44	31.27	14.33	23.3	16.8754	14.7655	7.20992	13.1842	10.7849	60.7668	21.4234	22.723	28.0568	34.0961
52.33	29.67	20.45		23.09	9.01	31.1	26.1667	15.3282	11.6712	14.8286	9.5788	58.1897	27.5746	29.3446	13.8447	23.4309
52.5	35.99	9.34		26.35	9.95	41.7	18.358	25.2167	11.7018	15.4046	12.3649	44.4039	28.5317	20.0168	12.5622	22.9712
52.67	24.08	10.18	5.23	21.51	10.36	44.31	14.6292	28.5843	18.0781	16.1396	13.4157	75.1888	32.5726	22.7052	18.8189	23.3076
52.83	38.33	8.63	20.01	23.73	17.08	26.42	11.9273	26.3889	16.4809	19.1927	12.491	62.684	19.8064	27.4524	14.5294	24.4107
53	14.87	14.89	15.08	21.18	20.98	17.04	11.9309	40.0628	23.7487	13.7716	10.1065	70.9558	19.5294	21.1803	12.3053	21.2104
53.17	14.49	14.43	16.15	42.09	15.65	34.42	12.7027	15.4654	12.0563	14.7219	15.1684	53.3343	19.8972	16.6554	11.6382	19.2246
53.33	11.59	24.38	15.87	17.39	13.3	43.1	10.9862	19.2192	10.8159	12.6123	10.5846	51.3042	17.5883	17.7037	12.2079	19.4448
53.5	9.96	19.22	13.66	31.34	11.23	33.85	17.324	32.7644	10.5435	12.0316	11.4286	65.6843	18.7488	16.4734	11.7067	18.002
53.67	12.46	16.41	10.84	25.27	10.77	30.19	15.2854	30.1092	11.9212	16.2436	18.0313	41.8582	40.8619	21.3549	11.4552	18.2499
53.83	13.53	15.01	10.46	34.82	12.92	21.76	10.1022	23.5812	11.645	15.3379	15.6605	22.6153	42.6045	32.5694	11.176	18.6068
54	10.42	16	10.03	19.87	10.82	30	17.648	31.0095	12.3085	13.7583	9.62539	34.5874	24.6786	15.1171	11.3331	16.2309
54.17	26	20.91	10.69	27.97	11.59	40.05	20.7799	26.429	13.7935	12.4772	10.9403	42.9374	22.2266	15.6036	11.6163	17.2374
54.33	14.38	22.2	11.08	27.3	10.64	35.48	25.126	19.5598	13.2421	10.6073	13.5646	76.357	24.3317	31.7942	10.8791	15.5569
54.5	16.03	16.61	11.25	28.76	9.17	36.68	32.0979	13.6311	14.2546	17.8413	11.5624	21.5145	21.7071	17.7757	12.5941	18.7528
54.67	13.02	19.89	11.71	23.3	12.45	48.34	28.6903	17.7826	11.9928	16.249	10.3414	39.5639	21.7667	17.5844	12.0798	20.0579
54.83	16.5	19.93	15.41	22.3	18.19	27.34	19.2747	23.3013	12.7209	15.3264	10.6642	24.5626	22.8622	32.8089	10.1107	15.7803
55	16.05	25.38	17.96	16.34	10.02	28.76	17.8814	26.6946	12.3021	14.7769	11.2135	42.2672	26.2033	52.08	10.908	15.7693
55.17	13.73	13.56	22.94	17.33	14.01	32	50.1044	24.8646	14.9496	15.7425	10.9904	29.4076	22.8766	50.699	16.2233	12.3641
55.33	17.97	10.62	31.63	35.35	11.14	38.87	13.9935	48.0402	11.4288	15.467	11.2437	22.5571	22.8458	46.3503	10.3896	10.6548
55.5	15.88	12.32	27.64	24.17	6.52	38.06	13.2138	24.528	10.0824	16.3624	11.0686	13.1663	23.1122	37.9972	11.6883	14.6316
55.67	17.79	14.02	20.92	31.02	12.32	33.92	13.1584	20.7425	10.6571	16.5552	12.6692	14.6067	21.5738	33.4761	10.6242	16.1791
55.83	17.79	13.78	13.38	27.66	14.57	32.76	12.1353	20.6676	19.0659	16.3007	10.4573	19.1225	21.3669	18.7514	11.1201	15.5709
56	15.95	15.19	10.99	19.75	12.25	30.59	10.7478	20.2337	9.14519	15.2011	11.9551	15.3274	24.7303	17.5179	11.4842	17.3762
56.17	28.15	19.51	18.15	21.02	12	36.29	10.8152	21.0508	8.50915	15.1661	12.3403	14.6382	21.727	16.587	11.7628	16.315
56.33	31.27	17.04	15.74	34.06	12.67	32.79	11.6114	31.6171	10.3546	16.3311	10.8183	21.2297	22.3093	20.8869	11.7236	15.6932
56.5	27.02	15.69	15.24	30.32	11.61	26.38	9.12493	13.9306	8.11893	14.7758	12.8785	61.122	21.1663	21.1693	12.5	18.6343
56.67	20.75	17.54	16.58	28.88	13.31	20.68	11.0939	12.9528	13.4206	15.5475	10.9636	50.0424	21.1359	22.7167	11.1483	17.3062
56.83	12.52	19.12	14.15	19.33	10.36	31.08	29.9052	11.0551	12.3619	15.4728	9.13546	46.2793	21.8222	21.1166	10.8122	17.8061
57	12.12	17.48	10.06	38.15	10.48	34.01	13.1835	10.3563	16.6351	13.1849	13.1007	28.4452	21.6741	32.3732	11.9756	14.1951
57.17	16.31	19.21	10.9	31.89	12.32	17.32	15.1697	12.8441	13.7539	14.5087	11.9329	32.153	24.5934	16.0278	12.0608	19.7353
57.33	13.07	18.99	11.25	29	10.74	29.66	17.7291	13.4853	13.5504	13.2225	23.465	36.9138	22.5485	15.2919	11.0895	16.0361
57.5	12.53	19.94	23.19	22.54	10.04	21.53	20.8852	11.373	13.3256	15.2577	11.5226	43.1909	46.16	16.8931	8.44727	16.0521
57.67	15.31	17.4	20.82	24.34	10.34	18.14	10.5827	12.5577	11.9983	11.8907	14.0019	25.0554	45.0923	16.9541	12.6436	13.9585
57.83	13.74	11.21	16.54	27.23	9.84	15.19	20.478	13.1805	12.5917	12.3693	11.6115	34.3392	41.8669	15.3119	9.41159	16.2474
58	17.1	17.95	16.83	37.04	11.08	16.6	42.7552	11.636	13.467	12.7892	11.5561	48.5336	45.9309	16.5916	10.567	16.6899
58.17	16.8	12	15.74	14.97	12.85	18.97	10.3486	14.3693	12.4884	15.4604	11.9978	59.2494	33.6949	13.993	11.6574	19.7249
58.33	15.1	9.57	14.25	14.57	23.85	19.19	9.75999	15.0355		15.1236	13.4317	15.2236	29.7015	14.293	11.584	18.6309
58.5	19.08	9.41	15.27	32.65	12.17	20.16	21.7701	13.767	8.54439	16.8469	12.8744	19.544	34.4349	14.4656	8.86303	17.3088
58.67	14.77	15.83	14.68	28.13	18.05	17.36	41.7219	16.5952	8.9624	17.3774	15.3695	35.159	31.3417	14.7851	10.0417	21.9564
58.83	12.86	14.67	10.95	19.99	11.63	24.95	31.4477	32.9596	15.8873	14.1	11.329	41.0378	31.1151	18.066	8.12315	21.8478
59	13.11	12.6	11.83	9.99	12.39	17.68	18.2626	15.3056	8.7566	16.6714	11.488	33.9	19.3923	17.7046	10.14	22.2642
59.17	15.04	13.59	19.01	16.37	28.46	35.57	11.8259	39.129	8.66231	16.9317	13.2324	13.6393	14.8722	16.5647	10.4288	22.5644
59.33	21.95	17.22	28.8	11.28	18.37	46.12	14.7756	13.6559	9.66735	17.9638	12.7972	13.2268	16.2923	16.1122	10.4638	21.152
59.5	24.29	33.04	11.39	11.15	10.59	56.24	11.7053	12.1972	9.79575	13.0064	14.2845	14.116	15.3209	13.5756	8.50299	23.55
59.67	32.47	11.13	0.26	23.52	6.53	58.23	13.237	12.3383	11.5772	14.5879	12.0243	29.3883	14.376	14.4321	11.1211	19.3326
59.83	16.62	16.42		29.05	13.17	37.32	11.4076	12.3363	10.7563	13.835	11.2183	61.0692	17.0677	24.9284	10.3265	21.569
60	16.73	20.08	45.87	17.8	9.98	29.72	19.5803	25.3563	11.9296	15.7497	14.5482	22.0172	23.5502	46.4651	11.2223	22.5833
60.17	16.36	16.97	14.53	11.74	14.76	33.71	17.064	57.2536	12.8254	13.8858	13.1682	24.0224	15.9985	35.5432	15.1266	49.8679
60.33	15.58	17.21	13.02	13.19	10.16	35.91	12.5992	35.4193	10.5981	13.9502	12.9468	27.5922	23.4193	22.8791	12.1605	18.673
60.5	15.16	17.52	12.19	23.25	18.77	17.16	9.28044	55.3743	9.27281	12.2841	21.1383	33.6572	17.5547	26.8865	13.5289	21.095
60.67	17.6	17.71	11.61	24.58	15.11	25.04	10.2059	30.3773	10.747	12.7921	49.5157	28.3007	22.7216	27.1977	10.7328	16.1546
60.83	12.41	20.7	17.14	18.54	12.59	22.21	10.5795	29.3721	8.80294	12.4362	45.7266	29.9318	37.2891	20.8298	12.8831	25.2982
61	19.15	17.79	17.5	24.63	13.06	20.04	11.0261	45.5075	9.89175	12.9851	9.49287	36.1892	26.5267	14.2072	10.6179	52.778
61.17	17.93	17.52	28.61	50.06	22.43	16.8	12.3362	41.3693	13.4665	18.4746		32.6404	20.0958	25.197	12.0972	19.6274
61.33	20.3	18.17	18.09	20.41	22.1	36.68	14.4185	53.1482	12.3577	18.9014		12.2493	10.7923	21.5281	13.9055	12.9071
61.5	23.92	17.15	22.89	19.39	12.77	35.46	11.8355	41.8512	13.3221	16.3997		23.957	9.41457	20.253	16.1788	12.8008
61.67	27.01	17.33	19.37	25.88	15.24	21.98	25.7416	36.3095	7.39317	16.9255		50.3344	25.21	22.3168	18.5792	14.608
61.83	22.61	18.26	15.68	40.65	13.26	21.39	32.9665	38.4931	9.63376	14.2462	11.5995	54.6158	19.2975	31.2444	14.2746	14.0035
62	14.45	18.31	28.4	44.58	11.07	17.81	27.4924	24.113	9.68587	11.7536	13.7287	46.6226	21.5175	23.5478	14.8547	13.1668
62.17	18.22	20.71	28.4	28.78	21.35	19.13	14.0913	24.2659	9.90736	12.0037	15.4419	48.4494	35.6198	23.3419	14.6519	16.8569
62.33	20.5	18.93	19.45	34.5	18.65	28.46	19.3619	18.2298	15.3825	12.0541	9.47336	35.0446	25.4169	49.4986	12.9222	26.1887
62.5	26.94	20.91	17.81	48.44	18	41.77	20.9652	14.4811	9.6559	16.9136	12.8729	24.448	30.6915	28.7072	14.8994	20.3514
62.67	27.38	17.87	14.52	34.21	24.69	42.39	22.6036	34.7434	11.354	11.6491	15.1297	44.8876	32.6316	28.9314	13.8871	18.5916
62.83	19.56	31.16	17.27	37.03	25.73	46.36	18.0151	29.1011	13.2672	12.1888	15.3439	47.0301	29.5752	32.1953	15.4466	21.4306
63	16.92	26.02	19.66	18.78	31.48	41.63	14.6994	31.647	10.1558	10.2883	13.5482	20.3487	13.561	19.754	15.9885	21.4633
63.17	16.72	25.44	19.46	9.67	14.68	46.71	17.4874	23.0975	10.7186	13.6502	15.8375	46.4733	8.15521	16.4857	13.9576	22.7043
63.33	16.33	24.54	18.93	43.09	20.41	54.03	19.7593	25.3964	7.83805	13.9636	17.6775	29.6667		15.747	13.7811	19.7786
63.5	43.03	19.98	20.83	46.67	27.56	33.75	40.661	21.0612	12.6551	12.2127	25.1308	17.7826		11.3614	16.1341	18.7356
63.67	26.02	11.8	22.29	32.15	11	40.95	23.1299	15.7179	12.2773	11.9716	26.4565	60.191	5.1531	10.9889	12.9327	16.5233
63.83	13.2	23.81	15.07	19.8	11.38	44.3	14.6927	27.4538	13.0874	11.6847	29.0007	52.7592	0.574126	23.4152	12.8194	14.9587
64	12.93	19.96	21.07	29.66	12.52	50.53	13.5538	37.1631	7.03126	14.4434	27.903	53.9322		34.0871	12.5139	15.8426
64.17	29.98	17.86	19.21	35.73	12	34.31	23.8189	28.7578	11.3259	12.0878	22.7016	58.0804		36.3123	13.6048	15.7144
64.33	37.16	15.78	17.47	35.03	12.26	49.88	19.1598	21.5719	11.5617	15.3273	25.1379	51.4255	2.77259	17.8154	12.2999	14.9345
64.5	33.9	12.92	15.33	48.71	12.77	56.69	19.8786	24.0704	15.9396	11.2266	14.2548	29.8852	1.65663	30.165	21.407	17.6262
64.67	33.46	23.25	26.11	77.07	16.62	46.32	26.6091	29.8023	10.5958	11.1617	13.7872	31.3857		21.9476	16.2765	14.072
64.83	21.23	13.36	28.45	73.31	13.21	56.33	24.2944	34.4707	13.7953	8.76605	14.8297	42.6363		34.4538	17.1045	16.5892
65	23.86	11.7	18.27	51.76	15.87	47.16	19.4426	35.3516	10.6161	12.2198	14.6599	54.6252		21.9668	15.6097	20.8539
65.17	24.97	22.9	19.42	35.49	24.37	67.57	29.4449	54.0559	8.55538	7.50004	15.8321	56.206		29.4298	18.1203	18.7105
65.33	25.21	15.2	17.26	41.96	9.77	20.58	32.7757	38.9596	17.3165	11.3083	14.7482	31.2892	30.5553	19.7012	17.7001	13.1943
65.5	22.24	9.66	13.68	72.59	10.89	42.22	21.6003	29.6502	15.19	10.6826	15.0996	29.3185	39.0202	22.3728	13.3816	13.9052
65.67	27.02	9.33	14.76	106.97	11.9	62.59	31.0293	39.8614	15.7101	12.5555	16.0163	29.9891	30.7999	25.6127	23.1929	16.5809
65.83	36.94	9.67	21.95	113.21	13.68	38.21	34.7234	21.2737	12.5742	10.795	15.8107	30.7526	29.9759	27.491	15.289	22.928
66	25.18	10.1	21.94	75.8	27.64	59.84	41.1691	28.716	13.2645	13.1735	17.2507	45.0545	53.5911	22.9264	14.433	10.6402
66.17	23.27	9.89	18.52	51.2	14.91	58.8	19.9207	49.5191	13.3147	9.10934	20.8703	41.9663	29.0539	31.3761	13.8948	24.1655
66.33	21.14	10.5	11.84	73.62	20.75	45.96	22.749	38.8733	11.6063	8.00766	15.9825	12.8261		22.0704	15.9629	11.352
66.5	44.21	14.47	12.39	93.39	20.88	65.72	23.7418	43.2504	16.906	13.3653	22.0835	36.827	26.8435	28.8321	22.7708	15.5985
66.67	36.48	13.9	11.36	36.57	23.97	59.72	22.3627	56.6403	19.0756	13.6481	15.0451	65.2574	43.0068	21.5889	13.4916	12.0554
66.83	33.98	13.44	12.37	19.79	23.98	44.72	25.1661	61.576	10.0113	14.6484	3.83339	59.7067	46.2127	30.1808	13.4295	20.4934
67	39.05	10.38	24.14	52.13	17.23	62.24	19.3255	62.5542	6.55176	13.9762		56.2867	22.8074	33.6505	14.7025	22.332
67.17	28.65	10.52	30.43	73.75	19.87	46.48	23.7228	52.5543	12.0616	16.6755		40.3098	9.44128	40.372	15.5365	29.2899
67.33	21.54	11.47	19.06	72.69	21.49	61.79	18.393	9.62594	10.1883	12.9437		21.6593	5.0264	46.9412	14.5621	17.8051
67.5	18.19	14.01	17.5	32.27	27.17	49.43	18.7031	1.92409	13.7824	16.4439		34.1827		26.3228	18.528	14.1971
67.67	21.28	31.47	29.09	68.64	26.39	61.52	19.8006		13.3293	14.2886	0.194964	39.7532		48.7298	12.2968	11.8485
67.83	19.93	20.33	31.23	8.43	23.09	53.59	40.0027	37.2197	9.40456	12.8199		49.1566	33.4264	30.915	14.5337	16.8511
68	59.3	38.81	16.57	84.9	29.64	66.88	21.7666	30.1592	9.75419	14.6506		72.3582	53.0433	57.6454	12.8168	9.88174
68.17	42.19	29.28	12.03	76.58	26.01	64.85	20.9614	21.1236	12.0173	12.5935	7.62311	43.6014	43.1071	44.4203	20.7816	28.2208
68.33	27.78	24.44	17.47	72.41	40.49	79.08	40.3359	57.4366	14.5728	13.1074	11.4567	36.799	37.3093	53.7731	17.6731	11.9517
68.5	36.31	27.83	27.95	90.79	41	92.61	18.1706	58.2475	13.9107	14.166	15.544	60.5758	16.8957	30.5622	14.5714	18.2754
68.67	21.38	28.55	29.44	105.23	31.92	71.03	26.1245	63.3503	12.4963	13.0242	12.5999	69.3759	4.84297	24.6404	11.2248	15.6425
68.83	36.19	35.92	23.88	49.23	43.92	78.43	34.9199	43.1974	11.0536	15.8623	12.1793	57.4751	10.4837	29.9546	13.7895	28.5755
69	61.22	34.21	27.77	18.92	23.83	65.15	29.4503	46.9326	9.32343	15.7865	11.1321	56.9007	2.37804	49.3686	15.2583	20.3945
69.17	52.46	53.99	18.15	64.1	14.46	52.24	24.1039	58.3715	10.4014	14.5568	18.0466	76.4816	47.1258	32.617	16.8215	35.7418
69.33	50.04	42.01	22.91	107.69	17.19	75.23	30.5343	66.5663	29.0496	17.3437		77.1619	24.1237	17.5175	16.9084	46.8646
69.5	51.85	28.84	13.4	83.31	40.85	71.61	26.5541	58.2424	23.3313	15.7294		53.1021	24.78	36.3877	16.0259	39.2712
69.67	72.63	62.4	13.81	92.96	37.94	57.54	24.5756	62.8658	16.7853	12.0003		52.7795	8.51857	17.2627	12.504	31.0992
69.83	48.11	46.87	16.52	55.4	10.54	50.72	38.3519	28.4747	22.532	11.8391		71.3344	12.3625	39.3176	16.6159	30.7852
70	63.47	45.73	15.07	101.42	13.83	61.42	28.8183	24.5895	14.3258	14.3943		61.2061		38.5327	16.2337	19.7743
70.17	66.82	37.11	18.16	60.34	25.28	77.27	24.8105	43.3957	13.0746	16.0908		78.7197	7.15482	39.7152	21.267	24.4437
70.33	70.19	33.22	16.73	37.1	20.15	56.4	20.4164	50.8409	15.5232	14.6309		66.4872	10.8019	36.162	13.5404	17.2186
70.5	46.77	28.16	39.38	76.08	42.03	77.29	26.606	32.6306	16.0343	14.4075		90.9747	15.4065	40.7345	12.689	20.5832
70.67	69.5	20.51	19.02	95.04	16.63	80.91	34.8074	15.7538	9.89674	12.7598	8.28288	81.6633	15.2803	32.26	12.7326	17.053
70.83	44.64	37.18	23.64	99.95	2.58	80.3	16.2907	17.6138	8.59952	13.6904	4.14266	69.2649	14.413	20.4846	14.412	20.4136
71	71.94	51.43	39.78	115.78	18.36	68.21	23.8572	35.2031	26.2409	14.2996	20.2952	54.2569	40.4645	34.3086	15.5621	22.2156
71.17	52.52	22.54	22.23	71.95	22.55	81.51	20.1641	60.5978	29.2857	15.7489	18.1995	83.753	43.9155	43.5082	19.2524	21.3991
71.33	40.84	37.6	25.58	82.31	23.94	77.19	28.3311	50.6892	21.9271	15.0842	17.9045	118.969	28.2314	54.9626	20.4356	28.5448
71.5	58.78	35.64	25.36	96.15	18.14	54.75	22.3157	38.4602	13.7781	14.9699	23.9175	75.1491	20.2586	58.5823	14.9624	21.877
71.67	60.32	34.5	27.04	89.4	27.73	80.41	20.7606	26.1094	14.146	24.9499	21.1365	51.0739	20.8388	47.6966	14.5321	40.8102
71.83	84.17	10.99	29.23	90.5	22.94	77.3	22.9836	20.6552	11.8184	10.7647	11.0274	88.034	39.919	49.454	14.9851	23.6512
72	58.47	18.86	26.72	94.73	9.75	56.34	18.1906	33.0215	14.0799	10.6484	23.2147	66.554	21.124	45.1485	15.7516	15.5633
72.17	48.95	39.26	45.3	65.5	26.96	81.87	19.3481	41.548	19.9517	9.64863	23.5907	48.6383	31.5749	58.4947	17.2393	15.7387
72.33	64.1	49.17	33.75	78.69	19.29	64.67	20.9542	22.5189	22.0465	11.958	17.18	89.8403	52.1209	43.9339	20.4749	16.954
72.5	60.79	45.68	30.96	86.38	19.78	49.7	17.0522	32.2395	11.8397	10.9228		60.0562	62.2436	60.9415	14.2108	19.6863
72.67	65.43	45.28	54.63	42.95		80.59	19.3112	9.7571	22.7689	12.9021		76.5915	38.2797	39.2881	16.0131	19.7588
72.83	80.34	21.71	37.26	111.2	21.57	71.28	17.3552	26.5598	23.1023	13.57		58.2943	48.6618	63.3773	17.708	24.4048
73	37.38	46.1	39.14	63.76	14.06	82.42	19.7863	52.3418	31.6383	14.4826	10.7048	49.627	40.2873	51.339	20.2281	29.5202
73.17	77.77	53.83	34.05	92.41	9.82	76.92	17.7958	58.1108	21.5927	7.00608	23.7728	68.1046	45.1355	37.2589	20.0138	33.2193
73.33	66.75	50.2	38.55	91.57	24.51	61.46	17.0031	34.3497	19.9249		24.2916	69.2753	44.7988	24.915	13.7323	21.6815
73.5	41.46	31.69	35.2	65.99	40.7	59.9	18.8793	20.2873	18.4757	15.3585	26.9923	36.0583	32.7851	36.5356	12.2993	11.4555
73.67	55.62	28.53	22.26	91.05	14.41	84.21	12.2029	12.2037	17.5256	13.5048	31.1257	41.4108	62.36	45.5507	11.0866	11.6058
73.83	56.41	62.06	51.57	106.26	27.65	88.62	20.3346	38.4725	27.9395	15.2128	27.1712	85.3941	41.1397	50.169	13.7631	12.7177
74	54.72	26.17	43.54	82.27	37.6	118.03	28.9014	20.106	11.6847	12.7357		65.0458	45.2307	57.8598	22.4384	15.4026
74.17	60.53	33.77	34.46	94.78	14.5	50.71	24.7926	35.178	13.4035	8.31638	10.1209	56.9866	67.1015	24.1529	18.2453	27.7845
74.33	72.68	45.81	36.28	96.86	4.61	64.46	30.7999	32.9581	28.1515	11.9326		85.1407	25.2423	28.6832	21.7094	34.5018
74.5	52.65	42.34	61.37	51.63	15.28	72.34	29.385	21.0502	13.0356	9.91074		66.524	46.6117	28.2816	15.7901	30.9742
74.67	64.97	19.88	12.42	96.03	36.43	76.5	25.5223	48.1408	15.9294	13.019	12.5303	89.6207	41.3953	29.5199	15.1612	38.1118
74.83	57.08	11.9	35.2	87.05	38.45	63.26	36.0385	27.8676	25.4611	12.9116		87.0068	41.3552	50.5558	23.9947	31.0442
75	63.63	27	47.45	52.85	21.53	78.8	19.0692	57.8938	14.4885	11.1094	4.07627	87.6491	33.0914	48.5291	14.8518	31.7476
75.17	70.26	49.08	31.66	71.77	32.79	68.04	37.0532	44.7038	23.4998	12.4456	4.25889	94.3217	66.6853	54.7342	19.3362	54.6327
75.33	36.84	7.76	45.99	63.21	16.17	55.37	32.8544	14.6505	35.0316	10.5877		68.2017	55.4919	53.1679	25.3581	29.3269
75.5	69.61	22.68	49.26	58.25	22.35	117.22	19.3728	41.1038	26.9026	14.8355	2.77147	108.558	28.0541	37.6284	28.5257	17.4851
75.67	60.48	9.25	36.22	59.31	40.31	67.44	22.9636	63.0435	12.1375	13.5592	0.199132	47.6553	68.3879	27.1192	13.8041	32.6646
75.83	104.01	21.76	38.28	53.05	23.86	74.73	18.5065	58.483	12.5392	13.4059		77.4761	25.9909	44.0396	14.2851	46.1925
76	69.94	26.43	33.68	26.99	37.29	66.19	18.5538	64.2422	22.8849	12.9495		113.344	13.0686	41.7982	16.1685	50.6765
76.17	62.27	11.48	37.41	21.63	5.85	83.91	54.409	53.8801	16.6869	15.6704	3.7794	57.4424	11.2153	39.732	18.7816	37.3057
76.33	61.96	38.24	30.77	48.36	40.08	117.02	11.381	77.7273	16.3599	15.5586	32.1702	60.1157	11.4295	52.7442	19.0117	15.9456
76.5	48.01	33.5	42.65	57.73	16.57	44.38	9.72311	42.1726	20.9632	21.6349	0.048741	42.374	18.4119	33.7122	30.7277	16.2602
76.67	48.63	23.39	39.54	52.55	31.32	84.24	16.6265	27.0449	27.8517	11.8816		51.0517	28.2862	27.478	22.7461	15.2608
76.83	71.4	47.51	11.33	96.05	27.63	109.17	13.042	49.7348	16.373	13.8251	0.90484	99.6794	51.3008	42.0005	22.5839	18.1565
77	51.58	22.15	26.73	75.88	23.62	112.05	15.1674	67.2588	20.2981	14.2633		67.9598	33.6695	40.4883	16.9324	32.49
77.17	49.44	36.47	43.91	86.64	27.96	99.92	21.9832	59.0773	14.8929	13.3852		60.9333	24.0178	31.7725	15.9999	32.1074
77.33	45.57	42.9	43.65	77.46	21.89	79.9	18.3713	32.6874	9.76371	13.3003	31.9562	67.62	48.1414	30.1414	21.769	30.3147
77.5	63.41	27.41	47.63	15.71	26.58	58.74	17.3665	54.2395	15.7661	15.9244	1.00814	58.7763	59.2751	42.0619	18.823	32.6636
77.67	70.76	50.95	49.14	60.52	27.24	74.9	27.4114	57.6631	14.2076	14.8746	13.9893	42.8609	73.0882	37.6415	21.7549	36.0134
77.83	34.24	49.28	34.75	23.95	24.54	66.52	28.0404	67.2368	16.1049	14.6116	2.32875	42.3353	34.8259	44.4211	18.8837	31.9264
78	60.5	37.96	48.82	93.29	27.56	76.28	13.9957	39.8878	14.4279	19.9964		68.8227	23.3101	28.1032	12.0474	36.2059
78.17	58.31	47.91	5.95	49.68	12.62	88.82	12.441	66.1648	13.7127	14.4914		68.5385	27.1534	34.0775	16.4146	42.7111
78.33	75.68	42.02	39.09	46.57	38.96	49.4	15.2752	62.5139	16.2584	13.1884		68.6247	49.5298	34.1857	12.6651	37.1734
78.5	57.55	35.99	53.87	48.39	42.57	72.12	17.0257	46.5325	21.6442	11.0288		71.9372	22.6877	31.756	15.3962	31.972
78.67	82.4	56.16	41.62	44.94	22.86	55.48	15.7802	50.9433	26.8752	12.322		80.6521	23.5464	55.0682	36.7186	17.6482
78.83	59.59	29.56	55.02	45.95	44.37	87	20.5934	63.3505	16.1547	14.353	0	69.3296	37.5146	45.4544	18.4287	16.9823
79	65.93	35.62	40.68	28.62	20.79	80.19	14.9232	68.4515	18.7191	14.6476	2.11775	54.5219	52.4026	53.1901	16.0892	29.3243
79.17	70.11	44.03	54.43	94.46	28.39	77.14	17.7157	43.4115	18.0209	15.1476		71.197	38.8832	43.1127	17.6213	29.7425
79.33	65.72	36.29	40.92	44.56	25.5	72.97	17.0627	72.4496	17.0956	20.374	4.01029	78.0501	47.813	32.3224	24.7591	19.0068
79.5	66.21	17.23	56.92	24.21	24.37	86.56	16.3918	43.9704	13.9329	13.9901	1.33707	78.9447	43.0867	34.1901	17.4342	18.2171
79.67	74.31	26.19	23.06	47.17	30.62	47.95	34.1688	24.5676	23.6659	15.9748	15.9836	67.1854	7.88375	26.3685	17.2199	30.6013
79.83	64.13	25.22	50.25	56.89	24.77	64.79	14.3097	54.5605	16.6247	15.7834	4.89728	73.0789	39.3342	37.5236	17.881	33.0397
80	38.54	44.38	55.06	73.13	19.43	92.78	13.1502	53.1544	19.3177	13.8932	0.453344	52.6303	56.6314	49.0162	19.6857	38.0309
80.17	65.36	69.35	34.2	54.38	46.63	43.86	28.0572	31.1411	21.9024	17.2129	2.89714	70.0655	54.943	29.4135	16.396	35.0807
80.33	59.78	72.66	54.43	72.98	13.42	87.78	37.076	37.1248	10.3114	19.1449	8.20027	66.1055	14.3305	41.3572	18.2766	39.2528
80.5	56.66	63.03	51.14	78.68	21.58	36.16	18.8291	57.4779	15.7959	15.8552	33.7823	66.0672	34.3169	40.42	26.3605	31.3987
80.67	69.69	75.34	68	56.44	31.24	79.26	27.921	19.5027	8.73432	11.979		87.5615	26.3413	51.5211	15.4886	34.5639
80.83	67.77	50.67	70.6	81.5	10.56	83.03	15.7752	66.4209	18.8737	13.2632	11.0899	80.4002	26.3243	35.7284	20.9149	46.2955
81	72.04	58.66	56.57	80.65	42.86	94.71	11.9365	55.3997	15.8298	15.3066		54.6023	51.243	41.0143	21.7341	35.3524
81.17	65.18	61.59	43.11	67	22.84	89.93	37.7334	18.4099	19.7219	13.8457	4.00132	78.384	54.7292	60.3744	33.0477	38.4465
81.33	81.71	49.92	52.49	74.36	52.98	87.08	22.2395	66.932	9.81661	21.4931	3.38354	59.5562	40.0222	44.4598	17.5712	42.9957
81.5	56	48.82	50.2	100.37	9.38	77.11	19.1921	34.5178	26.9529	15.8675	39.3726	75.4911	41.1365	44.921	18.5038	52.4692
81.67	73.6	38.42	56.14	97.56	15.22	68.1	23.3059	42.4346	17.1973	13.1213	12.2137	70.8838	68.4508	57.6552	23.3248	30.7257
81.83	56.79	42.28	58.92	42.66	33.91	78.66	30.3964	62.6788	12.1641	11.7731	17.2086	46.1957	63.1142	42.4468	20.4473	35.493
82	77.46	33.34	61.57	102.71	16.41	107.63	27.4641	34.868	20.0616	17.0847	35.3023	80.8977	31.732	46.8582	15.3783	41.1747
82.17	57.44	21.65	44.35	74.26	19.32	63.44	30.8139	21.5642	13.3528	18.5681		88.8927	51.3424	32.869	35.7888	49.2944
82.33	43.83	60.98	65.99	38.54	26.83	96.44	30.6485	47.7052	12.4579	19.5496	27.2278	71.5553	24.7613	20.606	25.9204	46.8577
82.5	69.66	36.86	73.34	53.53	40.29	62.21	22.869	29.3374	29.8218	16.2611	17.5427	101.108	39.5544	18.6311	19.6959	47.9593
82.67	67.13	20.32	78.56	29.5	32.65	85.24	17.2079	40.2852	13.2707	9.12142	25.9926	34.1208	22.5963	31.6642	18.813	44.8602
82.83	54.5	23.85	52.88	50.6	39.11	69.64	34.3008	24.7692	26.6276	3.53347	2.3039	57.6808	41.3071	14.0509	20.3261	27.8691
83	51.36	12.52	45.99	66.27	16.23	52.62	31.3979	12.4016	14.1482	6.90447		88.8674	27.8677	17.0422	17.1368	21.1618
83.17	45.99	33.02	59.31	91.47	28.7	84.07	22.9379	59.2183	19.5676	8.42543		68.8617	68.7371	18.1686	22.6839	36.9072
83.33	65.67	9.69	67.3	78.82	17.03	34.98	32.5486	78.1017	16.6927	15.9415		77.2666	40.9143	50.223	20.5005	29.1357
83.5	54.41	52.14	76.62	50.12	31.38	100.87	21.5531	44.1896	25.3162	12.4643	15.7365	75.8199	56.4881	50.0052	18.7823	17.8789
83.67	69.79	27.47	57.91	73.21	35.55	111.54	28.5114	73.9549	18.1625	11.956	9.50444	83.1173	53.5156	37.174	13.7525	22.7559
83.83	66.42	29.77	62.23	51.09	25.58	116.87	41.1212	54.5831	27.1292	13.949	2.20436	85.7698	34.6404	51.4093	16.5081	24.3415
84	71.43	31.77	53.31	95.03	26.9	81.38	22.7483	72.4254	19.1158	13.87		71.5335	51.5114	47.2379	25.2581	25.322
84.17	65.29	38.1	68.23	67.95	20.74	105.99	19.1945	52.8195	25.9893	15.2518	9.49608	87.7388	44.5464	50.4125	21.5448	31.5098
84.33	68.28	34.08	50.84	40.03	29	109.26	17.5427	55.2661	20.6315	14.2701	12.1232	53.2059	29.9997	35.791	23.3072	33.0126
84.5	45.56	19.7	65.68	75.07	34.54	97.35	24.7626	41.907	25.5009	13.228	13.5761	75.3448	50.3942	46.4412	22.3585	41.5488
84.67	58.96	28.39	82.9	73.77	14.21	78.06	18.7275	70.3253	12.0153	12.7512	37.4572	70.1949	50.3655	44.2543	18.6578	45.1887
84.83	78.57	17.41	71.03	60.75		107.76	16.3578	30.4308	20.1329	13.1403	38.154	89.9348	28.6222	43.8353	12.9705	28.0576
85	67.49	22.92	76.27	102.62	13.23	90.64	30.9853	40.5084	32.2867	17.9591	28.7054	44.0729	20.653	38.2182	17.7484	32.1681
85.17	64.02	26.96	67.12	58.95	20.18	79.42	37.224	11.6286	16.9487	17.5742	15.3584	68.3327	20.4692	37.2352	17.1704	41.8105
85.33	76.35	15.39	65.79	93.87	17.19	102.55	27.7283	5.58972	25.2549	15.0036		67.7383	54.2552	24.0549	14.9544	30.9817
85.5	63	46.33	58.31	39.04	33.61	71.52	40.8098	36.5232	14.0459	15.4546	27.8312	87.7347	39.7196	45.3589	17.3568	27.7493
85.67	63.69	22.92	31.07	64.35	5.76	126.45	25.4855	30.6034	16.9155	12.6444	2.53926	49.1089	17.0211	55.1143	23.8599	33.4247
85.83	64.16	25.16	53.55	75.53	32.34	85.88	34.3618	77.1024	15.8639	12.2472	0	59.4798	48.4608	43.3473	19.3079	36.9698
86	61.71	20.45	51.31	59.21	41.37	83.88	17.6913	14.8352	24.6265	26.9517	26.8509	56.6413	26.6394	41.6901	16.5606	43.361
86.17	79.61	25.67	63.38	102.46	13.05	59.43	36.2171	25.8939	29.032	16.6935	39.4849	89.5236	16.8079	33.423	17.8509	53.9367
86.33	48.65	20.26	72.01	59.18	45.07	67.75	22.3076	6.82508	20.507	15.7423	32.2184	93.5605	0.696027	31.2928	26.9687	51.0351
86.5	51.33	23	40.07	55.7	30.04	82.2	23.0477	29.9105	24.9393	15.6235	31.5086	58.1421	35.5897	44.2375	18.0902	44.7699
86.67	65.41	61.97	66.43	83.93	23.49	85.11	34.0022	50.3239	23.8077	13.8918	33.8709	61.3847	51.9675	46.1085	30.3162	36.9935
86.83	82.92	13.19	43.68	29.78	31.5	73.1	25.7864	43.0603	16.0956	16.6694	43.2545	64.4483	29.2299	50.184	20.0301	37.2142
87	74.85	11.64	44.97	29.91	30.82	71.46	30.6918	28.7191	14.4039	19.8844	28.4852	93.4014	34.4064	21.0869	30.2023	31.0608
87.17	45.27	40.1	63.34	52.32	22.9	105.65	31.8437	29.2603	17.8286	15.6193	33.5143	54.9172	68.6868		31.0755	34.5873
87.33	49.94	48.13	57.53	59.92	30.14	74.55	26.9308	45.1035	27.5647	15.3102	35.2065	88.5432	38.7686	26.417	22.2909	37.8835
87.5	62.75	14.28	66.77	58.82	40.28	72.27	32.1567	25.5598	21.7481	20.7216	26.512	78.6837	57.7692	33.7837	19.3247	57.3454
87.67	81.15	30.43	77.97	53.69	23.64	110.23	27.3281	28.776	14.5731	17.5804	28.5837	73.5653	29.9501	53.6569	23.0456	42.8838
87.83	52.33	39.14	71.22	93.03	10.78	94.76	24.8912	9.49155	23.8991	13.2466	16.6486	79.9464	26.0798	34.932	36.6941	39.3117
88	75.57	39.74	65.96	43.67	21.27	76.85	35.9624	20.9279	32.6284	12.6458	13.908	79.1422	63.6806	32.047	27.5273	43.9977
88.17	67.19	15.92	51.14	73.16	23.42	75	28.3288	37.7863	24.9845	12.3147	15.4421	112.495	59.296	31.6921	16.8843	37.3409
88.33	63.35	50.23	59.04	76.97	14.21	76.36	23.5268	32.9888	26.0928	19.7105		87.7633	55.1334	41.7473	15.4056	34.2501
88.5	80.06	36.21	71.04	68.08	26.44	81.61	31.0219	61.1794	12.8161	14.9201	0.414161	73.3376	56.0285	43.1638	27.6144	33.507
88.67	64.09	69.21	69	39.4	33.56	72.71	38.953	52.0213	16.6811	15.8966	44.46	72.7175	45.9507	41.7304	19.0896	43.712
88.83	52.16	45.55	66.19	90.83	25.71	96.12	25.6821	24.3472	21.651	14.9295	19.6213	75.2707	19.4199	22.8066	21.8355	39.357
89	50.85	25.13	76.89	66.63		112.88	33.216	7.54631	29.7829	22.1501		91.8248	3.22116	55.1538	19.5143	47.9005
89.17	62.38	37.86	75.17	67.17		85.36	27.1446	36.1433	21.5679	17.664	24.5366	68.8209	29.1953	36.3784	29.7077	53.1575
89.33	66.55	61.87	61.66	71.67	17.74	105.47	28.6082	22.2818	21.8617	15.8711	24.4906	75.6165	43.0226	48.2114	29.5384	35.7617
89.5	63.52	15.15	91.47	36.89	25.15	72.47	41.8912	23.1792	21.6917	12.2155	23.3502	87.7137	44.9573	51.8349	19.4371	49.1079
89.67	65.45	65.01	80.95	32.34	18.25	104.66	28.5395	45.35	27.6732	14.6675		72.2191	21.6103	26.2664	19.2595	46.0119
89.83	50.85	50.38	66.48	60.06	42.35	57.82	24.0423	45.6994	24.9284	14.6929	0.961926	64.387	23.7791	26.3873	18.1408	24.1038
90	49.36	60.07	44.71	50.29	78.61	42.6	55.6784	20.4399	55.8494	35.4542	20.2556	52.7463	66.7964	48.313	36.0806	145.732
90.17	59.36	63.7	60.57	60.79	12.39	68.71	71.5645	42.2129	157.058	36.7888	52.5903	83.0391	36.161	36.9637	28.0241	38.5765
90.33	56.85	252.49	49.07	59.82	11.22	65.85	74.3977	62.7059	52.3091	33.3302	111.912	122.719	51.5117	34.3378	40.6279	43.7879
90.5	56.55	12.28	33.38	46.25	8.86	82	67.1877	61.1495	29.0659	46.1292	2.00485	103.609	67.3271	28.7894	33.8663	20.0164
90.67	88.06	106.06	40.03	75.74	24.85	91.26	81.1833	59.5674	35.7406	55.2063	11.4986	146.954	34.5478	31.0755	32.6934	15.0836
90.83	69.95	110.41	53.07	98.78	33.74	83.41	87.5804	74.2347	48.03	54.8067	9.16898	120.512	62.2097	22.6788	32.3924	25.4335
91	44.43	48.46	46.76	88.5	36.52	95.14	69.2115	52.3704	42.39	51.0524	0	104.152	65.8068	24.6822	40.2691	28.6711
91.17	43.93	62.27	46.65	82.25	36.33	76.82	87.3444	63.1061	39.4128	36.7573		119.167	32.5841	39.9835	33.1574	33.2412
91.33	53.74	65.16	76.72	72.24	44.79	99.72	45.6371	73.9009	40.4747	33.2048	6.52835	109.383	65.1249	34.2909	40.8964	33
91.5	64.12	59.94	84.06	94.47	35.1	97.37	57.637	67.0984	69.8417	31.6484		106.984	57.6288	29.7519	30.7934	31.5875
91.67	51.82	42.76	77.54	42.96	24.81	74.81	52.7026	65.8505	63.864	27.8932	36.1451	116.691	61.6662	28.3999	36.2329	21.2622
91.83	57.33	60.4	63.3	73.44	39.47	64.69	56.4764	70.4562	40.225	33.7523	50.3382	70.3496	74.2592	37.0745	25.3761	17.695
92	88.54	51.82	70.37	85.4	44.26	68.79	64.9932	40.675	30.7011	70.9598	46.5758	104.776	89.297	33.4839	41.2524	30.0611
92.17	67.64	42.8	75.83	96.21	45.94	87.89	106.581	96.7253	36.2567	20.4236	38.2696	93.2689	70.3509	26.6565	35.3479	40.8839
92.33	50.74	62.08	78.35	67.49	40.43	108.92	54.1774	81.8275	26.0483	41.5166	48.0835	115.259	38.9169	49.5982	27.5524	42.1396
92.5	82.87	39.36	59.76	80.5	48.89	93.16	8.46935	109.622	30.1692	42.8752	35.3421	98.6508	37.2184	42.5677	31.3292	61.5149
92.67	72.5	59.77	32.09	88.62	42.25	88.16	63.2659	54.2306	33.2003	33.1861	25.9112	76.0113	75.6648	24.3826	42.4653	40.3616
92.83	60.99	32.31	50.09	64.97	50.16	104.94	40.5842	70.5444	24.5579	33.1222	44.348	74.8288	62.0002	22.8581	36.1557	65.9224
93	63.84	53.21	46.8	83.61	41.63	82.6	46.4722	54.822	25.4728	27.628	47.7031	81.7148	54.6144	32.8206	41.0451	34.727
93.17	80.27	74.24	15.64	85.98	41.43	80.48	61.57	58.8704	50.3356	29.1534	17.8219	101.409	53.8667	32.2208	34.7364	47.1429
93.33	73.31	69.79	36.55	95.45	48.17	135.89	55.4416	60.6857	48.463	32.4156	42.3008	100.794	53.9527	29.5215	43.0169	33.1793
93.5	78.57	53.38	35.66	105.56	39.93	109.95	79.5646	59.4142	42.9581	32.1085		79.2851	65.4713	18.1235	52.5002	35.3338
93.67	78.54	52.21	57.98	40.47	34.03	87.35	109.604	46.5184	39.7293	26.9562	18.5617	78.5223	44.4815	26.6976	45.8298	38.7563
93.83	63.06	66.99	61.25	71.01	47.85	53.32	101.452	38.1523	13.553	24.0194	30.2778	117.161	45.2546	65.3263	43.3397	43.1051
94	77.36	69.4	72.88	54.72	41.84	79.28	78.7701	53.1495	30.3538	27.1614	44.749	72.6274	17.422	53.5975	39.614	44.9174
94.17	70.75	39.95	59.26	71.51	40.67	56.72	73.2815	50.8165	28.6264	24.8123	31.804	68.2671	47.1088	31.7599	33.2131	41.6962
94.33	73.11	72.9	52.59	78.89	32.13	98.36	49.8631	48.7089	24.2562	31.7596	28.8389	74.0763	73.3468	30.8792	30.2229	20.1119
94.5	58.24	50.22	43.52	73.07	41.43	66.84	34.8834	43.4802	7.99642	32.6959	35.6859	67.4204	26.3253	41.0379	38.0702	27.178
94.67	69.56	41.23	39.94	65.1	29.39	66.31	30.3658	47.7384	23.8761	16.2341	34.9732	68.3236	20.7859	36.804	38.7748	13.5891
94.83	68.32	63.96	47.96	44.97	28.91	61.91	22.0713	52.0086	14.3873	17.6608	41.8722	85.395	64.7468	39.3704	11.5534	16.9168
95	52.81	54.38	38.82	42.37	17.38	50.42	35.8281	50.8264	24.8119	21.3457	43.144	71.2252	41.799	39.7774	18.332	11.4361
95.17	73.42	38.1	50.83	33.05	28.56	68.62	55.8018	41.5511	16.0159	20.1125	33.7002	76.053	44.4305	37.4711	36.4961	12.9901
95.33	65.68	37.19	33.4	38.94	21.73	70.16	8.93955	45.8083	19.5688	16.1339	34.0615	64.6085	49.1576	35.4477	21.2831	21.3554
95.5	50.95	39.92	54.5	36.83	23.14	58.38	20.1028	59.7013	15.7895	25.2146	32.6963	59.741	43.1911	25.7979	28.7922	18.2324
95.67	60.38	43.12	48.45	35.85	23.33	80.46	14.9754	35.1016	34.5888	30.9577	33.3793	53.3834	59.2886	25.9607	12.9539	14.3257
95.83	70.52	35.03	48.13	53.68	26.22	64.6	17.141	24.213	7.33472	11.4764	40.3037	47.1462	46.6721	33.9534	31.1788	16.1692
96	59.23	24.43	45.83	43.03	21.67	76.52	21.1956	42.9339	12.9269	13.9759	31.8857	52.8483	44.4751	29.7176	24.2146	15.7239
96.17	60.27	34.07	21.22	56.74	24.03	82.29	16.7934	44.6658	33.2951	15.031	39.2813	54.3018	69.101	21.0824	12.229	19.9763
96.33	52.78	43.75	29.99	37.63	3.76	69.39	7.91935	10.6987	13.5286	13.1692	25.1565	55.7619	57.6278	33.4383	14.2892	23.5296
96.5	54.71	39.48	26.88	53.96	14.53	37.66	19.0541	36.1143	6.70039	13.7221	34.2288	83.9473	51.7844	24.1006	19.1123	29.9742
96.67	54.58	23.17	38.04	31.75	5.72	62.87	18.1934	39.8275	33.7975	16.2265	31.1196	73.6398	63.3711	34.8031	11.8531	12.3778
96.83	68.66	33.34	23.27	38.27	28.16	39.64	14.0943	20.198	9.11036	15.9772	25.925	52.1141	29.345	45.7789	20.1469	27.3526
97	64.43	28.3	26.84	26.32	4.17	53.62	24.5389	35.9947	11.0924	15.322	39.0208	58.7855	67.8135	36.5238	14.6279	21.9391
97.17	69.07	38.51	32.96	25.34	35.95	44.04	12.7842	28.1343	12.817	16.7897	37.4751	52.2257	49.1056	44.8074	12.4443	19.1489
97.33	61.55	31.82	34.91	27.12	27.63	48.74	9.76883	15.1705	17.676	14.2861	26.7034	50.4715	57.7672	51.1819	12.7205	19.3447
97.5	66.69	30.65	29.07	28.43	28.48	61.15	24.6531	39.2176	20.3456	18.7667	29.7392	62.801	71.9307	40.929	21.4102	18.2411
97.67	71.43	28.05	44.13	34.68	27.75	46.05	26.3854	47.7258	12.5252	10.9728	34.7287	30.7503	53.1588	32.8418	19.9403	18.4164
97.83	74.92	32.29	18.7	42.13	26.59	43.29	28.3699	26.3726	11.8063	14.3815	30.0438	42.0082	45.6761	33.6355	25.9156	18.0821
98	66.81	35.5	24.59	25.11	23.73	34.71	25.7929	15.1179	8.53438	13.4548	37.081	54.5274	49.1319	36.9736	23.2491	12.4536
98.17	55.43	38.92	27.61	28.65	21.8	47.63	34.8409	11.7108	21.2508	15.207	28.9832	45.935	69.5682	30.021	14.8026	19.8616
98.33	63.47	25.87	42.78	33.76	21.75	64.24	44.1544	9.6435	14.1211	16.6123	40.3442	55.91	67.8063	20.2353	9.17349	13.5254
98.5	45.32	23.6	22.58	15.25	20.54	44.83	25.1506	30.1639	12.0267	15.6102	27.6102	54.7819	49.3061	20.3974	10.2965	42.3193
98.67	38.51	15.69	33.47	33.67	18.91	63.96	21.4531	37.6789	21.083	12.4561	28.6249	41.086	39.9534	23.79	12.7154	40.5712
98.83	50.5	24.21	31.21	21.38	22.15	37.88	13.0868	46.8103	19.6648	12.2142	19.6318	26.6145	59.4264	33.2429	11.527	36.6904
99	23.1	31.77	24.25	36.47	20.12	32.85	13.8639	39.9906	16.2301	16.2543	15.3956	30.1242	53.5932	28.5812	10.4626	36.1805
99.17	35.52	27.47	28.95	32.19	18.08	36.09	6.8459	38.1459	21.7278	17.2312	13.8886	42.3048	40.9677	44.1301	9.85413	17.9076
99.33	31.53	23.33	30.92	37.11	16.14	43.56	11.8807	29.4072	7.59074	13.6345	20.4304	56.6151	34.2401	19.9016	10.3401	32.8813
99.5	37.96	58.2	24.1	32.95	20.67	46.69	22.29	42.6451	8.38865	15.4851	13.9906	42.2101	51.0042	18.8552	14.765	25.8909
99.67	38.24	29.58	21.87	19.45	21.91	35.24	12.3325	10.7852	10.5707	16.0842	10.7588	55.3043	37.3072	21.3139	14.0305	26.6945
99.83	29.1	24.04	25.46	16.29	27.3	54.09	11.9474	11.7962	13.601	14.4063	9.18988	42.3328	9.72515	28.2183	15.3636	23.4412
100	45.58	15.02	15.72	24.83	28.41	34.62	18.4975	10.8686	18.5317	15.1112	18.4863	27.774	44.3651	23.263	17.0533	20.2086
100.17	49.21	23.66	11.92	25.65	25.59	23.72	25.5722	10.2903	6.89315	14.6726	19.7563	46.8782	60.1649	24.1962	20.5533	22.7365
100.33	39.16	19.39	11.2	17.66	22.51	21.83	16.1786	10.5654	6.67638	13.8031	17.2548	26.078	57.6824	33.2295	16.3743	23.4951
100.5	45.27	31.49	12.35	15.22	22.95	25.86	27.5557	11.6102	7.21284	18.6136	13.1593	27.458	68.1691	33.7323	18.0193	25.5088
100.67	47.63	19.18	11.42	19.11	18.94	24.17	24.325	12.5442	12.7479	17.3322	12.8246	26.0076	50.6585	28.9343	12.5561	21.1131
100.83	18.55	62.69	29.68	21.68	26.15	23.32	11.5759	11.709	16.3636	17.2014	12.8578	36.8506	23.6164	33.0998	13.4526	26.4768
101	12.51	12.76	19.44	19.29	24.62	27.45	16.5406	13.1978	13.1171	17.7166	15.0633	12.6756	18.2236	23.9565	11.4086	19.7838
101.17	25.63	13.57	25.22	21.63	28.91	22.34	33.841	30.4055	6.64256	23.0903	15.9272	52.798	31.5757	26.875	13.3237	22.6269
101.33	34.82	20.23	17.94	15.36	26.37	34.38	7.21478	36.2823	7.48879	16.304	10.6297	42.4971	59.8496	29.1394	11.4592	18.2497
101.5	43.34	20.26	9.64	21.97	24.31	27.26		52.385	8.08674	16.7621	18.0039	31.9636	57.6993	25.1755	11.8215	21.587
101.67	48.28	21	40.96	15.44	20.56	41.13	13.8238	24.1326	10.6201	17.7904	12.4038	36.808	52.4145	20.7758	12.5872	19.0956
101.83	37.4	28.52	25.72	24.54	18.27	24.71	11.8601	28.9272	22.1122	19.0104	13.6201	13.7806	45.6838	19.8813	13.5926	21.1556
102	13.33	24.79	10.96	31.51	12.04	31.05	14.0112	32.2465	16.4684	13.1729	14.342	13.7165	49.6603	23.9811	12.3609	23.7232
102.17	25.87	29.41	11.12	23.72	12.22	21.46	12.2098	29.9593	13.571	16.1606	27.4748	15.8965	46.2499	21.7089	11.2938	25.399
102.33	33.36	24.45	10.5	41.18	12.59	20.4	15.7195	32.6965	12.8946	12.8217	16.904	39.7495	31.5573	20.6179	21.3573	22.1155
102.5	16.25	27.57	11.52	30.09	12.19	19.04	24.7978	28.3457	11.8039	11.2434	15.6787	29.386	28.4861	29.4956	20.2936	18.223
102.67	44.18	20.57	9.95	31.58	11.06	28.85	22.8841	27.1253	9.47725	12.7329	21.0199	42.5634	22.1262	17.8692	32.7974	17.6866
102.83	32.7	18.87	21.42	33.64	15.78	25.66	22.4175	26.0257	11.5857	10.8955	12.2008	23.4076	23.8329	17.3879	35.0127	15.986
103	32.83	20.99	21.23	23.79	13.08	36.05	15.0445	26.5417	11.4492	10.3726	12.2597	20.0656	47.5403	17.1092	33.9838	17.991
103.17	26.1	16.38	18.96	34.16	15.62	50.62	15.6653	36.8072	7.50233	14.0446	11.7362	16.1281	34.7279	17.6263	23.3813	18.9078
103.33	42.26	23.39	8.64	54.95	14.49	47.45	22.8546	52.3714	9.10385	10.2439	22.0982	16.4303	34.5135	16.2022	16.5704	18.7705
103.5	17.62	23.45	8.69	41.81	14.89	41.5	63.1715	33.5712	16.4244	11.4693	13.4294	11.5209	20.8265	16.8879	13.8627	18.0197
103.67	14.29	21.89	12.78	61.03	11.88	25.23	99.6417	20.9227	24.5644	16.2033	13.8677	38.8408	19.2042	18.5032	12.4623	17.992
103.83	25.72	15.41	12.2	63.25	10.32	22.12	77.3263	12.8339	23.7752	14.7887	12.6698	17.4544	45.5355	19.3799	11.8893	23.1024
104	26.29	16.52	12.33	43.87	13.75	30.41	9.31374	12.1621	12.2439	14.9063	15.1872	13.9056	38.0885	31.6969	13.0673	37.9939
104.17	20.53	22.38	12.58	43.61	10.46	67.46	11.7634	16.0365	9.99618	13.2035	17.2619	17.1317	25.0685	18.214	11.917	56.7857
104.33	26.06	27.14	12.25	42.73	9.95	18.85	11.2956	14.6429	9.80898	13.3662	14.09	13.151	41.6048	20.3883	11.2721	46.1214
104.5	18.28	31.83	25.75	57.71	10.27	36.2	58.1082	39.751	8.04997	14.2699	14.5184	19.4971	31.3371	14.2675	12.4096	42.6815
104.67	26.73	24.1	20.59	33.74	9.23	14.96	16.6981	32.582	9.50097	15.4161	17.6966	11.1648	27.8455	14.4699	10.9213	31.0575
104.83	12.9	17.53	19.05	54.34	10.41	20.78	13.1942	34.6376	13.2973	20.5189	23.1711	14.8062	26.7163	20.2062	11.6864	26.1634
105	10.97	26.08	16.7	47.27	15.07	22.33	12.7046	38.4881	19.9787	20.7697	14.2795	13.6793	21.385	17.4648	11.1484	25.6269
105.17	10.26	35.54	16.72	62.55	12.24	14.13	13.7704	32.0694	11.0797	16.0176	13.6463	13.0103	27.8103	22.5984	13.5031	15.3065
105.33	22.76	26.85	17.72	55.23	22.33	22.65	16.1603	19.6009	9.81888	13.5204	12.3438	18.7483	38.9759	20.4153	12.3009	13.5193
105.5	14.26	13.25	11.5	34.65	25.71	21.85	10.1104	27.9807	7.94073	15.5716	14.4604	18.1412	35.6711	37.6114	12.8526	15.0375
105.67	20.49	15.16	18.62	26.24	12.83	24.81	9.28182	29.5694	8.12117	15.7853	13.3961	18.4077	32.6858	47.7248	10.9335	14.6668
105.83	12.38	15.49	26.16	53.56	10.19	29.18	10.4508	37.217	7.74491	16.0395	12.7479	17.4487	30.778	52.9143	11.783	13.4065
106	19.34	12.92	12.01	33.56	10.44	22.16	8.48793	27.4507	8.23082	14.5692	11.9566	12.9783	23.0496	53.9112	11.8787	11.7924
106.17	14.61	19.87	15	28.37	9.97	24.31	22.3857	53.6377	9.16736	13.3852	11.5864	14.2585	39.7855	38.7352	11.7984	11.6528
106.33	14.68	17.3	13.15	67.29	18.9	26.31	15.3525	14.8395	9.10357	10.3167	27.9725	12.5962	39.3173	21.24	12.1739	13.349
106.5	15.84	12.41	15.96	25.6	13.9	35.41	10.8109	14.2466	8.55812	9.35548	33.7727	13.1677	44.8053	20.5277	10.3461	13.03
106.67	30.19	33.25	25.65	34.8	20.82	25.47	10.0238	19.248	8.36079	11.5292	19.3604	16.8772	26.6179	20.3653	10.8283	16.2112
106.83	16.2	13.69	11.96	37.19	21.89	64.23	9.7418	19.9677	5.91197	14.9952	10.7047	18.4564	25.5667	23.0066	11.0757	21.4896
107	11.37	18.74	9.68	41.19	21.31	33.64	22.6291	26.8189	5.40057	14.8755	11.7964	18.7289	26.4481	39.5273	11.5856	21.953
107.17	11.17	24.96	10.8	38.44	23.19	43.16	9.98019	27.1583	7.0113	15.8309	17.0437	18.9166	27.603	23.9456	14.227	21.8277
107.33	13.7	13.62	12.2	9.67	25.63	29.68	11.1214	23.3662	24.2903	16.591	12.9704	16.9038	26.0477	20.4068	13.1134	21.7209
107.5	11.61	20.26	10.68	16.55	17.53	20.09	17.0312	22.4993	8.04635	15.7952	14.0976	12.7792	46.2977	19.1641	11.8356	21.1276
107.67	12.11	14.14	12.31	13.62	22.88	19.91	12.1985	20.774	23.016	15.1818	12.1147	34.9501	10.7029	15.1054	11.5526	18.8571
107.83	17.06	14.02	24.11	11.6	25.66	18.19	41.8045	39.7976	16.2067	14.9255	14.5312	32.8199	48.4863	14.7517	14.1595	21.5855
108	12.1	28.36	16.2	23.89	24.26	48.96	34.0873	27.4619	13.688	14.8757	15.7735	38.8202	42.4611	17.8251	15.1555	21.2691
108.17	13.16	15.65	12.11	29.73	27	22.03	13.2744	23.9437	12.7839	15.7743	13.8262	38.3726	45.6075	16.7225	13.1741	24.3494
108.33	22.74	15.85	11.93	22.31	27.96	43.29	21.9964	34.4232	21.1296	17.5411	12.9869	27.8831	27.4824	15.5131	13.6858	22.0092
108.5	19.35	19.49	11.9	18.31	29.52	45.6	18.7422	32.5833	14.8499	14.8691	15.9775	14.4449	29.2643	14.8921	13.4771	20.7648
108.67	16.08	18.22	16.57	8.11	28.03	33.53	11.454	25.1075	15.4452	14.8364	17.3656	12.8342	28.5987	14.0995	13.5866	17.9382
108.83	12.52	27.24	14.1	39.74	27.64	30.56	11.1959	21.918	9.81126	15.0975	14.2301	11.2846	35.3169	14.4887	13.4739	13.4937
109	16.56	20.17	33.17	56.43	21.67	58.71	20.296	14.7629	16.6907	16.8778	12.1062	14.6303	35.1681	32.2151	14.1644	15.3579
109.17	11.29	19.36	15.9	45.77	23.84	38.13	35.5079	14.9682	11.6226	14.6842	12.3346	13.795	36.8555	31.1885	12.3565	14.0961
109.33	15.85	11.83	13.49	49.24	22.14	25.39	15.4818	27.3462	23.7674	13.485	18.6153	11.1647	43.9838	24.905	13.673	12.8636
109.5	16.94	12.7	15.85	31.36	29.44	24.8	14.2349	35.5073	17.0329	10.1191	15.9801	14.7988	38.4231	22.1406	13.8961	13.0677
109.67	11.13	28.95	16.14	46.4	31.02	42.6	18.8031	22.7395	15.9333	9.58208	11.622	11.6853	41.4442	20.173	11.4482	17.5231
109.83	13.1	27.01	13.14	15.86	33.66	43.12	45.807	23.1625	16.1406	8.35425	11.1639	13.6845	31.8604	22.1007	13.5445	14.3457
110	14.88	16.4	15.56	18.71	38.36	39.18	18.7508	36.651	20.7947	9.20301	10.9552	22.978	39.9874	29.5839	14.0559	14.8419
110.17	15.3	23.75	12.68	23.95	37.38	58.05	29.5	44.8685	16.2646	11.2835	12.5954	16.4423	30.7646	24.4255	14.0101	42.1149
110.33	12.08	31.73	14.23	30.82	28.18	29.63	11.0365	26.202	18.421	13.423	9.93242	20.8656	24.2563	17.2839	13.0339	17.9624
110.5	20	22.01	13.86	25.04	24.99	26.47	14.1339	22.5003	15.4971	14.6426	12.3864	10.0821	19.5882	17.8919	12.5355	15.7488
110.67	16.89	20.85	13.57	39.41	27.45	32.03	13.9664	19.6214	13.9535	14.6726	11.7434	11.1841	15.0091	17.1357	14.5196	12.1627
110.83	17.27	72.93	12.07	27.06	30.96	43.73	30.3636	22.5556	16.0408	16.742	11.3412	11.1929	12.2137	35.8821	14.1994	11.0341
111	16.79	26.18	11.65	23.63	29.22	18.86	28.9263	60.5509	17.1375	15.6512	13.3528	14.8324	12.4468	13.2084	15.5753	12.4781
111.17	18.65	14.83	10.27	21.55	19.15	16.6	30.915	31.639	17.0397	16.6217	13.2404	18.9272	12.5755	15.4797	15.6526	25.214
111.33	18.14	15.48	13.27	40.74	25.03	15.62	17.1116	10.7848	15.9671	16.7273	14.9761	18.8431	13.7409	17.4645	10.5905	21.0464
111.5	19.02	14.1	15.85	25.1	24.09	17.3	10.6826	8.26315	12.7643	17.8912	13.2403	16.9018	11.8356	18.5557	14.3105	18.2817
111.67	18.8	10.27	10.37	21.9	29.18	16	14.0751	11.671	11.8705	17.9791	13.9625	16.0093	28.0995	19.4218	13.2549	15.2875
111.83	15.46	24.74	10.63	25.85	33.21	15.56	20.3555	12.9586	13.2751	17.7993	14.6641	18.781	19.6171	20.1761	10.3696	17.2125
112	10.91	12.1	12.26	39.07	41.75	17.89	17.8169	14.311	16.4351	16.6767	14.0324	9.85222	11.4425	18.5041	13.0961	23.8131
112.17	12.62	13.79	13.21	43.55	30.85	19.51	23.5526	17.8179	16.4856	13.6787	16.0833	12.44	12.6561	19.3498	22.002	20.1148
112.33	24.71	11.29	12.13	23.37	25.59	40.71	15.1452	15.9743	19.1055	15.6977	15.5513	9.82183	30.5945	18.0419	18.0876	23.4145
112.5	17.52	19.91	12.46	29.01	26.04	32.28	14.3967	20.7682	18.2624	18.0016	16.64	12.1844	22.0404	17.7488	14.0664	22.2569
112.67	17.57	34.7	12.74	18.01	28.01	13.9	14.9331	16.2786	17.5343	19.2368	16.6682	18.7772	25.0578	19.0145	13.297	31.9138
112.83	18.12	25.75	13.96	21.11	25.69	15.12	22.7461	16.4418	10.8558	15.2298	18.4211	15.8352	24.7267	19.6608	12.3582	44.5563
113	18.22	16.29	13.1	22.2	16.73	15.86	12.151	14.5172	11.9261	14.7278	19.068	16.6029	39.2045	27.5925	12.2397	43.5009
113.17	19.26	14.44	15.76	14.38	12.55	17.71	15.4364	28.4407	10.6321	15.2969	25.3677	15.6004	31.5729	20.2474	11.1362	27.3367
113.33	16.77	19.53	15.02	17.87	15.28	22.44	24.3784	23.3081	19.61	14.2091	11.9415	18.402	33.7475	18.3657	15.9514	31.3948
113.5	19.09	19.4	15.76	23.72	13.18	49.31	18.4154	35.5754	0.736251	15.4773	11.4204	11.9752	26.3125	20.5207	13.0073	28.7219
113.67	16.22	18.54	15.88	22.07	12.21	25.56	24.3721	16.691	13.7723	14.6813	10.1689	10.2056	26.9508	24.9392	11.5013	29.3982
113.83	17.57	25.2	16.89	19.65	15.61	9.95	18.7131	24.232	15.6682	14.1524	8.23025	14.1387	19.6034	27.4794	12.4689	48.0728
114	17.85	17.88	15.32	22.56	10.67	18.44	30.9824	22.7686	17.2074	15.5597	12.6518	11.4871	18.9619	42.387	11.9917	29.8901
114.17	17.23	15.95	15.03	24.18	14.61	25.05	34.4842	10.2851	13.1863	14.991	8.97556	11.8749	53.0487	31.0907	13.2011	17.8099
114.33	17.49	11.49	16.64	16.18	12.31	35.05	30.3932	36.0671	10.2962	14.7614		15.6552	40.6482	26.923	13.0965	21.8849
114.5	15.53	16.63	10.97	19.38	15.82	43.51	22.4031	29.903	17.1436	15.0142		15.1288	20.7748	22.7727	13.8203	18.9511
114.67	13.51	12.89	10.6	11.85	24.77	48.96	18.706	27.2813	14.0918	16.0354		13.6411	21.3297	16.8901	17.4267	22.4981
114.83	16.41	12.95	13	16.81	10.31	32.15	15.5351	50.1472	10.157	15.4132		12.0204	39.6354	17.595	13.0144	54.9827
115	14.15	19.63	13.33	20.75	10.3	33.7	18.7114	31.5632	10.0707	16.0366		15.7956	6.61039	22.7352	11.952	39.0998
115.17	22.12	17.85	13.63	32.63	11.03	40.01	14.8219	24.382	13.7395	15.5495		7.85593		17.6173	12.3801	24.406
115.33	11.79	15.3	15.43	21.95	20.63	27.59	21.1079	24.0451	10.4692	15.2212	11.588	37.2637	29.2145	17.395	11.8834	24.2974
115.5	17.48	14.27	15.77	19.67	16.96	45.79	13.406	25.9003	10.7537	15.3338	17.4405	32.3744	29.3291	14.1492	10.9153	21.869
115.67	11.35	17.67	16.49	24.13	19.07	53.1	29.9131	24.65	15.9073	17.7649	15.1699	35.3095	6.38918	15.1308	11.0331	12.2793
115.83	13.96	18.61	18.01	12.47	13.39	36.86	19.1051	23.734	15.9694	17.4236	13.3912	35.663		16.1748	11.0156	15.2461
116	15.29	19.52	19.2	8.97	13.71	21.52	15.1006	21.8986	18.0483	15.8629	12.0249	31.1399		19.9933	10.6227	28.2792
116.17	15.96	22.54	25.1	21.92	18.7	26.18	17.9395	23.2195	10.787	17.8031	10.142	12.2578		19.8351	11.0357	21.1757
116.33	18.94	13.06	10.97	18.04	19.28	42.04	14.0415	23.3104	9.80642	13.4269	11.0958	10.2378		23.7508	9.97406	21.3988
116.5	17.52	17.79	4.17	17.64	19.59	21.06	16.5828	18.346	9.31631	15.3342	11.6142	8.30824		35.6371	21.4989	39.3164
116.67	18.81	12.57		10.59	16.05	36.25	33.2294	19.6509	6.98634	15.4049	12.3596	11.6665	14.6438	36.7022	12.2718	42.912
116.83	20.29	16.9		12.91	17.67	41.1	17.6914	22.0003	11.2514	17.0301	12.7574	9.76332	16.9151	36.7374	13.3003	51.9488
117	19.75	13.53		40.38	16.56	33.46	15.4196	32.9038	24.0511	16.7967	12.9119	25.6721	15.7161	52.5112	12.9699	44.1447
117.17	18.69	12.01		39.81	17.57	19.54	12.8247	16.1109	19.2137	18.6546	14.0053	21.4352	15.3018	26.5261	12.3366	48.4817
117.33	19.11	14.29		32.27	12.64	31.29	12.4625	15.707	23.812	17.3378	15.1284	37.7942	19.3392	42.8296	17.8617	40.3218
117.5	19.44	23.88		23.89	10.15	18.72	21.7628	15.8712	19.9457	14.8413	13.8975	67.9192	27.0808	50.4159	13.5726	50.56
117.67	17.94	11.69		19.74	11.51	20.99	14.563	15.1468	13.1156	15.8385	13.4778	45.9152	34.8338	39.3216	13.3907	51.6176
117.83	22.06	17.44		14.15	14.47	18.47	15.1498	19.1603	19.6384	12.6941	13.9721	12.216	41.4335	39.2252	12.3932	41.4726
118	14.19	11.91		18	13.88	19.86	19.1021	21.663	19.9991	16.4898	17.7651	11.7701	25.1024	18.952	13.4468	45.2667
118.17	13.35	11.9		24.02	15.96	26.01	20.0266	21.4891	18.4864	17.886	17.3689	12.0723	24.0628	29.8222	16.7454	54.422
118.33	15.42	12.14		15.17	16.21	14.84	20.123	22.0274	12.4398	16.3161	16.4735	11.9999	23.9875	18.055	10.7468	48.552
118.5	16.01	16.38		27.96	9.96	43.96	11.2011	18.545	10.3699	17.0191	0.864525	10.9068	25.1903	23.5835	12.1446	48.7385
118.67	14.22	21.4		16.34	13.38	39.94	25.0853	17.7299	13.2889	19.2263	19.0945	67.6154	26.3621	7.79992	13.3591	47.6555
118.83	16.07	34.07		14.46	9.6	50.79	14.4314	18.2044	18.7923	17.056	13.19	51.9761	18.4698	10.9944	14.2496	43.1877
119	18.25	22.87		13.59	9.31	43.64	13.798	18.114	10.0465	17.4849	14.5282	17.3633	15.9838	12.9546	11.9015	44.0689
119.17	11.5	14.88	28.09	18.74	11.11	13.48	19.6567	17.9718	10.2394	16.7241	14.1812	13.8386	16.7775	22.9087	11.9268	45.7964
119.33	10.97	9.8	47.02	33.54	21.58	37.14	18.4009	17.6104	14.1062	18.5191	13.7005	30.5411	15.0276	28.7542	12.6418	47.8858
119.5	11.01	10.71	11.42	25.85	11.86	41.32	9.04527	18.593	16.2672	18.7289	12.9664	21.1064	17.523	21.284	16.1003	48.5452
119.67	14.42	21.88	10.72	24.1	15.46	17.8	14.3616	17.1396	14.8606	18.7582	11.9231	19.656	15.9603	16.0821	14.2395	44.9618
119.83	14.77	13.85	12.81	19.29	10.35	41.93	25.4351	18.4543	17.3506	16.8559	12.2073	14.1612	20.0777	18.6858	11.7571	35.3384
120	13.37	19.98	10.74	27.63	11.13	27.07	22.7241	20.1736	15.2055	18.0218	11.7659	43.1823	21.4925	15.7571	14.1072	13.9852
120.17	15.31	14.44	15.91	24.7	9.31	25.09	16.6935	45.8205	7.86181	15.1786	12.8595	27.2894	29.1512	28.1653	16.2562	18.0933
120.33	35.08	18.74	17.2	19.25	14.89	57.89	12.8595	40.6331	10.0073	13.6508	14.3352	30.0038	18.7047	12.5947	10.6135	13.4207
120.5	38.81	16.79	14.21	21.38	13.52	50.24	28.1024	59.331	9.36452	13.0851	12.6983	29.7682	25.8567	13.158	9.55194	13.0096
120.67	30.91	19.44	13.5	19.75	13.85	43.77	37.624	25.0448	9.95926	13.7483	12.7716	33.1383	26.076	17.7697	12.5772	10.0046
120.83	27.41	18.36	15.89	23.8	13.16	22.46	112.421	27.4029	9.23923	15.0552	11.8511	26.386	28.3689	33.7735	13.6221	10.2755
121	20.7	17.33	11.65	27.13	12.42	16.48	81.6589	49.6541	14.5906	14.7054	11.2432	24.3593	29.6256	21.2901	20.104	40.6137
121.17	29.83	16.9	11.89	26.91	23.27	28.16	89.9009	40.9505	16.8107	16.2724	11.3989	20.837	43.9055	27.5933	19.9455	35.4532
121.33	13.48	17.46	30.73	22	31.96	37.66	66.9203	25.5399	11.4284	14.2583	12.4635	23.7149	19.8053	42.375	27.0264	34.7186
121.5	22.21	18.75	10.92	29.79	10.32	25.5	27.4153	17.8775	12.4751	14.5986	4.6069	15.7703	18.1559	13.2062	33.4523	18.1486
121.67	18.71	16.66	11.48	37.03	10.2	36.51	17.2931	26.331	21.94	15.627	10.1422	17.1947	20.7787	10.6417	36.2645	11.1601
121.83	19.86	17.16	13.76	51.75	10.68	22.77	13.7519	16.1707	13.523	14.9402	19.8316	63.5705	27.7364	12.0496	19.9455	13.6417
122	16.56	17.81	16.59	29.86	8.94	29.18	16.8825	32.5035	13.5258	16.6151	21.9871	64.3096	31.0633	15.2563	18.0851	15.1187
122.17	19.15	25.78	13.23	19.23	9.98	49.77	29.3352	28.3342	14.0075	15.6475	11.1543	70.3885	35.9164	16.7348	15.5825	11.3477
122.33	17.8	30.13	17.11	35.59	10.65	38.58	16.3617	26.1993	13.9099	17.4545	10.5692	23.5588	30.4464	23.7307	12.3793	16.799
122.5	20.8	21.94	11.72	26.83	11.31	29.57	24.3145	21.6034	15.1203	15.6156	11.4489	37.2271	23.821	15.4798	12.0873	20.4739
122.67	11.71	15.38	14.86	43.4	11.21	32.52	24.3711	23.1235	10.7739	16.3677	11.9783	36.23	25.1595	4.53224	12.7793	23.9657
122.83	20.31	22.92	15.54	38.31	11.02	26.06	23.1414	19.6946	11.7206	16.6792	14.4881	44.8536	29.4886	17.3077	12.2571	13.8585
123	11.08	22.43	14.37	30.22	9.57	35.75	21.4145	51.6184	16.3096	14.6694	14.9953	59.8424	40.7318	22.4683	12.5222	7.06769
123.17	11.39	19.52	16.13	47.44	9.21	30	26.3776	13.9897	14.2499	18.0848	31.0784	27.8756	38.696	22.5865	11.8143	38.6017
123.33	8.6	27.98	15.91	35.51	9.56	57.19	15.0413	15.3947	14.19	14.7724	20.0671	33.2607	19.0825	19.9865	13.0873	23.1493
123.5	19.69	20.09	11.61	46.71	8.82	38.69	29.3002	40.2033	15.5156	16.8202	16.0639	51.7979	41.3523	24.2412	12.797	19.048
123.67	13.68	29.82	14.71	37.11	11.18	47.9	26.7482	31.1695	14.9095	13.4916	11.4377	33.1229	41.2764	25.9079	20.4676	30.443
123.83	12.95	21.69	14.01	29.2	10.33	29.19	36.6165	25.1508	17.6179	11.1759	12.5924	17.2321	48.8549	33.0815	13.2117	42.0517
124	13.25	17.04	18.19	17.43	13.74	34.26	16.4426	23.8799	17.9269	10.9742	17.4702	25.4846	29.9382	35.6562	12.7753	38.2927
124.17	11.35	17.06	20.84	34	11.43	34.63	16.7655	31.2935	14.7671	12.64	27.8231	25.3319	16.4009	34.0367	15.2871	30.1241
124.33	14.21	14.01	16.28	19.02	8.95	51.61	20.3548	20.9389	17.233	14.9524	3.2724	53.8895	19.5399	31.6298	13.5132	39.4147
124.5	13.41	18.59	23.63	39.61	22.74	47.44	17.6429	45.1278	14.7974	14.6672	17.073	19.43	12.2137	30.5436	12.8513	15.344
124.67	33.35	17.36	21.84	45.14	20.76	23.39	48.1055	28.5108	14.8347	11.9298	10.7079	22.6213		30.9985	13.4461	28.8519
124.83	23.41	26.73	32.7	10.08	16.16	76.51	20.7464	35.1697	18.0185	11.9394	10.6262	20.0401	6.07956	37.0867	15.9733	27.6707
125	21.85	36.48	17.44	1.32	12.25	34.07	19.6565	32.3411	12.3875	10.0445	11.3069	5.22519		39.1963	15.2036	16.7673
125.17	33.19	19.99	11.9	23.13	15.25	39.7	15.4413	35.6413	16.8922	9.45036	10.9341	30.4841		31.6504	15.1957	15.6344
125.33	38.64	19.2	19.65	37.37	11.55	72.13	17.5559	49.2544	9.66721	9.90801	11.1686	34.3479	43.4744	15.9229	17.2479	18.2167
125.5	38.82	18.16	17.28	45.16	11.75	22.65	17.892	38.4218	10.7607	14.2348	12.3531	31.6848	24.6808	36.407	12.9371	47.6883
125.67	37.08	20.28	20.79	50.92	15.93	41.54	20.2723	54.0911	17.517	17.2335	11.5786	60.8082	26.437	45.245	11.599	56.215
125.83	22.38	20.22	16.02	62.36	12.36	39.95	30.5337	60.6252	15.9601	18.2109	8.82867	41.6425	34.9195	46.2731	17.4586	48.1685
126	19.72	30.21	20.47	74.68	12.85	43.74	23.2648	32.6328	10.9056	16.4792	11.3109	54.3911	55.1317	46.4908	17.3748	14.2985
126.17	22.16	14.4	24.46	33.85	21.78	57.76	21.1448	40.6038	13.191	13.9259	11.065	42.5192	44.0896	21.9174	13.4771	15.1255
126.33	22.29	15.03	18.81	31.97	10.48	44.85	24.1402	49.6266	22.9473	12.7254	12.3681	53.6417	46.9614	21.6776	16.3552	16.231
126.5	22.36	21.78	15.93	34.16	12.74	55.8	27.4288	65.4881	16.0552	14.452	11.744	30.0169	39.8263	20.7317	21.3538	14.5933
126.67	34.93	21.18	14.97	31.31	12.32	35.14	30.2491	35.1969	17.3597	16.8154	12.8976	32.2422	22.099	18.5831	12.2308	43.1031
126.83	15.54	33.02	19.46	19.62	12.87	75.63	20.5481	26.9094	16.144	15.8754	14.6573	71.6516	46.813	17.1873	11.0437	29.2538
127	12.6	18.87	21.47	36.9	15.42	27.81	23.059	59.5279	14.6215	13.5945	12.4624	84.0769	41.2828	18.4812	12.7347	18.3399
127.17	24.5	17.68	7.12	43.19	25.9	38.67	24.8713	44.6299	15.7434	13.9126	12.9247	35.5327	21.6177	15.9034	10.8553	21.1833
127.33	13.62	24.84	21.04	27.21	18.07	58.96	28.5336	47.7212	24.6668	16.327	13.436	52.6131	28.5501	12.3787	14.9151	17.1842
127.5	13.09	35.76	25.28	28.53	22.05	31	18.7265	34.1081	19.0842	14.9675	15.187	53.2076	39.3286	12.4506	15.0413	18.3957
127.67	19.78	40.72	24.66	37.31	16.99	76.62	16.3802	25.0269	13.3823	9.66374	12.6134	49.2081	32.6311	14.8874	11.9359	16.919
127.83	20.64	45.75	32.43	38.01	10.32	44.75	14.8345	38.1518	18.3501	16.2295	10.776	53.5517	35.7055	14.4804	13.8045	22.8113
128	32.01	12.39	43.57	30	8.84	51.26	16.7507	17.601	15.9012	15.0959	10.1898	39.6364	24.7797	18.328	16.9366	16.5817
128.17	26.16	20.31	22.79	32.66	9.05	64.41	29.6976	18.1047	20.8069	13.0832	13.0708	62.7291	43.04	38.9999	17.4808	17.3667
128.33	49.63	26.56	30.89	63.47	11.01	66.69	21.4587	29.4755	16.2107	15.1013	14.2372	32.6737	48.7678	49.001	13.3846	20.194
128.5	33.74	27.85	12.53	13.88	14.87	59.96	24.4449	22.8887	13.5773	14.2656	16.7962	55.5142	17.4625	30.3897	15.065	20.1673
128.67	15.91	21.26	21.6	88.76	12.46	56.01	19.5268	12.0317	16.1002	14.4978	14.4933	19.8237	28.8382	24.2674	13.006	22.2456
128.83	32.54	9.64	20.61	36.16	20.35	59.91	19.1536	7.32599	13.7529	13.6184	13.3489	35.8041	37.2911	53.1909	19.0593	23.578
129	30.92	29.55	33.21	35.83	16.47	56.85	20.2407	36.391	13.3151	17.0367	16.3619	65.301	45.6447	15.0193	21.4532	37.2741
129.17	42.81	23.77	34.38	45.44	30.69	69.81	19.9077	39.7296	24.9173	14.9518	16.426	22.4391	46.4799	14.2823	11.396	36.654
129.33	39.68	35.81	49.58	51.68	20.55	62.2	19.9672	11.9141	22.3097	15.4027	15.789	65.8514	38.8956	35.4086	16.0349	32.3573
129.5	46.84	30.51	31.71	79.56	12.37	82.12	27.5638	5.49378	16.2354	15.4637	15.6379	27.9744	52.3837	43.3945	21.8063	13.7656
129.67	46.8	30.42	34.33	55.91	10.38	60.63	25.9483	26.5418	20.674	15.5224	18.4454	92.2954	35.6809	49.1553	11.2253	13.0041
129.83	60.75	31.2	64.26	48.37	11.55	60.77	15.0285	10.718	29.5506	15.5164	17.2608	27.7876	58.9682	28.2004	15.4439	12.958
130	44.75	16.22	32.87	29.96	17.15	69.25	16.8702	34.7083	18.665	18.2839	17.6925	61.5681	45.5652	23.3076	21.0019	17.3416
130.17	27.42	32.94	33.91	25.04	12.53	51.8	34.2428	27.1829	10.0657	15.2592	28.918	20.6154	59.6626	13.1161	17.3169	14.9457
130.33	57.67	16.79	53.29	33.17	17.78	69.48	15.4097	55.1656	20.6053	16.4511	16.7584	79.857	28.9956	26.4714	17.1649	15.1798
130.5	50.34	22.53	30.69	41.48	21.81	42.91	19.877	61.6582	17.728	12.4611	19.5188	31.0522	14.2448	52.8278	14.4607	23.0373
130.67	30.87	36.92	27.95	92.92	20.13	75.05	22.6074	21.2886	12.0718	9.51053	16.6989	55.0206	11.9322	38.3459	13.8831	39.8698
130.83	36.09	13.71	70.26	32.04	14.45	46.94	18.3985	18.5052	14.2533	8.81727	32.7635	47.0976	7.41816	51.6932	18.565	40.3349
131	23.31	25.5	41.21	48.94	16.93	54.28	20.4692	50.0902	23.5346	10.8221	20.6217	77.5316	20.5136	31.9633	17.8344	38.5987
131.17	32.04	45.79	45.9	43.48	12.34	69.37	20.3983	52.3841	18.2213	12.1067	14.2791	73.3874	41.1069	40.5986	14.1557	28.2686
131.33	23.6	47.62	34.17	46.24	17.02	76.55	33.4982	50.3811	27.6587	11.9439	13.6905	29.6481	39.7832	29.619	13.7092	38.7485
131.5	59.82	24.23	46.83	45.72	18.51	66.02	26.3962	32.1275	15.4909	12.6776	10.5872	71.4769	52.3975	52.6771	15.3524	36.4652
131.67	51.28	31.21	44.8	37.9	17.1	62.99	34.5593	5.27226	21.3475	12.9617	12.3032	51.9244	60.0033	47.5967	15.1573	36.0136
131.83	60.9	27.71	32.38	61.42	21.8	61.92	26.7519	28.7079	17.1949	12.6189	11.805	82.0505	34.8151	49.3015	18.6609	38.9899
132	66.48	16.97	33.68	65.6	20.01	58.7	22.9467	23.3028	16.3823	14.6276	14.0209	60.7862	25.2248	44.6968	13.9483	39.8408
132.17	50.02	28.66	51.04	33.26	7.11	57.82	33.4496	59.3486	20.5591	9.76398	10.1704	73.3413	10.3092	41.7986	14.3959	2.08588
132.33	22.72	31.81	36.81	40.2	23.2	40.68	21.6075	59.1006	17.4709	16.1912	12.4765	59.6033		50.2889	16.2839	34.9764
132.5	48.38	35.67	52.94	47.5	19	58.44	21.5612	53.5762	19.4221	22.3482	12.4002	58.4154	44.7318	48.8577	19.5645	35.7674
132.67	49.28	32.01	57.51	55.38	17.46	74.77	27.0524	47.2466	20.3369	17.5314	68.6731	72.1663	54.0023	27.8104	20.6243	23.6659
132.83	62.08	5.16	64.16	84.06	13.48	67.56	24.6471	65.1919	26.2476	14.8473	66.5628	80.8621	47.3287	45.6069	16.1852	31.3441
133	47.37	14.05	87.06	105.92	12.89	63.85	36.3645	64.9014	14.3603	13.7055	43.5951	72.6667	34.9872	43.3565	12.3577	45.1059
133.17	55.27	24.56	51.25	87.28	13.26	78.35	32.9292	39.8496	27.227	14.6998	41.5858	65.7966	32.0549	42.7781	16.9275	45.437
133.33	45.82	23.57	38.4	93.04	15.54	71.51	33.4272	30.1612	17.2606	11.8315	17.4693	82.4022		25.7134	17.29	45.0579
133.5	52.31	8.02	45.2	66	2.15	76.41	31.2797	5.07698	15.9571	12.9686	12.3048	77.9956	46.6052	16.255	19.5197	41.2038
133.67	67.59	12.15	51.24	97.02		80.72	26.7431	22.1261	29.3588	13.9159	15.4	63.6577	60.6477	46.7033	21.8469	46.5448
133.83	57.92	20.21	43.97	69.18	17.1	82.18	26.0142	31.9683	15.5259	11.422	20.9553	64.656	54.3343	56.4552	16.5758	27.4635
134	56.91	16.35	30.95	67.76	12.4	51.85	36.7918	52.0174	20.0187	19.7132	0.482512	48.0761	19.5305	69.1943	17.3863	18.2596
134.17	36.04	37.19	30.9	103.15	13	62.62	24.8846	9.21285	19.4649	13.837		45.0113	57.2457	37.2774	22.6195	14.5536
134.33	55.84	32.46	35.54	53.34	12.34	95.4	23.0202	36.3008	23.5071	12.507		52.3662	51.5227		17.3231	27.3212
134.5	42.86	27.13	46.19	74.89	12.15	73.1	24.4677	55.4544	21.9876	19.6572	14.6847	61.7684	62.367	45.8483	12.5491	42.2386
134.67	56.47	29.53	54.31	58.62	11.04	53.9	37.8624	36.8834	18.1401	13.1241	14.1291	66.7111	31.6134	36.6743	21.0852	38.3075
134.83	68.21	7.53	62.43	97.42	24.43	62.02	38.8603	23.6852	18.0552	13.3763	20.3368	48.67	25.7231	50.6618	16.7968	28.6253
135	69.77	22.31	57.35	98.15	26.2	97.5	27.9229	15.0261	19.0852	11.0794	16.2292	52.4902	50.6303	42.5618	18.5731	11.8534
135.17	45.41	19.63	55.35	79.98	31.88	76.91	30.8332		14.8204	13.2202	16.9833	61.0939	59.2431	51.0369	17.6184	9.9146
135.33	49.28	35.85	36.17	76.61	29.74	76.33	24.8566	12.0651	31.1621	14.9966	22.8172	80.9313	50.2372	35.4689	17.4099	13.4354
135.5	37.87	46.51	64.61	111.69	33.16	63.37	27.3436	75.0118	17.6746		18.6015	46.7324	45.6575	42.7972	18.3216	30.2896
135.67	70.19	32.55	20.98	98.21	13.29	53.77	17.0397	55.9154	18.9712	16.0082	18.557	129.807	47.742	46.5761	15.1987	32.3379
135.83	50.36	37.45	67.39	69.13	8.38	59.47	18.4979	38.6225	19.4673	16.5184	1.3316	43.5165	51.5143	50.2867	21.7608	28.4162
136	54.3	15.79	41.07	56.13	23.16	65	30.9353	61.1722	17.9423	13.4638	12.1078	50.9478	49.6749	39.2666	15.5854	33.1618
136.17	50.4	33.89	47.14	105.73	23.27	75	47.9925	47.3129	24.5621	13.702	15.6203	85.9276	16.6952	42.8839	20.9396	27.4167
136.33	31.54	21.1	64.68	96.29	20.87	75.29	36.9098	26.5288	18.8138	9.09467	0.564523	69.3717	13.9796	47.5305	16.0356	26.2994
136.5	46.63	51.05	56.18	90.37	19.3	61.98	23.4736	20.9315	19.4099	15.2883	8.16172	58.0396	47.8767	36.3978	16.6886	42.8712
136.67	31.05	25.91	57.72	84.24	7.47	73.28	21.322	5.44886	15.7974	19.2342	0.657851	72.345	66.7426	25.0889	20.0216	30.8721
136.83	63.67	36.45	49.07	101.63	10.1	97.84	35.1425	55.1699	18.6831	12.3191	3.55645	82.8609	68.262	31.7952	18.3266	37.5573
137	79.88	51.75	67.77	80.55	15.98	63.46	22.3269	32.2631	21.0193	8.42182	4.3548	47.9408	46.6718	44.783	20.6798	33.2768
137.17	55.99	12.52	61.71	96.48	2.24	64.55	18.5936	56.6408	18.4994	7.63381	22.8982	66.4848	28.1787	0.83351	14.3895	39.4725
137.33	30.97	10.89	71.74	82.67	29.56	103.35	19.9464	19.1012	26.1063	1.91759	9.79054	92.9903	24.7667	17.9836	13.2804	41.4285
137.5	66.77	30.3	68.89	98.04	33.05	69.16	21.9483	53.3683	26.63	4.19985		68.4169	19.7207	23.5565	20.9885	37.6567
137.67	63.6	23.29	57.14	84.99	44.15	64.39	22.8491	36.422	12.9002			53.1953	45.4658	42.8706	18.207	37.5866
137.83	48.99	10.13	55.81	67.24	28.24	71.17	22.2833	36.2107	17.865		17.9622	62.4713	28.4696	49.9101	23.9554	34.2128
138	71.22	38.34	59.64	87.75	23.98	73.3	29.2789	21.9923	14.1495		8.07884	55.0034	27.4623	35.0821	15.5485	43.6196
138.17	33.32	15.9	44.54	88.53	3.62	59.41	21.8899	61.9923	16.6048		13.9882	87.2124	29.4827	41.218	16.4796	20.7555
138.33	45.1	7.51	57.86	99.47	22.84	72.01	43.4093	71.3297	20.1975		4.15569	83.1363	60.724	41.2304	20.8978	13.5299
138.5	61.15	33.82	67.35	85.99	12.84	79.92	45.7791	50.2553	22.0689			76.0373	68.7849	35.5456	25.3827	39.8533
138.67	62.03	0.34	66.79	101.3	14.29	51.97	35.779	65.8806	17.6145		3.6111	78.0162	26.4828	47.6169	20.1653	35.3519
138.83	47.56	34.49	44.19	123.16	3.72	74.23	19.3669	30.1996	22.9415		26.0866	103.158	31.4248	46.7253	18.0009	46.4415
139	59.59	9.06	64.44	95.59		53.5	20.918	43.1855	21.4991		20.7401	44.4293		45.6023	16.828	38.8725
139.17	57.74	9.92	86.47	80.58	28.36	78.45	35.9869	65.6137	19.9021		4.55558	89.7513	59.5289	33.0784	19.561	44.3609
139.33	80.04	21.75	69.07	51.25	15.65	55.35	19.9368	34.6231	30.1878			75.6217	17.9324	47.031	18.05	35.4266
139.5	53.82	48.62	74.5	59.99	10.87	33.91	32.6881	31.1516	18.0229	16.7022		77.7082	48.9475	52.7283	22.1404	28.7541
139.67	79.58	27.95	55.28	45.26	15.81	44.93	30.8424	55.4411	19.1521	14.3063	9.21079	61.1333	19.2373	50.6006	18.1684	28.159
139.83	68.12	51.02	72.16	69.58	32.84	58.06	42.5119	10.5954	24.2972	14.4202	29.0717	46.7282	46.9207	41.2562	15.1465	28.4083
140	68.8	32.88	80.45	74.66	22.97	53.07	42.6543	43.1285	18.0085	13.9724	8.67331	70.1759	57.5021	38.4913	25.783	22.884
140.17	61.67	19.43	63.02	98.99	24.92	94.56	31.9572	34.5767	23.5086	10.8691		96.862	57.0097	27.9874	15.9393	38.0706
140.33	56.41	26.46	87.82	116.45	22.2	66.35	32.5223	79.8829	27.4783	11.1346		62.8309	13.0213	7.6738	26.4703	45.8926
140.5	60.78	43.73	55.43	100.07		39.22	36.281	69.2214	32.0395	13.7821		67.5735	35.89	53.1846	18.0291	47.9875
140.67	54.75	29.26	66.81	76.67		47.59	24.9289	25.6372	16.0673	13.7892	3.45063	68.7732	33.8324	31.2185	16.496	45.9122
140.83	45.7	24.13	79.34	100.34	1.22	84.36	28.4145	36.9586	16.2323	11.9349	0.288712	55.8331	34.1164	36.2558	25.5418	39.6736
141	62.69	48.27	85.77	87.98	14.35	88.04	38.1612	27.6435	16.5621	13.8937		72.616	69.4607	34.0454	12.4788	38.1298
141.17	42.13	43.31	68.4	76.4		79.29	27.2267	23.5602	24.2743	16.0437		49.2856	48.9446	39.1175	14.6602	31.8227
141.33	65.54	13.01	53.35	80.39		54.65	20.0553	42.3294	13.9902	11.9061		47.1066	39.831	43.9323	14.2231	33.2704
141.5	68.57	27.7	65.38	101.3	27.14	49.6	32.8046	24.97	24.2156	11.2797	13.8916	78.1363	22.0339	33.5489	27.2074	22.4383
141.67	67.48	38.56	85.88	83.92	21.26	73.62	32.4104	13.7087	22.1875	14.0946	2.41682	90.4946	31.3184	21.3378	18.2537	36.7439
141.83	55.76	41.01	82.58	96.3	18.02	77.33	33.4203	23.8264	20.4396	13.5525	0.538362	79.2029	10.706	54.6615	18.8553	33.4984
142	39.06	25.69	55.19	90.76	15.87	90.71	24.4157	41.1645	15.4602	12.876		78.5428	51.1426	46.6229	15.5159	35.1066
142.17	60.78	3.09	60.46	44.84	13.82	60.74	19.8486	26.2999	13.0494	14.9996		65.8994	5.21029	31.8526	20.0812	32.2386
142.33	67.03	49.38	40.8	97.52	17.72	64.8	33.6596	9.16522	17.1906	16.8136		68.1573	25.7388	36.6838	14.5468	36.3325
142.5	68.77	39.04	51.59	76.9	25.45	66.11	35.1833	30.6723	14.1822	15.0659		73.6012	45.1205	36.4598	19.7406	30.5988
142.67	56.42	14.58	55.58	84.9	35.66	71.85	36.0391	46.7319	15.3026	15.5721		60.672	44.8003	35.1576	17.1716	39.2465
142.83	64.42	34.14	46.68	76.51	13	64.9	26.3243	1.98457	24.1599	14.6937	9.8967	56.6223	64.2221	31.067	20.9713	39.5049
143	64.23	53.17	71.07	112.6	8.4	35.21	32.1909	32.9428	21.028	15.1572		81.2377	36.4758	36.8799	19.7546	35.305
143.17	55.17	36.11	84.41	85.14	9.24	90.43	56.6916	45.3585	19.4941	15.4644	5.92258	56.5743	16.7124	32.2966	18.8302	26.6621
143.33	57.9	33.79	36.89	112.84	13.38	79.46	46.6515	45.3178	19.9459	17.8217		77.8007	61.9743	36.23	18.9062	30.65
143.5	72.05	44.28	59.08	95.61	31.4	52.79	11.2019	34.5208	24.4083	14.5212		75.8445	75.0551	47.8574	25.7785	37.5288
143.67	50.89	54.74	88.26	88.81	19.46	107.42	9.59354	54.2887	23.0621	16.6145	0.52131	88.6456	59.9658	36.4462	12.7268	47.5917
143.83	62.45	18.54	54.26	79.24	31.94	94.06	9.85547	13.2381	23.3485	17.2071	5.54553	74.2882	48.5768	41.9854	14.3055	35.3704
144	67.37	43.72	42.5	85.52	15.12	59.69	11.3519	42.7267	22.8537	16.5482	27.5289	84.1611	67.2001	48.9132	15.2292	39.471
144.17	63.64	6.32	64.51	84.77	22.43	70.13	17.3633	15.2028	31.9451	16.2061	38.2163	73.1443	46.8986	49.8752	17.8219	58.4594
144.33	76.33	48.49	61.83	108.86	34.38	82.07	22.0076	41.4827	25.9227	16.161	41.1998	66.5312	40.8227	49.7779	17.9138	51.8452
144.5	51.36	25.94	62.41	87.35	11.34	60.01	20.6775	40.6112	23.7775	12.3056	30.3156	69.6404	22.8852	41.0543	12.9191	52.6724
144.67	60.78	31.31	29.52	87.27		68.01	35.6921	82.1536	21.5929		26.0211	65.745	49.7025	43.407	23.0891	29.9526
144.83	55.43	37.88	66.84	77.39	24.11	97.36	37.8425	16.4735	22.4389		17.3623	73.8011	35.0709	36.345	18.6761	32.4782
145	55.33	8.35	79.9	85.12	14.71	98.08	22.9679	7.77834	18.1952		22.2473	89.4782	36.0688	27.9838	16.9508	38.2262
145.17	58.07	4.71	63.75	92.91	4.92	74.98	28.7738	75.2548	20.4629	3.8146	21.9844	70.2157	25.6357	33.7259	17.7463	22.235
145.33	75.22	23.02	67.72	84.18	39.13	52.58	36.1797	15.8219	20.4734	15.7223	14.6449	96.4067	16.0689	37.8206	18.4947	27.6728
145.5	68.57	45.33	70.28	63.36	19.18	47.91	32.3232	17.921	17.7849	1.31445	9.83724	55.4326	71.3648	49.6673	18.3276	37.1082
145.67	82.77	30.71	58.7	93.18	20.65	53.95	40.1669	15.255	31.3965	6.86453	22.2501	54.4016	53.6151	38.7515	20.7223	42.4605
145.83	44.42	20.35	50.3	93.83	25.05	87.45	24.9162	6.28431	20.1141		29.4343	70.5417	16.5051	48.4453	23.0302	26.8565
146	71.41	9.32	59.27	108.98	17.49	73.18	25.8415	16.9465	20.9148		16.4736	115.458	59.3972	47.8337	18.0435	51.0367
146.17	53.98	24.4	67.59	94.05	25.58	100.81	12.9415	14.1929	22.6973	8.27524	23.5041	99.8906	61.5636	30.8228	15.7084	39.4712
146.33	91.06	39.56	71.4	105.29	29.19	77.07	39.019	20.2243	19.5143	14.0903	16.8201	53.4723	19.5782	47.3452	19.1622	45.6867
146.5	81.77	35.69	44.2	101.43	32.97	79.14	23.9968	14.1719	21.1669	20.5435	14.6653	85.615	31.3772	54.2069	14.3599	50.4409
146.67	52.89	36.93	65.54	97.1	23.14	88.3	22.3186	19.1743	27.3663	12.1438	20.5339	98.0988	54.406	44.6341	20.4303	47.2774
146.83	78.49	35.81	37.48	75.94	3.08	65.54	34.4663	13.9373	28.54	15.3185	18.8901	72.637	52.5581	41.9429	18.8426	40.18
147	71.77	25.59	64.23	103.15	17.43	48.21	25.2756	28.4218	21.8295	14.0807	38.3682	87.8105	60.7474	53.8492	23.5697	31.5819
147.17	35.39	55.67	76.43	94.87	20.27	71.5	26.0116	14.7906	14.7158	15.4193	37.7435	81.5947	61.5724	50.32	13.7172	25.722
147.33	83.23	45.98	77.16	90.16	44.16	82.56	23.3217	48.8687	27.2854	12.7847	27.028	54.8413	39.3914	35.7978	19.1382	44.0783
147.5	67.44	22.12	57.93	96.45	19.13	58.44	34.0824	11.6439	18.101	16.8075	15.3154	91.0384	41.4254	46.4121	15.198	37.4234
147.67	68.48	12.67	47.82	103.59	3.83	88.82	19.8754	9.04915	25.8868	4.43298	22.2736	88.0353	28.7246	38.5934	20.0164	25.8812
147.83	57	26.84	51.02	93.33	25.7	64.57	21.4644	6.99369	27.028	8.53217	21.671	77.9061	19.0031	45.8921	18.2338	37.9977
148	78.14	52.32	39.5	107.36	35.12	89.33	25.9732	31.4213	31.7472	14.7961	3.47068	80.1227	23.4352	38.4489	17.0847	32.0399
148.17	47.32	37.35	13.25	104.44	20.29	89.16	31.2106	72.0058	22.3222	13.0732	20.3109	82.9896	12.2753	53.3033	24.4037	34.6794
148.33	46.03	45.57	16.65	78.18	27.95	82.63	41.6513	37.4583	29.4826	13.7849	9.15683	87.3996	50.0225	44.6398	18.0002	34.1328
148.5	48.45	15.52	42.35	63.51	28.27	93.73	35.9991	39.2735	27.0118	13.2364	10.0559	77.3971	27.3113	48.3517	25.7632	40.0873
148.67	65.72	29.76	71.37	74.24	20.87	56.61	30.158	19.4296	15.9479	15.6223	21.5917	80.9698	80.393	24.5206	21.9262	38.22
148.83	49.93	4.6	0.71	57.04	5.99	68.21	40.2824	60.2147	27.2953	14.3883	32.8326	68.6489	22.4503	28.4788	20.7445	53.5105
149	68.42	37.51	52.85	102.35	26.98	92.73	42.4842	52.9217	29.4518	15.6162	31.8101	72.3406	52.6202	52.1037	14.1651	47.4032
149.17	72	18.56	52.38	103.49	29.61	76.62	22.0074	14.9264	28.4226	14.9682	27.7245	84.517	27.5149	32.8401	20.7911	38.4297
149.33	64.52	48.88	45.3	75.67	26.52	74.79	14.5753	10.583	24.4273	13.1844	8.84173	90.1406	51.5873	6.81864	13.7668	31.291
149.5	43.53	56.2	40.26	77.56	43.99	86.42	18.5381	2.44092	24.5676	12.3349	2.28909	67.9026	22.4	50.378	11.6211	25.5413
149.67	51.41	72.79	75.91	86.7	29.7	63.72	34.0217	14.7623	26.3091		7.76792	70.0955	28.5171	3.39253	13.0218	24.1962
149.83	62.74	35.26	42.23	98.45	20.95	101.77	40.4222	7.07848	23.4842	10.1034		94.8761	49.3682	11.6235	23.2792	38.2834
150	52.57	64.38	34.98	47.36	59.48	47.75	95.3174	48.4094	48.0182	43.9451	26.481	52.093	62.3987	39.9832	23.517	113.647
150.17	55.48	92.6	33.54	37.62	16.09	47.93	29.289	23.2613	142.496	47.703	43.3403	61.2501	59.9324	57.6346	23.9676	30.6723
150.33	53.96	131.2	58.55	47.11	25.94	47.62	24.5215	17.1706	58.8878	33.8491	42.8863	74.394	37.8827	25.3769	28.2723	26.4552
150.5	63.72	90.77	58.73	61.41	27.18	61.88	84.7785	61.8724	33.8037	37.6757		127.554	55.2161	28.0062	16.7235	22.4815
150.67	75.08	68.85	67.8	65.88	23.64	86.98	85.9035	84.1076	34.3583	28.9977		160.383	74.1714	32.4761	25.88	40.211
150.83	69.41	30.08	58.36	65.92	34.85	104.39	62.4797	68.6595	47.0083	34.6315		127.471	63.9091	58.2594	25.2732	49.5004
151	65.47	12.94	48.73	56.27	22.39	109.93	71.1968	70.4361	71.1594	28.1429		89.4582	36.7877	39.9128	22.4252	42.0988
151.17	53.5	75.69	23.69	73.48	36.19	107.95	63.6159	70.3053	66.1504	37.0812		91.9145	41.8297	78.307	24.7414	24.1414
151.33	59.57	58.08	31.2	74.99	24.95	78.72	59.0586	66.46	39.4817	36.3058	38.5474	92.9068	60.0233	70.6379	27.5768	39.9637
151.5	81.84	54.97	58.08	96.21	34.38	60.63	55.5103	47.7334	50.4568	36.173	10.3911	92.4686	47.6498	62.5851	31.4815	42.1708
151.67	72.52	122.12	54.35	57.48	22.1	69.22	51.4139	51.2921	54.0063	28.4605	13.7848	96.0685	37.4212	57.4659	31.487	40.7297
151.83	62.59	94.56	55.48	83.89	37.64	96.69	55.4124	66.6811	39.1786	22.5441	62.1394	88.3522	65.2072	58.8577	30.9017	46.4992
152	68.55	188.94	46.16	70.06	24.81	89.96	48.0322	58.1044	28.8463	29.0712	33.8107	74.9188	54.9205	51.7929	36.423	52.5046
152.17	71.96	243.16	59.43	71.98	22.02	88.02	67.4759	54.0773	21.1959	28.1905	42.8442	116.893	55.246	49.2495	31.8848	41.3115
152.33	66.84	159.67	49.6	73.2	28.53	94.82	42.9114	65.4311	34.8467	2.9701	48.2651	105.074	79.3511	48.4145	35.2337	33.5165
152.5	65.48	63.8	60.43	97.96	30.7	102.64	52.7491	82.354	42.0964	36.7336	42.0284	83.2489	59.2488	62.157	20.0682	38.4406
152.67	60.17	75.8	42.23	60.77	20.01	72.15	43.0668	57.9291	35.8063	33.7126	41.1437	94.2838	59.508	56.1836	23.9778	45.2231
152.83	93.17	72.76	62.55	65.01	29.64	77.32	57.8077	72.9894	19.719	31.5782	37.7753	63.4768	36.9198	52.1708	35.8067	60.7434
153	59.96	75.67	52.87	81.26	28.63	93.02	40.7957	48.6712	15.7261	30.9022	28.8531	88.875	95.2551	55.5731	30.2101	58.2764
153.17	63.74	55.85	49.16	73.77	27.91	94.42	37.2653	89.8024	40.9223	34.4446	33.6882	51.2885	66.2843	56.4447	16.8524	40.0296
153.33	75.5	60.98	42.41	80.27	31.89	91.24	33.5978	98.8868	15.0548	27.5534	28.6084	96.395	51.7388	56.932	27.1816	53.3232
153.5	75.56	51.07	45.17	49.38	30.86	62.05	37.7315	102.749	17.1948	29.6367	29.0778	81.1435	38.0601	63.2599	28.2006	17.3927
153.67	72.69	53.66	48.06	11.05	27.44	74.9	47.0768	68.8064	15.6739	22.0727	27.429	73.3307	60.442	42.0988	17.4797	32.2698
153.83	71.39	53.76	28.5	20.98	42.69	78.84	48.205	80.7393	23.2433	32.4023	40.8453	100.505	60.8929	50.6965	34.265	41.3944
154	49.9	62.54	27.32	39.16	27.67	71.31	42.9762	52.4155	20.6172	31.5479	42.0919	59.9394	66.2301	57.4051	35.669	44.2485
154.17	92.12	31.98	33.3	34.43	29.94	80.81	29.8695	52.7581	11.2479	44.3096	39.5126	68.6288	40.4302	46.4661	23.0139	23.8075
154.33	83.44	72.22	40.7	79.33	18.92	72.34	39.1166	64.9185	13.9796	37.7736	43.6608	84.621	59.3471	72.1478	13.6372	29.7512
154.5	76.54	40.57	20.04	79.21	27.81	81.88	33.1613	54.9933	16.6794	35.4616	31.7408	59.8527	50.176	31.3726	28.8085	30.0084
154.67	78.33	69.04	24.57	85.45	19.62	101.61	23.1888	61.8641	18.8447	27.5021	43.8667	80.0278	46.9616	31.1469	29.5701	16.8398
154.83	64.58	48.94	31.18	67.55	18.82	22.34	41.8584	53.0338	19.1958	20.2087	22.8643	79.2254	56.6085	29.3293	34.2878	30.316
155	54.53	90.48	35.37	65.22	29.45	56.11	34.9966	62.4741	11.6638	23.0288	36.2619	68.5279	31.7162	32.1373	34.3716	42.6913
155.17	77.14	41.61	43.25	45.77	30.05	66.67	15.0817	64.0303	26.9985	13.6759	28.4159	58.3125	48.37	39.0853	30.3573	40.3277
155.33	63.18	68.63	37.78	65.18	34.34	93.99	25.9255	32.323	17.744	23.0869	43.8507	66.3896	50.0876	45.9277	23.9589	35.8247
155.5	52.22	48.18	20.46	70.01	24.09	71.78	30.5879	9.01983	22.3657	14.5883	25.5576	75.6697	61.9196	48.3149	36.5969	29.1462
155.67	59.72	93.73	44.09	65.1	30.64	69.1	23.9991	48.6392	18.5472	14.0756	36.7146	62.9312	53.0929	31.6405	25.3623	26.3038
155.83	52.44	189.32	23.63	62.26	28.29	41.34	21.3281	8.14892	15.9996	16.2787	21.1514	77.5934	64.7629	30.7952	18.1011	31.9064
156	57.17	305.05	37.84	49.01	18.72	32.8	17.1705	54.0225	12.8943	18.6808	32.6087	37.0613	64.5308	33.3258	13.5462	16.3616
156.17	27.68	327.34	33.77	55.61	33.39	68.19	23.9973	65.7895	18.3916	19.6906	28.0666	68.5636	48.2905	40.3629	26.9676	15.7488
156.33	74.46	385.03	32.47	69.94	24.58	59.85	13.9125	62.5609	13.8552	16.677	33.7436	53.6644	87.6761	32.8721	19.6533	15.3663
156.5	49.14	327.94	35.55	52.19	25.06	60.25	23.9293	47.4213	12.8616	18.0741	35.2863	65.2775	37.1097	28.0619	29.0621	15.0666
156.67	58.1	290.91	41.18	36.89	20.71	58.64	27.0198	52.1738	12.8345	18.532	29.3216	58.6153	32.0385	50.6162	19.9023	12.4527
156.83	49.88	307.63	34.28	50.57	17.57	76.63	20.1071	45.4193	13.0758	16.012	28.4524	47.7468	46.5534	35.8733	14.9197	15.785
157	69.32	377.15	57.26	42.98	18.4	58.47	25.8918	57.506	9.66338	17.8176	28.2781	89.6175	36.0614	37.4003	13.0745	32.4208
157.17	60.88	352.14	37.03	36.46	17.03	52.79	23.1458	48.8306	11.3778	18.57	31.4112	94.03	30.0972	32.5789	14.6242	20.5322
157.33	72.41	177.16	37.29	36.51	15.13	61.07	25.2866	25.3558	13.5851	13.8441	31.4016	65.9111	30.339	15.8035	17.7665	20.4554
157.5	53.83	334.53	21.71	37.24	15.55	54.31	13.7205	32.8406	11.2374	12.4579	36.6016	56.4803	36.2711	25.5885	21.0613	17.6287
157.67	50.9	334.5	31.52	31.98	15.32	45.66	21.4014	38.3238	22.6273	13.7203	31.2001	55.337	31.9669	27.9191	21.2693	17.5395
157.83	45.63	353.48	25.2	35.77	18.73	50.89	33.2574	42.1719	13.0232	14.1165	31.6328	64.6504	32.2024	51.5651	15.5026	13.3364
158	57.5	307.81	31.2	37.86	16.03	55.13	15.3961	34.5802	11.1524	13.0192	29.3141	50.3677	19.1042	20.8266	17.4579	13.1852
158.17	48.92	362.7	25.69	35.12	17.72	50.73	15.0375	31.4295	12.0347	17.3236	28.6463	40.3291	23.4778	20.442	15.5639	12.5393
158.33	38.16	270.94	28.18	26.71	17.26	61.56	27.3019	24.7472	10.1089	12.2577	20.3547	36.1801	46.5863	35.1434	14.1752	14.8719
158.5	38.26	242.3	36.21	35.91	15.37	57.06	15.7168	41.3194	9.78973	14.9787	25.2752	53.8526	45.2031	22.207	13.028	13.817
158.67	67.79	302.45	18.9	31.11	20.79	56.67	23.8915	28.6385	14.3938	16.2369	28.6235	74.453	25.4635	29.2748	12.4459	10.6484
158.83	42.02	308.65	30.48	18.23	18.89	59.98	25.9029	26.717	15.7792	16.5275	20.3786	75.4655	53.8644	36.6491	11.1162	14.669
159	44.38	119.36	24.84	29.96	19.43	68.93	18.3451	35.0299	11.0627	17.8928	26.3441	77.2761	47.3725	28.0041	12.2875	16.3161
159.17	52.62	52.62	22.95	38.06	15.91	51.68	18.4998	41.7224	11.2116	19.7771	25.6216	136.322	75.1766	22.1718	12.2544	19.2687
159.33	38.85	50.06	33.03	37.48	19.27	52.98	21.7802	24.3374	10.3057	20.5677	20.1526	113.726	25.808	20.4134	11.704	20.2638
159.5	49.8	53.9	33.83	22.35	16.82	42.55	20.9835	51.6932	13.6966	17.0051	38.0397	75.5817	22.3209	22.0979	12.9931	19.3994
159.67	52.05	25.8	23.53	33.76	22.48	43.81	27.6557	35.9999	16.061	13.7379	17.7457	55.8529	41.6027	27.0102	12.8378	18.7654
159.83	40.41	42.28	32.41	40.04	17.49	53.59	25.6591	51.5014	10.4232	16.0241	13.6446	43.4237	23.7377	32.6122	12.6605	19.9622
160	47.41	26.6	37.67	35.5	27.38	41.85	21.0063	32.6967	7.64474	16.5848	15.0019	71.5135	14.0559	22.3131	14.2191	27.6068
160.17	50.71	28.31	16.23	30.85	19.62	48.57	15.9584	12.1448	7.83876	17.0043	13.9995	58.1078	12.9285	20.0547	13.6037	21.4612
160.33	48.57	63.39	15.44	33.68	16.61	50.73	33.0402	35.8439	10.6289	14.3618	11.5954	41.909	14.3394	26.4408	13.8006	22.9109
160.5	35.81	31.67	20.63	27.61	18.3	48.46	16.8157	37.2899	10.3062	13.9301	10.5276	38.9277	27.0354	26.6913	15.5893	24.198
160.67	41.5	37.41	16.32	39.88	18.85	57.17	13.1077	36.9093	12.9426	15.3462	19.587	42.3092	14.7729	23.151	10.7626	24.3431
160.83	12.2	25.48	22.16	37.77	13.09	49.69	27.7328	36.4953	13.3043	14.5205	17.6356	30.8936	13.6082	20.6155	11.1465	23.4328
161	15.63	21.94	21.8	25.45	18.84	47.17	21.7572	38.3646	15.2682	15.9277	13.8789	26.079	26.843	20.7946	15.8728	21.6446
161.17	51.69	19.42	11.58	24.96	11.77	53.62	16.6313	36.1729	8.47259	14.9725	13.3155	26.799	25.8525	23.3812	15.0608	23.9795
161.33	44.52	36.57	22.06	28.17	14.13	46.03	17.6468	32.1248	10.9171	15.3991	12.3098	20.4766	23.5527	22.3757	14.2229	23.4393
161.5	57.58	29.5	38.92	24.18	16.03	37.71	15.7845	33.4738	16.8669	17.3213	11.9562	16.5144	22.488	22.4057	14.775	23.2582
161.67	58.5	22.52	19.75	22.82	35.5	43.87	40.206	29.9942	14.4767	17.3544	12.0463	62.9749	20.5371	23.6598	17.134	24.1499
161.83	34.81	17.63	29.88	35.54	23.29	16.51	14.107	26.9597	19.092	16.7446	11.5099	29.6474	22.5298	27.8391	17.0666	23.0518
162	33.65	26.58	20.19	33.61	26.47	26.74	35.5329	30.0288	11.3688	14.0062	12.5454	58.8175	21.5112	16.0363	13.3718	24.4654
162.17	32.4	14.61	38.13	36.12	16.27	55.3	17.9572	28.4791	11.1196	11.4439	24.3942	31.0031	18.3043	25.9045	13.3094	24.7568
162.33	38.72	40.63	27.48	25.08	16.81	30.89	26.1892	27.4603	9.7318	13.9253	12.6681	39.5438	30.4604	22.4634	14.5278	23.8008
162.5	20.32	30.54	18.55	22.73	10.15	20.78	23.0511	28.1265	14.0195	14.1205	10.2529	27.7751	19.4174	19.9264	13.9438	23.6366
162.67	24.09	30.08	10.69	20.35	15.62	14.06	23.6631	30.2661	13.8011	12.0282	11.4757	20.1864	15.7656	20.6412	16.86	15.3261
162.83	22.88	21.25	18.88	36	11.19	38.9	13.3515	30.8611	7.00039	8.8799	12.2544	28.1662	18.1917	31.6869	11.1564	15.5974
163	12.19	19.43	31.78	38.03	17.35	31.13	42.4824	28.6112	7.71098	12.0479	12.9929	40.1712	17.4282	36.5094	11.9789	14.0865
163.17	18.78	18.6	19.23	28.94	20.65	17.39	17.5639	30.7023	8.52575	17.3383	11.0139	12.4168	30.0227	42.3467	12.4978	12.631
163.33	29.96	20.91	13.41	23.78	12.26	18.25	19.4847	27.4933	9.20724	16.1281	10.3386	23.8428	25.1065	19.5802	10.9847	15.3336
163.5	17.08	18.87	17.48	31.87	12.69	24.47	20.7361	31.9824	8.01721	20.4777	20.1528	16.561	21.5516	19.4991	11.0431	14.9685
163.67	45.2	18.49	10.83	29.15	12.93	34.14	28.3407	29.1809	8.81621	16.7546	12.5935	21.4183	22.0403	19.1933	13.1267	13.8586
163.83	21.08	32.53	15.85	63.94	11.1	34.17	24.2826	32.5811	7.64491	15.6764	10.8234	12.8197	19.1515	43.0116	10.4339	13.5775
164	16.93	16.91	19.21	45.65	13.12	28.47	22.7246	28.0527	8.53616	20.3372	11.1674	30.2739	21.5203	36.8553	12.0773	21.0357
164.17	20.48	11.06	20.41	20.2	12.57	57.2	29.6408	28.4327	9.47107		11.7964	27.7101	15.636	30.5139	10.3012	20.3062
164.33	17.68	15.21	22.39	25.41	12.52	15.13	16.8922	31.5033	11.3721		11.2607	16.7925	13.066	18.8056	13.8269	48.4516
164.5	10.19	15.07	21.44	28.69	10.29	12.69	21.5916	30.5661	10.7395		10.0736	25.0516	8.93263	17.5959	11.7894	45.7478
164.67	22.88	16.8	20.38	34.67	14.07	51.53	23.9121	32.2512	10.4422		11.0402	18.2503	7.88191	14.7249	9.73628	46.4993
164.83	10.52	24.8	21.47	33.43	14.39	14.12	29.5673	42.5529	10.8693		11.3733	13.7292	8.45639	12.8168	10.801	49.6582
165	10.27	18.86	30.05	32.57	12.11	32.89	61.7106	47.2043	9.30672		11.3383	24.1209	10.4839	19.1551	11.2965	42.9158
165.17	34.19	20.46	20.29	35.67	8.28	38.12	11.7765	41.0384	14.7944		12.01	35.318	14.8087	41.5005	11.2159	45.8675
165.33	46.1	23.14	21.02	42.14	10.67	50.66	45.1374	23.349	13.3543		12.2404	25.3102	13.3462	41.7211	13.812	48.6678
165.5	47.65	33.37	15.44	41.99	11.56	50.82	14.8274	19.9675	12.2357		10.8999	14.764	10.9305	29.2555	12.2706	53.2648
165.67	31.95	24.94	12.13	26.06	12.65	36.61	10.6097	16.9171	9.8321		11.4146	15.2554	16.0254	20.416	11.6517	48.8162
165.83	35.02	14.55	11.46	29.02	13.97	12.5	12.129	19.8626	7.14345		11.8564	14.6578	47.4135	18.3625	12.966	52.1252
166	19.55	15.06	31.14	28.18	8.76	10.09	13.7149	16.7426	7.14721		11.3609	11.4518	40.6338	18.3274	12.7579	46.1233
166.17	28.51	16.56	11.88	51.38	15.4	11.1	13.8897	20.8303	9.42342	3.25134	11.6155	13.2529	41.995	18.7953	11.6853	46.6465
166.33	32.16	27.93	17.93	57.35	19.7	11.99	13.4448	18.7727	12.2782	8.99189	11.5955	12.5643	32.9714	20.4924	14.0806	53.0337
166.5	40.51	25	13.93	59.96	12.2	21.42	14.2086	17.6331	9.66533	9.94864	10.9706	12.8587	30.3169	19.3174	13.9422	45.7997
166.67	38.92	17.61	18.56	53.52	10.19	25.49	13.4574	18.8214	18.577	16.3073	9.99903	14.5606	26.3465	21.9982	13.243	45.9326
166.83	26.98	27.62	15.09	19.98	9.66	24.2	14.6706	18.6564	9.58502	15.4283	8.94881	12.4903	20.1882	22.652	12.7455	41.9055
167	19.25	14.8	13.44	48.13	6.19	29.96	18.6721	17.2245	12.9808	9.16526	12.203	17.3781	19.0029	25.639	14.0297	42.5155
167.17	18.88	17.84	18.51	48.81	8.3	31.15	10.1008	19.4781	18.8721	13.3548	11.6531	26.1416	13.5407	18.686	16.2098	54.8399
167.33	17.9	26.81	17.49	40.89	8.76	35.31	21.8263	17.6296	10.7804	11.9199	12.357	31.7299	16.444	17.2621	12.4446	22.0835
167.5	18.06	34.83	21.3	24.36	15	33.93	58.7823	16.5659	11.4651	9.9271	15.7925	25.0926	24.7368	19.5731	11.5988	29.4669
167.67	16.81	22.58	10.27	27.83	11.82	18.52	83.6284	17.4326	11.6537	13.8382	22.7765	16.998	26.1318	18.7629	16.3127	20.2892
167.83	28.89	14.17	10.37	30.34	13.06	15.1	17.7251	16.3561	13.748	13.1708	11.3724	19.3257	25.7034	19.1102	21.3692	22.5035
168	14.18	34.77	9.71	26.96	13.45	12.8	14.9799	20.1646	10.6695	17.5803	12.4144	18.5289	25.3588	20.8269	14.0409	23.249
168.17	14.19	10.55	10.37	21.04	10.14	27	18.6636	24.6744	9.7506	13.6015	14.0483	17.5104	15.8733	19.3518	12.0401	19.6347
168.33	10.53	10.16	9.27	24.22	8.38	38.47	9.26361	17.7262	8.75132	13.2841	14.2402	15.078	15.774	10.8197	13.2742	20.4042
168.5	9.56	10.56	8.7	25.25	10.74	17.05	10.0181	18.0363	10.6727	12.4127	14.0518	17.5216	29.7003	10.8841	12.346	20.8756
168.67	9.16	10.85	11.39	27.21	13.24	21.75	14.9823	17.466	9.30454	14.1358	14.3429	17.223	18.948	14.1723	12.2578	19.6979
168.83	10.52	35.4	11.98	30.16	10.67	40.23	18.1751	19.7555	9.7802	14.2682	15.3398	45.4748	19.6817	18.0998	12.6754	19.429
169	13.2	26.92	15.79	22.34	11.37	15.28	17.0991	18.7482	15.6692	14.0383	14.1506	34.5332	19.2504	22.1834	12.5314	17.8869
169.17	11.58	24.56	20.88	27.94	11.83	27.44	18.7948	20.3076	13.8226	15.0225	17.7763	19.7104	17.8624	12.4333	11.5777	18.819
169.33	23.67	20.88	18.35	25.28	13.25	14.57	10.669	42.6066	14.1301	15.0554	13.6254	16.3516	27.4186	20.0211	12.2097	17.1345
169.5	21.29	20.2	9.48	21.24	8.97	19.91	22.0758	11.3734	13.2018	14.7499	12.6816	25.4406	23.6447	37.0192	11.8711	18.3589
169.67	24.19	15.78	13.88	21.84	9.05	42.57	20.5252	12.385	9.20127	18.3104	12.9892	18.4148	24.4283	24.6876	12.4269	17.4837
169.83	17.6	30.18	15.16	19.84	8.46	29.53	21.4416	12.3601	8.33459	14.2267	13.664	16.608	20.2575	15.507	13.1624	17.6908
170	16.59	14.76	12.82	17.46	15.89	34.95	25.6436	10.863	11.2813	14.4316	13.6809	15.3608	23.9298	20.4284	15.6715	19.5272
170.17	15.8	35.47	10.28	42.8	11.39	16.04	18.103	12.9199	10.6849	16.2668	13.0441	13.3992	23.9812	17.3397	19.32	20.5905
170.33	14.94	9.68	13.2	22.37	10.97	13.98	19.5046	13.5376	9.5566	14.7642	10.7584	14.3334	24.3501	19.8858	14.7571	18.1418
170.5	19.77	11.85	10.42	22.98	11.09	18.72	10.2751	9.60336	8.67384	16.6012	9.03372	11.2996	21.522	17.5546	14.1306	21.066
170.67	14.18	32.11	13.83	17.03	10.5	40.03	19.2456	13.3491	9.49582	12.1014	9.50319	10.6604	21.7088	10.1616	15.2064	18.4589
170.83	17.04	28.04	12.01	24.81	9.7	45.89	19.3351	13.7597	10.0618	12.677	9.90966	24.0656	21.6878	13.6662	14.537	21.0935
171	39.58	27.47	10.02	52.3	10.22	51.77	17.3464	28.3828	10.6127	13.317	13.1442	31.0735	23.3081	21.8282	23.4732	19.9748
171.17	18.66	27.52	22.75	65.1	10.33	39.82	17.8608	23.2971	14.4795	10.8731	12.3934	29.7303	25.0977	13.5568	12.8319	19.0921
171.33	19.33	23.86	14.25	47.23	10.29	53.6	22.971	24.2881	8.13832	8.91077	12.3732	29.3136	20.3828	13.8705	13.8152	18.4133
171.5	21.65	35.14	12.99	45.71	13.14	39.81	24.8754	25.1906	12.7688	11.2311	11.8034	27.3528	24.0461	20.6859	13.6756	16.2652
171.67	11.91	26.26	10.32	46.51	8.43	39.49	16.6492	25.9214	11.7239	10.578	13.4608	18.0096	22.8013	19.233	11.9832	16.0286
171.83	14	18.61	16.45	35.68	12.28	52.92	26.0209	20.4137	13.8786	14.3166	13.106	15.7204	21.4187	15.4612	13.3885	20.0018
172	13.45	32.15	17.21	16.9	11.46	28.08	19.8831	18.4638	11.071	10.8217	15.1388	16.0156	20.5867	13.6218	12.3706	19.9189
172.17	12.66	17.4	17.42	21.84	10.9	26.88	18.3792	21.0002	11.2989	14.2025	14.1042	17.2555	17.4975	15.4513	12.3438	16.4239
172.33	15.15	20.26	14.02	21.89	11.46	23.14	20.9024	18.7947	15.8079	16.1803	15.8217	15.7113	19.0269	16.7919	12.3443	15.518
172.5	13.7	17.05	11.49	32.63	9.72	37.43	14.8223	20.3912	15.7387	15.0925	20.8446	15.2237	17.5425	18.2964	12.7981	26.9174
172.67	16.23	16.45	10.75	41.75	10.84	30.38	35.9085	21.1331	19.4646	13.9861	18.1249	36.748	19.203	31.3626	13.0154	16.6744
172.83	12.4	18.67	25.04	40.16	13.37	37.3	41.5869	22.7528	14.5663	12.2826	11.9963	25.1354	34.0526	27.6993	13.4117	20.3284
173	37.24	18.31	0.82	39.04	11.3	28.22	44.4861	21.7141	10.2752	12.7016		48.9344	39.7924	19.6774	14.9187	17.2772
173.17	43.79	13.92	18.16	30.7	11.85	22.21	14.7074	26.3117	14.9949	16.1834	4.64094	15.462	22.8721	19.6846	27.719	17.5395
173.33	33.54	13.82	8.55	32.11	14.06	11.98	15.9953	17.6587	13.9535	17.262	14.655	17.2528	23.6747	20.5583	12.4991	18.8798
173.5	48.06	16.7		16.58	16.44	8.72	17.7569	17.6909	13.2786	13.6882	13.5636	13.1588	22.6292	20.4524	12.7223	18.9513
173.67	36.03	38.33	3.88	25.75	16.38	9.4	21.2342	17.8552	12.6704	13.0188	13.6065	14.8814	19.1449	15.9589	12.0183	18.5885
173.83	43.25	35.77	13.07	17.54	23.36	11.4	20.6352	22.7272	10.4267	9.75124	12.9494	14.9617	23.3954	16.9574	14.7053	19.0641
174	39.26	47.92	12.61	17.1	32.04	32.74	11.858	15.5204	10.4302	10.9993	14.1999	30.2118	28.8142	19.0313	12.5634	18.0219
174.17	36.2	34.13	15.76	28.43	41.69	28.41	29.2952	18.017	11.2208	14.7307	17.3685	32.3532	32.1272	12.5396	11.4468	19.2659
174.33	38.37	19.78	18.12	55.84	49.68	33.36	17.118	18.5845	10.7168	13.4533	6.4432	15.8551	28.9366	11.6154	12.5139	23.2818
174.5	37.03	18.06	20.97	46.75	47.73	29.34	17.5593	16.8121	18.7224	12.0176		15.9108	55.6843	16.3138	12.055	43.0087
174.67	40.48	21.47	15.15	27.87	22.19	31.58	19.516	17.1867	17.6044	10.8603		15.074	23.2305	12.4697	12.2786	23.2984
174.83	20.89	19.66	10.52	28.28	25.83	14.89	23.7567	20.0313	14.683	12.4434		12.3707	16.7051	12.0453	12.0616	21.744
175	23.09	17.4	9.98	35.29	13.25	27.62	29.9229	21.9839	20.365	16.3489		11.6253	11.5807	12.0937	16.642	13.0432
175.17	20.12	17.37	15.1	33.1	14.96	36.32	25.2565	17.5717	16.2748	16.216	19.06	11.1249	13.1255	13.0481	26.2268	13.2573
175.33	21.02	37.13	17.27	23.28	12.53	32.15	31.5828	21.5852	9.91919	16.5285	11.5234	13.8802	10.3101	13.7131	13.271	11.6592
175.5	18.76	16.56	18.28	17.95	20.22	26.7	25.8157	14.367	11.5752	15.5049	13.5803	13.4377	13.2685	14.0546	11.4768	10.782
175.67	41.55	20.71	16.76	17.79	15.83	26.24	25.2977	20.3142	15.7423	15.0477	12.4241	16.4445	13.349	14.5209	12.5789	15.4671
175.83	40.6	41.98	18.93	15.41	22.65	31.9	25.3207	15.8283	17.2677	16.1378	10.9711	16.2025	12.1285	12.4765	16.5957	13.56
176	55.08	26.47	11.03	31.22	24.22	41.54	26.3309	16.1182	12.0941	18.605	10.8923	16.2098	13.4743	12.7985	13.5649	17.0471
176.17	37.91	13.73	18.2	17.8	17.39	43.89	26.3615	17.4794	15.3424	18.1896	10.5857	14.8338	12.6166	17.7139	10.1605	12.7987
176.33	34.58	12.52	28.07	26.04	19.17	19.7	27.5132	18.1445	17.606	15.5027	13.3369	12.2391	13.0459	15.4943	10.0146	11.6986
176.5	21.12	12.05	11.91	33.16	15.31	28.91	16.166	18.1033	20.9629	16.6953	14.2443	12.5263	12.0279	14.5689	11.5176	14.4113
176.67	20.4	13.64	10.3	35.53	15.68	16.48	26.7267	25.8511	12.8815	17.6035	13.4329	26.6027	15.6454	18.4112	9.61855	23.8432
176.83	21.76	15.17	2	20.36	12.85	19.28	17.7604	23.1238	13.7214	16.5431	13.6225	49.2408	22.7788	32.3522	11.691	40.5082
177	17.93	17.23	18.93	20.6	10.47	31.58	19.032	21.3301	11.6074	15.1223	13.3426	21.12	19.9223	27.6455	12.651	29.6454
177.17	18.05	19.91	16.96	19.32	9.22	40.72	16.5014	20.9934	14.397	14.3112	13.3384	12.6874	20.0319	24.8547	12.6807	27.9105
177.33	56.5	47.36	16.31	20.7	13.88	37.35	18.8193	23.7173	14.3002	14.2936	14.0114	13.639	19.5525	17.7188	13.442	27.1292
177.5	48.4	27.67	17.22	20.99	10.48	47.53	16.199	22.5442	11.8587	12.7158	11.6967	13.9002	16.113	16.7346	12.5193	25.365
177.67	12.82	35.14	16.85	21.84	21.44	34.08	12.9843	22.7401	11.2286	12.8258	12.1416	13.1279	15.3141	15.9366	13.905	26.0305
177.83	15.19	22.02	15.54	24.98	24.88	15.23	26.6009	22.8441	12.0989	12.8591	10.7834	21.9459	9.78441	17.1437	13.2079	28.0937
178	15.98	33.41	12.77	20.43	0.66	34.25	26.4221	21.305	18.367	12.4488	10.9959	57.3156	8.71784	16.653	12.8397	26.4157
178.17	15.14	31.8	16.5	19.58	0.76	36.57	24.0093	29.8571	15.9119	12.4832	11.692	43.4365	11.4619	14.8073	13.7992	27.3549
178.33	20.99	42.12	16.14	22.36		20.59	24.9509	28.4441	17.1303	12.9737	13.2207	44.7335	10.5916	15.9185	20.8184	27.6752
178.5	34.8	30.03	22.34	20.45	10.3	14.56	27.0678	15.1551	15.3222	14.5168	12.2133	43.1574	11.8755	14.2192	16.4426	31.6203
178.67	30.18	25.93	14.33	14.1	14.59	26.81	24.0764	14.1182	17.3266	16.9111	12.5391	41.6903	12.5033	14.1975	14.6958	29.4324
178.83	27.77	16.25	12.48	16.72	10.87	27.86	20.153	13.7466	16.0519	15.6582	12.17	43.9368	19.3663	33.2056	12.3543	32.8592
179	26.31	28.83	9.69	22.25	1.26	43.59	17.7264	11.9624	13.5591	14.9586	13.1255	47.7042	28.9676	34.1895	14.5665	23.8061
179.17	25.02	23.69	12.69	18.92	4.02	31.69	22.8568	11.6754	12.7816	14.1293	18.2544	37.5849	65.6505	35.7581	25.8489	43.9576
179.33	38.43	38.59	20.02	12.76		29.96	21.0786	11.0792	15.0378	14.9457	15.6823	31.5332	59.6711	25.9663	16.6317	26.0348
179.5	31.26	19.91	15.68	16.04		13.48	25.4759	13.3704	18.2733	15.0697	12.7343	27.1477	43.1107	16.43	16.9405	30.383
179.67	43.63	20.84	26.07	15.58		11.3	62.3498	12.2995	9.0827	13.2455	12.0723	41.9869	25.2286	33.4037	17.3105	23.8298
179.83	22.26	28.83		14.54		10.65	23.6406	16.8662	12.6224	12.7145	13.3485	16.1281	24.0873	25.4069	15.9388	24.2828

## Sheet: panel S4F
Note: each data point corresponds to the average distance moved (mm) by each of the individual animals (tmt1b wildtype and tmt1b homozygous; 10dpf) every 10 seconds of the trial.
Note2: each column represents the behavioural profile of one individual fish.
	Average distance moved (mm)
	tmt1b wildtype															tmt1b homozygous
Time (min)	fish#1	fish#2	fish#3	fish#4	fish#5	fish#6	fish#7	fish#8	fish#9	fish#10	fish#11	fish#12	fish#13	fish#14	fish#15	fish#1	fish#2	fish#3	fish#4	fish#5	fish#6	fish#7	fish#8	fish#9	fish#10	fish#11	fish#12	fish#13	fish#14	fish#15	fish#16	fish#17
0	42.28	39.67	20.26	77	24.94	51.3	57.39	73.78	31.06	34.13	32.96	40.14	41.14	40.25	22.59	31.1658	61.976	16.3708	17.7472	10.1365	40.9039	79.5932	41.8371	37.2363	22.5202	35.0758	39.0127	72.0914	57.915	76.5935	103.298	50.1178
0.17	48.72	13.38	6.74	81.98	1.33	44.27	55.83	45.46	43.88	29.26	66.22	41.11	36.77	66.57	36.09	24.4485	40.6975	16.6556	23.7936	26.0137	21.4175	44.9723	42.9778	52.7589	28.1317	52.6815	45.9799	66.2682	61.631	78.9085	77.5296	27.7009
0.33	41.74	15.65	17.85	110.03	36.35	27.53	55.92	43.35	50.63	41.77	60.87	45.23	30.04	36.14	39.08	29.1059	27.7857	13.6512	40.1976	48.7006	20.8375	48.8861	36.7788	47.1199	33.2375	62.1656	39.9788	62.6737	62.4076	68.0978	85.574	45.2375
0.5	50.38	4.79	16.63	111.01	46.8	31.79	49.39	39.51	59.82	33.4	56.25	61.6	46.66	42.36	44.49	34.0414	68.941	14.0282	14.9734	28.8273	38.2585	78.6424	20.7489	37.3642	28.3533	29.0442	46.6975	67.5505	48.8215	80.1362	94.1172	60.0176
0.67	35.77	33.51	14.52	62.32	42.94	29.27	50.28	48.06	47.87	43.27	57.38	42.5	49.19	30.16	42.15	25.5676	56.4516	13.4481	16.6655	30.7667	34.46	77.3875	41.7481	46.3374	56.7988	17.3881	56.1155	68.4313	46.4934	83.1166	106.853	52.1599
0.83	47.05	58.91	10.91	72.06	36.68	68.47	48.25	50.36	47.04	38.4	41.09	49.36	33.02	42.76	49.09	31.8373	59.9981	26.1599	5.01118	25.4008	32.4179	57.8414	40.8184	54.34	25.6026	40.8771	49.5047	70.646	57.4172	101.491	113.003	58.7022
1	58.75	13.07	15.14	118.68	51.75	68.69	58.6	47.66	57.47	30.32	28.48	42.05	47.9	37.52	60.6	42.1382	57.2521	37.519	9.8845	27.0867	34.2702	36.8855	45.2396	64.6013	16.2933	47.3582	47.6678	85.7958	62.8481	87.3372	109.756	62.8823
1.17	63.1	61.86	14.19	55.14	43.05	47.38	53.68	53.99	63.22	46.44	34.58	57.55	41.36	45.32	52.35	40.6154	37.5238	45.678	21.8245	35.5417	40.2139	51.9484	55.8583	53.9551	31.2457	39.6744	76.4371	91.0866	69.0677	90.9496	104.123	59.3151
1.33	67.06	51.28	10.4	43.21	32.64	33.89	55.04	39.92	43.6	44.36	36.71	40.8	80.6	33.37	55.4	41.4812	45.1626	39.3817	7.01633	25.6097	30.5822	80.9324	50.3711	64.8754	26.8276	44.6714	53.4241	77.0727	52.413	69.851	111.818	65.1091
1.5	63.35	55.05	10.88	69.58	59.03	47.96	49.26	53.9	50.18	44.54	40.19	46.66	40.48	35.2	45.33	44.0312	40.4079	53.2831	8.20959	19.3773	40.9249	62.9945	50.8725	52.3459	18.3042	57.5382	57.1977	86.7044	57.5523	70.9403	102.531	57.8805
1.67	54.39	31.67	15.69	62.92	48.98	50.91	60.98	43.25	65.05	51.33	34.19	33.29	29.1	31.89	44.72	51.2426	53.3814	67.302	2.68918	18.7881	36.043	42.8154	48.3045	48.8771	25.7346	50.7397	51.7812	68.1564	56.314	83.252	112.656	52.4838
1.83	65.09	41.56	11.53	61.5	18.8	73.92	66.79	42.26	62.22	37.83	55.47	50.52	33	40.62	35.39	29.563	45.9719	100.895	14.3781	17.101	37.7862	81.282	56.5806	59.0316	31.4496	58.5016	50.6728	80.3718	56.3856	74.6984	103.915	51.6043
2	49.88	43.49	15.9	58.61	40.36	69.52	44.55	45.41	69.5	36.39	53.85	37.14	33.92	39.46	60.26	29.8839	41.5224	86.9621	29.9264	13.7753	34.6716	49.113	31.0473	65.1576	22.6693	44.2672	68.314	75.2534	62.0197	80.7713	112.056	58.802
2.17	57.31	51.34	13.03	65.37	48.77	78.04	35.78	46.7	48.93	39.1	63.73	36.98	25.81	51.58	47.89	19.8998	47.9519	36.1941	31.3179	13.1076	30.5787	83.0608	31.8696	52.3357	18.1227	46.7595	66.3938	92.0929	58.4079	75.2623	102.95	51.3577
2.33	60.04	23.06	18.41	64.81	50.16	56.38	63	41.41	60.06	42.83	37.71	52.26	28.9	33.85	49.02	17.9658	62.3575	30.7201	13.2644	10.6388	20.8402	84.1955	40.5895	64.5144	31.9533	45.6901	45.0797	76.3229	46.1123	92.9901	107.933	59.0935
2.5	53.51	54.8	15.18	52.83	38.44	70.45	57.55	39.04	68.11	44.95	49.77	49.21	26.05	42.74	41.87	13.1437	82.198	60.3263	21.8173	11.3596	36.8288	71.0308	50.0087	50.1099	40.547	43.9448	51.4143	71.0384	58.7204	112.707	118.126	46.6447
2.67	61.5	37.82	11.84	56.01	48.94	71.76	51.09	47.31	62.87	37.52	52.06	46.21	23.21	41.59	51.53	11.7793	55.5102	71.639	30.6394	12.3531	43.7291	39.3697	39.3418	98.6628	38.1009	64.2842	56.9318	62.6991	49.1749	68.2885	117.947	64.1215
2.83	49	41.88	12.01	57.66	56.24	68.07	38.58	45.65	53.36	55.14	46.84	11.67	33.33	42.67	50.16	11.8006	64.3181	44.0252	34.9229	17.0349	30.968	39.1749	47.0541	74.9949	41.8837	50.9126	49.7595	59.4372	53.9339	67.4939	113.635	56.2149
3	31.69	67.66	13.51	72.56	40.17	61.48	44.77	51.89	58.07	54.88	51.6	34.92	28.7	45.65	32.6	12.1482	63.3931	9.84351	33.2571	16.1801	31.9106	86.0975	36.8386	66.8343	35.1057	42.4208	59.6052	77.902	50.7553	46.8464	120.845	56.8496
3.17	35.45	79.47	13.03	61.43	38.26	43.98	43.81	56.78	55.82	53.11	58.51	38.31	26.87	50.53	39.68	41.713	49.0516	33.839	41.8979	16.6271	30.4492	63.2632	53.7301	77.272	48.0532	20.6104	48.5913	72.7591	46.9891	77.2682	120.77	50.1931
3.33	42.66	73.64	11.18	73.67	45.81	71.05	44.63	57.25	52.64	43.3	52.14	32.77	19.61	43.51	66.52	62.9101	42.54	25.7349	45.506	15.3006	31.1516	92.1583	45.6517	75.4239	40.2114	48.3546	56.1701	64.222	48.9292	73.4698	114.534	51.0517
3.5	57.22	45.12	12.11	72.97	50.08	65.57	49.34	47.23	59.72	38.58	43.11	44.1	22.53	35.92	65.41	54.2721	69.0614	54.8898	4.1298	13.8235	35.1931	58.8781	35.4107	70.6896	39.6699	49.0822	57.4481	81.1182	52.3874	68.6071	99.1243	32.4253
3.67	39.04	32.1	13.22	62.08	32.65	57.76	46.13	46.46	36.28	58.48	72.09	32.38	33.93	45.84	46.82	39.8285	56.9284	40.7137	25.8494	10.5778	43.2521	86.9357	34.0877	63.4352	48.5141	18.7405	49.4333	84.5894	55.2514	52.7815	118.137	52.625
3.83	45.5	34.68	9.69	75.79	46.61	59.02	46.29	57.31	62.39	56.38	28.55	26.04	67.91	33.95	53.59	40.6234	59.8727	57.8984	30.0631	12.1051	43.1646	60.6393	46.343	50.1442	45.3333	36.4422	40.7364	78.8408	45.4664	60.6298	105.676	46.1552
4	38.57	33.67	10.95	49.78	46.48	74.9	32.76	43.39	64.52	46.34	21.72	35.08	40.44	34.88	60.42	42.4524	46.2556	24.9579	38.1502	9.79022	26.8562	71.4323	37.8066	57.4772	52.2272	49.7715	47.5074	72.2682	40.6758	38.8432	111.767	53.026
4.17	46.74	56.76	11.71	69.49	5.79	60.89	36.69	51.21	50.51	38.29	35.16	42.3	24.39	49.22	50.25	58.0168	46.5065	32.8215	34.7222	10.6545	30.1848	67.1766	31.996	64.4977	38.8328	52.7971	48.1525	65.498	46.3526	43.8805	115.64	34.5849
4.33	56.63	56.98	13.53	67.92	14.2	40.76	53.83	61.52	63.71	44.06	46.95	28.55	23.81	34.02	72.19	50.6194	39.0231	54.6208	38.5735	9.01761	45.0691	57.6488	46.6434	54.8202	24.92	30.3727	49.0308	75.073	43.2784	14.3288	106.499	42.7065
4.5	47.31	49.97	13.21	54.89	9.42	61.3	54.42	56.47	69.5	48.07	45.48	49.46	41.78	40.71	32.69	45.081	54.2963	50.3996	22.0271	10.6146	30.115	61.5133	46.1137	81.3586	32.2914	38.8444	43.0342	59.9768	41.3091	18.3576	115.525	34.2208
4.67	51.82	24.93	12.97	54.69	26.53	32.91	46.31	52.15	53.35	54.51	27.27	34.02	26.4	42.49	51.71	47.3959	49.7414	28.7628	44.3802	7.59691	43.8315	65.1928	50.4857	63.2597	50.3797	35.6491	45.115	38.6539	37.5415	28.9566	114.518	40.42
4.83	62.14	62.39	12.9	55.22	54.16	58.52	54.25	51.16	54.53	49.19	20.91	54.13	20.78	30.98	56.93	36.0209	49.3116	74.7264	25.7738	10.7665	47.2292	81.6405	39.827	57.5664	30.4705	60.7852	50.7562	62.1593	42.8347	54.2816	122.534	31.383
5	46.53	62.25	12.99	66.83	26.36	64.89	52.27	46.39	56.04	46.68	31.63	52.42	55.89	41.2	51.39	32.3481	47.6648	7.4224	27.4361	11.8165	37.3522	80.4977	27.7373	51.7231	24.0922	48.5641	51.3508	74.2749	40.6702	65.6769	106.673	61.8182
5.17	55.24	69.08	12.6	65.26	57.16	49.63	55.01	54.63	60.55	35.54	34.23	53.22	42.21	39.06	56.09	38.211	43.5357	56.8631	16.9211	14.0209	42.5931	59.2344	18.74	52.0574	33.9571	38.5722	38.0014	36.116	46.4463	72.767	118.9	43.1924
5.33	65.97	65.22	12.08	69.99	53.35	49.21	44.47	51.49	52.03	52.47	54.29	42.63	46.37	31.73	43.19	50.234	43.0843	56.8318	33.6453	13.3865	45.9761	61.4407	31.9292	52.5701	38.9957	38.6618	46.5085	75.7419	45.1067	49.759	117.426	46.7252
5.5	46.53	20.25	9.53	62.19	56.91	67.84	45.66	46.06	50.91	55.87	62.14	51.48	41.05	41.8	57.49	57.251	45.336	69.2234	29.2409	14.21	40.1275	72.8196	42.2498	68.0199	43.7551	49.0166	51.1128	60.0611	41.2183	81.2809	107.657	57.4602
5.67	57.24	62.76	7.88	78.19	59.08	56.63	42.68	46.5	77.02	41.33	53.02	41.54	34.85	48.61	54.34	36.9242	42.4626	64.0777	38.6799	17.1515	49.8037	46.9949	5.99429	73.2848	36.0203	51.7758	43.0314	63.1492	38.5892	65.1677	109.481	53.1661
5.83	53.69	53.81	9.13	76.66	27.36	56.11	31.77	59.33	69.01	57.53	44.7	38.92	39.41	48.1	55.97	53.2296	41.7583	37.6341	34.8449	18.8288	41.0541	71.9052	16.1045	59.4954	35.4818	50.912	39.4802	63.5702	40.6523	73.4088	99.5803	48.786
6	43.43	64.92	7.11	54.48	43.34	66.28	40.1	56.49	74.61	58.48	34.85	45.54	36.65	39.47	41.78	48.7841	57.0694	33.6733	30.2819	19.6796	43.0025	67.3521	44.9925	64.0987	34.2186	39.5282	40.6419	74.8868	36.8516	49.5901	100.802	68.0964
6.17	42.79	64.82	12.28	58.66	68.72	57.65	50.78	48.92	47.92	48.32	62.37	47	36.66	47.2	43.69	57.8739	55.3169	78.1187	28.3037	23.8096	37.0359	70.7849	41.1792	61.6621	40.7697	47.6424	58.1773	71.2931	43.4322	54.0988	120.739	55.1983
6.33	35.38	12.32	14.47	80.22	28.81	58.74	35.86	40.5	48.85	55.39	31.3	46.54	35.01	44.83	42.96	40.6284	55.7063	33.1852	31.959	14.8068	52.8364	69.6592	35.6885	57.3726	28.4365	44.853	46.4449	60.7209	45.0023	42.9633	113.887	54.6851
6.5	40.72	38.99	14.77	76.08	15.36	35.7	39.4	33.71	40.99	49.73	39.22	44.3	29.23	57.89	45.39	58.0451	52.6772	57.9063	33.1312	12.6377	35.4645	54.3012	30.324	73.0383	36.8023	52.2392	49.306	87.1929	33.9829	42.6971	104.389	53.6662
6.67	53.25	28.95	14.91	46.34	38.1	43.85	47.88	53.42	48.98	59.13	48.42	41.59	37.87	50.77	52.1	36.0247	53.6731	48.8954	28.904	10.4943	42.7831	61.3435	45.8016	71.3972	20.0639	46.9399	48.3602	68.4857	31.9715	59.5646	116.042	36.0743
6.83	54.95	33.14	14.25	80.42	24.82	46.64	51.94	49.34	54.23	47.74	53.27	52.09	45.66	44.62	65.37	25.3845	53.6418	71.3658	28.1873	10.915	46.7747	66.7892	41.056	61.3809	42.818	60.0548	56.8405	56.5176	39.5366	19.5757	101.946	39.6051
7	42.93	22.27	11.48	85.07	37.85	60.38	38.4	47.31	63.46	44.85	56.19	21.38	34.35	41.55	50.98	19.0861	58.6031	56.6202	31.2782	9.61679	49.6195	71.633	40.6661	65.2916	29.6434	49.6656	41.9436	70.4429	41.7106	55.2159	109.418	40.3401
7.17	47.71	41.58	12.02	86.01	54.68	37	51.59	51.77	35.56	40.1	38.16	43	31.61	43.88	54.42	24.2281	65.9111	50.3508	33.8378	10.2515	44.0462	64.9726	28.5791	40.6457	34.2821	48.0352	48.4101	72.6879	26.3924	68.2182	119.013	52.3516
7.33	56.96	56.81	12.44	75.87	44.76	36.92	48.4	46.43	60.9	42.63	47.95	58.75	23.24	47.93	55.38	37.0558	67.9762	53.942	21.3084	28.7735	65.5231	54.4707	35.7608	64.9077	33.2286	45.6727	63.669	85.4235	30.651	50.4189	124.332	41.3796
7.5	50.53	3.72	11.25	70.54	18.9	44.69	46.45	56.7	72.74	45.64	47.68	21.38	34.59	45.31	42.19	31.4578	61.28	49.4287	31.0566	37.6095	46.4519	67.1381	44.365	63.0161	15.5257	63.655	55.9456	89.404	42.4205	47.3865	99.0483	50.4159
7.67	52.75	54	11.43	113.64	53.89	65.7	40.63	40	61.69	65.23	69.11	58.88	41.43	47.58	79.94	34.1552	68.2825	18.7047	18.1571	36.2674	55.025	73.7284	13.8192	67.0403	27.5258	53.3083	51.933	77.7025	40.4105	32.3926	124.105	42.3481
7.83	46.71	31.86	10.83	64.29	53.72	46.91	36.7	45.72	64.93	37.83	55.33	60.93	52.01	42.76	49.23	27.5289	59.9311	34.6024	30.4569	39.5195	51.9763	54.3922	13.376	67.7105	23.7153	42.8846	53.6021	68.9992	39.228	65.3827	120.104	36.1708
8	42.75	51.41	9.94	75.01	71.44	62.72	50.43	37.77	49.5	55.19	67.41	27.08	39.4	41.92	52.44	17.2054	33.8628	40.8006	37.8001	21.5969	47.7263	36.7	27.2234	83.4534	29.7324	48.004	52.9803	52.1967	36.2935	48.9873	110.529	53.1332
8.17	51.79	59.45	9.22	75.27	28.88	69.26	52.99	44.05	82.77	56.96	42.76	43.75	27.15	39.58	64.95	25.3601	55.2689	43.9525	32.8102	40.1482	51.6346	60.0862	42.4322	62.4983	26.5729	54.3956	43.0546	59.8309	38.9507	49.8958	113.118	47.1703
8.33	60.4	64.13	11.3	71.52	55.34	44.87	54.15	53.5	44.37	65.19	78.14	48.72	34.85	45.33	81.66	36.2459	51.5858	42.8602	33.1434	36.7794	37.5952	69.3363	20.306	63.6527	39.7951	57.432	55.2345	83.2453	33.5023	67.717	119.242	34.0739
8.5	55.6	24.78	10.37	74.18	13.65	71.7	53.95	35.74	67.75	53.3	82.41	40.91	32.76	48.6	59.08	34.0103	49.0373	65.3067	41.4448	25.8357	57.0112	70.7712	20.3893	69.498	36.5544	34.9409	56.4196	75.8781	42.8325	52.1426	125.025	34.0827
8.67	46.29	32.54	9.51	69.84	46.27	25.08	52.83	51.46	50.35	66.99	58.94	51.57	29.37	48.48	58.18	44.709	30.3711	53.8791	42.186	34.2623	60.1364	63.7053	36.0332	65.4173	50.3295	40.3589	47.2584	82.6277	29.2975	53.4941	117.805	38.6461
8.83	55.19	58.06	10.16	66.78	38.69	30.94	67.13	48.21	50.69	45.54	60.02	42.88	44.94	45.02	61.26	32.0497	67.4654	29.5358	29.7265	34.1972	61.7471	71.419	47.8615	72.1995	46.8984	47.9139	38.558	65.3861	29.5899	53.8368	98.8714	31.3824
9	48.33	27.54	11.07	65.22	40.92	52.2	49.79	50.09	11.9	55.52	54.83	39.93	36.85	34.43	57.18	35.7398	35.5877	60.5491	39.1879	44.2448	53.5549	56.6364	31.0194	65.4609	39.616	39.071	52.5079	59.9525	43.3879	75.0667	109.114	39.7923
9.17	49.17	55.61	10.38	61.18	61.36	37.18	53.65	35.04	63.2	65.99	52.81	25.81	61.87	38.22	70.88	30.209	30.191	44.6489	29.7289	28.5998	55.8484	74.279	20.8523	59.7169	39.0887	55.289	55.8854	77.3797	36.2722	55.6383	117.112	37.5174
9.33	76.05	59.55	10.55	69.35	53.76	38.8	61.68	41.14	70.97	66.21	86.54	63.92	26.87	43.41	55.59	21.4356	63.3858	41.2581	46.24	21.8826	40.2345	65.6547	49.3198	58.6023	36.3613	43.0995	50.35	86.586	45.4143	46.3139	104.576	36.0986
9.5	61.27	57.94	11.54	68.91	22.81	23.6	58.59	39.56	55.27	51.73	55.55	32.82	51.51	40.92	48.86	14.3261	50.2005	9.94474	30.828	16.3391	60.5378	56.3414	46.0972	63.9281	38.0912	38.8946	50.4008	83.336	40.9068	45.6327	100.71	33.9587
9.67	69.13	55.63	10.3	55.49	41.29	30.53	52.52	53.99	63.71	59.21	51.34	57.93	36.73	44.31	65.46	19.2004	59.0097	12.8367	13.1652	29.3547	50.4676	54.7237	41.2808	56.2666	53.9159	42.2677	51.8327	58.3917	32.7036	62.8407	109.742	33.9448
9.83	60.03	56.52	11.27	83.06	24.4	51.2	54.2	49.19	66.49	60.97	35.92	46.94	24.29	46.51	58.69	20.9049	47.4684	36.2684	24.8153	42.7843	51.9679	67.1055	26.3589	53.1518	43.9098	37.7713	37.6019	47.0969	33.1197	51.5503	118.071	40.443
10	59.38	44.18	14.84	65.89	38.25	68.17	63.39	52.22	64.76	47.21	57.63	45.66	39.65	45.75	53.97	21.393	55.1473	18.2184	31.5709	15.6803	52.137	68.6497	22.5319	74.5955	37.8977	43.7206	58.1495	49.5896	45.6077	71.7279	121.592	28.3587
10.17	62.26	24.96	58.7	79.59	68.51	58.86	56.19	40.89	64.47	25.67	46.14	48.59	44.63	47.15	78.82	12.0744	30.5253	62.6698	40.0222	35.5942	63.6355	76.0526	43.6237	56.5852	43.5967	54.9113	52.9465	59.0098	34.8451	72.4407	121.166	35.2941
10.33	41.44	20.28	42.61	73.82	37.93	40.14	59.74	46.51	60.66	55.63	64.93	46.92	42.68	40.59	63.55	40.5131	61.7492	5.27098	53.3906	27.5328	49.0773	63.668	40.7932	46.6927	39.1536	34.7206	48.1847	66.0355	31.4631	60.7553	121.787	38.229
10.5	45.94	24.08	20.38	85.86	50.9	46.12	59.35	58.66	62.06	66.05	51.03	48.64	50.28	41.33	68.43	16.0103	47.8323	32.7112	26.4219	27.0417	68.2815	53.0261	28.8053	60.9041	37.7646	41.8937	42.5654	58.9374	37.6999	50.9564	117.958	26.2285
10.67	50.26	43.18	12.19	80.58	26.26	43.92	58.68	65.19	69.33	65.4	85.04	53.99	55.22	47.79	65.16	17.8569	55.8265	24.1396	53.3403	25.9865	51.2431	52.4678	33.2718	72.1612	13.3692	63.0021	67.4907	68.2007	36.1419	49.5252	117.234	36.6977
10.83	82.84	14.76	12.85	87.9	42.04	52	54.73	60.21	56.63	50.7	84.07	41.19	45.88	37.24	44.08	18.898	65.359	33.129	42.091	27.9637	49.1605	46.7755	26.5343	70.3447	28.5345	45.2447	49.9684	39.7801	36.9887	76.1652	113.404	39.0414
11	53.99	17.35	14.42	54.7	84.85	47.41	48.68	50.84	63.06	47.86	56.2	45.29	34.05	32.52	61.57	22.1617	62.0843	37.3864	44.4974	35.6875	60.7444	52.3808	38.4734	54.6463	60.3948	43.8311	50.8548	57.1053	38.0103	73.9302	120.755	27.4032
11.17	54.74	24.57	32.53	63.52	45.73	38.68	45.25	47.44	68.3	50.5	54.37	46.64	40.36	56.22	48.32	30.0281	54.7144	24.4416	40.3616	55.2472	50.9176	67.3111	37.3379	51.5021	53.9005	39.8421	54.7548	32.7996	38.5386	81.9419	112.982	40.2551
11.33	57.15	21.53	15.01	71.81	19.12	47.36	52.02	45.91	70.63	40.55	47.29	11.06	31.76	38.6	38.61	32.1636	35.699	47.4453	43.7176	26.5781	41.6991	61.969	40.9706	45.0922	52.658	63.981	41.148	48.3333	42.8281	54.2378	109.982	37.5414
11.5	50.41	33.6	16.2	88.79	33.97	26.11	56.69	43.17	55.64	64.49	40.53	40.71	43.53	34.1	46.15	45.6448	63.1792	15.462	62.5515	38.3832	50.3663	53.1107	34.0717	55.4106	43.771	51.7025	47.1875	48.8292	25.889	34.9626	113.71	33.6308
11.67	57.25	31.08	13.24	74.41	45.82	46.29	57.64	52.66	67.28	63.34	54.78	52.35	56.28	42.95	54.5	26.5383	50.1011	27.0779	67.1609	37.8868	50.7825	60.9409	21.7772	66.3146	48.2508	41.5068	44.3649	47.8978	40.8295	76.7342	119.593	25.824
11.83	52.88	41.23	38.6	65.76	55.73	45.2	46.51	44.12	59.99	34.87	52.18	45.53	33.22	39.04	52.22	27.0929	56.969	41.8204	61.9951	49.2648	49.3775	78.3894	34.7541	67.9649	45.2383	65.7757	50.9528	38.0222	34.6069	53.893	104.865	32.2572
12	53.13	40.14	12.4	108.51	23.8	28.73	50.69	42.71	52.12	63.21	58.22	54.12	28.89	30.48	68.61	28.5728	55.9616	46.2544	39.8266	42.2777	39.3427	55.206	43.0407	88.3436	50.3226	53.4773	47.4314	59.6935	44.4756	47.5857	123.427	32.706
12.17	57.93	47.15	10.4	112.35	70.79	50.04	66.8	46.62	70.51	54.39	46.57	48.75	47.44	38.71	49.74	18.2201	65.0432	59.57	5.1725	35.2505	49.043	63.3013	42.1627	69.7472	49.6603	51.8958	40.3534	62.7385	28.7971	89.6285	117.968	29.4159
12.33	43.88	53.25	11.55	62.64	48.72	47.89	57.72	52.36	67.53	59.28	65.21	34.84	35.87	40.73	46.12	26.7507	42.5581	11.2058	18.3209	19.3449	48.8706	77.7828	46.8181	56.8886	28.0213	55.0333	26.1858	22.2933	48.0371	48.6702	108.956	28.1969
12.5	59.54	68.07	11.97	107.73	42.2	25.75	57.09	58.24	67.47	44.69	62.02	37.28	56.8	37.49	43.64	34.9136	61.5083	43.4792	24.1359	27.909	60.443	43.7004	40.7751	78.2048	46.1879	64.133	43.8207	57.7536	30.432	31.2562	155.016	37.5725
12.67	42.68	67.79	12.52	93.59	60.24	50.13	49.26	37.17	57.66	63.96	30.58	42.72	45.68	34.63	72.9	13.9712	52.3392	48.9305	28.4328	21.178	37.7943	71.5354	32.5779	59.3325	43.7588	58.6626	55.4339	45.7774	30.4078	42.8182	127.478	34.422
12.83	49.44	42.51	13.13	118.1	27.44	32.91	60.42	60.02	40.57	54.44	88.94	44.32	42.59	43.8	75.08	33.7837	26.0003	55.1713	20.5569	16.8223	47.6216	44.468	45.0695	78.6487	39.3942	46.6788	42.6898	49.2199	27.1843	67.8856	119.805	49.7836
13	49.34	40.49	13.99	86.4	47.13	42.91	65.52	61.38	39.35	51.59	64.72	52.22	28.84	35.2	79.88	22.6615	44.172	44.6525	59.3808	16.1475	60.8963	52.122	32.4999	45.5817	49.9398	57.5849	52.7324	57.6435	30.9618	44.9293	107.304	32.6888
13.17	31.27	35.25	22.28	103.52	66.2	45.22	65.96	58.27	49.58	54.25	36.15	12.64	36.11	46.13	85.33	35.4528	62.5413	31.1067	16.5955	17.1065	65.1424	62.6756	42.1143	35.6972	51.4633	59.0035	38.0763	56.0204	29.4441	46.2977	119.962	31.3218
13.33	69.43	48.11	19.06	106.73	43.87	55.08	75.78	39.34	72.18	61.83	56.23	45.32	36.33	39.2	59.22	12.9524	48.5365	34.0511	52.3924	30.1389	48.5408	60.6526	32.3918	72.1612	60.3922	52.4934	38.1598	44.4546	38.5934	51.4848	123.401	20.6919
13.5	64.19	27.47	18.66	126.77	41.14	39.1	71.68	49.61	62.15	63.03	48.36	54.29	31.78	48.26	59.6	24.7671	57.3128	38.9069	70.6261	33.9784	43.2997	43.9529	35.1096	63.353	45.9454	48.3816	45.1414	58.4962	32.4284	41.9023	116.137	31.7355
13.67	61.53	51.74	16.97	117.26	52.07	51.2	75.58	61.74	59.28	59.84	54.38	53.08	34.27	37.88	48.98	15.8406	30.7631	44.7286	50.4455	30.8629	49.4757	66.9846	49.2199	66.1524	52.3228	40.105	49.0979	56.3009	35.8177	24.119	101.578	32.5025
13.83	40.56	38.56	14.14	110.34	16.77	44.26	58.84	55.99	56.42	61.55	56.87	46.76	33.71	38.22	81.92	16.9665	43.235	19.9018	20.8032	21.7281	37.7652	66.6424	43.3389	84.279	42.3713	42.9711	48.4331	45.1877	39.5108	25.8115	113.273	38.4605
14	51.37	29.35	21.89	110.61	11	48.7	62.27	55.01	63.24	45.06	35.72	39.66	35.68	42.03	98.92	28.8563	59.6177	23.3017	61.8038	22.8997	54.6384	62.6016	42.9077	74.3177	52.0593	37.0644	35.4593	43.644	31.3124	30.8897	117.339	30.5856
14.17	57.67	36.9	30.47	135.72	36.39	62.58	69.05	61.34	42.31	55.46	48.65	51.51	41.19	35.76	79.37	44.8885	47.7964	47.5641	68.4142	22.6578	54.0105	66.2922	34.7286	71.8014	39.3157	53.0623	35.3764	57.1329	23.8262	47.706	130.632	29.4907
14.33	49.64	35.51	18.56	96.05	11.16	47.61	72.86	47.73	75.98	67.52	31.59	40.18	29.27	38.23	66.62	37.4046	55.969	36.2925	46.122	27.2277	65.2166	61.841	39.2563	64.6631	40.1636	33.4515	42.4059	66.8728	21.3094	36.9009	105.539	28.9357
14.5	42.51	40.64	13.46	110.66	16.52	36.99	56.24	61.68	62.48	76.08	29.33	43.89	39.65	35.54	86.48	15.5699	47.3173	56.0714	56.5041	26.064	64.2651	84.1332	55.3283	65.8487	55.5604	42.0171	48.4009	64.0213	20.8411	27.6675	114.819	33.9258
14.67	59.64	34.81	12.85	124.41	16.63	39.51	52.72	48.41	63.18	66.15	46.43	42.65	27.58	42.71	80.18	15.1986	59.7649	52.5517	27.3307	23.5004	48.0742	57.7096	41.1721	63.3411	59.4371	49.6388	42.2236	55.4143	21.8588	15.0688	126.526	33.8874
14.83	80.05	37.56	16.43	86.15	35.8	43.54	73.84	51.02	74.79	53.41	32.57	53.55	31.29	44.97	82.76	13.2858	71.8113	41.135	44.5669	23.4334	52.7244	58.7736	35.9891	55.6539	36.6399	42.2342	48.7187	54.4477	42.5201	44.3176	111.019	33.0553
15	58.31	40.18	18.02	104.72	39.91	30.56	66.38	44.85	79.9	52.93	40.26	35.36	70.66	35.68	61.81	15.6079	52.4731	34.3395	14.0044	21.8533	59.5751	66.9728	37.5213	68.775	50.2163	57.9944	39.9896	51.5284	32.6432	52.3175	131.144	28.1454
15.17	53.27	56.83	20.28	81.51	59.01	39.62	75.91	54.19	46.63	53.79	30.68	39.55	39.64	40.88	72.94	24.2463	46.1877	43.2065	51.4679	41.1073	55.0524	46.3739	35.1	69.3071	37.8675	37.5516	51.005	56.9719	25.9283	38.4555	103.329	30.8049
15.33	48.31	60.7	14.34	85.2	44.42	65.6	72.67	67.57	52.74	54.48	37.27	40.26	34.91	36.36	67.2	15.3946	63.5042	32.8132	36.142	27.2966	61.0932	51.4798	21.2078	56.6328	35.3036	38.9457	49.0102	57.8245	35.7991	52.8361	104.458	23.7862
15.5	50.2	70.41	12.33	59.51	14.82	68.39	79.46	62	77.55	65.13	33.5	52.27	39.28	41.87	76.68	14.269	29.8257	22.1089	3.09118	33.3359	62.0837	70.529	31.8969	66.4533	44.7236	45.7445	49.0256	57.8352	40.8256	49.0261	111.965	19.9503
15.67	35.03	72.13	11.94	57.17	56.6	30.98	62.79	62.59	41.52	76.02	28.7	50.67	48.09	48.55	90.38	20.1023	48.4796	16.6358	17.8702	15.3467	70.3464	53.812	36.9601	77.3322	47.5839	59.2629	41.6458	42.8562	29.4651	45.7657	121.402	26.9823
15.83	26.73	46.59	14.21	94.49	53.38	65.74	92.75	63.87	50.63	70.87	25.58	38.82	50.28	35.85	80.09	29.152	64.2549	55.0497	20.8792	11.2035	48.1967	65.0146	26.8443	74.0058	61.6705	52.4636	40.3202	48.7946	23.8224	46.2834	106.587	21.4199
16	38.69	55.96	12.65	107.39	36.63	71.06	89.44	66.5	27.09	58.07	44.76	23.72	44.49	46.6	82.84	22.4657	67.2193	39.5487	3.07012	11.3399	36.6754	55.1611	20.3396	65.9167	49.3474	44.9211	55.082	39.0638	23.5031	31.0108	107.922	38.4575
16.17	42.94	36.01	18.68	102.05	62.11	64.35	76.55	61.1	59.03	72.28	66.08	37.89	37.75	40.48	81.17	12.2086	58.9575	58.1389	18.2387	10.0651	51.0344	66.8355	17.8191	75.8603	54.6704	43.6869	46.7809	51.3177	22.1897	38.6914	95.7516	23.2878
16.33	36.47	39.67	16.42	105.31	70.67	65.1	87.04	63.49	75.52	67.47	85.28	56.12	32.29	33.29	75.2	17.0753	48.8659	31.6747	51.7793	11.0927	51.2537	68.1947	26.7566	55.6717	44.176	45.6764	27.452	75.9409	22.0575	47.2647	105.511	24.9713
16.5	46.61	43.46	14.35	122.92	58.55	36.16	70.84	55.36	83.31	63.89	76.37	40.8	38.06	40.09	91.72	16.2625	36.4042	30.2546	11.8113	9.20355	66.5576	61.5374	43.0053	78.7456	74.1667	46.8422	35.8101	58.5797	21.1687	50.7406	95.8625	28.194
16.67	47.46	33.82	11.6	71.57	46.8	34.17	85.5	59.75	70.1	62.23	25.17	29.52	32.07	43.54	106.11	12.3128	71.7194	18.9547	15.6291	9.44353	49.3157	65.1741	41.7774	51.3076	41.1952	51.512	41.2651	56.2978	30.284	48.7282	95.9357	26.4318
16.83	55.5	47.56	12.63	131.4	31.98	35.87	66.44	57.79	69.31	63.58	67.1	49.02	39.64	34.13	115.3	12.6143	62.4661	29.951	1.25145	9.42697	57.3517	56.8726	23.1624	86.4593	49.9346	49.2966	43.6244	60.0559	37.3517	28.7542	114.087	29.8124
17	67.12	47.98	12.8	98.95	49.58	37.4	74.13	32.74	74.95	69.25	75.23	33.68	35.61	42.64	83.55	11.5252	52.6905	60.9929	11.1305	10.208	61.4681	79.4416	29.0335	66.975	66.263	46.8936	34.8158	56.088	34.684	40.6002	138.637	38.7586
17.17	58.91	52.71	13.27	140.64	35.87	24.75	70.05	70.91	70.49	68.12	42.23	47.07	47.5	39.64	84.44	13.1111	31.9502	73.7069	10.1142	10.9096	56.0043	54.7946	46.505	53.2816	50.1292	57.0221	34.6623	41.7514	29.6077	40.7052	80.6547	32.0444
17.33	52.46	47.52	12.91	98.84	72.04	33.29	65.14	77.18	74.85	67.84	81.42	36.24	42.12	40.78	94.14	11.882	34.3348	32.8021	12.114	11.0441	56.2066	55.8625	39.0303	98.3458	49.6877	46.8058	46.2361	49.2931	38.4963	69.4559	102.834	20.009
17.5	62.97	55.17	12.05	127.14	18.16	38.44	69.8	73.28	84.08	71.2	88.77	11.78	54.74	31.24	74.52	9.30286	79.4388	28.0986	32.1221	11.5976	55.1798	52.4381	40.7572	76.1708	17.4191	44.7445	64.2224	56.5028	36.5326	57.6854	104.51	22.5124
17.67	54.01	59.15	11.81	89.11	45.18	53.35	91.81	66.56	47.66	72.37	43.23	19.72	51.72	38.86	76.51	9.46391	50.077	14.9796	54.6434	31.3676	42.1801	59.9923	42.1867	67.8858	56.4252	56.0583	38.8745	36.2543	26.9598	61.121	106.707	23.1486
17.83	51.9	51.03	12.13	75.4	13.91	33.04	83.19	69.66	77.13	58.23	26.32	43.72	37.26	40.69	66.4	10.9139	68.0235	21.4546	47.5554	46.4134	56.5842	62.8407	22.7802	83.5021	64.668	50.8323	44.8357	43.9512	21.4131	55.1125	119.265	20.9173
18	56.77	41.84	12.43	61.17	65.11	26.59	52.14	62.19	77.21	55.12	40.61	27.3	35.13	47.23	71.66	10.6917	82.1313	32.8518	28.832	22.4669	51.1551	74.4718	23.8002	51.6275	50.6604	45.9096	47.5279	48.3502	28.5337	49.2365	89.4308	21.3101
18.17	56.81	69.08	13.05	75.69	53.69	40.58	61.7	61.27	72.45	76.43	56.1	29.19	33.51	38.47	84.45	14.6318	52.9752	27.4276	32.1121	25.2326	58.0848	61.7417	34.1289	88.5382	44.2332	48.1434	33.833	38.2422	28.0764	75.6798	69.3339	22.0767
18.33	39.35	62.07	16.28	56.65	31.83	55.26	50.53	75.43	66.23	66.98	29.62	31.04	47.24	41.77	98.62	17.9346	44.2539	30.7601	24.0985	30.5542	59.084	45.0649	25.5673	64.8239	54.717	40.1689	48.7263	51.283	21.3044	57.2036	91.9914	26.5094
18.5	54.13	67.3	17.44	37.74	34.55	25.37	72.59	70.9	69.8	70.52	22.99	40.8	58.27	50.9	99.45	16.378	51.663	41.9219	22.1271	29.415	43.7784	76.9414	49.7293	91.0629	47.9376	42.3171	52.3787	58.6904	24.844	46.0096	108.255	21.0302
18.67	60.66	20.11	15.83	76.81	35.22	30.59	69.24	76.09	70.34	70.65	27.05	63.31	56.91	48.34	91.61	17.9301	64.7798	30.8663	14.7891	27.5452	41.9991	63.7162	40.7999	72.9023	58.1982	58.9844	46.5667	41.3049	38.67	44.9193	116.228	25.1427
18.83	40.37	32.48	13.09	58.94	49.11	19.43	65.58	52.89	50.44	65.24	88.23	9.36	32.93	42.41	101.26	19.3057	28.051	32.5979	15.0314	22.138	79.8805	66.0954	38.1162	77.2413	45.9212	53.1847	52.8812	52.5614	34.2221	68.334	91.0209	32.2422
19	55.85	61.81	13.93	63.16	10.57	30.28	71.34	69.32	70.39	73.78	36.06	51.3	51.65	43.12	111.54	14.2766	72.215	43.9366	83.3349	22.2008	68.2721	66.6801	41.5539	56.5527	63.1113	65.3894	55.0132	55.4762	41.0794	50.5679	81.6098	22.982
19.17	63.56	52.69	13.4	60.68	49.2	37.43	63.4	68.48	67.06	66.09	36.44	58.39	53.43	36.3	110.13	13.6563	40.4435	33.8297	47.4803	29.011	70.5017	62.3751	35.6003	74.2455	73.0235	46.7432	29.773	43.5691	33.9331	31.0517	85.796	19.8211
19.33	56.11	41.13	16.45	52.63	40.19	47.54	77.86	72.89	66.11	69.79	65.65	41.42	36.28	44.03	97.4	13.4012	61.1246	40.3913	30.0535	24.5051	70.3025	70.7553	25.1935	80.8546	89.5492	48.2135	32.342	49.3399	25.5806	33.2741	100.768	29.38
19.5	49.74	66.19	11.37	58.48	81.28	41.14	55.96	57.55	56.16	75.44	32.11	43.88	50.88	53.16	103.24	11.7182	70.1168	41.0312	5.16121	12.6847	63.4114	52.4076	24.3769	63.2563	47.9557	43.2434	36.1762	42.5138	28.4109	41.1931	97.0852	18.5172
19.67	40.02	32.92	9.8	70.45	64.99	41.4	64.75	62.85	70.3	67.96	83.78	49.49	49.88	52.32	98.64	13.2687	59.3489	52.6627	11.982	10.6025	65.5391	58.2053	24.3238	84.586	43.7502	59.3213	28.7595	58.9241	29.094	72.1201	125.972	23.4536
19.83	49.04	70.33	9.86	49.8	51.11	53.56	66.94	63.84	62.75	67.74	38.89	30.96	53.66	54.23	92.42	13.8732	69.731	33.6079	48.1062	50.1433	62.8364	33.752	51.8776	67.0375	71.8927	58.132	29.24	41.0841	28.5733	34.9627	81.0981	21.6831
20	84.07	64.5	13.02	121.96	48.25	69.52	61.04	66.37	58.91	66.53	70.38	39.1	39.41	52.17	85.29	14.7233	33.1066	37.8588	19.726	40.2128	70.5232	70.4543	40.521	61.7452	61.7675	48.9001	26.6305	39.4198	36.7087	24.1745	110.294	20.7964
20.17	46.45	36.76	15.84	89.69	39.6	68.95	75.13	71.06	61.11	74.92	53.99	59.47	46.32	55.44	122.36	17.1759	76.9594	37.5692	12.8266	22.6752	58.9614	38.2933	29.5947	77.4574	56.8123	30.0879	40.2475	57.1818	23.8956	24.4371	123.145	22.6224
20.33	64.63	28.33	18.22	98.54	16.46	82.46	71.33	57.14	49.87	73.31	77.71	74.07	55.66	40.55	96.67	10.8804	55.0097	19.1013	7.72986	9.70766	59.978	50.6464	29.6118	60.9699	74.7883	38.8163	33.7484	55.8085	25.9236	41.5058	106.413	18.9169
20.5	45.15	59.42	16.01	113.09	19.83	57.57	65.53	57.25	53.83	70.6	83.63	20.17	55.91	40.39	108.12	11.3369	36.2592	67.2801	68.4492	7.83674	57.9093	60.3211	48.2819	53.0745	65.3962	40.4294	36.0478	71.818	35.1048	43.974	104.827	24.063
20.67	56.89	54.19	20.51	91.2	20.06	66.63	60.85	62	67.93	70.06	54.23	51.02	48.92	38.45	114.14	12.8547	49.0666	25.3542	32.1737	9.15661	65.0498	48.1891	38.6071	75.0489	66.0529	36.6097	27.757	60.9949	40.0349	59.7705	125.852	26.6533
20.83	68.28	39.37	19.89	116.15	10.86	70.07	52.36	50.25	57.23	66.72	17.56	46.74	58.54	38.83	111.78	13.1768	65.179	47.0657	5.08444	24.8851	58.3489	54.7418	41.044	73.3057	62.5105	55.1218	44.8074	65.8055	33.4529	44.2148	110.574	26.2159
21	53.98	39.18	25.1	137.15	18.99	80.97	58.14	60.27	63.96	77.23	28.5	27.89	61.87	38.95	111.26	9.47863	39.9626	48.6564	1.92296	14.1599	63.5545	66.8376	32.2362	65.6512	90.8384	37.72	48.1781	62.0719	28.4803	38.6474	114.588	24.9688
21.17	59.99	91.78	30.9	106.53	16.3	49.37	48.3	34.87	67.74	81.6	64.14	52.57	47.81	37.08	124.63	14.0802	65.2258	39.4242	1.87858	20.4688	44.262	69.9489	37.0508	75.6733	40.228	45.9168	36.4182	39.4967	24.6488	64.2387	123.073	32.964
21.33	64.95	61.33	14.13	116.46	45.99	67.93	50.45	65.97	79.5	68.62	65.08	31.48	57.19	41.42	96.7	15.1385	44.858	54.7386	16.0072	31.4449	59.2122	53.597	44.391	76.4952	51.2704	50.2107	39.5472	75.4866	32.6523	35.4785	103.152	28.2324
21.5	53.85	45.12	12.47	172.72	39	69.8	54.56	56.16	51.91	74.06	83.36	60.06	59.97	31.54	94.82	20.6976	35.9353	18.6025	31.7242	38.5282	62.1826	47.7035	25.8854	65.0371	55.9138	52.2422	28.3982	96.6725	35.6831	54.1058	97.3357	21.1361
21.67	60.78	67.06	12.74	144.84	61.87	74.99	48.54	74.97	80.6	68.29	95.11	60.33	57.68	31.73	113.94	19.025	69.7972	45.0023	39.404	43.8828	67.002	57.9069	5.49772	59.1012	51.1643	37.4443	28.4937	69.3277	25.0206	51.3644	116.734	24.643
21.83	39.64	67.29	12.4	112.43	47.67	61.49	53.55	59.9	87.1	63.35	133.86	40.27	53.73	42.33	109.39	22.6714	37.1026	45.6523	15.1235	44.7815	69.8195	19.2661	22.0117	53.0551	47.7473	47.9685	28.0277	53.0242	22.1466	26.6327	74.2629	23.8893
22	60.72	59.03	12.64	138.51	36.59	57.2	73.72	51.78	36.58	69.83	87.31	48.01	55.52	40.97	84.55	16.8657	45.883	38.5018	50.7772	38.5799	62.7107	56.1318	33.4646	72.6525	60.0205	56.0674	47.4012	47.596	30.5833	47.4926	109.96	22.5702
22.17	56.93	32.48	13	154.86	68.63	66.62	61.12	50.57	80.85	57.39	94.42	53.08	57.57	41.96	102.85	19.2664	62.8285	25.3003	0.446916	31.0311	80.5374	66.151	15.6493	51.7188	42.3175	49.7514	30.7407	52.1527	34.7378	71.2208	105.945	26.9047
22.33	46.57	45.35	11.03	49.28	12.61	59.62	63.37	71.75	67.34	70.23	49.03	44.53	35	47.54	133.65	16.4964	68.981	45.3901	19.0299	43.478	68.4399	33.277		77.885	60.0869	32.9619	44.2384	71.688	29.992	57.9468	71.0065	27.7563
22.5	59.85	79.95	12.63	43.02	55.76	27.31	59.41	62.4	43.45	53.36	69.22	60.25	48.14	43.76	104.68	19.2283	58.6682	22.601	9.64669	36.0844	57.1667	72.8145	10.7712	69.3083	52.5928	55.4333	41.689	80.3818	24.3979	47.2791	104.316	22.6355
22.67	48.33	60.86	11.37	53.34	17.11	33.88	25.04	72.57	30.41	70.38	86.79	43.27	52.78	42.63	147.9	14.4552	50.9457	25.3275	37.8159	16.084	59.9798	76.61	12.8024	80.4815	73.6534	50.0223	41.8405	36.4143	22.5629	49.6182	89.5116	24.1464
22.83	50.24	84.89	14.85	73.31	8.03	41.37	26.99	83.94	49.86	74.2	76.95	53.21	62.33	51.95	121.16	16.8923	46.8739	40.0255	27.9429	38.3708	84.3493	51.1879	0.263121	93.6808	71.3492	51.867	41.2967	73.1065	25.1665	51.8331	117.819	21.3121
23	58.15	60.72	11.42	64.99	59.2	35.64	32.92	69.28	51.29	65.15	41.86	59.66	43.7	41.93	108.61	25.5396	64.7857	42.8218	51.9227	11.2008	51.5976	49.5413	3.57661	54.1408	22.2783	30.6722	36.6718	58.6503	23.2102	66.0298	88.4661	17.9218
23.17	65.57	63.5	10.7	72.41	34.97	44.52	31.33	65.88	29.08	79.85	51.9	62.65	49.17	53.62	116.95	18.7007	65.549	26.4343	55.6453	30.4224	53.1452	46.3334	34.6016	83.1114	22.2875	46.5101	25.6229	66.4378	22.0224	29.4565	72.7585	25.9403
[truncated: 940 more rows]

## Sheet: panel S4H
Note: each data point corresponds to the average distance moved (mm) by each of the individual animals (tmt1b wildtype and tmt1b homozygous; 11dpf) every 10 seconds of the trial.
[truncated: 1,084 more rows]

[truncated: 4 more sheets: panel S4C, panel S4E, panel S4G, panel S4I]
