# Supplementary material for: TMT-Opsins differentially modulate medaka brain function in a context-dependent manner
Source: PLoS Biol. 2021 Jan 7;19(1):e3001012. doi: 10.1371/journal.pbio.3001012 (PMC7837489; doi:10.1371/journal.pbio.3001012)
Supplement: S9 Data — (XLSX) [file pbio.3001012.s009.xlsx]

## Sheet: Sheet1
Protein	Organism	Latin	Abbreviation	Accession Number
SCN12aa	Medaka	Oryzias latipes	Ola		ENSORLT00000044278.1
SCN12aa	Zebrafish	Danio rerio	Dre	NP_001038387.1
SCN12ab	Zebrafish	Danio rerio	Dre		ENSDART00000167854.2
SCN5a	Human	Homo sapiens	Has	NP_001092874.1
SCN10a	Human	Homo sapiens	Has	NP_006505.3
SCN5a	Mouse	Mus musculus	Mmu	NP_001240789.1
SCN10a	Mouse	Mus musculus	Mmu	NP_001192250.1
SCN12aa	Guppy	Poecilia reticulata	Pre		ENSPRET00000032251.1
SCN12aa	Stickelback	Gasterosteus aculeatus	Gac		ENSGACT00000016714.1
SCN12aa	Pufferfish	Takifugu rubripes	Tru	XP_029687042.1
SCN12aa	Tetraodon	Tetraodon nigroviridis	Tni	CAF90965.1	ENSTNIT00000000551.1
paraRBG	Fruitfly	Drosophila melanogaster	Dme	NP_001285332.1
paraRAK	Fruitfly	Drosophila melanogaster	Dme	NP_001188603.1
paraRAC	Fruitfly	Drosophila melanogaster	Dme	NP_001188622.1
SCN10a	Tasmanian devil	Sarcophilus harrisii	Sha	XP_031808336.1
SCN5a	Chicken	Gallus gallus	Gga	NP_001305375.1
SCN10a	Chicken	Gallus gallus	Gga
SCN5/10	Clawed frog	Xenopus tropicalis	Xtr	XP_031760493.1
SCN5a	Turkey	Meleagris gallopavo	Mga	XP_019471782.1
SCN5a	Woodpecker	Picoides pubescens	Ppu	XP_009896146.1
SCN5a	Brown kiwi	Apteryx mantelli mantelli	Ama	XP_013805110.1
SCN5a	Japanese quail	Coturnix japonica	Cja	XP_015708379.1
SCN5a	Burrowing owl	Athene cunicularia	Acu	XP_026697738.1
SCN5a	Adelie Penguin	Pygoscelis adeliae	Pad	XP_009320772.1
SCN5a	Turtle	Terrapene carolina triunguis	Tca	XP_026507961.1
SCN10a	Koala	Phascolarctos cinereus	Pci	XP_020826253.1
SCN10a	Oppossum	Monodelphis domestica	Mdo	XP_016280124.1
SCN10a	Green anole	Anolis carolinensis	Aca	DAA34937.1
SCN5a	Green anole	Anolis carolinensis	Aca	XP_016853093.1
SCN1laa	Zebrafish	Danio rerio	Dre	XP_017213150.1
SCN4a	Human	Homo sapiens	Has	NP_000325.4
SCN4a	Chicken	Gallus gallus	Gga	NP_001305374.1
SCN1a	Chicken	Gallus gallus	Gga	XP_004942836.3
SCN4aa	Medaka	Oryzias latipes	Ola	XP_023805323.1
SCN4bb	Medaka	Oryzias latipes	Ola	XP_004076583.1
SCN1ba	Medaka	Oryzias latipes	Ola	XP_011484150.1
SCN3b	Medaka	Oryzias latipes	Ola	XP_011480874.1
SCN2a	Medaka	Oryzias latipes	Ola	XP_011482490.1
SCN8a	Medaka	Oryzias latipes	Ola	XP_023812337.1
SCN1a	Human	Homo sapiens	Has	NP_001159435.1
SCN1a	Mouse	Mus musculus	Mmu	NP_001300926.1
SCN1a	Alpaca	Camelus ferus	Cfe	XP_032335503.1
SCN1laa	Cavefish	Astyanax mexicanus	Ame		ENSAMXT00005048382.1
SCN1a	Clawed frog	Xenopus tropicalis	Xtr	XP_031748803.1
SCN4a	Clawed frog	Xenopus tropicalis	Xtr	XP_031750389.1
SCN4a	Mouse	Mus musculus	Mmu	NP_573462.2
SCN4a	Guppy	Poecilia reticulata	Pre		ENSPRET00000018785.1
SCN2a	Chicken	Gallus gallus	Gga	NP_001280210.1
SCN2a	Pigeon	Columba livia	Cli	XP_013223053.1
SCN2a	Owl	Athene cunicularia	Acu	XP_026708436.1
SCN3b	Human	Homo sapiens	Has	NP_001035241.1
SCN3b	Zebrafish	Danio rerio	Dre	XP_009289936.1
SCN3b	Mouse	Mus musculus	Mmu	NP_001077386.1
SCN3b	Cavefish	Astyanax mexicanus	Ame	XP_022530837.1
SCN3b	Common Pheasant	Phasianus colchicus	Pco	XP_031455663.1
SCN3b	Pufferfish	Takifugu rubripes	Tru	XP_003968505.2
SCN3b	Guppy	Poecilia reticulata	Pre	XP_008423891.1
