# Supplementary material for: TMT-Opsins differentially modulate medaka brain function in a context-dependent manner
Source: PLoS Biol. 2021 Jan 7;19(1):e3001012. doi: 10.1371/journal.pbio.3001012 (PMC7837489; doi:10.1371/journal.pbio.3001012)
Supplement: S10 Data — (XLSX) [file pbio.3001012.s010.xlsx]

## Sheet: tmt1b_Forebrain_DE_genes
		logFC	PValue	FDR
ENSORLG00000008523	Tripartite motif-containing protein 55	3.95443	4.76704e-12	7.86704e-08
ENSORLG00000029392	novel gene	-2.56339	2.92148e-07	0.00241066
ENSORLG00000009674	glutathione S-transferase alpha 4	1.43228	3.87084e-06	0.0212935
ENSORLG00000016452		1.67487	1.87925e-05	0.0557966
ENSORLG00000021749		2.0269	1.95555e-05	0.0557966
ENSORLG00000011493		2.00425	2.27888e-05	0.0557966
ENSORLG00000025762		1.84957	2.47424e-05	0.0557966
ENSORLG00000022332		1.59133	2.7048e-05	0.0557966
ENSORLG00000020687		1.57131	3.20651e-05	0.0587967
ENSORLG00000028071		-3.46465	6.75039e-05	0.111402
ENSORLG00000015360		-1.23246	0.000105556	0.154077
ENSORLG00000028669		2.71422	0.000112036	0.154077
ENSORLG00000023021		1.33999	0.000136254	0.172969
ENSORLG00000029747		1.52088	0.000165118	0.194639
ENSORLG00000023088		1.15218	0.000187904	0.198577
ENSORLG00000021751		1.75318	0.000192525	0.198577
ENSORLG00000017887		2.1311	0.000232487	0.205979
ENSORLG00000024095		-2.21183	0.000234294	0.205979
ENSORLG00000005962		-2.7183	0.000237144	0.205979
ENSORLG00000030575		2.12662	0.000370709	0.305891
ENSORLG00000023450		2.37375	0.000427378	0.335858
ENSORLG00000021474		1.58334	0.000515401	0.384071
ENSORLG00000023647		-1.50428	0.000535274	0.384071
ENSORLG00000023768		2.1027	0.000579216	0.394721
ENSORLG00000028732		1.99708	0.000598745	0.394721
ENSORLG00000029688		2.79201	0.000621871	0.394721
ENSORLG00000011866		0.988221	0.000689916	0.412911
ENSORLG00000003401		1.3066	0.000707635	0.412911
ENSORLG00000017179		1.06544	0.000725591	0.412911
ENSORLG00000023062		-3.10935	0.000783851	0.431196
ENSORLG00000006701		-3.24389	0.000885512	0.471407
ENSORLG00000021521		2.65211	0.000975339	0.485418
ENSORLG00000016541		1.50809	0.000980058	0.485418
ENSORLG00000004925		1.94049	0.00100007	0.485418
ENSORLG00000011021		1.23825	0.00103107	0.486165
ENSORLG00000030457		-1.11109	0.00107351	0.492114
ENSORLG00000024207		1.49523	0.00118038	0.516845
ENSORLG00000026395		1.35482	0.00119009	0.516845
ENSORLG00000007203		-1.88551	0.0012306	0.520735
ENSORLG00000003970		1.72968	0.00130288	0.533665
ENSORLG00000007678		0.931754	0.00132584	0.533665
ENSORLG00000028785		2.54838	0.00141377	0.546197
ENSORLG00000003368		-2.18871	0.00142316	0.546197
ENSORLG00000021688		1.49514	0.00151213	0.567152
ENSORLG00000024872		2.10822	0.00157259	0.572524
ENSORLG00000024975		1.20145	0.00159584	0.572524
ENSORLG00000010979		-2.53484	0.00166262	0.58379
ENSORLG00000013791		-2.6038	0.00174639	0.600432
ENSORLG00000024368		1.73691	0.00181362	0.610017
ENSORLG00000013879		1.79273	0.0018482	0.610017
ENSORLG00000024153		1.96623	0.00200526	0.615999
ENSORLG00000021492		1.38312	0.0020565	0.615999
ENSORLG00000023329		1.78908	0.00206119	0.615999
ENSORLG00000020727		-1.38385	0.00208426	0.615999
ENSORLG00000028520		1.53996	0.00208631	0.615999
ENSORLG00000028533		-1.60306	0.00215856	0.615999
ENSORLG00000011530		1.43437	0.00219714	0.615999
ENSORLG00000025325		2.00559	0.00219836	0.615999
ENSORLG00000005053		1.19456	0.0022082	0.615999
ENSORLG00000010809		2.15365	0.00224743	0.615999
ENSORLG00000024851		1.5243	0.00228431	0.615999
ENSORLG00000021310		2.57743	0.00232515	0.615999
ENSORLG00000000145		1.36114	0.00235157	0.615999
ENSORLG00000012228		1.34815	0.00244342	0.62432
ENSORLG00000029952		1.59315	0.00246232	0.62432
ENSORLG00000013172		0.935022	0.00254473	0.62432
ENSORLG00000000115		-2.16335	0.00255472	0.62432
ENSORLG00000000697		1.28971	0.00257249	0.62432
ENSORLG00000015619		-2.02182	0.00267475	0.62679
ENSORLG00000019365		1.68189	0.00267531	0.62679
ENSORLG00000017352		-1.21192	0.00269661	0.62679
ENSORLG00000023086		1.47696	0.00283092	0.643677
ENSORLG00000022568		-1.89848	0.00284726	0.643677
ENSORLG00000027297		1.53306	0.00309109	0.679907
ENSORLG00000024253		-1.12327	0.00312868	0.679907
ENSORLG00000014412		0.929833	0.00313112	0.679907
ENSORLG00000023701		-2.21713	0.00320102	0.683258
ENSORLG00000027365		0.973896	0.00327733	0.683258
ENSORLG00000009657		1.16647	0.00328731	0.683258
ENSORLG00000000644		1.51901	0.00331216	0.683258
ENSORLG00000026822		0.931024	0.00336211	0.684998
ENSORLG00000025633		0.853334	0.00342353	0.689005
ENSORLG00000006166		1.87783	0.00347076	0.690096
ENSORLG00000028711		1.26311	0.00363555	0.697848
ENSORLG00000022677		1.18593	0.0036438	0.697848
ENSORLG00000026179		-1.70461	0.0037174	0.697848
ENSORLG00000022220		1.66498	0.0037229	0.697848
ENSORLG00000025149		-1.81118	0.00381855	0.697848
ENSORLG00000012223		1.4879	0.00381865	0.697848
ENSORLG00000013500		2.00917	0.00383204	0.697848
ENSORLG00000012429		1.32789	0.00384804	0.697848
ENSORLG00000025486		1.69647	0.00391718	0.702665
ENSORLG00000021554		1.27203	0.00406655	0.721615
ENSORLG00000012131		0.975014	0.00413875	0.726614
ENSORLG00000026725		1.73325	0.00431469	0.747534
ENSORLG00000004227		1.77257	0.00435738	0.747534
ENSORLG00000017221		-0.952683	0.00439527	0.747534
ENSORLG00000025338		2.03628	0.00443909	0.747534
ENSORLG00000021811		1.91607	0.0046844	0.754533
ENSORLG00000011006		1.56874	0.00471835	0.754533
ENSORLG00000014974		-1.14688	0.00473284	0.754533
ENSORLG00000024915		1.29236	0.00481838	0.754533
ENSORLG00000027620		1.4992	0.00483024	0.754533
ENSORLG00000011824		1.45134	0.00486126	0.754533
ENSORLG00000023330		1.33286	0.00486214	0.754533
ENSORLG00000019844		-1.84566	0.00488623	0.754533
ENSORLG00000003251		0.782017	0.00491996	0.754533
ENSORLG00000017147		1.73664	0.00497451	0.754533
ENSORLG00000030590		1.77603	0.00498358	0.754533
ENSORLG00000027261		1.46938	0.00510768	0.766291
ENSORLG00000010164		1.85555	0.00527308	0.777983
ENSORLG00000013079		1.21502	0.00530149	0.777983
ENSORLG00000023952		1.58148	0.00532704	0.777983
ENSORLG00000024840		1.12741	0.00540523	0.778592
ENSORLG00000000981		1.46396	0.00542556	0.778592
ENSORLG00000028402		-1.6256	0.00571364	0.806437
ENSORLG00000005872		1.25555	0.00576965	0.806437
ENSORLG00000026142		1.72083	0.00577648	0.806437
ENSORLG00000016646		-1.51107	0.00581506	0.806437
ENSORLG00000022217		1.44082	0.00597454	0.81522
ENSORLG00000025418		1.59947	0.0059772	0.81522
ENSORLG00000024469		1.07096	0.00602788	0.815394
ENSORLG00000000533		1.52886	0.00608952	0.817035
ENSORLG00000029062		2.10516	0.00616386	0.82034
ENSORLG00000027907		-1.91605	0.0062523	0.825454
ENSORLG00000002509		1.56277	0.00640941	0.830151
ENSORLG00000005934		1.25034	0.00643039	0.830151
ENSORLG00000000197		1.82453	0.00643879	0.830151
ENSORLG00000015680		-1.53937	0.00679777	0.86964
ENSORLG00000021089		1.30713	0.00713108	0.898101
ENSORLG00000000157		1.52562	0.00717794	0.898101
ENSORLG00000006007		1.34859	0.0071835	0.898101
ENSORLG00000011717		1.37063	0.00724287	0.898715
ENSORLG00000030045		1.64186	0.00736301	0.906805
ENSORLG00000024194		1.01835	0.0075367	0.913934
ENSORLG00000029583		0.879575	0.00755252	0.913934
ENSORLG00000024471		1.48925	0.00763364	0.913934
ENSORLG00000030479		1.40297	0.00765365	0.913934
ENSORLG00000023315		1.37034	0.00779098	0.913934
ENSORLG00000000906		1.3297	0.00780478	0.913934
ENSORLG00000027824		-1.75693	0.00789686	0.913934
ENSORLG00000016169		1.04695	0.00803421	0.913934
ENSORLG00000024893		1.12571	0.00809087	0.913934
ENSORLG00000001646		-0.785806	0.00809649	0.913934
ENSORLG00000027518		-1.03873	0.00816263	0.913934
ENSORLG00000008419		-0.864674	0.00818958	0.913934
ENSORLG00000006042		-1.63364	0.00819364	0.913934
ENSORLG00000025203		-1.54948	0.00819622	0.913934
ENSORLG00000023470		-1.3298	0.00848649	0.934917
ENSORLG00000015481		1.11069	0.00856401	0.934917
ENSORLG00000022589		1.51267	0.0085655	0.934917
ENSORLG00000030092		1.25913	0.00864034	0.934917
ENSORLG00000029446		1.21633	0.00875973	0.934917
ENSORLG00000028006		1.44392	0.00877978	0.934917
ENSORLG00000006562		0.793965	0.00879785	0.934917
ENSORLG00000006395		1.55945	0.00890618	0.934917
ENSORLG00000025160		1.67988	0.00891737	0.934917
ENSORLG00000030506		1.30244	0.00895091	0.934917
ENSORLG00000003956		-1.08491	0.00904945	0.939264
ENSORLG00000010275		1.67283	0.00914189	0.942929
ENSORLG00000024619		1.36177	0.00932882	0.956234
ENSORLG00000011200		-1.04296	0.00943055	0.960694
ENSORLG00000026137		-1.42743	0.00962594	0.961997
ENSORLG00000012236		1.31011	0.00963288	0.961997
ENSORLG00000009771		1.13095	0.00964864	0.961997
ENSORLG00000010058		0.696061	0.00967652	0.961997
ENSORLG00000029281		1.61545	0.00973888	0.962399
ENSORLG00000021468		1.32415	0.00982908	0.963075
ENSORLG00000022081		0.970313	0.00986285	0.963075
ENSORLG00000028748		1.53872	0.00992078	0.963075
ENSORLG00000008606		1.17206	0.0101738	0.966019
ENSORLG00000014671		0.996788	0.0102562	0.966019
ENSORLG00000009671		0.900216	0.0103299	0.966019
ENSORLG00000007440		1.73567	0.0103976	0.966019
ENSORLG00000012714		0.7554	0.0104146	0.966019
ENSORLG00000006739		0.952462	0.0104161	0.966019
ENSORLG00000024438		-1.89349	0.0104919	0.966019
ENSORLG00000003211		-1.87583	0.0105358	0.966019
ENSORLG00000003451		1.04813	0.0107453	0.966019
ENSORLG00000023073		1.1091	0.0107767	0.966019
ENSORLG00000024118		1.8203	0.0107908	0.966019
ENSORLG00000029938		0.991209	0.0108042	0.966019
ENSORLG00000023628		1.30883	0.0108732	0.966019
ENSORLG00000003452		1.11192	0.0109521	0.966019
ENSORLG00000025099		1.52482	0.0110132	0.966019
ENSORLG00000004990		-1.07057	0.0111079	0.966019
ENSORLG00000015164		0.744614	0.0111477	0.966019
ENSORLG00000023297		0.800355	0.0111672	0.966019
ENSORLG00000018987		0.751456	0.0111761	0.966019
ENSORLG00000026972		-1.73322	0.0112139	0.966019
ENSORLG00000023592		1.64029	0.0112284	0.966019
ENSORLG00000005686		1.52856	0.0113129	0.966019
ENSORLG00000024281		1.31713	0.0113558	0.966019
ENSORLG00000026618		1.31393	0.0113825	0.966019
ENSORLG00000021274		1.44397	0.0115075	0.966019
ENSORLG00000029197		1.46028	0.0115105	0.966019
ENSORLG00000006484		1.05662	0.0115796	0.966019
ENSORLG00000010208		1.46309	0.0116309	0.966019
ENSORLG00000012336		1.25283	0.0116487	0.966019
ENSORLG00000028433		0.968197	0.0117375	0.968517
ENSORLG00000002351		1.24056	0.0118359	0.971782
ENSORLG00000024447		1.31149	0.012083	0.987155
ENSORLG00000027440		1.48031	0.0123281	0.999444
ENSORLG00000027275		1.30126	0.0123662	0.999444
ENSORLG00000018527		1.3143	0.0125896	0.999444
ENSORLG00000012122		1.2427	0.0126039	0.999444
ENSORLG00000004748		0.796753	0.01264	0.999444
ENSORLG00000014490		0.810023	0.0126792	0.999444
ENSORLG00000022410		0.761269	0.0127667	0.999444
ENSORLG00000025624		1.34521	0.0127908	0.999444
ENSORLG00000014759		1.43364	0.0127951	0.999444
ENSORLG00000013088		1.64047	0.0129444	0.999444
ENSORLG00000018898		1.02182	0.0131059	0.999444
ENSORLG00000030407		1.3214	0.0131069	0.999444
ENSORLG00000024866		1.16855	0.013191	0.999444
ENSORLG00000018673		1.1484	0.0133211	0.999444
ENSORLG00000022531		-1.58563	0.013334	0.999444
ENSORLG00000013615		-0.972389	0.0133654	0.999444
ENSORLG00000027516		1.67738	0.0134298	0.999444
ENSORLG00000023461		-1.85628	0.0135733	0.999444
ENSORLG00000012033		-1.83937	0.0135792	0.999444
ENSORLG00000003594		1.29078	0.0136568	0.999444
ENSORLG00000022943		1.0525	0.0137877	0.999444
ENSORLG00000030568		-1.2607	0.0139401	0.999444
ENSORLG00000004929		1.55612	0.014025	0.999444
ENSORLG00000013981		1.06293	0.0141234	0.999444
ENSORLG00000027496		-1.66915	0.0145312	0.999444
ENSORLG00000025763		1.62231	0.0145578	0.999444
ENSORLG00000024513		1.01626	0.0145653	0.999444
ENSORLG00000025304		1.54509	0.0146535	0.999444
ENSORLG00000027390		0.780799	0.0146917	0.999444
ENSORLG00000029314		1.42844	0.0147824	0.999444
ENSORLG00000026519		1.35462	0.0147961	0.999444
ENSORLG00000009918		0.922583	0.014922	0.999444
ENSORLG00000029668		1.20071	0.0151417	0.999444
ENSORLG00000000055		1.01949	0.0151655	0.999444
ENSORLG00000029919		-1.73123	0.0151832	0.999444
ENSORLG00000003571		0.764406	0.0152961	0.999444
ENSORLG00000014026		0.93981	0.0153088	0.999444
ENSORLG00000018001		0.795765	0.0154881	0.999444
ENSORLG00000015955		1.45474	0.0155225	0.999444
ENSORLG00000021916		1.1675	0.0156975	0.999444
ENSORLG00000008320		1.14711	0.0157473	0.999444
ENSORLG00000021753		1.27917	0.0157748	0.999444
ENSORLG00000010342		0.789765	0.0157776	0.999444
ENSORLG00000004456		0.808539	0.0158218	0.999444
ENSORLG00000028936		1.13543	0.0160104	0.999444
ENSORLG00000009481		1.10519	0.0162372	0.999444
ENSORLG00000028787		1.02343	0.0162532	0.999444
ENSORLG00000009317		0.673476	0.0163661	0.999444
ENSORLG00000004324		0.69326	0.0165526	0.999444
ENSORLG00000006774		1.43193	0.0165956	0.999444
ENSORLG00000024863		-1.40514	0.016598	0.999444
ENSORLG00000027963		1.68536	0.0166419	0.999444
ENSORLG00000011352		-0.964416	0.0166804	0.999444
ENSORLG00000028884		0.857648	0.0167793	0.999444
ENSORLG00000023584		-1.35348	0.0168221	0.999444
ENSORLG00000015994		1.10232	0.0169583	0.999444
ENSORLG00000003559		-1.43513	0.016983	0.999444
ENSORLG00000026576		1.16442	0.0170473	0.999444
ENSORLG00000017006		-1.02938	0.017104	0.999444
ENSORLG00000025403		1.35181	0.0171314	0.999444
ENSORLG00000002480		1.02227	0.0172853	0.999444
ENSORLG00000026077		0.834962	0.0174003	0.999444
ENSORLG00000012338		1.03366	0.0175633	0.999444
ENSORLG00000005401		-0.729356	0.0177302	0.999444
ENSORLG00000029597		1.32031	0.0177782	0.999444
ENSORLG00000018368		0.658024	0.0178864	0.999444
ENSORLG00000007104		0.958539	0.0180341	0.999444
ENSORLG00000011137		1.48942	0.0180562	0.999444
ENSORLG00000025488		1.3172	0.0182121	0.999444
ENSORLG00000015866		-0.920864	0.0183678	0.999444
ENSORLG00000021782		1.2574	0.0183804	0.999444
ENSORLG00000015946		1.11615	0.0184949	0.999444
ENSORLG00000023822		1.37517	0.0187681	0.999444
ENSORLG00000016023		0.713247	0.0188132	0.999444
ENSORLG00000003046		0.731693	0.0189643	0.999444
ENSORLG00000028815		1.44121	0.0192683	0.999444
ENSORLG00000025305		-0.687109	0.0193508	0.999444
ENSORLG00000026185		1.27227	0.0194141	0.999444
ENSORLG00000017111		0.695035	0.0194885	0.999444
ENSORLG00000007259		1.08801	0.0195134	0.999444
ENSORLG00000022312		1.34075	0.0195361	0.999444
ENSORLG00000030351		0.670284	0.0197021	0.999444
ENSORLG00000015451		0.816523	0.0199325	0.999444
ENSORLG00000024005		0.861164	0.019961	0.999444
ENSORLG00000010449		0.779483	0.020226	0.999444
ENSORLG00000004520		-0.955817	0.0203471	0.999444
ENSORLG00000021769		1.06526	0.0203523	0.999444
ENSORLG00000023455		0.977608	0.0205207	0.999444
ENSORLG00000028980		1.27274	0.0205333	0.999444
ENSORLG00000027775		0.753845	0.0205713	0.999444
ENSORLG00000030145		1.49505	0.0206097	0.999444
ENSORLG00000022480		0.919911	0.020661	0.999444
ENSORLG00000016735		0.74849	0.0206649	0.999444
ENSORLG00000022140		0.711723	0.0207148	0.999444
ENSORLG00000012576		-0.644289	0.0207604	0.999444
ENSORLG00000013772		1.25132	0.0208838	0.999444
ENSORLG00000015015		1.05207	0.0210179	0.999444
ENSORLG00000027573		0.989314	0.0211182	0.999444
ENSORLG00000012689		1.48246	0.021374	0.999444
ENSORLG00000024381		-1.25332	0.0214086	0.999444
ENSORLG00000008024		0.899316	0.0214444	0.999444
ENSORLG00000009565		0.807502	0.0214832	0.999444
ENSORLG00000026843		1.2845	0.0215961	0.999444
ENSORLG00000030000		-1.11513	0.02167	0.999444
ENSORLG00000006327		0.693393	0.0216917	0.999444
ENSORLG00000020082		0.959189	0.0217379	0.999444
ENSORLG00000023409		1.7766	0.0217724	0.999444
ENSORLG00000007358		1.01597	0.0219267	0.999444
ENSORLG00000026032		1.03773	0.0220208	0.999444
ENSORLG00000001781		1.15374	0.0220224	0.999444
ENSORLG00000011924		0.876064	0.0220973	0.999444
ENSORLG00000001524		-0.922053	0.0221867	0.999444
ENSORLG00000015773		0.975382	0.0222102	0.999444
ENSORLG00000022422		0.963759	0.0222297	0.999444
ENSORLG00000013380		1.31324	0.0222721	0.999444
ENSORLG00000027558		1.0597	0.0222905	0.999444
ENSORLG00000009378		1.35861	0.0223224	0.999444
ENSORLG00000026513		1.1242	0.0223476	0.999444
ENSORLG00000021772		1.28243	0.0223522	0.999444
ENSORLG00000008607		1.11611	0.0224257	0.999444
ENSORLG00000004859		0.688261	0.0224713	0.999444
ENSORLG00000012209		0.675174	0.022692	0.999444
ENSORLG00000026625		1.27135	0.022703	0.999444
ENSORLG00000008345		1.74437	0.0227476	0.999444
ENSORLG00000024205		1.19039	0.0227486	0.999444
ENSORLG00000004137		0.667032	0.0227602	0.999444
ENSORLG00000006151		-0.692276	0.0227729	0.999444
ENSORLG00000029586		1.13896	0.0227855	0.999444
ENSORLG00000007712		1.37894	0.0228979	0.999444
ENSORLG00000011568		0.925617	0.0230433	0.999444
ENSORLG00000008811		1.30728	0.0230469	0.999444
ENSORLG00000014533		1.15426	0.0230508	0.999444
ENSORLG00000016301		1.09196	0.0230902	0.999444
ENSORLG00000022739		0.676344	0.0231123	0.999444
ENSORLG00000029746		1.36942	0.0231544	0.999444
ENSORLG00000026217		0.974945	0.0232611	0.999444
ENSORLG00000005297		-1.32191	0.0233158	0.999444
ENSORLG00000027739		1.04138	0.0233526	0.999444
ENSORLG00000024592		1.12001	0.0233608	0.999444
ENSORLG00000023610		1.32027	0.0233743	0.999444
ENSORLG00000026660		1.27591	0.023386	0.999444
ENSORLG00000016203		-0.854789	0.0234578	0.999444
ENSORLG00000028048		0.858265	0.0234945	0.999444
ENSORLG00000011863		0.878622	0.0235271	0.999444
ENSORLG00000026397		1.41263	0.0235372	0.999444
ENSORLG00000014282		1.05244	0.0235864	0.999444
ENSORLG00000008281		1.32609	0.0236281	0.999444
ENSORLG00000012492		1.23865	0.0237965	0.999444
ENSORLG00000013000		-1.12906	0.0238549	0.999444
ENSORLG00000021775		1.22493	0.0238705	0.999444
ENSORLG00000003106		1.1097	0.0239839	0.999444
ENSORLG00000024431		1.77048	0.0240199	0.999444
ENSORLG00000007801		0.898215	0.0241619	0.999444
ENSORLG00000029567		0.682439	0.0241983	0.999444
ENSORLG00000013986		-0.795503	0.0242768	0.999444
ENSORLG00000019158		1.0813	0.0242845	0.999444
ENSORLG00000023911		1.09387	0.0244647	0.999444
ENSORLG00000013841		1.15754	0.0245746	0.999444
ENSORLG00000029852		1.05755	0.0245776	0.999444
ENSORLG00000012172		0.78763	0.0246887	0.999444
ENSORLG00000020641		0.792702	0.0247091	0.999444
ENSORLG00000014048		-0.660884	0.02473	0.999444
ENSORLG00000029462		0.770562	0.0248201	0.999444
ENSORLG00000016997		-0.70459	0.0248203	0.999444
ENSORLG00000028629		0.961882	0.0248826	0.999444
ENSORLG00000022618		0.712517	0.0249892	0.999444
ENSORLG00000004273		0.763597	0.0250303	0.999444
ENSORLG00000004385		-0.980386	0.0250872	0.999444
ENSORLG00000007034		-0.706877	0.0252233	0.999444
ENSORLG00000008916		1.32186	0.0252393	0.999444
ENSORLG00000013037		0.780287	0.0254368	0.999444
ENSORLG00000000931		1.54731	0.0254386	0.999444
ENSORLG00000024166		0.996721	0.0255106	0.999444
ENSORLG00000018652		1.00012	0.025598	0.999444
ENSORLG00000015935		0.769726	0.025954	0.999444
ENSORLG00000025028		1.17575	0.0260417	0.999444
ENSORLG00000016761		0.790089	0.0262173	0.999444
ENSORLG00000024399		0.925802	0.0264486	0.999444
ENSORLG00000021757		1.24064	0.0265025	0.999444
ENSORLG00000013502		1.06333	0.0265385	0.999444
ENSORLG00000025277		-1.27261	0.0265893	0.999444
ENSORLG00000012059		1.37636	0.0269445	0.999444
ENSORLG00000027651		0.618318	0.0270963	0.999444
ENSORLG00000005823		-0.924577	0.0273103	0.999444
ENSORLG00000006912		1.25122	0.0273189	0.999444
ENSORLG00000024656		1.14414	0.0273416	0.999444
ENSORLG00000005210		-1.44984	0.0273489	0.999444
ENSORLG00000022771		0.643376	0.0274266	0.999444
ENSORLG00000006628		1.16366	0.0275264	0.999444
ENSORLG00000010790		0.857282	0.0275306	0.999444
ENSORLG00000018492		1.00882	0.0276129	0.999444
ENSORLG00000029516		1.27549	0.0277276	0.999444
ENSORLG00000013809		1.27845	0.0277712	0.999444
ENSORLG00000017530		0.622677	0.0278283	0.999444
ENSORLG00000026746		1.26158	0.0278559	0.999444
ENSORLG00000019081		-0.841666	0.0278632	0.999444
ENSORLG00000026488		1.07646	0.0279479	0.999444
ENSORLG00000025265		0.914327	0.0279582	0.999444
ENSORLG00000018102		0.696981	0.0280047	0.999444
ENSORLG00000005204		1.08089	0.0280254	0.999444
ENSORLG00000007844		0.897881	0.0280933	0.999444
ENSORLG00000024340		1.0091	0.0281624	0.999444
ENSORLG00000003228		0.829306	0.0283466	0.999444
ENSORLG00000021702		1.03526	0.0284325	0.999444
ENSORLG00000027102		0.998567	0.028546	0.999444
ENSORLG00000028671		1.11824	0.0286349	0.999444
ENSORLG00000008025		0.797014	0.0288905	0.999444
ENSORLG00000027303		0.793565	0.0288937	0.999444
ENSORLG00000013847		-1.01701	0.0288954	0.999444
ENSORLG00000003974		-0.731633	0.0289262	0.999444
ENSORLG00000012594		-0.746853	0.0289273	0.999444
ENSORLG00000022380		1.11502	0.0289702	0.999444
ENSORLG00000004341		-0.696361	0.0290615	0.999444
ENSORLG00000015653		0.709346	0.0290854	0.999444
ENSORLG00000026049		0.876887	0.0291612	0.999444
ENSORLG00000013436		1.26598	0.0292797	0.999444
ENSORLG00000018283		1.16524	0.0292892	0.999444
ENSORLG00000009504		1.169	0.0293626	0.999444
ENSORLG00000000721		-0.833538	0.0293837	0.999444
ENSORLG00000028004		0.836729	0.0294192	0.999444
ENSORLG00000001350		1.22437	0.0294635	0.999444
ENSORLG00000009313		1.1727	0.029503	0.999444
ENSORLG00000008896		0.996793	0.0295511	0.999444
ENSORLG00000007822		1.16539	0.0296599	0.999444
ENSORLG00000009037		1.05089	0.0296829	0.999444
ENSORLG00000023900		0.714382	0.0297682	0.999444
ENSORLG00000009540		0.615842	0.0298621	0.999444
ENSORLG00000006325		0.971311	0.029978	0.999444
ENSORLG00000012970		0.677895	0.0299807	0.999444
ENSORLG00000030187		1.0332	0.0299942	0.999444
ENSORLG00000017532		1.25336	0.0300159	0.999444
ENSORLG00000001995		0.913826	0.0303032	0.999444
ENSORLG00000027314		1.05024	0.0303063	0.999444
ENSORLG00000011767		0.785826	0.0304333	0.999444
ENSORLG00000001244		-0.840156	0.0304779	0.999444
ENSORLG00000028567		0.865423	0.0305844	0.999444
ENSORLG00000000766		1.27533	0.0306972	0.999444
ENSORLG00000025740		1.10789	0.0306986	0.999444
ENSORLG00000025623		0.69697	0.0307177	0.999444
ENSORLG00000006798		1.04598	0.0307776	0.999444
ENSORLG00000009636		0.790241	0.0309624	0.999444
ENSORLG00000007575		1.35346	0.0310857	0.999444
ENSORLG00000014060		1.23661	0.0311063	0.999444
ENSORLG00000012043		1.03179	0.0314135	0.999444
ENSORLG00000030097		1.07749	0.031426	0.999444
ENSORLG00000007585		-0.733048	0.0314298	0.999444
ENSORLG00000022218		2.75404	0.0315023	0.999444
ENSORLG00000022364		0.770701	0.0316412	0.999444
ENSORLG00000007226		-0.733715	0.0317719	0.999444
ENSORLG00000014168		0.87507	0.0318418	0.999444
ENSORLG00000007463		0.732167	0.0319415	0.999444
ENSORLG00000019025		1.1531	0.0320819	0.999444
ENSORLG00000016414		-0.970917	0.0322282	0.999444
ENSORLG00000013214		0.567798	0.0322782	0.999444
ENSORLG00000026025		0.731854	0.0324531	0.999444
ENSORLG00000016273		-0.661862	0.0326468	0.999444
ENSORLG00000028943		1.1338	0.0329681	0.999444
ENSORLG00000026256		0.92602	0.0330277	0.999444
ENSORLG00000017369		-1.42793	0.033067	0.999444
ENSORLG00000005199		1.22077	0.033081	0.999444
ENSORLG00000008147		1.36707	0.0331483	0.999444
ENSORLG00000029127		1.42057	0.0332576	0.999444
ENSORLG00000003414		0.959825	0.0332763	0.999444
ENSORLG00000028084		0.752452	0.0332955	0.999444
ENSORLG00000001818		1.16996	0.0333298	0.999444
ENSORLG00000020166		1.08874	0.0333725	0.999444
ENSORLG00000008352		0.913722	0.0334926	0.999444
ENSORLG00000021805		0.675651	0.0334948	0.999444
ENSORLG00000017354		-1.25803	0.0336509	0.999444
ENSORLG00000014002		-0.791854	0.0337553	0.999444
ENSORLG00000007233		0.926008	0.0337912	0.999444
ENSORLG00000023500		1.33408	0.033792	0.999444
ENSORLG00000025962		-1.37093	0.0338001	0.999444
ENSORLG00000014159		0.999849	0.0338039	0.999444
ENSORLG00000021828		1.43333	0.0339159	0.999444
ENSORLG00000001157		1.00343	0.0340088	0.999444
ENSORLG00000028008		-1.51043	0.0340265	0.999444
ENSORLG00000023347		1.23391	0.0341481	0.999444
ENSORLG00000008874		-0.873608	0.034467	0.999444
ENSORLG00000024706		1.08732	0.0345563	0.999444
ENSORLG00000001803		0.725518	0.0346244	0.999444
ENSORLG00000022200		0.685995	0.0347529	0.999444
ENSORLG00000024652		0.701399	0.0348104	0.999444
ENSORLG00000029388		0.916708	0.0349398	0.999444
ENSORLG00000029976		0.687505	0.034956	0.999444
ENSORLG00000018009		1.03611	0.0349804	0.999444
ENSORLG00000029729		1.21015	0.0350187	0.999444
ENSORLG00000018402		0.980805	0.0351968	0.999444
ENSORLG00000028314		0.654945	0.0352402	0.999444
ENSORLG00000009984		0.962611	0.0354608	0.999444
ENSORLG00000009609		1.01144	0.0356221	0.999444
ENSORLG00000011145		1.07142	0.0357442	0.999444
ENSORLG00000021774		1.14956	0.0357899	0.999444
ENSORLG00000023814		0.953615	0.0359795	0.999444
ENSORLG00000024380		-1.2568	0.0361518	0.999444
ENSORLG00000018691		0.929955	0.0363387	0.999444
ENSORLG00000015328		0.623103	0.0363737	0.999444
ENSORLG00000022222		0.771668	0.0364259	0.999444
ENSORLG00000000976		0.701884	0.036462	0.999444
ENSORLG00000003233		0.597418	0.0365068	0.999444
ENSORLG00000024679		1.43281	0.0366561	0.999444
ENSORLG00000030422		0.68034	0.0366724	0.999444
ENSORLG00000021768		1.06818	0.0366845	0.999444
ENSORLG00000002580		1.11846	0.0366883	0.999444
ENSORLG00000027672		0.987232	0.0366947	0.999444
ENSORLG00000006859		0.897176	0.0367402	0.999444
ENSORLG00000025171		1.60848	0.0367543	0.999444
ENSORLG00000015637		-0.743644	0.0368132	0.999444
ENSORLG00000013182		0.887032	0.0369808	0.999444
ENSORLG00000030078		1.27037	0.0369995	0.999444
ENSORLG00000000262		0.673556	0.0370401	0.999444
ENSORLG00000021836		1.28328	0.0370886	0.999444
ENSORLG00000027950		0.928863	0.0371422	0.999444
ENSORLG00000015123		0.902727	0.0372769	0.999444
ENSORLG00000000044		0.590535	0.0374257	0.999444
ENSORLG00000026418		0.738349	0.0375933	0.999444
ENSORLG00000020679		0.687748	0.0376222	0.999444
ENSORLG00000026250		-1.37757	0.037642	0.999444
ENSORLG00000026916		0.996855	0.0378536	0.999444
ENSORLG00000008321		0.651549	0.0380338	0.999444
ENSORLG00000005927		0.79019	0.0380731	0.999444
ENSORLG00000002180		0.706485	0.0380868	0.999444
ENSORLG00000000905		0.620051	0.0380987	0.999444
ENSORLG00000001025		0.634753	0.0381261	0.999444
ENSORLG00000024578		0.991567	0.0381638	0.999444
ENSORLG00000030400		0.903919	0.0383951	0.999444
ENSORLG00000015716		-0.908688	0.0384461	0.999444
ENSORLG00000024235		0.589306	0.0384994	0.999444
ENSORLG00000027577		0.715729	0.0385005	0.999444
ENSORLG00000018033		0.783221	0.0386707	0.999444
ENSORLG00000017094		-0.915585	0.0386895	0.999444
ENSORLG00000029374		1.09055	0.0386961	0.999444
ENSORLG00000020481		-0.60011	0.0387224	0.999444
ENSORLG00000002034		0.905734	0.0388595	0.999444
ENSORLG00000007743		0.844096	0.0391278	0.999444
ENSORLG00000018888		0.902432	0.0393557	0.999444
ENSORLG00000024909		0.659372	0.0394468	0.999444
ENSORLG00000022328		0.983439	0.0395336	0.999444
ENSORLG00000022471		1.1329	0.0396254	0.999444
ENSORLG00000006446		1.37389	0.0396674	0.999444
ENSORLG00000006098		1.15667	0.0397286	0.999444
ENSORLG00000022396		1.04107	0.0397497	0.999444
ENSORLG00000007450		0.736915	0.0398276	0.999444
ENSORLG00000003848		0.589792	0.0399594	0.999444
ENSORLG00000000792		0.861555	0.0399851	0.999444
ENSORLG00000027150		1.35686	0.0400019	0.999444
ENSORLG00000025363		1.10599	0.0400351	0.999444
ENSORLG00000028924		1.07502	0.0400657	0.999444
ENSORLG00000013269		0.757998	0.0401	0.999444
ENSORLG00000001120		-0.726318	0.0401015	0.999444
ENSORLG00000023888		1.05009	0.0401035	0.999444
ENSORLG00000011191		1.11592	0.0401821	0.999444
ENSORLG00000010805		0.631162	0.0401943	0.999444
ENSORLG00000017831		-0.902683	0.0404335	0.999444
ENSORLG00000026153		0.86666	0.0406219	0.999444
ENSORLG00000026205		-0.924055	0.0408149	0.999444
ENSORLG00000030081		1.30479	0.0408875	0.999444
ENSORLG00000010295		1.05789	0.0409469	0.999444
ENSORLG00000025666		1.06103	0.0409985	0.999444
ENSORLG00000019402		0.859801	0.0415819	0.999444
ENSORLG00000002628		-1.1712	0.0416003	0.999444
ENSORLG00000027891		1.03686	0.0416325	0.999444
ENSORLG00000012185		0.707376	0.0416904	0.999444
ENSORLG00000016970		0.933432	0.0417855	0.999444
ENSORLG00000027403		0.888192	0.0417937	0.999444
ENSORLG00000007881		0.689966	0.0418128	0.999444
ENSORLG00000023445		-0.917983	0.0419044	0.999444
ENSORLG00000004348		0.728477	0.0419868	0.999444
ENSORLG00000007715		1.02566	0.0420318	0.999444
ENSORLG00000005104		0.867983	0.042041	0.999444
ENSORLG00000027369		1.14165	0.0420583	0.999444
ENSORLG00000000120		0.961095	0.0422078	0.999444
ENSORLG00000009787		-0.781576	0.0422133	0.999444
ENSORLG00000013415		-0.854487	0.0422695	0.999444
ENSORLG00000024047		0.95609	0.0422809	0.999444
ENSORLG00000022331		0.957108	0.0422942	0.999444
ENSORLG00000029341		1.13114	0.0423156	0.999444
ENSORLG00000028750		1.11042	0.0423394	0.999444
ENSORLG00000030225		0.601745	0.0423545	0.999444
ENSORLG00000013822		-0.776484	0.0423622	0.999444
ENSORLG00000009807		0.947997	0.0424238	0.999444
ENSORLG00000029316		0.63012	0.0424271	0.999444
ENSORLG00000028115		1.47664	0.0424303	0.999444
ENSORLG00000003051		0.696717	0.0424939	0.999444
ENSORLG00000027782		1.25189	0.0425689	0.999444
ENSORLG00000018724		0.80613	0.0426651	0.999444
ENSORLG00000020241		0.793059	0.042822	0.999444
ENSORLG00000014029		-1.11731	0.0429147	0.999444
ENSORLG00000009190		0.859184	0.0430259	0.999444
ENSORLG00000016690		-0.767723	0.0431903	0.999444
ENSORLG00000006826		1.11825	0.0432066	0.999444
ENSORLG00000027288		-0.655905	0.0433084	0.999444
ENSORLG00000007308		0.838847	0.0433978	0.999444
ENSORLG00000007263		1.02334	0.0435628	0.999444
ENSORLG00000022666		1.02563	0.0436149	0.999444
ENSORLG00000007880		0.621388	0.0436616	0.999444
ENSORLG00000021996		0.78525	0.0438048	0.999444
ENSORLG00000025106		0.969232	0.0440842	0.999444
ENSORLG00000011413		0.887927	0.0440884	0.999444
ENSORLG00000011491		0.560472	0.0441275	0.999444
ENSORLG00000014800		-0.824603	0.0441522	0.999444
ENSORLG00000024605		-1.78219	0.0441833	0.999444
ENSORLG00000025805		0.595397	0.044343	0.999444
ENSORLG00000027628		0.819449	0.0444077	0.999444
ENSORLG00000010092		0.588866	0.0445709	0.999444
ENSORLG00000013333		-0.930806	0.0447599	0.999444
ENSORLG00000021163		1.19483	0.0447963	0.999444
ENSORLG00000020697		-0.704104	0.0450027	0.999444
ENSORLG00000012821		1.24442	0.0450858	0.999444
ENSORLG00000022481		1.10884	0.0452344	0.999444
ENSORLG00000009341		1.05544	0.0452733	0.999444
ENSORLG00000010531		0.762338	0.0452734	0.999444
ENSORLG00000009547		0.803677	0.045288	0.999444
ENSORLG00000025082		0.876311	0.0453445	0.999444
ENSORLG00000006226		0.646789	0.0453879	0.999444
ENSORLG00000026449		0.838911	0.045493	0.999444
ENSORLG00000022669		0.904256	0.0456119	0.999444
ENSORLG00000018835		0.83945	0.0456498	0.999444
ENSORLG00000018346		0.845386	0.0458034	0.999444
ENSORLG00000022455		1.06175	0.0458376	0.999444
ENSORLG00000023672		-0.998918	0.0458513	0.999444
ENSORLG00000026206		1.21265	0.045916	0.999444
ENSORLG00000027198		0.906482	0.0459785	0.999444
ENSORLG00000009068		-0.622836	0.0462946	0.999444
ENSORLG00000024792		0.609446	0.0462991	0.999444
ENSORLG00000007593		0.594766	0.0463128	0.999444
ENSORLG00000016047		0.781816	0.0463463	0.999444
ENSORLG00000005790		0.663698	0.0463898	0.999444
ENSORLG00000007530		0.582726	0.0464365	0.999444
ENSORLG00000030070		-0.957248	0.0464945	0.999444
ENSORLG00000010611		1.12863	0.0464988	0.999444
ENSORLG00000010650		1.56895	0.0465193	0.999444
ENSORLG00000016974		0.850196	0.0465347	0.999444
ENSORLG00000010297		0.62249	0.0466137	0.999444
ENSORLG00000005161		0.769964	0.0466704	0.999444
ENSORLG00000023663		0.94972	0.0468744	0.999444
ENSORLG00000016226		-1.10739	0.0469597	0.999444
ENSORLG00000010819		-0.71302	0.0470197	0.999444
ENSORLG00000010767		0.873871	0.047033	0.999444
ENSORLG00000009477		1.3886	0.0471159	0.999444
ENSORLG00000012744		0.772173	0.047131	0.999444
ENSORLG00000028363		-1.6977	0.0471764	0.999444
ENSORLG00000018660		1.03453	0.0473343	0.999444
ENSORLG00000006772		1.17261	0.0473538	0.999444
ENSORLG00000002461		0.687481	0.0473646	0.999444
ENSORLG00000025320		1.35559	0.0474127	0.999444
ENSORLG00000025056		1.3837	0.0474146	0.999444
ENSORLG00000019325		0.868962	0.0474968	0.999444
ENSORLG00000013038		0.580475	0.0475716	0.999444
ENSORLG00000024462		0.550674	0.0478335	0.999444
ENSORLG00000013908		1.16084	0.0478867	0.999444
ENSORLG00000010879		0.569832	0.0478878	0.999444
ENSORLG00000014296		0.541787	0.0479348	0.999444
ENSORLG00000002982		-1.32428	0.0480156	0.999444
ENSORLG00000000361		-0.649482	0.0480547	0.999444
ENSORLG00000009433		1.43787	0.0480738	0.999444
ENSORLG00000003545		0.760089	0.0481249	0.999444
ENSORLG00000028762		1.1236	0.0481705	0.999444
ENSORLG00000015398		0.548349	0.0482343	0.999444
ENSORLG00000023304		-1.1439	0.0482921	0.999444
ENSORLG00000007097		0.590177	0.048389	0.999444
ENSORLG00000007952		-0.593016	0.0484887	0.999444
ENSORLG00000012944		1.0219	0.0485516	0.999444
ENSORLG00000000992		-0.758001	0.0486315	0.999444
ENSORLG00000009129		-1.21588	0.0486699	0.999444
ENSORLG00000009570		1.0029	0.0487456	0.999444
ENSORLG00000030348		0.794796	0.0489313	0.999444
ENSORLG00000006964		0.613455	0.048947	0.999444
ENSORLG00000025722		0.779284	0.0490747	0.999444
ENSORLG00000007776		0.691611	0.0491751	0.999444
ENSORLG00000008367		-0.924294	0.0492177	0.999444
ENSORLG00000020742		0.932199	0.049385	0.999444
ENSORLG00000002350		0.736554	0.0494042	0.999444
ENSORLG00000018559		1.49154	0.0495835	0.999444
ENSORLG00000023978		0.56036	0.0496443	0.999444
ENSORLG00000010578		0.929351	0.0497371	0.999444
ENSORLG00000025133		-1.24395	0.0497747	0.999444
ENSORLG00000024938		1.32179	0.049857	0.999444
ENSORLG00000020161		1.26767	0.0498612	0.999444
ENSORLG00000011690		0.844729	0.0499433	0.999444
ENSORLG00000009264		0.885442	0.0499884	0.999444
ENSORLG00000022514		0.622561	0.0501023	0.999444
ENSORLG00000026388		-1.54971	0.050208	0.999444
ENSORLG00000014812		-0.562711	0.0502455	0.999444
ENSORLG00000026441		1.09723	0.0503601	0.999444
ENSORLG00000027769		0.830491	0.0503934	0.999444
ENSORLG00000026408		-0.559873	0.0505556	0.999444
ENSORLG00000023375		1.02173	0.0505882	0.999444
ENSORLG00000013148		-0.937938	0.0506212	0.999444
ENSORLG00000012589		1.10049	0.0507921	0.999444
ENSORLG00000017615		0.870313	0.0509656	0.999444
ENSORLG00000028864		1.0494	0.0510106	0.999444
ENSORLG00000006419		0.910841	0.0510424	0.999444
ENSORLG00000000462		-0.688124	0.0511418	0.999444
ENSORLG00000008337		-0.874541	0.0512182	0.999444
ENSORLG00000005055		0.74676	0.0513341	0.999444
ENSORLG00000018538		0.688309	0.0513733	0.999444
ENSORLG00000022102		0.895232	0.0515643	0.999444
ENSORLG00000017595		0.715497	0.0515788	0.999444
ENSORLG00000028381		0.618407	0.0516075	0.999444
ENSORLG00000007983		0.580383	0.0516439	0.999444
ENSORLG00000017697		0.723496	0.0517067	0.999444
ENSORLG00000007517		-0.868364	0.0518004	0.999444
ENSORLG00000020417		-0.742412	0.0518563	0.999444
ENSORLG00000027130		0.691153	0.0519307	0.999444
ENSORLG00000007446		0.745832	0.0519802	0.999444
ENSORLG00000026614		1.21551	0.051981	0.999444
ENSORLG00000007557		-0.575997	0.0521224	0.999444
ENSORLG00000005868		0.729968	0.0522818	0.999444
ENSORLG00000020889		0.627636	0.0523949	0.999444
ENSORLG00000026713		0.599552	0.0524827	0.999444
ENSORLG00000027232		1.02234	0.0525232	0.999444
ENSORLG00000013259		-0.709591	0.0529212	0.999444
ENSORLG00000017558		0.756822	0.052986	0.999444
ENSORLG00000028351		0.714675	0.0530192	0.999444
ENSORLG00000004326		-1.1129	0.0530521	0.999444
ENSORLG00000029310		0.869979	0.0530834	0.999444
ENSORLG00000012499		0.596729	0.0531351	0.999444
ENSORLG00000021653		0.995787	0.053172	0.999444
ENSORLG00000000817		0.913772	0.0531763	0.999444
ENSORLG00000025339		0.830349	0.0532132	0.999444
ENSORLG00000005434		0.787091	0.0533656	0.999444
ENSORLG00000026850		0.758609	0.0533733	0.999444
ENSORLG00000008545		0.780635	0.0533922	0.999444
ENSORLG00000015393		-0.683784	0.0534645	0.999444
ENSORLG00000028502		0.973829	0.0535936	0.999444
ENSORLG00000028606		0.754789	0.0537459	0.999444
ENSORLG00000028825		0.698259	0.0537811	0.999444
ENSORLG00000026012		1.15417	0.0538778	0.999444
ENSORLG00000004714		0.538546	0.0539565	0.999444
ENSORLG00000002565		-0.981299	0.0539871	0.999444
ENSORLG00000027560		0.639235	0.0540497	0.999444
ENSORLG00000024085		0.893345	0.054067	0.999444
ENSORLG00000027850		0.895293	0.0541784	0.999444
ENSORLG00000023476		-0.958963	0.0543524	0.999444
ENSORLG00000015626		-0.974145	0.054358	0.999444
ENSORLG00000029061		1.22934	0.0544131	0.999444
ENSORLG00000016858		-0.578265	0.0547029	0.999444
ENSORLG00000012700		0.767243	0.054736	0.999444
ENSORLG00000022792		0.602575	0.0550702	0.999444
ENSORLG00000005376		1.11875	0.0550712	0.999444
ENSORLG00000028844		0.71805	0.0551298	0.999444
ENSORLG00000009111		1.06631	0.0551499	0.999444
ENSORLG00000016786		-0.530531	0.0552878	0.999444
ENSORLG00000012917		1.02335	0.0553025	0.999444
ENSORLG00000004742		-0.615855	0.0554211	0.999444
ENSORLG00000018199		1.19521	0.0554248	0.999444
ENSORLG00000029752		0.943154	0.055473	0.999444
ENSORLG00000002596		-0.564691	0.0554802	0.999444
ENSORLG00000013805		0.605994	0.0556256	0.999444
ENSORLG00000016705		-0.781295	0.055652	0.999444
ENSORLG00000025372		1.29002	0.0558014	0.999444
ENSORLG00000020211		0.804743	0.0559209	0.999444
ENSORLG00000002261		0.702404	0.0559275	0.999444
ENSORLG00000007033		0.981534	0.0559582	0.999444
ENSORLG00000026944		-1.02169	0.0559909	0.999444
ENSORLG00000011940		0.702865	0.0560027	0.999444
ENSORLG00000028210		0.894608	0.056136	0.999444
ENSORLG00000017320		0.912629	0.0562435	0.999444
ENSORLG00000014155		0.683809	0.0564358	0.999444
ENSORLG00000014486		0.638576	0.0564677	0.999444
ENSORLG00000024032		0.845832	0.0564965	0.999444
ENSORLG00000023206		0.841641	0.0565183	0.999444
ENSORLG00000002742		-0.905849	0.0565373	0.999444
ENSORLG00000029384		0.72207	0.0565607	0.999444
ENSORLG00000025357		1.04068	0.056637	0.999444
ENSORLG00000012111		0.738123	0.0566421	0.999444
ENSORLG00000022587		0.785439	0.0567077	0.999444
ENSORLG00000009560		0.556084	0.0569552	0.999444
ENSORLG00000000072		0.813185	0.0570014	0.999444
ENSORLG00000015395		0.810763	0.0570879	0.999444
ENSORLG00000009339		0.936937	0.0571182	0.999444
ENSORLG00000000273		0.824246	0.0571478	0.999444
ENSORLG00000014389		-0.703024	0.0573437	0.999444
ENSORLG00000028376		0.694421	0.0573459	0.999444
ENSORLG00000027492		0.865698	0.057363	0.999444
ENSORLG00000006599		-0.595944	0.0573745	0.999444
ENSORLG00000028259		0.647968	0.0573986	0.999444
ENSORLG00000000104		0.674281	0.0575398	0.999444
ENSORLG00000027529		0.528587	0.0575887	0.999444
ENSORLG00000026253		0.647454	0.057666	0.999444
ENSORLG00000024518		0.641096	0.0577948	0.999444
ENSORLG00000002411		0.630389	0.0582228	0.999444
ENSORLG00000010875		0.570976	0.0582261	0.999444
ENSORLG00000001373		-1.12577	0.0583197	0.999444
ENSORLG00000006670		0.58411	0.0583414	0.999444
ENSORLG00000014891		0.6079	0.0583823	0.999444
ENSORLG00000029415		0.842407	0.0586201	0.999444
ENSORLG00000000545		1.38736	0.0586737	0.999444
ENSORLG00000009773		1.05764	0.0587704	0.999444
ENSORLG00000017249		0.885224	0.0588628	0.999444
ENSORLG00000023529		1.42636	0.0588994	0.999444
ENSORLG00000029979		0.726422	0.0589548	0.999444
ENSORLG00000004594		0.902225	0.0590939	0.999444
ENSORLG00000012100		-0.696119	0.0592331	0.999444
ENSORLG00000003516		0.753037	0.0592415	0.999444
ENSORLG00000028141		0.696084	0.0592995	0.999444
ENSORLG00000001689		0.65672	0.0593209	0.999444
ENSORLG00000027633		0.779438	0.0593792	0.999444
ENSORLG00000025477		0.632549	0.0594182	0.999444
ENSORLG00000026801		0.746574	0.0594226	0.999444
ENSORLG00000027608		0.532953	0.0594241	0.999444
ENSORLG00000008462		0.642355	0.0595373	0.999444
ENSORLG00000008913		0.566992	0.0596175	0.999444
ENSORLG00000015891		1.06445	0.0597561	0.999444
ENSORLG00000029970		0.938944	0.0597576	0.999444
ENSORLG00000024579		0.665921	0.0597755	0.999444
ENSORLG00000008146		0.893069	0.0598136	0.999444
ENSORLG00000030440		0.920655	0.0599089	0.999444
ENSORLG00000014424		0.755654	0.0599356	0.999444
ENSORLG00000030009		0.981651	0.0600736	0.999444
ENSORLG00000024348		1.14359	0.0601549	0.999444
ENSORLG00000017744		-0.681226	0.060159	0.999444
ENSORLG00000007420		0.745155	0.0601836	0.999444
ENSORLG00000029604		-0.704869	0.0602893	0.999444
ENSORLG00000006244		0.624989	0.0603158	0.999444
ENSORLG00000007088		0.922889	0.0603405	0.999444
ENSORLG00000024515		0.912211	0.0603573	0.999444
ENSORLG00000027322		-0.623236	0.0604764	0.999444
ENSORLG00000025396		0.934301	0.0605336	0.999444
ENSORLG00000008841		0.840148	0.0605748	0.999444
ENSORLG00000004937		-0.524531	0.0606836	0.999444
ENSORLG00000001820		-0.942446	0.0607076	0.999444
ENSORLG00000000875		0.985667	0.0608791	0.999444
ENSORLG00000000606		0.558189	0.0608845	0.999444
ENSORLG00000023567		0.917257	0.0611621	0.999444
ENSORLG00000013608		0.820399	0.0612104	0.999444
ENSORLG00000009695		0.567501	0.0612716	0.999444
ENSORLG00000028431		1.09884	0.061332	0.999444
ENSORLG00000008391		0.682568	0.0613354	0.999444
ENSORLG00000006046		-0.702543	0.0613877	0.999444
ENSORLG00000020002		0.732082	0.061396	0.999444
ENSORLG00000025238		0.633088	0.061552	0.999444
ENSORLG00000011110		-0.721606	0.0615803	0.999444
ENSORLG00000014098		0.824014	0.06167	0.999444
ENSORLG00000013077		-1.15143	0.0617905	0.999444
ENSORLG00000003469		0.619002	0.0618248	0.999444
ENSORLG00000003367		-0.577035	0.0618679	0.999444
ENSORLG00000018778		0.781807	0.0618819	0.999444
ENSORLG00000005177		-0.650555	0.0618997	0.999444
ENSORLG00000001580		0.613607	0.0620687	0.999444
ENSORLG00000017856		-0.666961	0.0621198	0.999444
ENSORLG00000025851		-0.694099	0.0621625	0.999444
ENSORLG00000030004		0.612444	0.062194	0.999444
ENSORLG00000023423		0.561319	0.0622041	0.999444
ENSORLG00000004878		0.764837	0.0623491	0.999444
ENSORLG00000022594		-0.870071	0.0624604	0.999444
ENSORLG00000002950		0.681531	0.0625132	0.999444
ENSORLG00000018370		0.723915	0.0626818	0.999444
ENSORLG00000027245		-1.19614	0.0627137	0.999444
ENSORLG00000026677		0.663205	0.0627568	0.999444
ENSORLG00000021791		0.997711	0.0628543	0.999444
ENSORLG00000014956		0.926636	0.0629289	0.999444
ENSORLG00000011290		-0.805515	0.0629982	0.999444
ENSORLG00000029257		0.792174	0.0630108	0.999444
ENSORLG00000012615		1.10649	0.0631025	0.999444
ENSORLG00000007132		0.701259	0.0631523	0.999444
ENSORLG00000029385		0.525162	0.0632075	0.999444
ENSORLG00000003712		-1.09354	0.0632082	0.999444
ENSORLG00000028666		0.785905	0.0632643	0.999444
ENSORLG00000001437		-0.577829	0.0633673	0.999444
ENSORLG00000006763		0.577478	0.0636208	0.999444
ENSORLG00000014004		-0.523303	0.0636802	0.999444
ENSORLG00000014312		-0.680036	0.0636874	0.999444
ENSORLG00000025753		0.58541	0.06374	0.999444
ENSORLG00000003282		0.54543	0.0637659	0.999444
ENSORLG00000015786		0.983457	0.0639816	0.999444
ENSORLG00000013761		0.539661	0.0640119	0.999444
ENSORLG00000022334		0.967238	0.0640622	0.999444
ENSORLG00000019205		0.720912	0.0641015	0.999444
ENSORLG00000013447		-0.697057	0.064374	0.999444
ENSORLG00000027337		-0.719942	0.0643872	0.999444
ENSORLG00000011935		-0.64411	0.0643949	0.999444
ENSORLG00000026469		1.04929	0.0643993	0.999444
ENSORLG00000012533		0.746357	0.0644244	0.999444
ENSORLG00000000507		0.738672	0.0644871	0.999444
ENSORLG00000009156		-0.696612	0.064516	0.999444
ENSORLG00000027170		0.757642	0.0645281	0.999444
ENSORLG00000029900		0.930834	0.0646483	0.999444
ENSORLG00000024158		1.1108	0.0647546	0.999444
ENSORLG00000027495		-0.565441	0.0649066	0.999444
ENSORLG00000023864		0.971725	0.0650112	0.999444
ENSORLG00000010610		0.56758	0.0651118	0.999444
ENSORLG00000011492		-0.849884	0.0651554	0.999444
ENSORLG00000008645		0.610481	0.0652491	0.999444
ENSORLG00000025786		0.51681	0.0652729	0.999444
ENSORLG00000024665		0.632955	0.0653238	0.999444
ENSORLG00000008087		0.59227	0.0653305	0.999444
ENSORLG00000015733		-0.634802	0.0653968	0.999444
ENSORLG00000009521		0.89176	0.0654547	0.999444
ENSORLG00000030651		0.874997	0.0655699	0.999444
ENSORLG00000022524		0.915098	0.0655887	0.999444
ENSORLG00000022528		0.664315	0.0656841	0.999444
ENSORLG00000025788		0.778395	0.065715	0.999444
ENSORLG00000028709		1.05307	0.0657612	0.999444
ENSORLG00000018371		0.598762	0.0657911	0.999444
ENSORLG00000017330		0.78733	0.0658351	0.999444
ENSORLG00000005065		-1.15796	0.065859	0.999444
ENSORLG00000016299		0.878562	0.065877	0.999444
ENSORLG00000008249		-0.998611	0.0659257	0.999444
ENSORLG00000028601		0.776698	0.065971	0.999444
ENSORLG00000000170		-0.979633	0.0660673	0.999444
ENSORLG00000002654		0.705478	0.0661764	0.999444
ENSORLG00000014007		0.829708	0.0663999	0.999444
ENSORLG00000006758		0.722128	0.0664709	0.999444
ENSORLG00000030554		1.05202	0.0667195	0.999444
ENSORLG00000014025		0.62957	0.0667743	0.999444
ENSORLG00000007102		0.782662	0.0668815	0.999444
ENSORLG00000007795		0.656014	0.0669068	0.999444
ENSORLG00000009365		0.92132	0.0671811	0.999444
ENSORLG00000007370		0.649045	0.0671878	0.999444
ENSORLG00000023109		-0.995115	0.0672253	0.999444
ENSORLG00000009314		0.635909	0.0672765	0.999444
ENSORLG00000026670		0.558286	0.0674658	0.999444
ENSORLG00000006652		-0.535543	0.0674721	0.999444
ENSORLG00000009098		-0.95576	0.0675371	0.999444
ENSORLG00000015648		0.520713	0.0675611	0.999444
ENSORLG00000030158		0.591283	0.0676532	0.999444
ENSORLG00000009975		-0.550022	0.067715	0.999444
ENSORLG00000005001		0.676866	0.067798	0.999444
ENSORLG00000023321		-0.929304	0.0678114	0.999444
ENSORLG00000011338		0.533538	0.068078	0.999444
ENSORLG00000000290		0.741446	0.0681219	0.999444
ENSORLG00000006685		0.629607	0.0682432	0.999444
ENSORLG00000025158		0.510017	0.0684341	0.999444
ENSORLG00000029501		0.61344	0.0684402	0.999444
ENSORLG00000004917		0.634501	0.0685065	0.999444
ENSORLG00000013466		-0.841449	0.0685591	0.999444
ENSORLG00000016356		1.05522	0.0685718	0.999444
ENSORLG00000016957		0.777927	0.0685774	0.999444
ENSORLG00000028440		-0.667414	0.0687611	0.999444
ENSORLG00000006178		0.844383	0.0688072	0.999444
ENSORLG00000026103		0.784173	0.0688634	0.999444
ENSORLG00000022887		0.670045	0.0689072	0.999444
ENSORLG00000014287		-0.933473	0.0689845	0.999444
ENSORLG00000026470		-1.00751	0.0690289	0.999444
ENSORLG00000029452		0.713596	0.0690832	0.999444
ENSORLG00000013392		0.517614	0.0691167	0.999444
ENSORLG00000007802		0.883642	0.0691681	0.999444
ENSORLG00000007541		0.901861	0.0691791	0.999444
ENSORLG00000029912		-0.879328	0.0692901	0.999444
ENSORLG00000022250		0.795412	0.0693243	0.999444
ENSORLG00000002610		-1.22511	0.0693384	0.999444
ENSORLG00000026339		-0.706529	0.0693553	0.999444
ENSORLG00000012101		-0.722561	0.0695204	0.999444
ENSORLG00000001620		0.746444	0.0695217	0.999444
ENSORLG00000022276		1.05138	0.0696598	0.999444
ENSORLG00000030288		0.656106	0.0696693	0.999444
ENSORLG00000023171		0.626403	0.0696744	0.999444
ENSORLG00000022101		0.986459	0.0698888	0.999444
ENSORLG00000012289		-0.572966	0.069898	0.999444
ENSORLG00000021275		1.43481	0.0699199	0.999444
ENSORLG00000019359		1.78405	0.0699667	0.999444
ENSORLG00000014320		0.815511	0.0700202	0.999444
ENSORLG00000023399		0.536588	0.0700858	0.999444
ENSORLG00000021643		0.75357	0.0702293	0.999444
ENSORLG00000027521		-0.677405	0.0703403	0.999444
ENSORLG00000000285		0.572914	0.0703688	0.999444
ENSORLG00000026938		0.538542	0.0705977	0.999444
ENSORLG00000014913		0.912215	0.0706409	0.999444
ENSORLG00000007155		0.807044	0.071063	0.999444
ENSORLG00000006363		0.693043	0.07112	0.999444
ENSORLG00000018068		-0.879409	0.0712109	0.999444
ENSORLG00000002158		0.822549	0.0712339	0.999444
ENSORLG00000022647		0.614385	0.0712666	0.999444
ENSORLG00000010283		0.551787	0.0713506	0.999444
ENSORLG00000004256		-0.722329	0.0713656	0.999444
ENSORLG00000018290		0.624057	0.0714307	0.999444
ENSORLG00000000423		0.679001	0.0714903	0.999444
ENSORLG00000007284		-0.592919	0.0715234	0.999444
ENSORLG00000021951		0.890672	0.0715273	0.999444
ENSORLG00000009412		0.490881	0.0715658	0.999444
ENSORLG00000003589		0.487843	0.0716297	0.999444
ENSORLG00000005265		-0.691181	0.0717287	0.999444
ENSORLG00000004376		0.635092	0.0717299	0.999444
ENSORLG00000026060		1.08537	0.0719065	0.999444
ENSORLG00000015308		-0.627675	0.072295	0.999444
ENSORLG00000011869		-0.709994	0.0723539	0.999444
ENSORLG00000003792		0.981932	0.0724376	0.999444
ENSORLG00000002200		0.747028	0.0724428	0.999444
ENSORLG00000023591		-0.648251	0.0724524	0.999444
ENSORLG00000010679		0.635729	0.0725401	0.999444
ENSORLG00000003113		-0.923502	0.0727322	0.999444
ENSORLG00000005316		0.87452	0.0728487	0.999444
ENSORLG00000029219		0.998961	0.0730937	0.999444
ENSORLG00000008078		0.852441	0.0733761	0.999444
ENSORLG00000001494		-0.904044	0.0733902	0.999444
ENSORLG00000005481		0.785384	0.0735481	0.999444
ENSORLG00000018939		-0.786809	0.0736385	0.999444
ENSORLG00000014824		0.860242	0.0737567	0.999444
ENSORLG00000026222		0.874125	0.0739179	0.999444
ENSORLG00000023276		0.816396	0.074021	0.999444
ENSORLG00000006333		0.501472	0.0740256	0.999444
ENSORLG00000029150		-0.873885	0.0741027	0.999444
ENSORLG00000029254		0.779623	0.0741786	0.999444
ENSORLG00000007171		0.706128	0.0742281	0.999444
ENSORLG00000015870		0.988614	0.0742462	0.999444
ENSORLG00000023755		0.647017	0.0743286	0.999444
ENSORLG00000028323		0.526898	0.0743606	0.999444
ENSORLG00000022963		-0.8588	0.074405	0.999444
ENSORLG00000014461		0.518946	0.0744527	0.999444
ENSORLG00000003622		0.510817	0.0746414	0.999444
ENSORLG00000023436		-0.743969	0.0746724	0.999444
ENSORLG00000019419		0.698754	0.0747147	0.999444
ENSORLG00000030637		0.732365	0.0747999	0.999444
ENSORLG00000027822		0.599025	0.0748132	0.999444
ENSORLG00000029480		-0.889869	0.0748483	0.999444
ENSORLG00000007958		0.606221	0.0749109	0.999444
ENSORLG00000024729		-0.703238	0.0750634	0.999444
ENSORLG00000025723		0.677456	0.0750745	0.999444
ENSORLG00000015269		0.84778	0.075099	0.999444
ENSORLG00000012031		0.656709	0.0750997	0.999444
ENSORLG00000029553		0.669692	0.075127	0.999444
ENSORLG00000005552		0.636883	0.0751651	0.999444
ENSORLG00000009490		0.489159	0.0752205	0.999444
ENSORLG00000004749		0.701484	0.0752376	0.999444
ENSORLG00000027690		0.710372	0.0753148	0.999444
ENSORLG00000006459		-0.816425	0.0753485	0.999444
ENSORLG00000027406		0.86636	0.0753539	0.999444
ENSORLG00000015116		0.847701	0.0754136	0.999444
ENSORLG00000002645		0.765112	0.0755052	0.999444
ENSORLG00000023025		0.522424	0.0755304	0.999444
ENSORLG00000018919		0.542318	0.0755792	0.999444
ENSORLG00000029837		0.831355	0.0757481	0.999444
ENSORLG00000012300		0.802632	0.075852	0.999444
ENSORLG00000000213		0.677083	0.076032	0.999444
ENSORLG00000008006		-1.06808	0.076081	0.999444
ENSORLG00000000837		0.791677	0.0762098	0.999444
ENSORLG00000028000		1.10832	0.0762434	0.999444
ENSORLG00000000403		0.629125	0.0763865	0.999444
ENSORLG00000009851		-0.836783	0.0765274	0.999444
ENSORLG00000013590		0.648126	0.0765839	0.999444
ENSORLG00000025839		0.593004	0.076623	0.999444
ENSORLG00000026371		-0.52799	0.0766759	0.999444
ENSORLG00000028498		0.6335	0.0768221	0.999444
ENSORLG00000027006		1.04021	0.0768894	0.999444
ENSORLG00000016175		0.625695	0.0769571	0.999444
ENSORLG00000006483		-0.576103	0.0770544	0.999444
ENSORLG00000013222		-0.901827	0.0773221	0.999444
ENSORLG00000028965		-1.06136	0.0775018	0.999444
ENSORLG00000024733		0.681363	0.0775597	0.999444
ENSORLG00000001696		0.837909	0.0776613	0.999444
ENSORLG00000029323		0.852358	0.0776772	0.999444
ENSORLG00000029212		1.05343	0.0777046	0.999444
ENSORLG00000008905		0.649227	0.0777161	0.999444
ENSORLG00000004537		1.12951	0.0777705	0.999444
ENSORLG00000012257		0.518189	0.0777933	0.999444
ENSORLG00000026984		1.08557	0.077947	0.999444
ENSORLG00000015119		0.705423	0.0779861	0.999444
ENSORLG00000004913		-0.68667	0.0781396	0.999444
ENSORLG00000012749		0.866349	0.0782216	0.999444
ENSORLG00000017049		0.654676	0.0783406	0.999444
ENSORLG00000010456		-0.508958	0.0783482	0.999444
ENSORLG00000013001		0.978527	0.0783792	0.999444
ENSORLG00000029347		0.712964	0.0784024	0.999444
ENSORLG00000012911		0.586576	0.0784651	0.999444
ENSORLG00000009742		0.632442	0.0785607	0.999444
ENSORLG00000007529		0.543314	0.0786436	0.999444
ENSORLG00000024640		0.784171	0.0786705	0.999444
ENSORLG00000023597		0.682822	0.0786728	0.999444
ENSORLG00000029609		0.716908	0.078784	0.999444
ENSORLG00000006137		-0.786184	0.0788316	0.999444
ENSORLG00000009553		0.550162	0.0789324	0.999444
ENSORLG00000029904		0.957035	0.0789428	0.999444
ENSORLG00000024418		0.93024	0.0789907	0.999444
ENSORLG00000028804		0.738262	0.0790137	0.999444
ENSORLG00000027982		0.501647	0.0791132	0.999444
ENSORLG00000020525		-0.799123	0.0793834	0.999444
ENSORLG00000025733		0.758313	0.0794134	0.999444
ENSORLG00000027700		0.560853	0.0796166	0.999444
ENSORLG00000026480		0.698696	0.0796633	0.999444
ENSORLG00000028461		0.560584	0.0796925	0.999444
ENSORLG00000028078		-0.901	0.0797883	0.999444
ENSORLG00000002279		0.709119	0.0799647	0.999444
ENSORLG00000028879		-0.682481	0.0800408	0.999444
ENSORLG00000027045		0.764426	0.0801725	0.999444
ENSORLG00000013653		0.653143	0.0803251	0.999444
ENSORLG00000029095		-0.818446	0.080484	0.999444
ENSORLG00000003036		0.688746	0.0804969	0.999444
ENSORLG00000006662		-1.00438	0.0806502	0.999444
ENSORLG00000025914		0.723752	0.0806849	0.999444
ENSORLG00000015460		0.583295	0.0806894	0.999444
ENSORLG00000018805		-0.544753	0.0807152	0.999444
ENSORLG00000018125		0.626051	0.0807518	0.999444
ENSORLG00000009641		0.792166	0.0807756	0.999444
ENSORLG00000009411		-0.814814	0.0808557	0.999444
ENSORLG00000007519		0.62223	0.0808898	0.999444
ENSORLG00000002392		0.479721	0.0809057	0.999444
ENSORLG00000006278		-0.913678	0.0810697	0.999444
ENSORLG00000024101		0.749421	0.0811448	0.999444
ENSORLG00000014353		0.655259	0.0812292	0.999444
ENSORLG00000024398		0.977949	0.0812304	0.999444
ENSORLG00000025794		0.680159	0.0813263	0.999444
ENSORLG00000001086		1.00926	0.0814499	0.999444
ENSORLG00000009960		0.623532	0.0815264	0.999444
ENSORLG00000003750		-0.610593	0.0815662	0.999444
ENSORLG00000016823		0.621948	0.0815778	0.999444
ENSORLG00000001141		0.785803	0.0816225	0.999444
ENSORLG00000024735		0.511339	0.0817084	0.999444
ENSORLG00000000961		0.593114	0.0817244	0.999444
ENSORLG00000006420		-0.584909	0.081825	0.999444
ENSORLG00000028928		0.691917	0.081868	0.999444
ENSORLG00000006622		0.464463	0.0818919	0.999444
ENSORLG00000003325		-0.641367	0.0819842	0.999444
ENSORLG00000028130		0.602395	0.0820752	0.999444
ENSORLG00000010418		0.551831	0.0822299	0.999444
ENSORLG00000023199		0.535532	0.0824661	0.999444
ENSORLG00000003095		-1.03039	0.0825021	0.999444
ENSORLG00000026520		0.874758	0.0826344	0.999444
ENSORLG00000002004		-0.645396	0.0827031	0.999444
ENSORLG00000022444		1.00803	0.0828854	0.999444
ENSORLG00000014201		-0.864844	0.0830038	0.999444
ENSORLG00000014874		0.713125	0.0830651	0.999444
ENSORLG00000009131		0.606624	0.0830993	0.999444
ENSORLG00000003034		0.702194	0.0831137	0.999444
ENSORLG00000018633		0.713017	0.0831738	0.999444
ENSORLG00000002783		1.11578	0.0831889	0.999444
ENSORLG00000021862		0.772222	0.0832156	0.999444
ENSORLG00000025109		0.835558	0.0834556	0.999444
ENSORLG00000002960		1.17552	0.0834786	0.999444
ENSORLG00000010661		0.585101	0.0836601	0.999444
ENSORLG00000005165		-0.820201	0.0836818	0.999444
ENSORLG00000025791		0.693014	0.0842065	0.999444
ENSORLG00000030449		0.72241	0.0842474	0.999444
ENSORLG00000025420		0.684971	0.0842759	0.999444
ENSORLG00000020763		0.488808	0.084351	0.999444
ENSORLG00000009979		0.63825	0.0843779	0.999444
ENSORLG00000015791		0.801865	0.0844016	0.999444
ENSORLG00000023963		0.502913	0.0844417	0.999444
ENSORLG00000010247		0.542909	0.0844969	0.999444
ENSORLG00000025700		-0.67161	0.084684	0.999444
ENSORLG00000025094		0.846014	0.0847082	0.999444
ENSORLG00000021873		0.908366	0.0847805	0.999444
ENSORLG00000023322		0.7206	0.0848236	0.999444
ENSORLG00000026963		1.36733	0.0849037	0.999444
ENSORLG00000008012		0.490828	0.0849346	0.999444
ENSORLG00000019059		0.548678	0.0850159	0.999444
ENSORLG00000003918		0.851839	0.0851803	0.999444
ENSORLG00000005761		-0.513739	0.0851963	0.999444
ENSORLG00000005063		0.866453	0.0852542	0.999444
ENSORLG00000015675		-0.49866	0.0852586	0.999444
ENSORLG00000028443		0.784311	0.0853327	0.999444
ENSORLG00000004176		0.740096	0.0855587	0.999444
ENSORLG00000023373		0.729386	0.0856928	0.999444
ENSORLG00000000973		0.772827	0.0857022	0.999444
ENSORLG00000013759		0.751128	0.0858237	0.999444
ENSORLG00000028379		0.750968	0.0859577	0.999444
ENSORLG00000015400		-0.827691	0.0861306	0.999444
ENSORLG00000029473		0.852562	0.0861393	0.999444
ENSORLG00000020185		-0.46453	0.0861812	0.999444
ENSORLG00000029634		0.51179	0.0862589	0.999444
ENSORLG00000006754		0.697846	0.0862613	0.999444
ENSORLG00000022824		-1.07735	0.0862779	0.999444
ENSORLG00000002965		-0.534139	0.0862947	0.999444
ENSORLG00000006051		0.603103	0.0863191	0.999444
ENSORLG00000024727		0.619139	0.0863687	0.999444
ENSORLG00000025521		0.555827	0.0863792	0.999444
ENSORLG00000005250		0.705609	0.0864755	0.999444
ENSORLG00000006864		0.556545	0.0865503	0.999444
ENSORLG00000022795		-0.56916	0.0865559	0.999444
ENSORLG00000022400		-0.944859	0.0866424	0.999444
ENSORLG00000002044		0.523872	0.0867899	0.999444
ENSORLG00000028088		-1.00447	0.0868093	0.999444
ENSORLG00000028295		-0.626847	0.0868319	0.999444
ENSORLG00000020873		0.515461	0.0869713	0.999444
ENSORLG00000020377		0.735812	0.0869756	0.999444
ENSORLG00000015871		-0.624918	0.0869991	0.999444
ENSORLG00000009319		0.843524	0.0871099	0.999444
ENSORLG00000002390		0.939303	0.0871813	0.999444
ENSORLG00000004241		0.656303	0.0872351	0.999444
ENSORLG00000015421		-0.575141	0.0873376	0.999444
ENSORLG00000005583		0.530139	0.0873462	0.999444
ENSORLG00000015608		0.858423	0.0874934	0.999444
ENSORLG00000028797		0.688601	0.0875733	0.999444
ENSORLG00000025717		0.516852	0.0875844	0.999444
ENSORLG00000001201		0.733954	0.08765	0.999444
ENSORLG00000004318		0.668516	0.0876673	0.999444
ENSORLG00000022699		0.580996	0.0877248	0.999444
ENSORLG00000009017		1.48655	0.087757	0.999444
ENSORLG00000015799		-0.726419	0.0877843	0.999444
ENSORLG00000010408		0.510929	0.0878402	0.999444
ENSORLG00000008294		0.748366	0.0878732	0.999444
ENSORLG00000006981		0.495311	0.0879763	0.999444
ENSORLG00000001749		0.520012	0.0880192	0.999444
ENSORLG00000009463		0.633296	0.0880691	0.999444
ENSORLG00000009937		0.794393	0.0881171	0.999444
ENSORLG00000023976		0.543603	0.0882277	0.999444
ENSORLG00000018629		0.647728	0.0883259	0.999444
ENSORLG00000004786		-0.483018	0.0883842	0.999444
ENSORLG00000012901		-0.575396	0.0883944	0.999444
ENSORLG00000026772		0.773839	0.0884467	0.999444
ENSORLG00000013512		0.646853	0.0885591	0.999444
ENSORLG00000003062		0.689772	0.0886482	0.999444
ENSORLG00000003859		-0.485976	0.0888641	0.999444
ENSORLG00000020871		1.04927	0.0889381	0.999444
ENSORLG00000010483		0.91672	0.0889661	0.999444
ENSORLG00000014428		0.618808	0.0890951	0.999444
ENSORLG00000000704		0.54635	0.0891578	0.999444
ENSORLG00000000002		0.717447	0.0892156	0.999444
ENSORLG00000005076		0.78696	0.0892252	0.999444
ENSORLG00000000323		-0.873796	0.0893535	0.999444
ENSORLG00000003805		-0.76464	0.0894249	0.999444
ENSORLG00000024745		0.57203	0.0894504	0.999444
ENSORLG00000028392		0.628292	0.0894921	0.999444
ENSORLG00000013302		0.585707	0.08952	0.999444
ENSORLG00000008119		-0.654063	0.0895794	0.999444
ENSORLG00000015263		0.750663	0.0895797	0.999444
ENSORLG00000008495		-0.902523	0.0896608	0.999444
ENSORLG00000005201		0.713356	0.0897359	0.999444
ENSORLG00000011422		0.678863	0.0898646	0.999444
ENSORLG00000016584		0.563348	0.0898684	0.999444
ENSORLG00000016068		0.487235	0.0898914	0.999444
ENSORLG00000021766		0.632253	0.0899073	0.999444
ENSORLG00000018580		0.597377	0.0899481	0.999444
ENSORLG00000027774		0.485812	0.0900223	0.999444
ENSORLG00000026627		0.589836	0.0900766	0.999444
ENSORLG00000013998		0.577032	0.0900783	0.999444
ENSORLG00000005755		-0.626589	0.0901582	0.999444
ENSORLG00000009507		0.761529	0.0901972	0.999444
ENSORLG00000020874		0.640745	0.0902305	0.999444
ENSORLG00000029246		0.636373	0.0905075	0.999444
ENSORLG00000019089		0.774496	0.0905122	0.999444
ENSORLG00000009515		0.816234	0.0905206	0.999444
ENSORLG00000022852		-0.653529	0.0906222	0.999444
ENSORLG00000005143		0.72	0.0907041	0.999444
ENSORLG00000027716		-1.49086	0.0907277	0.999444
ENSORLG00000000544		0.818238	0.0908961	0.999444
ENSORLG00000006349		0.864475	0.0909285	0.999444
ENSORLG00000016697		-0.879827	0.0909367	0.999444
ENSORLG00000002306		0.461997	0.0909854	0.999444
ENSORLG00000005019		-0.499362	0.0911069	0.999444
ENSORLG00000008278		0.772687	0.0912945	0.999444
ENSORLG00000010377		0.60255	0.0913284	0.999444
ENSORLG00000027055		0.950314	0.0914409	0.999444
ENSORLG00000019292		0.858419	0.0914777	0.999444
ENSORLG00000023850		0.596801	0.0914865	0.999444
ENSORLG00000000402		-0.532109	0.0914897	0.999444
ENSORLG00000007274		0.722723	0.0915778	0.999444
ENSORLG00000026761		0.762803	0.0917046	0.999444
ENSORLG00000010166		-0.480793	0.0918229	0.999444
ENSORLG00000010495		0.667406	0.0919697	0.999444
ENSORLG00000018351		0.625857	0.0919925	0.999444
ENSORLG00000009926		0.557743	0.0921591	0.999444
ENSORLG00000004615		0.555181	0.0921994	0.999444
ENSORLG00000014626		0.778274	0.0922106	0.999444
ENSORLG00000027004		0.525593	0.0922235	0.999444
ENSORLG00000011821		0.445332	0.0922771	0.999444
ENSORLG00000013619		-0.664544	0.0923417	0.999444
ENSORLG00000012070		0.624071	0.0925137	0.999444
ENSORLG00000023773		-0.879313	0.0925349	0.999444
ENSORLG00000006606		0.864926	0.0925868	0.999444
ENSORLG00000015980		0.623736	0.0926262	0.999444
ENSORLG00000013149		-0.581033	0.0927515	0.999444
ENSORLG00000030481		-0.536522	0.0928079	0.999444
ENSORLG00000002524		-0.675097	0.0929305	0.999444
ENSORLG00000025311		0.658991	0.0930701	0.999444
ENSORLG00000000949		-0.705623	0.0930845	0.999444
ENSORLG00000000855		-0.660227	0.0932359	0.999444
ENSORLG00000030618		-0.497306	0.0932487	0.999444
ENSORLG00000027607		0.710025	0.0932935	0.999444
ENSORLG00000015544		-0.866244	0.0933071	0.999444
ENSORLG00000011669		0.533338	0.0933241	0.999444
ENSORLG00000029046		0.84884	0.0933355	0.999444
ENSORLG00000027067		-0.576774	0.0933374	0.999444
ENSORLG00000028222		0.725304	0.0933422	0.999444
ENSORLG00000016969		0.766054	0.0934142	0.999444
ENSORLG00000014065		0.557977	0.0936552	0.999444
ENSORLG00000000871		0.594409	0.0936907	0.999444
ENSORLG00000007874		0.520902	0.0937804	0.999444
ENSORLG00000016750		-0.776596	0.0938757	0.999444
ENSORLG00000011601		0.85716	0.0938779	0.999444
ENSORLG00000010712		0.541113	0.0940153	0.999444
ENSORLG00000022640		-0.590683	0.0941486	0.999444
ENSORLG00000027025		0.553506	0.0942601	0.999444
ENSORLG00000009922		0.545398	0.0946303	0.999444
ENSORLG00000014275		0.502028	0.0946404	0.999444
ENSORLG00000006633		0.623458	0.0946706	0.999444
ENSORLG00000030633		-0.786013	0.0946997	0.999444
ENSORLG00000001014		-0.872996	0.0947519	0.999444
ENSORLG00000030501		0.546739	0.0948898	0.999444
ENSORLG00000011902		0.886411	0.0949454	0.999444
ENSORLG00000003176		-0.633472	0.0949904	0.999444
ENSORLG00000014277		0.672314	0.0949962	0.999444
ENSORLG00000000346		-0.652195	0.0950007	0.999444
ENSORLG00000006393		0.485729	0.0950386	0.999444
ENSORLG00000016702		0.535213	0.0950646	0.999444
ENSORLG00000021970		0.749609	0.0951221	0.999444
ENSORLG00000005123		0.499326	0.0952036	0.999444
ENSORLG00000004566		0.906005	0.0952687	0.999444
ENSORLG00000013110		-0.676853	0.0953246	0.999444
ENSORLG00000022684		-0.898995	0.0953484	0.999444
ENSORLG00000003701		-0.744096	0.0953784	0.999444
ENSORLG00000006082		1.04799	0.0954062	0.999444
ENSORLG00000001987		0.826441	0.0954195	0.999444
ENSORLG00000006245		0.62302	0.09546	0.999444
ENSORLG00000014818		0.552739	0.0956003	0.999444
ENSORLG00000018209		-0.602876	0.0956373	0.999444
ENSORLG00000003767		0.724518	0.0957654	0.999444
ENSORLG00000018801		0.650622	0.0958601	0.999444
ENSORLG00000028143		0.730072	0.0959684	0.999444
ENSORLG00000029940		-0.523644	0.0959922	0.999444
ENSORLG00000015819		0.735247	0.0960334	0.999444
ENSORLG00000005295		0.522346	0.0960693	0.999444
ENSORLG00000023082		0.681767	0.0960736	0.999444
ENSORLG00000022702		0.78547	0.0960874	0.999444
ENSORLG00000004195		0.773152	0.0961314	0.999444
ENSORLG00000004297		0.670182	0.0963256	0.999444
ENSORLG00000028336		-0.582922	0.0964526	0.999444
ENSORLG00000029803		0.918565	0.0964554	0.999444
ENSORLG00000025853		-0.706409	0.0964641	0.999444
ENSORLG00000027355		0.598697	0.0966013	0.999444
ENSORLG00000008364		0.466785	0.0966128	0.999444
ENSORLG00000000356		-0.48622	0.0966544	0.999444
ENSORLG00000029883		0.553192	0.0967789	0.999444
ENSORLG00000015873		0.62159	0.0968365	0.999444
ENSORLG00000024392		0.649728	0.0968626	0.999444
ENSORLG00000029459		0.766242	0.0968636	0.999444
ENSORLG00000001464		0.666456	0.0969779	0.999444
ENSORLG00000014480		0.456068	0.0970418	0.999444
ENSORLG00000009786		0.57974	0.0971151	0.999444
ENSORLG00000004765		0.615206	0.0971269	0.999444
ENSORLG00000005200		-0.491893	0.0971513	0.999444
ENSORLG00000002546		0.888656	0.0971755	0.999444
ENSORLG00000026136		-0.724776	0.0972784	0.999444
ENSORLG00000004406		-0.475866	0.0972884	0.999444
ENSORLG00000003702		-0.859802	0.0972968	0.999444
ENSORLG00000024989		0.87523	0.0974255	0.999444
ENSORLG00000009269		-0.577618	0.0974661	0.999444
ENSORLG00000027720		0.602335	0.0974733	0.999444
ENSORLG00000007090		0.722808	0.0974826	0.999444
ENSORLG00000001497		-0.471838	0.0975006	0.999444
ENSORLG00000028594		0.772374	0.0976298	0.999444
ENSORLG00000026197		0.696298	0.0977107	0.999444
ENSORLG00000016585		-0.511007	0.0978298	0.999444
ENSORLG00000012110		0.620394	0.0980069	0.999444
ENSORLG00000016500		-0.462551	0.0980101	0.999444
ENSORLG00000011950		-0.576678	0.0980284	0.999444
ENSORLG00000011039		0.496395	0.0981456	0.999444
ENSORLG00000022182		0.794765	0.0983545	0.999444
ENSORLG00000016067		0.61376	0.0983761	0.999444
ENSORLG00000026044		0.649147	0.0984357	0.999444
ENSORLG00000026542		0.601487	0.0984959	0.999444
ENSORLG00000003818		0.58412	0.0985565	0.999444
ENSORLG00000010114		0.676161	0.0985629	0.999444
ENSORLG00000017864		-0.659373	0.0986578	0.999444
ENSORLG00000012085		-0.852522	0.0987943	0.999444
ENSORLG00000006159		0.821094	0.0988153	0.999444
ENSORLG00000010885		-0.570396	0.0988259	0.999444
ENSORLG00000015843		0.544961	0.098901	0.999444
ENSORLG00000006468		0.492377	0.0989634	0.999444
ENSORLG00000022113		0.780299	0.0989749	0.999444
ENSORLG00000025057		-0.674877	0.0990213	0.999444
ENSORLG00000020544		2.01121	0.0992877	0.999444
ENSORLG00000008998		0.659395	0.0993399	0.999444
ENSORLG00000013266		0.50856	0.0993416	0.999444
ENSORLG00000030340		0.562589	0.0994041	0.999444
ENSORLG00000003567		0.681036	0.0995526	0.999444
ENSORLG00000004648		0.524222	0.0997416	0.999444
ENSORLG00000011630		0.617311	0.099751	0.999444
ENSORLG00000003844		0.666116	0.100024	0.999444
ENSORLG00000025604		0.712541	0.100078	0.999444
ENSORLG00000009008		-0.687709	0.100176	0.999444
ENSORLG00000000003		0.747004	0.10026	0.999444
ENSORLG00000001941		-0.869514	0.100263	0.999444
ENSORLG00000002514		0.722617	0.100758	0.999444
ENSORLG00000005540		0.526994	0.100776	0.999444
ENSORLG00000006857		0.489601	0.100892	0.999444
ENSORLG00000009116		0.599223	0.100896	0.999444
ENSORLG00000001693		-0.625504	0.100964	0.999444
ENSORLG00000015058		0.653743	0.101014	0.999444
ENSORLG00000000664		0.581687	0.101019	0.999444
ENSORLG00000011786		0.63289	0.10102	0.999444
ENSORLG00000029165		0.747159	0.101029	0.999444
ENSORLG00000015347		0.706179	0.101077	0.999444
ENSORLG00000001623		-0.586874	0.101126	0.999444
ENSORLG00000015160		0.643031	0.101251	0.999444
ENSORLG00000024831		0.712075	0.101314	0.999444
ENSORLG00000018277		-0.695845	0.101327	0.999444
ENSORLG00000020135		0.678972	0.101338	0.999444
ENSORLG00000004974		0.531698	0.10135	0.999444
ENSORLG00000003102		0.815499	0.101462	0.999444
ENSORLG00000009684		0.672286	0.101482	0.999444
ENSORLG00000020134		0.640425	0.101543	0.999444
ENSORLG00000024301		-0.494909	0.101624	0.999444
ENSORLG00000028029		-0.778531	0.101632	0.999444
ENSORLG00000030365		0.745049	0.101741	0.999444
ENSORLG00000004979		0.499899	0.101947	0.999444
ENSORLG00000011453		0.628573	0.102023	0.999444
ENSORLG00000009000		-0.603304	0.102076	0.999444
ENSORLG00000025542		0.496	0.102281	0.999444
ENSORLG00000012401		0.72559	0.102351	0.999444
ENSORLG00000003334		0.527272	0.10244	0.999444
ENSORLG00000016981		0.768993	0.102452	0.999444
ENSORLG00000012252		-0.510266	0.102548	0.999444
ENSORLG00000026896		1.89232	0.102585	0.999444
ENSORLG00000008253		-0.45734	0.102599	0.999444
ENSORLG00000009544		0.59652	0.102621	0.999444
ENSORLG00000016171		0.605849	0.102807	0.999444
ENSORLG00000013042		-0.52708	0.102858	0.999444
ENSORLG00000001813		-0.468261	0.10297	0.999444
ENSORLG00000012758		0.705728	0.103132	0.999444
ENSORLG00000025167		0.668433	0.103157	0.999444
ENSORLG00000025601		0.669313	0.103184	0.999444
ENSORLG00000003169		0.527707	0.103242	0.999444
ENSORLG00000014157		0.599307	0.103357	0.999444
ENSORLG00000026423		0.661934	0.103379	0.999444
ENSORLG00000017539		0.845753	0.103448	0.999444
ENSORLG00000002892		0.46221	0.103465	0.999444
ENSORLG00000009233		0.839677	0.103498	0.999444
ENSORLG00000009260		0.754725	0.103688	0.999444
ENSORLG00000023787		0.684139	0.103785	0.999444
ENSORLG00000002977		0.659461	0.10382	0.999444
ENSORLG00000002873		-0.566537	0.103908	0.999444
ENSORLG00000026665		0.848791	0.104107	0.999444
ENSORLG00000024412		0.648639	0.104148	0.999444
ENSORLG00000016050		-0.497654	0.104243	0.999444
ENSORLG00000017077		0.560762	0.104692	0.999444
ENSORLG00000023225		0.517451	0.104714	0.999444
ENSORLG00000014831		-0.653554	0.104737	0.999444
ENSORLG00000004778		0.750889	0.10477	0.999444
ENSORLG00000023736		1.05133	0.10495	0.999444
ENSORLG00000017386		-0.52818	0.105	0.999444
ENSORLG00000021869		-0.868268	0.105244	0.999444
ENSORLG00000014515		-0.613865	0.105266	0.999444
ENSORLG00000014225		0.498607	0.105585	0.999444
ENSORLG00000025782		-0.455852	0.105588	0.999444
ENSORLG00000010901		0.600632	0.105831	0.999444
ENSORLG00000010405		0.6067	0.105852	0.999444
ENSORLG00000019055		0.645099	0.105894	0.999444
ENSORLG00000025480		0.67449	0.105919	0.999444
ENSORLG00000025563		-0.517716	0.106017	0.999444
ENSORLG00000011860		0.445839	0.106102	0.999444
ENSORLG00000004133		0.735105	0.106227	0.999444
ENSORLG00000008442		0.50998	0.106252	0.999444
ENSORLG00000010302		0.545531	0.106259	0.999444
ENSORLG00000009245		0.556389	0.106273	0.999444
ENSORLG00000016422		0.466308	0.10664	0.999444
ENSORLG00000025127		0.499603	0.106713	0.999444
ENSORLG00000003358		0.612819	0.106784	0.999444
ENSORLG00000012837		-0.671088	0.106792	0.999444
ENSORLG00000012719		0.510657	0.106929	0.999444
ENSORLG00000023635		-0.88774	0.106998	0.999444
ENSORLG00000024717		-0.930494	0.107007	0.999444
ENSORLG00000027318		-0.902003	0.107017	0.999444
ENSORLG00000002651		0.635587	0.107047	0.999444
ENSORLG00000017648		0.438658	0.107088	0.999444
ENSORLG00000000607		-0.553136	0.107148	0.999444
ENSORLG00000018154		0.639064	0.107152	0.999444
ENSORLG00000028507		-1.07112	0.107258	0.999444
ENSORLG00000008858		0.709863	0.107417	0.999444
ENSORLG00000021797		1.18733	0.107562	0.999444
ENSORLG00000025121		0.521961	0.1077	0.999444
ENSORLG00000016429		-0.66375	0.107766	0.999444
ENSORLG00000028581		0.449021	0.107768	0.999444
ENSORLG00000009348		0.645916	0.107803	0.999444
ENSORLG00000029203		0.743927	0.107833	0.999444
ENSORLG00000009968		0.614827	0.107969	0.999444
ENSORLG00000021971		0.941938	0.108043	0.999444
ENSORLG00000018176		0.463031	0.108078	0.999444
ENSORLG00000014531		-0.529209	0.108112	0.999444
ENSORLG00000012427		0.509438	0.108315	0.999444
ENSORLG00000022355		0.581263	0.108321	0.999444
ENSORLG00000013288		-0.591549	0.108325	0.999444
ENSORLG00000010720		0.592308	0.108353	0.999444
ENSORLG00000006919		0.505707	0.108406	0.999444
ENSORLG00000029854		0.656223	0.108411	0.999444
ENSORLG00000013036		0.610089	0.108412	0.999444
ENSORLG00000022179		0.703742	0.108415	0.999444
ENSORLG00000011854		0.539195	0.108503	0.999444
ENSORLG00000003493		-0.559339	0.108568	0.999444
ENSORLG00000005501		0.599056	0.108639	0.999444
ENSORLG00000013021		0.640566	0.108641	0.999444
ENSORLG00000008617		0.884018	0.108692	0.999444
ENSORLG00000026539		-0.751831	0.108693	0.999444
ENSORLG00000027101		0.574758	0.108808	0.999444
ENSORLG00000021780		0.492775	0.10885	0.999444
ENSORLG00000019926		-0.595222	0.108893	0.999444
ENSORLG00000026859		-0.785719	0.108897	0.999444
ENSORLG00000003445		0.592975	0.108997	0.999444
ENSORLG00000030260		0.610492	0.109245	0.999444
ENSORLG00000025584		0.547215	0.109365	0.999444
ENSORLG00000018307		-0.905974	0.10942	0.999444
ENSORLG00000030597		-0.643085	0.109544	0.999444
ENSORLG00000027422		0.542154	0.109615	0.999444
ENSORLG00000002605		0.511331	0.109723	0.999444
ENSORLG00000018264		0.55399	0.109725	0.999444
ENSORLG00000012664		-0.430333	0.109903	0.999444
ENSORLG00000001627		0.465461	0.109909	0.999444
ENSORLG00000007245		-0.529243	0.109927	0.999444
ENSORLG00000026079		-0.813239	0.110057	0.999444
ENSORLG00000001544		-0.789438	0.110087	0.999444
ENSORLG00000028475		0.555244	0.110179	0.999444
ENSORLG00000017750		-0.556574	0.110217	0.999444
ENSORLG00000000284		0.884643	0.110332	0.999444
ENSORLG00000004119		0.784414	0.110435	0.999444
ENSORLG00000009038		0.567208	0.110437	0.999444
ENSORLG00000029000		0.665329	0.110477	0.999444
ENSORLG00000024928		0.652453	0.110498	0.999444
ENSORLG00000008101		-0.730694	0.110563	0.999444
ENSORLG00000018756		0.773835	0.110587	0.999444
ENSORLG00000007385		0.504108	0.110622	0.999444
ENSORLG00000027884		0.595227	0.110703	0.999444
ENSORLG00000022048		0.585875	0.110741	0.999444
ENSORLG00000015290		0.644407	0.110752	0.999444
ENSORLG00000000253		0.564582	0.110763	0.999444
ENSORLG00000027483		-0.664367	0.110768	0.999444
ENSORLG00000000322		-0.509382	0.110779	0.999444
ENSORLG00000030526		0.605139	0.110832	0.999444
ENSORLG00000028554		0.686321	0.11088	0.999444
ENSORLG00000027872		0.46196	0.11094	0.999444
ENSORLG00000026879		-0.987826	0.110965	0.999444
ENSORLG00000023059		0.630556	0.111075	0.999444
ENSORLG00000008217		-0.847915	0.11116	0.999444
ENSORLG00000017983		-0.498017	0.11125	0.999444
ENSORLG00000005698		0.454513	0.111351	0.999444
ENSORLG00000028179		-0.945866	0.111456	0.999444
ENSORLG00000028880		0.609808	0.111458	0.999444
ENSORLG00000012903		0.507391	0.111492	0.999444
ENSORLG00000014199		0.586652	0.111895	0.999444
ENSORLG00000005157		-1.1455	0.111913	0.999444
ENSORLG00000022125		0.560175	0.111951	0.999444
ENSORLG00000006331		0.487903	0.112046	0.999444
ENSORLG00000013818		0.456319	0.112107	0.999444
ENSORLG00000008237		0.7826	0.112125	0.999444
ENSORLG00000005911		0.614191	0.11228	0.999444
ENSORLG00000012726		0.552795	0.112282	0.999444
ENSORLG00000016772		0.51784	0.112347	0.999444
ENSORLG00000006323		0.717548	0.112471	0.999444
ENSORLG00000017835		-0.645707	0.112486	0.999444
ENSORLG00000008801		0.711343	0.112525	0.999444
ENSORLG00000025976		0.442075	0.112707	0.999444
ENSORLG00000000553		-0.592796	0.112811	0.999444
ENSORLG00000015333		0.648164	0.112838	0.999444
ENSORLG00000001268		0.760518	0.112861	0.999444
ENSORLG00000018430		-0.460415	0.112917	0.999444
ENSORLG00000002925		0.5586	0.113009	0.999444
ENSORLG00000004549		0.540089	0.113184	0.999444
ENSORLG00000003422		0.433617	0.113224	0.999444
ENSORLG00000020713		0.692194	0.113294	0.999444
ENSORLG00000000955		0.439511	0.113361	0.999444
ENSORLG00000007292		-0.567511	0.113413	0.999444
ENSORLG00000008590		-0.686426	0.113436	0.999444
ENSORLG00000024519		-0.849018	0.113579	0.999444
ENSORLG00000024036		0.441663	0.113612	0.999444
ENSORLG00000005619		-0.487847	0.113619	0.999444
ENSORLG00000013267		-0.522062	0.113655	0.999444
ENSORLG00000021878		-0.828991	0.113659	0.999444
ENSORLG00000009165		0.609041	0.113682	0.999444
ENSORLG00000025425		-0.658607	0.113716	0.999444
ENSORLG00000026982		0.515309	0.113733	0.999444
ENSORLG00000015509		0.5971	0.113757	0.999444
ENSORLG00000012882		0.602677	0.113899	0.999444
ENSORLG00000005426		0.516886	0.113961	0.999444
ENSORLG00000028208		0.765365	0.11401	0.999444
ENSORLG00000027046		1.0586	0.114235	0.999444
ENSORLG00000029996		0.629869	0.114275	0.999444
ENSORLG00000026903		-0.55666	0.114296	0.999444
ENSORLG00000016597		0.634942	0.114354	0.999444
ENSORLG00000002078		0.519128	0.114362	0.999444
ENSORLG00000014087		0.690885	0.114446	0.999444
ENSORLG00000009352		-0.711386	0.114634	0.999444
ENSORLG00000011166		0.514038	0.114693	0.999444
ENSORLG00000024111		0.713671	0.114764	0.999444
ENSORLG00000012173		-0.618855	0.114818	0.999444
ENSORLG00000009718		0.5903	0.114844	0.999444
ENSORLG00000022856		0.607979	0.114988	0.999444
ENSORLG00000018126		-0.485311	0.115068	0.999444
ENSORLG00000025968		0.635326	0.115195	0.999444
ENSORLG00000027520		0.670035	0.115204	0.999444
ENSORLG00000017888		0.549788	0.115216	0.999444
ENSORLG00000008904		0.499712	0.115273	0.999444
ENSORLG00000001707		-0.816052	0.115403	0.999444
ENSORLG00000004085		0.53726	0.115518	0.999444
ENSORLG00000017520		-0.47465	0.115559	0.999444
ENSORLG00000017356		0.681695	0.115691	0.999444
ENSORLG00000009505		0.717792	0.115804	0.999444
ENSORLG00000030050		0.479291	0.115915	0.999444
ENSORLG00000025517		0.629055	0.115925	0.999444
ENSORLG00000008977		0.47456	0.116037	0.999444
ENSORLG00000026995		0.603555	0.116058	0.999444
ENSORLG00000022317		0.575233	0.116219	0.999444
ENSORLG00000012754		0.623363	0.116245	0.999444
ENSORLG00000020169		0.641139	0.116343	0.999444
ENSORLG00000000459		0.626964	0.116415	0.999444
ENSORLG00000017211		0.548545	0.116448	0.999444
ENSORLG00000015339		-0.654296	0.116493	0.999444
ENSORLG00000003953		0.433998	0.116574	0.999444
ENSORLG00000000559		0.864929	0.116581	0.999444
ENSORLG00000015457		-0.584285	0.11663	0.999444
ENSORLG00000016809		-0.882642	0.116713	0.999444
ENSORLG00000018833		-0.557762	0.116827	0.999444
ENSORLG00000030144		0.516032	0.116892	0.999444
ENSORLG00000003222		0.497796	0.116896	0.999444
ENSORLG00000016582		0.633326	0.116933	0.999444
ENSORLG00000009471		0.610841	0.116967	0.999444
ENSORLG00000000198		-0.92376	0.117109	0.999444
ENSORLG00000015237		0.924872	0.117214	0.999444
ENSORLG00000028680		0.44198	0.117336	0.999444
ENSORLG00000023344		-0.640094	0.117363	0.999444
ENSORLG00000001098		-0.629732	0.117402	0.999444
ENSORLG00000025710		-0.675528	0.117493	0.999444
ENSORLG00000007723		0.872507	0.117503	0.999444
ENSORLG00000000494		0.614788	0.117596	0.999444
ENSORLG00000011953		0.46223	0.117723	0.999444
ENSORLG00000009948		-0.450843	0.11783	0.999444
ENSORLG00000005363		0.45736	0.11788	0.999444
ENSORLG00000029047		0.477277	0.117892	0.999444
ENSORLG00000017319		0.434575	0.117923	0.999444
ENSORLG00000028684		0.62166	0.118134	0.999444
ENSORLG00000008705		0.512652	0.118264	0.999444
ENSORLG00000030521		0.784895	0.118318	0.999444
ENSORLG00000009537		0.565798	0.11838	0.999444
ENSORLG00000026457		0.502147	0.1186	0.999444
ENSORLG00000011048		0.515805	0.118699	0.999444
ENSORLG00000023545		0.906312	0.118726	0.999444
ENSORLG00000022896		-0.781811	0.118748	0.999444
ENSORLG00000013918		0.477119	0.118845	0.999444
ENSORLG00000022636		-0.65941	0.119011	0.999444
ENSORLG00000007177		0.410988	0.11904	0.999444
ENSORLG00000011571		0.609793	0.119056	0.999444
ENSORLG00000022189		0.583077	0.119059	0.999444
ENSORLG00000017131		0.460202	0.11911	0.999444
ENSORLG00000017404		-0.585893	0.119152	0.999444
ENSORLG00000006013		0.780444	0.119179	0.999444
ENSORLG00000025874		0.685696	0.11922	0.999444
ENSORLG00000006303		0.491938	0.119324	0.999444
ENSORLG00000021834		0.567126	0.119388	0.999444
ENSORLG00000029896		0.608112	0.119558	0.999444
ENSORLG00000017559		0.558145	0.119564	0.999444
ENSORLG00000019262		0.587349	0.119614	0.999444
ENSORLG00000008547		-0.474263	0.119662	0.999444
ENSORLG00000025390		0.714818	0.119866	0.999444
ENSORLG00000000503		0.874083	0.120267	0.999444
ENSORLG00000005016		0.423429	0.120294	0.999444
ENSORLG00000020206		0.484451	0.120326	0.999444
ENSORLG00000005766		-0.712306	0.120369	0.999444
ENSORLG00000007381		-0.712548	0.120373	0.999444
ENSORLG00000002496		0.560246	0.120402	0.999444
ENSORLG00000006425		0.803426	0.120524	0.999444
ENSORLG00000020453		0.653857	0.120797	0.999444
ENSORLG00000025986		0.676631	0.120953	0.999444
ENSORLG00000023234		-0.61596	0.121112	0.999444
ENSORLG00000018272		-0.556066	0.121137	0.999444
ENSORLG00000026132		0.474983	0.12116	0.999444
ENSORLG00000016069		0.438408	0.121267	0.999444
ENSORLG00000012381		-0.461141	0.121294	0.999444
ENSORLG00000014385		-0.969471	0.121378	0.999444
ENSORLG00000009923		0.505682	0.1215	0.999444
ENSORLG00000026714		0.442376	0.121536	0.999444
ENSORLG00000024871		-0.582587	0.121538	0.999444
ENSORLG00000002713		-0.780261	0.121558	0.999444
ENSORLG00000005183		-0.588229	0.121621	0.999444
ENSORLG00000027073		0.849902	0.121621	0.999444
ENSORLG00000007399		-0.662174	0.121633	0.999444
ENSORLG00000028005		0.648739	0.121667	0.999444
ENSORLG00000030622		0.590024	0.12172	0.999444
ENSORLG00000024007		0.523168	0.121725	0.999444
ENSORLG00000003823		-0.699788	0.121802	0.999444
ENSORLG00000023123		0.459308	0.121808	0.999444
ENSORLG00000028463		0.551087	0.121987	0.999444
ENSORLG00000029742		0.840205	0.121996	0.999444
ENSORLG00000016589		0.463495	0.12212	0.999444
ENSORLG00000018043		0.671752	0.122238	0.999444
ENSORLG00000006346		0.443012	0.122301	0.999444
ENSORLG00000000798		0.707365	0.1224	0.999444
ENSORLG00000029571		-0.668448	0.122467	0.999444
ENSORLG00000000064		0.492202	0.122499	0.999444
ENSORLG00000002440		0.522888	0.122503	0.999444
ENSORLG00000023510		0.542693	0.122538	0.999444
ENSORLG00000009897		-1.97296	0.122597	0.999444
ENSORLG00000011852		-0.883036	0.122642	0.999444
ENSORLG00000011559		0.425002	0.122656	0.999444
ENSORLG00000009373		-0.58634	0.122733	0.999444
ENSORLG00000018997		0.776094	0.122752	0.999444
ENSORLG00000023028		0.565384	0.122756	0.999444
ENSORLG00000017227		0.567234	0.122984	0.999444
ENSORLG00000025767		0.589599	0.123023	0.999444
ENSORLG00000007615		0.466848	0.123024	0.999444
ENSORLG00000005042		-0.414634	0.123048	0.999444
ENSORLG00000029445		-0.552419	0.123074	0.999444
ENSORLG00000003890		-0.489435	0.123182	0.999444
ENSORLG00000011963		-0.581463	0.123182	0.999444
ENSORLG00000025544		0.627783	0.123401	0.999444
ENSORLG00000020365		0.566098	0.123452	0.999444
ENSORLG00000023248		0.660212	0.123457	0.999444
ENSORLG00000004560		0.61375	0.123468	0.999444
ENSORLG00000025130		0.578321	0.123516	0.999444
ENSORLG00000006405		-0.538738	0.123521	0.999444
ENSORLG00000028457		0.71105	0.123524	0.999444
ENSORLG00000008149		0.444952	0.123665	0.999444
ENSORLG00000011449		0.622656	0.123708	0.999444
ENSORLG00000024388		0.494195	0.123772	0.999444
ENSORLG00000010347		0.749743	0.123803	0.999444
ENSORLG00000014037		-0.669243	0.123823	0.999444
ENSORLG00000008990		0.552348	0.123834	0.999444
ENSORLG00000001895		0.646379	0.123963	0.999444
ENSORLG00000030502		0.489399	0.12414	0.999444
ENSORLG00000030111		-0.494432	0.1242	0.999444
ENSORLG00000001982		-0.459115	0.124251	0.999444
ENSORLG00000010723		0.604087	0.124301	0.999444
ENSORLG00000020406		-0.553214	0.124359	0.999444
ENSORLG00000022818		0.637436	0.124382	0.999444
ENSORLG00000015287		-0.500068	0.124383	0.999444
ENSORLG00000014439		1.9096	0.124448	0.999444
ENSORLG00000010473		-0.648568	0.124469	0.999444
ENSORLG00000011347		0.515958	0.124484	0.999444
ENSORLG00000017129		0.500958	0.124501	0.999444
ENSORLG00000028631		0.665075	0.124569	0.999444
ENSORLG00000018052		0.518794	0.124675	0.999444
ENSORLG00000006852		0.603863	0.124741	0.999444
ENSORLG00000024690		0.724049	0.124747	0.999444
ENSORLG00000026402		0.545643	0.124762	0.999444
ENSORLG00000006204		-0.704827	0.124887	0.999444
ENSORLG00000014502		-0.550217	0.124905	0.999444
ENSORLG00000005304		0.470025	0.125076	0.999444
ENSORLG00000005740		0.510257	0.125161	0.999444
ENSORLG00000015102		0.489785	0.125166	0.999444
ENSORLG00000025993		0.892122	0.125243	0.999444
ENSORLG00000017328		0.509389	0.125263	0.999444
ENSORLG00000021668		0.817308	0.125287	0.999444
ENSORLG00000027921		-0.953876	0.125314	0.999444
ENSORLG00000017954		0.649456	0.125363	0.999444
ENSORLG00000002396		-0.804474	0.125371	0.999444
ENSORLG00000012537		0.4915	0.125372	0.999444
ENSORLG00000010220		-0.462428	0.125408	0.999444
ENSORLG00000026716		-1.39607	0.125466	0.999444
ENSORLG00000027086		0.41837	0.125633	0.999444
ENSORLG00000016083		0.824783	0.125772	0.999444
ENSORLG00000021947		0.535273	0.125934	0.999444
ENSORLG00000010041		0.558997	0.126008	0.999444
ENSORLG00000016085		0.515963	0.126078	0.999444
ENSORLG00000013939		0.443309	0.126137	0.999444
ENSORLG00000015580		-0.716657	0.126155	0.999444
ENSORLG00000017348		0.534225	0.126337	0.999444
ENSORLG00000011070		0.577752	0.126343	0.999444
ENSORLG00000009073		0.493342	0.126387	0.999444
ENSORLG00000019665		0.527812	0.126388	0.999444
ENSORLG00000028768		0.545963	0.126433	0.999444
ENSORLG00000018451		0.600177	0.126439	0.999444
ENSORLG00000011440		-0.471346	0.126555	0.999444
ENSORLG00000001840		0.641072	0.126556	0.999444
ENSORLG00000026092		0.750079	0.126592	0.999444
ENSORLG00000018483		0.57618	0.126696	0.999444
ENSORLG00000006021		0.548677	0.126805	0.999444
ENSORLG00000009620		0.446555	0.126824	0.999444
ENSORLG00000023477		-0.769299	0.126879	0.999444
ENSORLG00000027915		-0.621319	0.126939	0.999444
ENSORLG00000029773		0.98313	0.127227	0.999444
ENSORLG00000014513		0.469951	0.12724	0.999444
ENSORLG00000012347		-0.43985	0.127253	0.999444
ENSORLG00000010498		0.461105	0.127256	0.999444
ENSORLG00000011579		0.782333	0.12733	0.999444
ENSORLG00000005122		-0.746376	0.127412	0.999444
ENSORLG00000003500		-0.477577	0.12742	0.999444
ENSORLG00000012993		0.563141	0.127529	0.999444
ENSORLG00000008572		-0.787977	0.127532	0.999444
ENSORLG00000013441		0.517737	0.127809	0.999444
ENSORLG00000009243		-1.06856	0.127909	0.999444
ENSORLG00000025248		-0.433655	0.127911	0.999444
ENSORLG00000008632		0.479548	0.127913	0.999444
ENSORLG00000000933		0.481347	0.128046	0.999444
ENSORLG00000000302		-0.846215	0.128329	0.999444
ENSORLG00000028511		0.443094	0.128399	0.999444
ENSORLG00000009263		-0.552592	0.128404	0.999444
ENSORLG00000014144		-0.605854	0.128422	0.999444
ENSORLG00000029616		0.541265	0.128427	0.999444
ENSORLG00000028964		0.775918	0.128467	0.999444
ENSORLG00000000846		-0.618517	0.128529	0.999444
ENSORLG00000022379		0.800837	0.128562	0.999444
ENSORLG00000018404		-0.495499	0.128635	0.999444
ENSORLG00000003923		0.551637	0.128659	0.999444
ENSORLG00000008839		-0.553698	0.128684	0.999444
ENSORLG00000027147		1.22818	0.128745	0.999444
ENSORLG00000015528		-0.470416	0.128792	0.999444
ENSORLG00000016663		0.568444	0.128919	0.999444
ENSORLG00000003629		0.434056	0.128932	0.999444
ENSORLG00000012291		-0.687597	0.128954	0.999444
ENSORLG00000006058		0.84672	0.129013	0.999444
ENSORLG00000018349		0.473554	0.12905	0.999444
ENSORLG00000014318		0.842165	0.129055	0.999444
ENSORLG00000029778		0.543847	0.129065	0.999444
ENSORLG00000025898		0.63687	0.129151	0.999444
ENSORLG00000024859		-0.568925	0.129187	0.999444
ENSORLG00000005493		0.420196	0.129284	0.999444
ENSORLG00000004302		-0.462345	0.129286	0.999444
ENSORLG00000026736		-0.446878	0.129333	0.999444
ENSORLG00000024310		-0.750072	0.129335	0.999444
ENSORLG00000001149		0.482935	0.129534	0.999444
ENSORLG00000030028		0.580108	0.129571	0.999444
ENSORLG00000016780		0.55011	0.129624	0.999444
ENSORLG00000015772		0.412004	0.129672	0.999444
ENSORLG00000004166		0.594652	0.129838	0.999444
ENSORLG00000000320		0.570017	0.129865	0.999444
ENSORLG00000022930		0.805191	0.129985	0.999444
ENSORLG00000013954		0.54477	0.130005	0.999444
ENSORLG00000030386		-0.714411	0.130008	0.999444
ENSORLG00000029927		-0.562176	0.130183	0.999444
ENSORLG00000028396		0.542642	0.13021	0.999444
ENSORLG00000008989		0.5212	0.13027	0.999444
ENSORLG00000003621		0.45235	0.130277	0.999444
ENSORLG00000010259		-0.485561	0.130288	0.999444
ENSORLG00000024285		0.5345	0.130353	0.999444
ENSORLG00000028938		0.624454	0.130456	0.999444
ENSORLG00000003053		-0.620767	0.130493	0.999444
ENSORLG00000002332		0.520727	0.130509	0.999444
ENSORLG00000024349		0.812521	0.130535	0.999444
ENSORLG00000019226		-0.64878	0.130769	0.999444
ENSORLG00000007736		-0.646872	0.130799	0.999444
ENSORLG00000012415		-0.685313	0.13086	0.999444
ENSORLG00000005707		0.489862	0.131073	0.999444
ENSORLG00000013282		0.469472	0.131101	0.999444
ENSORLG00000008779		0.573228	0.131146	0.999444
ENSORLG00000013129		0.718323	0.131204	0.999444
ENSORLG00000023125		0.676596	0.131212	0.999444
ENSORLG00000030344		0.490353	0.13124	0.999444
ENSORLG00000001515		0.741107	0.131307	0.999444
ENSORLG00000025732		0.584671	0.131328	0.999444
ENSORLG00000003273		0.415903	0.13133	0.999444
ENSORLG00000029502		0.430128	0.131358	0.999444
ENSORLG00000001782		0.480835	0.131491	0.999444
ENSORLG00000005890		-0.667429	0.131504	0.999444
ENSORLG00000004170		0.433663	0.131532	0.999444
ENSORLG00000023996		0.531315	0.131568	0.999444
ENSORLG00000024152		0.42879	0.131605	0.999444
ENSORLG00000008694		0.428481	0.131786	0.999444
ENSORLG00000005313		-0.464465	0.131851	0.999444
ENSORLG00000025079		0.510804	0.131882	0.999444
ENSORLG00000011677		0.492186	0.132063	0.999444
ENSORLG00000006474		0.491089	0.132197	0.999444
ENSORLG00000023277		1.24645	0.132234	0.999444
ENSORLG00000008787		0.520755	0.132297	0.999444
ENSORLG00000010002		-0.522259	0.1323	0.999444
ENSORLG00000009649		0.596483	0.132323	0.999444
ENSORLG00000021987		-0.82194	0.132332	0.999444
ENSORLG00000008045		0.524123	0.132357	0.999444
ENSORLG00000016572		0.617379	0.132403	0.999444
ENSORLG00000026246		0.90888	0.132471	0.999444
ENSORLG00000007032		0.746937	0.132494	0.999444
ENSORLG00000023146		-0.638824	0.132501	0.999444
ENSORLG00000005843		-0.770892	0.132536	0.999444
ENSORLG00000010079		-0.518775	0.13272	0.999444
ENSORLG00000017683		0.408	0.132753	0.999444
ENSORLG00000007041		0.809825	0.132768	0.999444
ENSORLG00000028102		1.03105	0.132883	0.999444
ENSORLG00000010933		-0.567876	0.132967	0.999444
ENSORLG00000006155		0.683019	0.133007	0.999444
ENSORLG00000003305		0.4972	0.133105	0.999444
ENSORLG00000002608		0.443551	0.133109	0.999444
ENSORLG00000012115		0.668126	0.133168	0.999444
ENSORLG00000029599		0.460749	0.133264	0.999444
ENSORLG00000024046		0.679883	0.133349	0.999444
ENSORLG00000024529		0.667492	0.133376	0.999444
ENSORLG00000020835		0.651432	0.133385	0.999444
ENSORLG00000006765		0.499979	0.133514	0.999444
ENSORLG00000007007		-0.428865	0.133578	0.999444
ENSORLG00000028903		0.711392	0.133579	0.999444
ENSORLG00000018155		-0.520477	0.133691	0.999444
ENSORLG00000003406		0.469037	0.133738	0.999444
ENSORLG00000027794		0.996764	0.133802	0.999444
ENSORLG00000027814		-0.582869	0.133816	0.999444
ENSORLG00000013379		-0.680105	0.133996	0.999444
ENSORLG00000026789		0.456784	0.134032	0.999444
ENSORLG00000029815		0.571707	0.134095	0.999444
ENSORLG00000004869		0.564839	0.13411	0.999444
ENSORLG00000001436		-0.668198	0.134149	0.999444
ENSORLG00000011468		0.480634	0.134173	0.999444
ENSORLG00000017001		0.590675	0.134204	0.999444
ENSORLG00000025564		-0.509523	0.134271	0.999444
ENSORLG00000024334		-0.452011	0.134427	0.999444
ENSORLG00000026894		-0.499671	0.134655	0.999444
ENSORLG00000013465		-0.441165	0.13466	0.999444
ENSORLG00000027802		0.784975	0.134692	0.999444
ENSORLG00000030230		0.528713	0.134746	0.999444
ENSORLG00000006677		0.594955	0.134795	0.999444
ENSORLG00000029024		0.470562	0.134799	0.999444
ENSORLG00000026953		-0.455895	0.134813	0.999444
ENSORLG00000022721		0.750285	0.134816	0.999444
ENSORLG00000028142		0.759873	0.134845	0.999444
ENSORLG00000018336		0.588103	0.134861	0.999444
ENSORLG00000018859		0.454558	0.13495	0.999444
ENSORLG00000026186		-0.492402	0.135028	0.999444
ENSORLG00000020843		-0.902897	0.135056	0.999444
ENSORLG00000027148		0.86494	0.135112	0.999444
ENSORLG00000009900		0.401023	0.135159	0.999444
ENSORLG00000017732		0.430615	0.135241	0.999444
ENSORLG00000015366		0.465799	0.135251	0.999444
ENSORLG00000030395		-0.777754	0.135477	0.999444
ENSORLG00000004784		0.522812	0.135478	0.999444
ENSORLG00000003426		0.696745	0.135596	0.999444
ENSORLG00000009762		-0.48418	0.135618	0.999444
ENSORLG00000019914		-0.730326	0.135723	0.999444
ENSORLG00000023823		1.02805	0.13574	0.999444
ENSORLG00000000980		-0.543244	0.135771	0.999444
ENSORLG00000006730		0.422938	0.135791	0.999444
ENSORLG00000014266		-0.740364	0.135791	0.999444
ENSORLG00000003754		0.445294	0.135839	0.999444
ENSORLG00000015085		-0.494105	0.135918	0.999444
ENSORLG00000002151		-0.667065	0.135931	0.999444
ENSORLG00000029723		0.492748	0.135955	0.999444
ENSORLG00000004649		0.437032	0.135963	0.999444
ENSORLG00000014086		0.446553	0.135975	0.999444
ENSORLG00000029176		-0.50159	0.136109	0.999444
ENSORLG00000007406		0.480714	0.13621	0.999444
ENSORLG00000024195		0.457008	0.136333	0.999444
ENSORLG00000008292		-0.553794	0.136361	0.999444
ENSORLG00000007369		-0.673374	0.136385	0.999444
ENSORLG00000021956		-0.600921	0.136425	0.999444
ENSORLG00000027018		-0.629023	0.136462	0.999444
ENSORLG00000020273		0.492964	0.136636	0.999444
ENSORLG00000010750		0.56084	0.136639	0.999444
ENSORLG00000023806		0.444206	0.13692	0.999444
ENSORLG00000030656		0.456077	0.137095	0.999444
ENSORLG00000004900		0.556592	0.137192	0.999444
ENSORLG00000011019		0.532166	0.137246	0.999444
ENSORLG00000025428		0.487589	0.137466	0.999444
ENSORLG00000017045		0.567261	0.137475	0.999444
ENSORLG00000014265		0.490525	0.137509	0.999444
ENSORLG00000005159		0.432463	0.137571	0.999444
ENSORLG00000014256		0.483456	0.137629	0.999444
ENSORLG00000020624		0.525008	0.137632	0.999444
ENSORLG00000011800		-0.585977	0.137653	0.999444
ENSORLG00000011542		-0.484516	0.13789	0.999444
ENSORLG00000005397		-0.835187	0.13791	0.999444
ENSORLG00000004361		-0.509054	0.137953	0.999444
ENSORLG00000016501		0.422635	0.13796	0.999444
ENSORLG00000027171		0.456489	0.138088	0.999444
ENSORLG00000017321		-0.485067	0.138151	0.999444
ENSORLG00000013947		-0.508743	0.138256	0.999444
ENSORLG00000008139		-0.810059	0.138321	0.999444
ENSORLG00000029082		0.590324	0.138357	0.999444
ENSORLG00000001539		-0.542503	0.138468	0.999444
ENSORLG00000010339		0.485269	0.138495	0.999444
ENSORLG00000028962		-0.679725	0.138617	0.999444
ENSORLG00000014181		-0.715167	0.138634	0.999444
ENSORLG00000028386		0.41588	0.13867	0.999444
ENSORLG00000017367		0.607451	0.138764	0.999444
ENSORLG00000030658		0.506248	0.138774	0.999444
ENSORLG00000012834		0.626964	0.138943	0.999444
ENSORLG00000005285		0.572898	0.138979	0.999444
ENSORLG00000012264		-0.463325	0.139028	0.999444
ENSORLG00000025088		0.603092	0.139079	0.999444
ENSORLG00000022282		0.65977	0.139148	0.999444
ENSORLG00000024082		-0.465204	0.139172	0.999444
ENSORLG00000003286		0.440204	0.139242	0.999444
ENSORLG00000012724		0.622779	0.139359	0.999444
ENSORLG00000000122		0.668401	0.139376	0.999444
ENSORLG00000003734		0.414498	0.139407	0.999444
ENSORLG00000006920		0.542394	0.139467	0.999444
ENSORLG00000001345		0.469947	0.139684	0.999444
ENSORLG00000029580		-0.631805	0.139749	0.999444
ENSORLG00000029275		0.682722	0.139836	0.999444
ENSORLG00000000191		0.514362	0.14001	0.999444
ENSORLG00000003439		-0.508101	0.140011	0.999444
ENSORLG00000001097		-0.677342	0.140018	0.999444
ENSORLG00000004197		-0.467065	0.140066	0.999444
ENSORLG00000024382		0.62517	0.140085	0.999444
ENSORLG00000026099		0.996606	0.140163	0.999444
ENSORLG00000014384		0.603032	0.140264	0.999444
ENSORLG00000002426		0.46344	0.140265	0.999444
ENSORLG00000027404		-0.758014	0.140284	0.999444
ENSORLG00000016485		0.477439	0.140428	0.999444
ENSORLG00000009819		0.484754	0.140462	0.999444
ENSORLG00000013748		0.507408	0.140523	0.999444
ENSORLG00000017973		0.493488	0.140556	0.999444
ENSORLG00000010962		-0.514231	0.140729	0.999444
ENSORLG00000025773		-0.456565	0.140815	0.999444
ENSORLG00000010759		-0.416894	0.140822	0.999444
ENSORLG00000011480		0.5324	0.14084	0.999444
ENSORLG00000018366		0.500665	0.141056	0.999444
ENSORLG00000014421		-1.1443	0.141075	0.999444
ENSORLG00000017496		0.519744	0.141192	0.999444
ENSORLG00000004005		-0.503553	0.141199	0.999444
ENSORLG00000016872		0.455292	0.141338	0.999444
ENSORLG00000018138		0.573294	0.141456	0.999444
ENSORLG00000001267		0.448845	0.14146	0.999444
ENSORLG00000005246		0.842582	0.141589	0.999444
ENSORLG00000008099		0.833044	0.141602	0.999444
ENSORLG00000022462		0.457328	0.141633	0.999444
ENSORLG00000023833		0.502287	0.141658	0.999444
ENSORLG00000002859		-0.650786	0.141664	0.999444
ENSORLG00000013360		-0.56006	0.141673	0.999444
ENSORLG00000028664		0.587983	0.141881	0.999444
ENSORLG00000012699		0.47496	0.142098	0.999444
ENSORLG00000026175		-0.552763	0.142167	0.999444
ENSORLG00000029058		0.779579	0.142304	0.999444
ENSORLG00000000753		-0.529856	0.142336	0.999444
ENSORLG00000029243		0.594094	0.142378	0.999444
ENSORLG00000006181		0.530179	0.142442	0.999444
ENSORLG00000023645		-0.746343	0.142463	0.999444
ENSORLG00000010705		0.463452	0.142541	0.999444
ENSORLG00000010780		0.937881	0.142552	0.999444
ENSORLG00000023384		0.503982	0.14258	0.999444
ENSORLG00000021242		0.804858	0.142589	0.999444
ENSORLG00000004024		0.403748	0.142605	0.999444
ENSORLG00000010683		0.608631	0.142646	0.999444
ENSORLG00000021950		0.474822	0.14266	0.999444
ENSORLG00000005429		0.467065	0.142697	0.999444
[truncated: 14,504 more rows]
