# Supplementary material for: TMT-Opsins differentially modulate medaka brain function in a context-dependent manner
Source: PLoS Biol. 2021 Jan 7;19(1):e3001012. doi: 10.1371/journal.pbio.3001012 (PMC7837489; doi:10.1371/journal.pbio.3001012)
Supplement: S11 Data — (XLSX) [file pbio.3001012.s011.xlsx]

## Sheet: tmt1b_mid_hindbrain_DE_genes
	Ensembl Gene Info	logFC	PValue	FDR
ENSORLG00000008523	tripartite motif-containing protein 55	4.01844	2.05e-23	3.47e-19
ENSORLG00000027520	U1 spliceosomal RNA	1.76275	9.4e-18	7.98e-14
ENSORLG00000025791	U1 spliceosomal RNA	1.68552	2.62e-16	1.48e-12
ENSORLG00000026142	centrosome and spindle pole associated protein 1	2.47256	7.32e-16	3.11e-12
ENSORLG00000024915	U1 spliceosomal RNA	1.72073	2.31e-14	7.83e-11
ENSORLG00000028958	5S ribosomal RNA	1.66256	1.15e-10	3.26e-07
ENSORLG00000013986	apolipoprotein Eb	-0.683247	5.62e-08	0.00013624
ENSORLG00000021089	Y RNA	1.40636	7.5e-08	0.000159039
ENSORLG00000029688	U4 spliceosomal RNA	1.27075	1.92e-07	0.000362145
ENSORLG00000028669	U2 spliceosomal RNA	1.6879	2.42e-07	0.000411424
ENSORLG00000028785	U4 spliceosomal RNA	1.13518	3.03e-07	0.000468044
ENSORLG00000021774	NADH dehydrogenase subunit 4L	-0.795842	4.53e-07	0.000641211
ENSORLG00000021310	Y RNA	2.57461	5.29e-06	0.00690152
ENSORLG00000027736	somatostatin-1B/cort	0.584542	6.78e-06	0.00822554
ENSORLG00000013172	trithorax group protein osa	0.681966	9.22e-06	0.0104391
ENSORLG00000013939	dipeptidyl aminopeptidase-like protein 6	0.521163	1.31e-05	0.0138903
ENSORLG00000027620	small nucleolar RNA, C/D box 14D	1.28909	3.56e-05	0.0355882
ENSORLG00000015653	TRPM8 channel-associated factor homolog	0.780913	4.53e-05	0.0420902
ENSORLG00000018102	Krueppel-like factor 11	0.643849	4.71e-05	0.0420902
ENSORLG00000030598	U4 spliceosomal RNA	1.59118	4.97e-05	0.0422039
ENSORLG00000023450	5.8S ribosomal RNA	0.669366	5.94e-05	0.0480195
ENSORLG00000021492	RNA component of mitochondrial RNA processing endoribonuclease	1.11011	6.47e-05	0.0499352
ENSORLG00000009233		0.945067	8.66e-05	0.0617839
ENSORLG00000021521		1.27694	8.74e-05	0.0617839
ENSORLG00000014048		-0.637412	0.000117562	0.0798248
ENSORLG00000000145		2.66306	0.000134966	0.0881175
ENSORLG00000021163		1.86007	0.000158538	0.0996735
ENSORLG00000021736		1.67287	0.000165168	0.100133
ENSORLG00000021702		1.04065	0.000182212	0.106657
ENSORLG00000016761		0.669673	0.000201192	0.113841
ENSORLG00000009674		1.12526	0.000218443	0.118265
ENSORLG00000021474		1.7059	0.00022707	0.118265
ENSORLG00000011021		1.04265	0.000229912	0.118265
ENSORLG00000029102		2.04958	0.000290124	0.14402
ENSORLG00000011493		0.884332	0.000296948	0.14402
ENSORLG00000016541		0.832528	0.000316083	0.149042
ENSORLG00000021775		-0.448762	0.000341588	0.156715
ENSORLG00000025762		0.969153	0.000364887	0.162999
ENSORLG00000025149		2.89136	0.000398625	0.173504
ENSORLG00000022332		1.40765	0.000440482	0.186929
ENSORLG00000020687		0.832687	0.000496348	0.2055
ENSORLG00000002168		-2.2106	0.000534132	0.215878
ENSORLG00000006151		-0.469045	0.000613882	0.239471
ENSORLG00000003368		-2.22857	0.000620721	0.239471
ENSORLG00000029840		1.89383	0.000802693	0.297876
ENSORLG00000023183		1.34812	0.00080802	0.297876
ENSORLG00000017887		0.737551	0.000824752	0.297876
ENSORLG00000026775		-1.71493	0.000933979	0.323764
ENSORLG00000012664		-0.46589	0.000934578	0.323764
ENSORLG00000024153		0.876197	0.000966438	0.328106
ENSORLG00000021274		1.44249	0.00108868	0.36236
ENSORLG00000027850		1.40396	0.0011198	0.36555
ENSORLG00000022640		-0.441861	0.00116948	0.374565
ENSORLG00000023315		1.16949	0.00133172	0.418628
ENSORLG00000024438		2.77144	0.00142881	0.431904
ENSORLG00000016545		-0.436432	0.00144688	0.431904
ENSORLG00000019098		1.32199	0.00145028	0.431904
ENSORLG00000027004		0.472866	0.00150572	0.440682
ENSORLG00000016646		-1.68699	0.00158654	0.451852
ENSORLG00000000761		-0.429018	0.0016263	0.451852
ENSORLG00000022750		0.77279	0.00164959	0.451852
ENSORLG00000019844		-1.77817	0.00165994	0.451852
ENSORLG00000029789		-0.624261	0.00168831	0.451852
ENSORLG00000016452		0.693691	0.00171752	0.451852
ENSORLG00000005200		-0.42883	0.00175484	0.451852
ENSORLG00000002432		-2.2875	0.00175683	0.451852
ENSORLG00000004558		0.868208	0.00182898	0.463064
ENSORLG00000018001		0.910236	0.00185498	0.463064
ENSORLG00000016429		-0.391273	0.0019438	0.47359
ENSORLG00000001505		-0.506772	0.00195295	0.47359
ENSORLG00000024253		-0.866011	0.00220825	0.527957
ENSORLG00000013918		0.490477	0.00226733	0.534555
ENSORLG00000013282		0.444812	0.00239977	0.551399
ENSORLG00000011866		0.686392	0.00241924	0.551399
ENSORLG00000018463		-1.87167	0.00243623	0.551399
ENSORLG00000010281		0.889378	0.00248505	0.555048
ENSORLG00000014597		0.80486	0.00258602	0.570099
ENSORLG00000020212		-1.05353	0.00270317	0.581036
ENSORLG00000012809		-0.573125	0.00272223	0.581036
ENSORLG00000018079		-0.544757	0.00275245	0.581036
ENSORLG00000025962		2.53952	0.00279768	0.581036
ENSORLG00000021757		-0.434833	0.00280677	0.581036
ENSORLG00000021768		-0.51031	0.0029098	0.595107
ENSORLG00000024759		-1.44167	0.00308771	0.623975
ENSORLG00000013759		0.806447	0.00318212	0.63006
ENSORLG00000012583		0.472518	0.00319206	0.63006
ENSORLG00000015164		0.84111	0.00327547	0.639093
ENSORLG00000006457		0.549593	0.00336912	0.649896
ENSORLG00000023021		0.678778	0.00342146	0.651346
ENSORLG00000027365		0.78614	0.00350268	0.651346
ENSORLG00000024368		1.74519	0.00352665	0.651346
ENSORLG00000026596		-0.398789	0.00353012	0.651346
ENSORLG00000023150		-1.03629	0.00359478	0.656143
ENSORLG00000029305		1.15377	0.00369576	0.667399
ENSORLG00000010350		0.99431	0.00379712	0.678485
ENSORLG00000028748		1.21877	0.00387532	0.685246
ENSORLG00000030328		-0.426637	0.00413014	0.706533
ENSORLG00000008484		1.14691	0.00415309	0.706533
ENSORLG00000014002		-1.06533	0.00415831	0.706533
ENSORLG00000023959		-1.17281	0.0041622	0.706533
ENSORLG00000024095		2.3989	0.00421313	0.708099
ENSORLG00000005385		0.46074	0.00427648	0.711699
ENSORLG00000021782		-0.410106	0.00437914	0.721707
ENSORLG00000012401		0.698713	0.00449933	0.734386
ENSORLG00000021749		0.55951	0.00462237	0.747283
ENSORLG00000023234		-0.698323	0.00475589	0.75599
ENSORLG00000018435		0.575388	0.0047653	0.75599
ENSORLG00000003809		1.18537	0.00482243	0.75797
ENSORLG00000030108		-1.15804	0.00489179	0.761819
ENSORLG00000025732		0.693686	0.00517651	0.788187
ENSORLG00000017291		1.24149	0.00520759	0.788187
ENSORLG00000017179		0.338297	0.00523194	0.788187
ENSORLG00000025693		0.968321	0.00524684	0.788187
ENSORLG00000020727		-0.489853	0.00531666	0.79167
ENSORLG00000013466		-0.584627	0.00543737	0.802603
ENSORLG00000023088		0.496926	0.00557927	0.816447
ENSORLG00000014402		0.356636	0.00562735	0.816447
ENSORLG00000016495		-0.877006	0.00579769	0.824725
ENSORLG00000009165		0.828292	0.00582599	0.824725
ENSORLG00000023254		0.920595	0.00583016	0.824725
ENSORLG00000016826		0.70434	0.00597905	0.838797
ENSORLG00000023784		0.429627	0.00616728	0.851718
ENSORLG00000024938		1.39432	0.00620495	0.851718
ENSORLG00000024328		-0.334318	0.00622802	0.851718
ENSORLG00000013124		0.487171	0.00632145	0.851718
ENSORLG00000021653		1.04063	0.00639363	0.851718
ENSORLG00000013365		-0.465478	0.00644012	0.851718
ENSORLG00000001350		0.912258	0.00644607	0.851718
ENSORLG00000017753		1.03349	0.00647255	0.851718
ENSORLG00000028008		1.23271	0.00658656	0.859697
ENSORLG00000017302		-0.597183	0.00674062	0.859697
ENSORLG00000019400		0.590248	0.00675887	0.859697
ENSORLG00000023123		0.373415	0.00684429	0.859697
ENSORLG00000021468		1.0146	0.00685495	0.859697
ENSORLG00000009325		-0.328887	0.00686099	0.859697
ENSORLG00000027804		-1.00114	0.0068877	0.859697
ENSORLG00000028951		-1.13576	0.0071665	0.884235
ENSORLG00000026777		0.517731	0.00718847	0.884235
ENSORLG00000021791		-1.05029	0.00737395	0.896049
ENSORLG00000028402		2.29864	0.00739009	0.896049
ENSORLG00000018064		-0.48837	0.00759743	0.910929
ENSORLG00000022531		2.10035	0.00762014	0.910929
ENSORLG00000013531		0.7713	0.00790834	0.938769
ENSORLG00000025203		1.67094	0.00814902	0.958063
ENSORLG00000027297		1.14268	0.00818375	0.958063
ENSORLG00000023409		-0.838311	0.00836675	0.97204
ENSORLG00000005406		-0.327963	0.00841767	0.97204
ENSORLG00000023370		-0.424676	0.00865748	0.986448
ENSORLG00000030353		0.309581	0.00873705	0.986448
ENSORLG00000015619		-0.770963	0.00877634	0.986448
ENSORLG00000010016		-1.11749	0.00882439	0.986448
ENSORLG00000015626		-0.614639	0.00887541	0.986448
ENSORLG00000008226		-1.1451	0.00889111	0.986448
ENSORLG00000028892		0.643519	0.00901679	0.9896
ENSORLG00000016354		-0.423348	0.0090484	0.9896
ENSORLG00000025641		-1.10115	0.00910692	0.9896
ENSORLG00000025484		0.975434	0.0091527	0.9896
ENSORLG00000018643		1.10036	0.00927674	0.996662
ENSORLG00000025273		-0.32938	0.00936745	1
ENSORLG00000027739		0.817703	0.00971004	1
ENSORLG00000025471		-0.953823	0.00982219	1
ENSORLG00000015871		-0.581481	0.0100272	1
ENSORLG00000011648		0.970893	0.0103301	1
ENSORLG00000024176		-0.374831	0.0103458	1
ENSORLG00000011492		-0.766067	0.0104911	1
ENSORLG00000000559		-1.46414	0.0104944	1
ENSORLG00000012974		-0.381996	0.010504	1
ENSORLG00000001485		-0.799462	0.0111537	1
ENSORLG00000024454		-0.564372	0.0114155	1
ENSORLG00000021753		-0.408285	0.011582	1
ENSORLG00000000644		0.561883	0.0116378	1
ENSORLG00000008567		-0.855768	0.0116679	1
ENSORLG00000011630		0.538697	0.0118258	1
ENSORLG00000022580		-0.304467	0.0119147	1
ENSORLG00000008947		-0.568828	0.0120384	1
ENSORLG00000001082		-0.311716	0.012169	1
ENSORLG00000024729		-0.340158	0.0122463	1
ENSORLG00000007034		-0.394578	0.0122979	1
ENSORLG00000011182		0.282457	0.012363	1
ENSORLG00000029589		0.535864	0.012404	1
ENSORLG00000014769		1.09388	0.0124797	1
ENSORLG00000018898		0.673487	0.0127436	1
ENSORLG00000006491		-0.337485	0.0128327	1
ENSORLG00000029316		0.732641	0.0129206	1
ENSORLG00000021970		0.802362	0.012923	1
ENSORLG00000004734		1.01452	0.0131303	1
ENSORLG00000010198		0.716022	0.0132585	1
ENSORLG00000025206		-0.43141	0.0132926	1
ENSORLG00000029747		0.592743	0.0134768	1
ENSORLG00000014060		0.902667	0.0135568	1
ENSORLG00000018052		0.419236	0.0137209	1
ENSORLG00000000223		0.595187	0.0140707	1
ENSORLG00000028773		0.985156	0.0141822	1
ENSORLG00000017221		-0.534842	0.0142692	1
ENSORLG00000000531		-0.383364	0.0144417	1
ENSORLG00000018260		0.307878	0.0144757	1
ENSORLG00000010609		0.52045	0.0145006	1
ENSORLG00000004346		-0.375168	0.0146005	1
ENSORLG00000029778		0.632207	0.0147013	1
ENSORLG00000006487		0.422616	0.014785	1
ENSORLG00000024975		0.620873	0.0149729	1
ENSORLG00000024207		0.850585	0.0150596	1
ENSORLG00000009861		0.279196	0.0151106	1
ENSORLG00000012644		-0.678879	0.0151502	1
ENSORLG00000007715		0.968929	0.0151572	1
ENSORLG00000017142		-0.360087	0.0151929	1
ENSORLG00000005236		-0.30448	0.0154112	1
ENSORLG00000023277		-0.612951	0.0154671	1
ENSORLG00000001501		0.984989	0.0157683	1
ENSORLG00000029689		0.682617	0.0159441	1
ENSORLG00000011430		-0.479719	0.0160915	1
ENSORLG00000024197		0.629194	0.0161032	1
ENSORLG00000010722		0.894036	0.0163572	1
ENSORLG00000023385		-0.576212	0.0164546	1
ENSORLG00000014029		-1.05531	0.0165066	1
ENSORLG00000025513		-0.290302	0.0167641	1
ENSORLG00000029182		1.03092	0.0170017	1
ENSORLG00000002965		-0.358265	0.0172186	1
ENSORLG00000000402		-0.431487	0.0172702	1
ENSORLG00000003910		-0.377944	0.0174163	1
ENSORLG00000029445		-0.386668	0.0176423	1
ENSORLG00000006901		-0.371156	0.0177186	1
ENSORLG00000016858		-0.362978	0.0178511	1
ENSORLG00000026186		-0.576144	0.0181838	1
ENSORLG00000002046		-0.325079	0.0182784	1
ENSORLG00000001646		-0.281051	0.0184678	1
ENSORLG00000017918		-0.790016	0.0185609	1
ENSORLG00000029516		0.683723	0.0188217	1
ENSORLG00000000882		-0.283643	0.0188532	1
ENSORLG00000030264		-0.893794	0.0188882	1
ENSORLG00000004727		-0.620642	0.0189391	1
ENSORLG00000009818		-0.289991	0.0190365	1
ENSORLG00000022554		0.381985	0.0193119	1
ENSORLG00000026103		0.593354	0.0193449	1
ENSORLG00000013536		-0.283637	0.0194242	1
ENSORLG00000012903		0.687742	0.0195067	1
ENSORLG00000005911		0.578784	0.019632	1
ENSORLG00000011602		0.834291	0.0196356	1
ENSORLG00000017864		-0.448028	0.0197195	1
ENSORLG00000023606		-0.496299	0.0197339	1
ENSORLG00000011131		-0.693142	0.0199816	1
ENSORLG00000026160		-0.608698	0.0200617	1
ENSORLG00000018049		0.319497	0.0200643	1
ENSORLG00000021275		0.929495	0.0200709	1
ENSORLG00000009068		-0.351455	0.0200821	1
ENSORLG00000011971		0.605913	0.0201242	1
ENSORLG00000015398		0.370986	0.020179	1
ENSORLG00000024678		-0.735299	0.0203547	1
ENSORLG00000004738		0.563896	0.0206289	1
ENSORLG00000030486		-1.1343	0.0206669	1
ENSORLG00000023329		1.12233	0.0209163	1
ENSORLG00000002937		0.32862	0.0210284	1
ENSORLG00000013638		0.422277	0.021122	1
ENSORLG00000029977		0.738873	0.0212278	1
ENSORLG00000001060		-0.758789	0.0213007	1
ENSORLG00000022546		-0.279077	0.0214037	1
ENSORLG00000027322		-0.273738	0.0214948	1
ENSORLG00000024478		-0.767689	0.0215265	1
ENSORLG00000015485		-0.268747	0.0215389	1
ENSORLG00000024605		-0.325826	0.0215604	1
ENSORLG00000021886		0.705627	0.0219312	1
ENSORLG00000013259		-0.387544	0.0219602	1
ENSORLG00000017627		0.389101	0.0219775	1
ENSORLG00000023737		-1.11018	0.022134	1
ENSORLG00000004968		0.664139	0.0222292	1
ENSORLG00000016760		0.678417	0.0222304	1
ENSORLG00000001497		-0.413403	0.0224119	1
ENSORLG00000016392		-0.610258	0.0226588	1
ENSORLG00000000697		0.920014	0.0227619	1
ENSORLG00000024730		0.686245	0.022852	1
ENSORLG00000029919		-0.750554	0.0230393	1
ENSORLG00000029583		0.474604	0.0231454	1
ENSORLG00000029392		-0.97262	0.0232935	1
ENSORLG00000025932		-0.331462	0.0239972	1
ENSORLG00000027675		-0.305092	0.0240592	1
ENSORLG00000025486		0.947425	0.0241849	1
ENSORLG00000017724		0.316382	0.0244129	1
ENSORLG00000016618		-0.338401	0.0245843	1
ENSORLG00000000804		0.320099	0.0247268	1
ENSORLG00000008939		-0.507209	0.0249699	1
ENSORLG00000028818		1.12221	0.0250217	1
ENSORLG00000028381		0.478857	0.0250917	1
ENSORLG00000011013		-0.468169	0.0251521	1
ENSORLG00000003970		0.8703	0.0251767	1
ENSORLG00000020185		-0.286493	0.0253572	1
ENSORLG00000010075		-0.266103	0.0255145	1
ENSORLG00000000211		-0.866484	0.0255731	1
ENSORLG00000018135		-0.385653	0.0255999	1
ENSORLG00000015360		-0.771044	0.025951	1
ENSORLG00000002766		-0.783276	0.0261583	1
ENSORLG00000009695		0.32454	0.026241	1
ENSORLG00000008119		-0.461098	0.0262521	1
ENSORLG00000016206		0.87872	0.0265404	1
ENSORLG00000016604		-0.527997	0.0266628	1
ENSORLG00000002004		-0.532263	0.026851	1
ENSORLG00000008522		-0.274355	0.0269209	1
ENSORLG00000014037		0.606557	0.0269243	1
ENSORLG00000029079		-0.833611	0.0269893	1
ENSORLG00000020700		0.473095	0.0270602	1
ENSORLG00000030033		-0.393959	0.0270958	1
ENSORLG00000023273		-0.370365	0.0271029	1
ENSORLG00000003884		0.412007	0.0272237	1
ENSORLG00000012723		0.395505	0.0273128	1
ENSORLG00000009761		-0.270741	0.027341	1
ENSORLG00000014173		-0.276902	0.0273745	1
ENSORLG00000003272		0.469304	0.0273802	1
ENSORLG00000000857		-0.368845	0.0277875	1
ENSORLG00000014524		0.405598	0.0279591	1
ENSORLG00000010548		0.39987	0.0281265	1
ENSORLG00000014861		0.581576	0.028219	1
ENSORLG00000026721		-0.641795	0.0282342	1
ENSORLG00000000839		-0.324045	0.0283184	1
ENSORLG00000020102		0.832992	0.0283252	1
ENSORLG00000001933		-0.694704	0.0283486	1
ENSORLG00000026185		0.338497	0.0283617	1
ENSORLG00000015629		0.350973	0.0284536	1
ENSORLG00000017285		0.541613	0.0287242	1
ENSORLG00000000678		-1.63563	0.0292128	1
ENSORLG00000026395		0.557071	0.0292828	1
ENSORLG00000027585		0.527852	0.029399	1
ENSORLG00000029998		-0.459467	0.0294892	1
ENSORLG00000028879		-0.577674	0.0297432	1
ENSORLG00000023445		-0.462631	0.0298319	1
ENSORLG00000015328		0.347793	0.0299041	1
ENSORLG00000025060		-0.440458	0.0301901	1
ENSORLG00000023775		-0.429539	0.0302098	1
ENSORLG00000010729		-0.280224	0.0303053	1
ENSORLG00000010452		-0.827019	0.0303383	1
ENSORLG00000025624		0.697306	0.0303466	1
ENSORLG00000012054		-0.909275	0.0306398	1
ENSORLG00000023421		-0.457887	0.0306598	1
ENSORLG00000027891		0.980995	0.0307266	1
ENSORLG00000023535		-1.06815	0.0309027	1
ENSORLG00000020521		-0.545425	0.0309836	1
ENSORLG00000013110		0.560959	0.0310887	1
ENSORLG00000026151		0.942855	0.0311075	1
ENSORLG00000030516		-0.457507	0.0312052	1
ENSORLG00000001534		-0.408969	0.031215	1
ENSORLG00000012335		0.350932	0.0313891	1
ENSORLG00000008952		-0.299177	0.0315772	1
ENSORLG00000011214		-0.491611	0.0315994	1
ENSORLG00000014096		-0.294796	0.0316259	1
ENSORLG00000028362		-0.297168	0.0316359	1
ENSORLG00000010079		-0.479927	0.031923	1
ENSORLG00000000449		-1.28856	0.0319404	1
ENSORLG00000021786		-0.326135	0.0319519	1
ENSORLG00000016690		-0.547364	0.0321058	1
ENSORLG00000024963		-0.786018	0.0321997	1
ENSORLG00000023014		0.765051	0.0322248	1
ENSORLG00000010896		-0.260668	0.0323013	1
ENSORLG00000024265		-0.922801	0.032551	1
ENSORLG00000017899		-0.24789	0.0325744	1
ENSORLG00000006072		-0.981084	0.0326665	1
ENSORLG00000008253		-0.252584	0.0327312	1
ENSORLG00000010800		-0.345578	0.0328435	1
ENSORLG00000023973		-0.923355	0.0333422	1
ENSORLG00000015733		-0.415146	0.0337519	1
ENSORLG00000024840		0.750872	0.0338427	1
ENSORLG00000021950		0.362414	0.0339034	1
ENSORLG00000028925		1.20436	0.0339578	1
ENSORLG00000004937		-0.468335	0.0340337	1
ENSORLG00000028886		0.631477	0.034123	1
ENSORLG00000001524		-0.461379	0.0341753	1
ENSORLG00000022817		-0.764856	0.0342282	1
ENSORLG00000001720		0.601944	0.0342836	1
ENSORLG00000023690		0.954319	0.0343868	1
ENSORLG00000026540		0.806311	0.0344562	1
ENSORLG00000021772		-0.317342	0.034542	1
ENSORLG00000002673		0.415317	0.034666	1
ENSORLG00000012769		-0.355629	0.0346738	1
ENSORLG00000021951		0.910127	0.0347267	1
ENSORLG00000023773		-0.56331	0.0348505	1
ENSORLG00000030024		-0.79031	0.0348604	1
ENSORLG00000026459		-0.284237	0.0350486	1
ENSORLG00000017006		-0.660597	0.0352345	1
ENSORLG00000008652		0.52091	0.0352954	1
ENSORLG00000003020		0.87806	0.0353938	1
ENSORLG00000014974		1.38379	0.0354255	1
ENSORLG00000003233		0.299907	0.0356077	1
ENSORLG00000007784		0.49082	0.0359411	1
ENSORLG00000010987		0.414285	0.035978	1
ENSORLG00000005089		0.324985	0.0359839	1
ENSORLG00000002911		0.823352	0.0362195	1
ENSORLG00000025447		-0.805291	0.0364396	1
ENSORLG00000003046		0.485174	0.036442	1
ENSORLG00000002480		-0.419751	0.0366694	1
ENSORLG00000001392		-0.251661	0.0367831	1
ENSORLG00000011567		-0.621848	0.0369227	1
ENSORLG00000016030		0.377897	0.0370344	1
ENSORLG00000029446		0.641724	0.0372701	1
ENSORLG00000001066		0.840895	0.0372921	1
ENSORLG00000013415		-0.506631	0.0375167	1
ENSORLG00000008530		-0.245224	0.0375893	1
ENSORLG00000026485		-0.647825	0.0377391	1
ENSORLG00000015946		0.587388	0.0378833	1
ENSORLG00000017490		-0.245052	0.0379623	1
ENSORLG00000025388		-0.495722	0.0380056	1
ENSORLG00000025853		-0.624408	0.038198	1
ENSORLG00000023639		-0.333094	0.0382152	1
ENSORLG00000025786		0.39693	0.0382423	1
ENSORLG00000015024		-0.548192	0.0382766	1
ENSORLG00000023573		-0.270801	0.0382811	1
ENSORLG00000010732		0.575415	0.0383489	1
ENSORLG00000024860		0.746009	0.0384335	1
ENSORLG00000014264		0.690948	0.038509	1
ENSORLG00000030554		-0.374817	0.0386066	1
ENSORLG00000021839		0.49713	0.0387298	1
ENSORLG00000025800		-0.656877	0.038978	1
ENSORLG00000025265		1.05861	0.0390449	1
ENSORLG00000029374		-0.369373	0.039065	1
ENSORLG00000023487		0.2366	0.0391448	1
ENSORLG00000015955		-0.640083	0.0391773	1
ENSORLG00000020852		-0.306368	0.0393087	1
ENSORLG00000004869		0.544177	0.0395713	1
ENSORLG00000027518		-0.74219	0.0396811	1
ENSORLG00000022895		-0.793496	0.0396813	1
ENSORLG00000011357		-0.30933	0.0397675	1
ENSORLG00000014472		-0.764761	0.0400072	1
ENSORLG00000029150		0.614416	0.0400277	1
ENSORLG00000021878		-0.492407	0.0402557	1
ENSORLG00000026242		-0.326426	0.0402617	1
ENSORLG00000006616		0.92749	0.0405284	1
ENSORLG00000017623		-0.322987	0.0406212	1
ENSORLG00000026810		-0.774809	0.0406901	1
ENSORLG00000014812		-0.345495	0.0409235	1
ENSORLG00000004806		-0.693218	0.0409268	1
ENSORLG00000022990		0.272663	0.041229	1
ENSORLG00000009362		0.924367	0.0412291	1
ENSORLG00000013444		-0.941137	0.0412431	1
ENSORLG00000002054		0.738865	0.0413918	1
ENSORLG00000005643		-0.296375	0.0415349	1
ENSORLG00000028738		-0.63571	0.0417524	1
ENSORLG00000005708		0.308877	0.041758	1
ENSORLG00000004277		-0.462006	0.0418564	1
ENSORLG00000013217		-0.904424	0.0419101	1
ENSORLG00000015580		-0.395861	0.041988	1
ENSORLG00000009599		0.555934	0.0420727	1
ENSORLG00000024266		-0.639507	0.0420997	1
ENSORLG00000001073		-0.383384	0.0421017	1
ENSORLG00000003950		-0.300097	0.0422118	1
ENSORLG00000014386		0.320829	0.042362	1
ENSORLG00000022752		0.353741	0.0424399	1
ENSORLG00000014515		-0.468842	0.0424447	1
ENSORLG00000026569		-0.669475	0.0424606	1
ENSORLG00000010725		0.310658	0.042603	1
ENSORLG00000023024		0.667425	0.0426397	1
ENSORLG00000006194		-0.32409	0.0427404	1
ENSORLG00000016450		0.861636	0.0429584	1
ENSORLG00000028440		-0.487642	0.043064	1
ENSORLG00000004072		0.784185	0.0430668	1
ENSORLG00000013241		-0.285048	0.04323	1
ENSORLG00000011740		-0.995342	0.0437432	1
ENSORLG00000027130		0.510057	0.0437886	1
ENSORLG00000000361		-0.323971	0.0439409	1
ENSORLG00000026576		0.639579	0.0440215	1
ENSORLG00000017594		-0.266088	0.0440322	1
ENSORLG00000016519		0.327001	0.0440572	1
ENSORLG00000025185		0.789701	0.0443217	1
ENSORLG00000006731		0.298982	0.0445143	1
ENSORLG00000030090		-0.634803	0.0447273	1
ENSORLG00000007443		0.653194	0.0447493	1
ENSORLG00000012985		-0.285112	0.0451267	1
ENSORLG00000005376		-0.412132	0.0459052	1
ENSORLG00000029464		-1.50081	0.0459067	1
ENSORLG00000007678		0.403415	0.0460376	1
ENSORLG00000000949		-0.789697	0.0462736	1
ENSORLG00000018483		0.475023	0.046544	1
ENSORLG00000017943		-0.294439	0.0471685	1
ENSORLG00000008344		-0.55414	0.0472274	1
ENSORLG00000002982		-1.33418	0.0473868	1
ENSORLG00000004605		0.227997	0.047595	1
ENSORLG00000024611		0.246496	0.0478562	1
ENSORLG00000015203		-0.315122	0.0478827	1
ENSORLG00000030230		-0.471955	0.0479796	1
ENSORLG00000003134		-0.450928	0.0480222	1
ENSORLG00000028337		-0.376893	0.0481035	1
ENSORLG00000025585		0.433299	0.0485649	1
ENSORLG00000012339		-0.328285	0.0486489	1
ENSORLG00000018133		-0.276808	0.0488487	1
ENSORLG00000027102		0.455019	0.0489581	1
ENSORLG00000021828		0.778723	0.0490267	1
ENSORLG00000000833		0.324195	0.0490789	1
ENSORLG00000015994		0.535461	0.0492005	1
ENSORLG00000009603		0.522144	0.049505	1
ENSORLG00000028520		0.73971	0.0497286	1
ENSORLG00000015200		-0.234008	0.0500242	1
ENSORLG00000026581		0.725088	0.0500359	1
ENSORLG00000011414		-0.276468	0.0500804	1
ENSORLG00000009014		-0.285839	0.0502101	1
ENSORLG00000016897		-0.317171	0.0502839	1
ENSORLG00000003819		0.432855	0.0503684	1
ENSORLG00000012150		0.452437	0.050373	1
ENSORLG00000002708		-0.307143	0.0504649	1
ENSORLG00000005129		-0.872001	0.0505926	1
ENSORLG00000007598		-0.369254	0.05064	1
ENSORLG00000026153		0.533038	0.0508294	1
ENSORLG00000001529		-0.302713	0.051132	1
ENSORLG00000022444		0.813284	0.0511563	1
ENSORLG00000030217		-0.453049	0.0512149	1
ENSORLG00000010962		-0.449175	0.0512344	1
ENSORLG00000013360		-0.394759	0.0513116	1
ENSORLG00000001837		-0.470632	0.0514467	1
ENSORLG00000009607		-0.620363	0.0515514	1
ENSORLG00000003975		0.738696	0.0516361	1
ENSORLG00000012392		-0.544031	0.0517849	1
ENSORLG00000003138		-0.590091	0.0518163	1
ENSORLG00000030645		-0.467008	0.0520137	1
ENSORLG00000012731		-0.34733	0.0521738	1
ENSORLG00000005433		0.267883	0.0522823	1
ENSORLG00000029076		-0.736767	0.052341	1
ENSORLG00000004341		-0.427839	0.0525401	1
ENSORLG00000006450		-0.488363	0.0526878	1
ENSORLG00000020873		0.285325	0.05272	1
ENSORLG00000008768		-0.579562	0.0527366	1
ENSORLG00000021688		0.69132	0.052746	1
ENSORLG00000014050		-0.22735	0.0527502	1
ENSORLG00000017868		-0.315906	0.052981	1
ENSORLG00000014421		-1.07769	0.0529902	1
ENSORLG00000024433		-0.314511	0.0531016	1
ENSORLG00000027232		0.626722	0.0531395	1
ENSORLG00000011663		0.274552	0.0532037	1
ENSORLG00000020580		0.566442	0.0532796	1
ENSORLG00000028295		-0.317676	0.0533144	1
ENSORLG00000012165		-0.332272	0.0534894	1
ENSORLG00000000306		0.415917	0.0536628	1
ENSORLG00000012312		-0.44031	0.0537466	1
ENSORLG00000012695		0.224692	0.0537739	1
ENSORLG00000013491		-0.292031	0.0538555	1
ENSORLG00000020572		-0.260398	0.0539009	1
ENSORLG00000028593		-0.593736	0.0539054	1
ENSORLG00000024655		-0.980119	0.0539956	1
ENSORLG00000010467		0.441898	0.0540206	1
ENSORLG00000014579		0.268488	0.0540856	1
ENSORLG00000023221		0.534265	0.0547681	1
ENSORLG00000030070		-0.567064	0.054863	1
ENSORLG00000006484		0.376502	0.0551507	1
ENSORLG00000002076		0.385885	0.0552454	1
ENSORLG00000008672		0.357246	0.0553107	1
ENSORLG00000019397		0.255852	0.0553285	1
ENSORLG00000004887		-0.244155	0.0554195	1
ENSORLG00000023448		-0.662708	0.0554241	1
ENSORLG00000029614		-0.233766	0.0554343	1
ENSORLG00000016311		-0.454635	0.0554423	1
ENSORLG00000007245		-0.354281	0.0555517	1
ENSORLG00000000198		-0.456989	0.055906	1
ENSORLG00000014940		0.514625	0.0559665	1
ENSORLG00000004109		0.247344	0.0561226	1
ENSORLG00000025554		0.685724	0.0563518	1
ENSORLG00000005243		0.633494	0.0563619	1
ENSORLG00000027237		0.551647	0.0564892	1
ENSORLG00000015728		0.442096	0.0564945	1
ENSORLG00000023497		0.395868	0.0565128	1
ENSORLG00000018186		0.80185	0.0566175	1
ENSORLG00000022131		0.58236	0.0566568	1
ENSORLG00000026132		0.4557	0.0567595	1
ENSORLG00000002357		-0.307623	0.0567766	1
ENSORLG00000023869		0.298308	0.056804	1
ENSORLG00000028001		-0.622949	0.056869	1
ENSORLG00000014439		2.08106	0.0569739	1
ENSORLG00000015162		-0.233328	0.0571259	1
ENSORLG00000002596		-0.322269	0.0572365	1
ENSORLG00000001624		0.261513	0.05754	1
ENSORLG00000009927		-0.498235	0.0575478	1
ENSORLG00000007870		0.64752	0.0575511	1
ENSORLG00000007880		0.390822	0.0576522	1
ENSORLG00000012627		-0.383691	0.0576793	1
ENSORLG00000007174		-0.223527	0.0577113	1
ENSORLG00000019365		0.872062	0.0577354	1
ENSORLG00000013935		-0.319254	0.057951	1
ENSORLG00000000058		-0.921281	0.0580467	1
ENSORLG00000027162		-0.414631	0.0580512	1
ENSORLG00000025038		-0.826502	0.0581083	1
ENSORLG00000003401		0.491512	0.0581349	1
ENSORLG00000020895		-0.289736	0.0581499	1
ENSORLG00000005183		-0.237687	0.0581852	1
ENSORLG00000006674		0.239643	0.0582135	1
ENSORLG00000001437		0.438974	0.0582868	1
ENSORLG00000014687		0.324288	0.0583954	1
ENSORLG00000009274		0.70896	0.0584049	1
ENSORLG00000010456		-0.263527	0.0584332	1
ENSORLG00000029888		0.526506	0.0585352	1
ENSORLG00000029147		0.687436	0.058561	1
ENSORLG00000013096		-0.306585	0.0585902	1
ENSORLG00000009652		-0.256932	0.0587523	1
ENSORLG00000020892		-0.239725	0.0588157	1
ENSORLG00000030366		-0.648861	0.0588163	1
ENSORLG00000004252		0.286568	0.0588942	1
ENSORLG00000030011		-0.70916	0.059025	1
ENSORLG00000004407		0.316798	0.0590303	1
ENSORLG00000010473		-0.633843	0.0590699	1
ENSORLG00000023945		-0.342918	0.0591089	1
ENSORLG00000017180		0.6868	0.0591394	1
ENSORLG00000004556		0.43299	0.0591544	1
ENSORLG00000009993		0.565306	0.0591546	1
ENSORLG00000005094		-0.395413	0.0592092	1
ENSORLG00000029140		0.34241	0.0592495	1
ENSORLG00000025305		-0.326704	0.0593171	1
ENSORLG00000005524		-0.256708	0.0593742	1
ENSORLG00000013042		-0.24892	0.0593809	1
ENSORLG00000008728		0.313877	0.0594786	1
ENSORLG00000013978		-0.215598	0.0595188	1
ENSORLG00000028107		0.268684	0.0596346	1
ENSORLG00000024688		-0.549437	0.0596495	1
ENSORLG00000027488		0.220439	0.0597912	1
ENSORLG00000007957		0.387905	0.0597951	1
ENSORLG00000029462		0.431573	0.0598815	1
ENSORLG00000021811		-0.383448	0.0599922	1
ENSORLG00000022297		-0.327077	0.0601373	1
ENSORLG00000022756		-0.231251	0.0601748	1
ENSORLG00000019266		0.330733	0.0602272	1
ENSORLG00000014513		0.423509	0.0602696	1
ENSORLG00000001982		-0.273499	0.0602902	1
ENSORLG00000011091		-0.288321	0.060295	1
ENSORLG00000006100		-0.245275	0.060583	1
ENSORLG00000012381		-0.338869	0.061042	1
ENSORLG00000001559		0.320322	0.0610573	1
ENSORLG00000001490		-0.26317	0.0610841	1
ENSORLG00000021241		-0.729337	0.0611424	1
ENSORLG00000029662		-0.319944	0.0613075	1
ENSORLG00000026671		-0.63422	0.0613334	1
ENSORLG00000001687		0.237683	0.0613949	1
ENSORLG00000004786		-0.25589	0.0613978	1
ENSORLG00000017166		-0.215921	0.0615804	1
ENSORLG00000026333		0.292496	0.0617352	1
ENSORLG00000014694		-0.309195	0.0617649	1
ENSORLG00000006131		-0.652313	0.0622679	1
ENSORLG00000001098		-0.287025	0.0622774	1
ENSORLG00000005897		-0.2552	0.0623779	1
ENSORLG00000022162		0.952054	0.0623787	1
ENSORLG00000027425		-0.2544	0.0625327	1
ENSORLG00000000490		-0.367143	0.0625359	1
ENSORLG00000015451		0.628195	0.0626103	1
ENSORLG00000000346		-0.449544	0.0626492	1
ENSORLG00000027140		0.362753	0.0626516	1
ENSORLG00000028709		0.69278	0.0627513	1
ENSORLG00000017746		-0.264109	0.0627573	1
ENSORLG00000022349		1.23717	0.0627666	1
ENSORLG00000012347		-0.228916	0.062784	1
ENSORLG00000008318		0.262838	0.062859	1
ENSORLG00000004324		0.240032	0.0629395	1
ENSORLG00000002606		0.593091	0.0630215	1
ENSORLG00000014344		-0.766385	0.063096	1
ENSORLG00000008907		0.209211	0.0631418	1
ENSORLG00000002519		-0.23976	0.063223	1
ENSORLG00000016992		0.417054	0.0633407	1
ENSORLG00000000345		-0.268794	0.0633738	1
ENSORLG00000003379		-0.226694	0.0635384	1
ENSORLG00000014913		-0.392391	0.0636501	1
ENSORLG00000013022		-0.208135	0.0636927	1
ENSORLG00000010314		-0.308274	0.0638264	1
ENSORLG00000014756		-0.221286	0.0639603	1
ENSORLG00000025847		0.503103	0.0642865	1
ENSORLG00000028548		0.515187	0.0643111	1
ENSORLG00000004715		-0.283235	0.0643827	1
ENSORLG00000030019		-0.566688	0.0645158	1
ENSORLG00000030603		-0.376216	0.0645988	1
ENSORLG00000018531		-0.681867	0.0646026	1
ENSORLG00000018208		-0.254336	0.0646244	1
ENSORLG00000003633		0.297814	0.0651054	1
ENSORLG00000027686		0.596512	0.0652326	1
ENSORLG00000026893		1.03685	0.065478	1
ENSORLG00000015013		-0.232322	0.0655381	1
ENSORLG00000015278		-0.640327	0.0657292	1
ENSORLG00000021016		-0.67416	0.0657952	1
ENSORLG00000011660		-0.231341	0.0658218	1
ENSORLG00000016277		-0.3208	0.0658407	1
ENSORLG00000015528		-0.226139	0.0658524	1
ENSORLG00000024416		0.642951	0.0658903	1
ENSORLG00000002373		0.435804	0.0659086	1
ENSORLG00000002959		-0.324223	0.0660688	1
ENSORLG00000027223		-0.278151	0.066166	1
ENSORLG00000023610		-0.431072	0.066518	1
ENSORLG00000011107		-0.654183	0.06655	1
ENSORLG00000012557		0.285018	0.0666066	1
ENSORLG00000007059		-0.284911	0.0668433	1
ENSORLG00000026455		-0.597229	0.0668523	1
ENSORLG00000024884		0.62923	0.0672231	1
ENSORLG00000007063		-0.61296	0.0674437	1
ENSORLG00000006886		0.225333	0.0676784	1
ENSORLG00000012116		-0.269641	0.0678117	1
ENSORLG00000029258		0.610399	0.0678388	1
ENSORLG00000000675		-0.675364	0.0682566	1
ENSORLG00000000437		0.496904	0.0683593	1
ENSORLG00000001085		-0.501573	0.0685765	1
ENSORLG00000006748		0.44191	0.0686689	1
ENSORLG00000001771		0.239746	0.0686754	1
ENSORLG00000011846		0.255761	0.0689597	1
ENSORLG00000012594		-0.350752	0.0690094	1
ENSORLG00000004186		-0.298786	0.0691418	1
ENSORLG00000008606		0.32491	0.0693528	1
ENSORLG00000003621		0.354592	0.0693707	1
ENSORLG00000010236		-0.672657	0.0694634	1
ENSORLG00000009960		0.519469	0.0695212	1
ENSORLG00000002233		0.351915	0.0695738	1
ENSORLG00000027195		-1.13315	0.0696248	1
ENSORLG00000022177		0.284826	0.0697676	1
ENSORLG00000016589		0.256212	0.0697726	1
ENSORLG00000014266		-0.648226	0.0698545	1
ENSORLG00000012228		0.406794	0.0699987	1
ENSORLG00000028255		-0.33637	0.0703201	1
ENSORLG00000023584		-0.660495	0.0704088	1
ENSORLG00000017141		0.251371	0.0706216	1
ENSORLG00000023884		-0.706136	0.0706994	1
ENSORLG00000012336		0.447333	0.0708079	1
ENSORLG00000008308		0.28792	0.0709606	1
ENSORLG00000013685		-0.280458	0.0710472	1
ENSORLG00000007575		-0.314979	0.0710688	1
ENSORLG00000030479		0.576051	0.0711735	1
ENSORLG00000016617		0.467614	0.071232	1
ENSORLG00000011323		-0.300771	0.0714022	1
ENSORLG00000022407		0.596944	0.0716759	1
ENSORLG00000007874		0.312554	0.0719849	1
ENSORLG00000004218		-0.267895	0.0719857	1
ENSORLG00000008233		-0.589392	0.0720167	1
ENSORLG00000003754		0.228409	0.0722729	1
ENSORLG00000012987		0.250083	0.0725495	1
ENSORLG00000024338		0.599685	0.072779	1
ENSORLG00000024341		-0.432339	0.0728414	1
ENSORLG00000011491		0.362086	0.0728771	1
ENSORLG00000005292		-0.220321	0.0731238	1
ENSORLG00000005619		-0.337452	0.0733424	1
ENSORLG00000022581		1.09593	0.0734662	1
ENSORLG00000004742		-0.398215	0.0734663	1
ENSORLG00000005053		0.357478	0.0735178	1
ENSORLG00000018596		-0.414718	0.0735631	1
ENSORLG00000026343		0.883345	0.0735865	1
ENSORLG00000028232		-0.326349	0.0735904	1
ENSORLG00000028732		0.639706	0.0736773	1
ENSORLG00000010427		0.345112	0.073691	1
ENSORLG00000006090		-0.64763	0.0738885	1
ENSORLG00000014019		-0.250189	0.0739308	1
ENSORLG00000007822		-0.353511	0.074213	1
ENSORLG00000008238		-0.351887	0.074269	1
ENSORLG00000013429		0.545412	0.0743101	1
ENSORLG00000028544		0.332601	0.0744224	1
ENSORLG00000023461		-1.44585	0.0745666	1
ENSORLG00000002763		-0.587759	0.0747714	1
ENSORLG00000005779		0.441818	0.0748821	1
ENSORLG00000028935		-0.252376	0.0749198	1
ENSORLG00000010534		-0.489927	0.0751528	1
ENSORLG00000022144		0.646495	0.0752393	1
ENSORLG00000017898		-0.270805	0.0752738	1
ENSORLG00000013091		-0.295044	0.0754682	1
ENSORLG00000022455		0.612671	0.0755372	1
ENSORLG00000014035		0.245633	0.0756441	1
ENSORLG00000009024		-0.543239	0.0757903	1
ENSORLG00000023263		0.822278	0.0758887	1
ENSORLG00000000260		-0.232031	0.0759777	1
ENSORLG00000006978		-0.350863	0.0763171	1
ENSORLG00000027971		-0.281208	0.0764597	1
ENSORLG00000013446		-0.236775	0.0764787	1
ENSORLG00000016347		-0.237039	0.0765736	1
ENSORLG00000030575		0.647164	0.0768343	1
ENSORLG00000008345		1.21511	0.0768709	1
ENSORLG00000001276		-0.63253	0.0768984	1
ENSORLG00000013849		-0.40471	0.0769792	1
ENSORLG00000009771		-0.443227	0.07716	1
ENSORLG00000006562		0.400453	0.0771648	1
ENSORLG00000016735		0.383738	0.0773474	1
ENSORLG00000026388		-1.60034	0.0773745	1
ENSORLG00000000781		-0.631746	0.0774299	1
ENSORLG00000005462		-0.230476	0.0775902	1
ENSORLG00000020417		-0.397961	0.0778936	1
ENSORLG00000027188		-0.284562	0.0780544	1
ENSORLG00000028815		-0.340406	0.0781213	1
ENSORLG00000027529		0.224473	0.0781716	1
ENSORLG00000023607		-0.578247	0.0782383	1
ENSORLG00000003823		-0.534074	0.0786045	1
ENSORLG00000005934		0.292284	0.078614	1
ENSORLG00000029846		-0.22255	0.0786186	1
ENSORLG00000000680		0.436284	0.078751	1
ENSORLG00000019976		-0.227083	0.0788069	1
ENSORLG00000012852		-0.342386	0.079322	1
ENSORLG00000029718		-0.345813	0.0793312	1
ENSORLG00000001968		-0.410373	0.0793843	1
ENSORLG00000009620		0.20443	0.0794334	1
ENSORLG00000016513		-0.221237	0.0795063	1
ENSORLG00000008061		-0.24543	0.0795089	1
ENSORLG00000023063		-0.697814	0.0797208	1
ENSORLG00000007895		-0.291297	0.0797611	1
ENSORLG00000029915		-0.23201	0.079817	1
ENSORLG00000015152		-0.201492	0.0798389	1
ENSORLG00000028364		-0.196299	0.0798736	1
ENSORLG00000024893		0.54862	0.0799739	1
ENSORLG00000028356		0.599128	0.0799881	1
ENSORLG00000002392		0.323667	0.0800112	1
ENSORLG00000016308		0.209654	0.0800683	1
ENSORLG00000006523		-0.21259	0.0802611	1
ENSORLG00000006420		-0.325383	0.0802694	1
ENSORLG00000010558		-0.253191	0.0805999	1
ENSORLG00000002401		-0.372424	0.0807013	1
ENSORLG00000000713		0.445064	0.0807905	1
ENSORLG00000013443		-0.322465	0.0809198	1
ENSORLG00000025085		0.584933	0.0809272	1
ENSORLG00000002653		0.364161	0.0809381	1
ENSORLG00000007492		0.458619	0.0810464	1
ENSORLG00000014111		-0.220949	0.0810932	1
ENSORLG00000007985		0.508756	0.0811951	1
ENSORLG00000012412		0.305341	0.0812447	1
ENSORLG00000025622		0.405013	0.0812796	1
ENSORLG00000002711		-0.218227	0.0813175	1
ENSORLG00000027013		-0.928474	0.0813786	1
ENSORLG00000028471		0.854368	0.08147	1
ENSORLG00000017321		-0.280684	0.0815553	1
ENSORLG00000022226		0.208399	0.0815929	1
ENSORLG00000016748		-0.279469	0.0817688	1
ENSORLG00000015153		-0.265884	0.0818564	1
ENSORLG00000012264		-0.313672	0.0819456	1
ENSORLG00000029380		0.457869	0.0819659	1
ENSORLG00000009623		-0.454301	0.0821202	1
ENSORLG00000011742		-0.242229	0.0821714	1
ENSORLG00000026809		-0.212558	0.0823417	1
ENSORLG00000009515		0.559958	0.0824458	1
ENSORLG00000027606		0.517422	0.0824671	1
ENSORLG00000009624		-0.269427	0.0825204	1
ENSORLG00000014511		-0.475565	0.0826251	1
ENSORLG00000007898		0.331214	0.0826581	1
ENSORLG00000019720		-0.547975	0.0827639	1
ENSORLG00000022715		-0.29261	0.0831819	1
ENSORLG00000021789		-1.3386	0.0832153	1
ENSORLG00000027495		-0.274634	0.0833442	1
ENSORLG00000008617		0.958373	0.0835217	1
ENSORLG00000022568		1.8292	0.0835481	1
ENSORLG00000016862		-0.197181	0.0835918	1
ENSORLG00000025943		-0.226633	0.0836266	1
ENSORLG00000018012		0.519174	0.0837403	1
ENSORLG00000005735		-0.40022	0.0837735	1
ENSORLG00000001551		-0.300487	0.0838997	1
ENSORLG00000004643		-0.210835	0.0841784	1
ENSORLG00000001674		0.311193	0.0843421	1
ENSORLG00000003360		0.303164	0.0843598	1
ENSORLG00000009521		0.413554	0.0846174	1
ENSORLG00000024136		-0.238021	0.0846666	1
ENSORLG00000027287		0.360322	0.0846744	1
ENSORLG00000004913		-0.259683	0.0848476	1
ENSORLG00000012101		-0.513953	0.0849133	1
ENSORLG00000026963		-0.538766	0.084987	1
ENSORLG00000001049		0.249211	0.0850279	1
ENSORLG00000000334		-0.448268	0.085032	1
ENSORLG00000018662		0.410848	0.085062	1
ENSORLG00000016585		-0.231175	0.085065	1
ENSORLG00000015401		-0.237921	0.0850964	1
ENSORLG00000002420		-0.634057	0.0851449	1
ENSORLG00000029385		0.280749	0.0852135	1
ENSORLG00000015714		-0.213645	0.0853221	1
ENSORLG00000027599		-0.448581	0.0853245	1
ENSORLG00000007789		-0.331722	0.0853787	1
ENSORLG00000022811		-0.476034	0.0853873	1
ENSORLG00000006664		0.357849	0.0854099	1
ENSORLG00000029761		-0.244448	0.0855129	1
ENSORLG00000001407		-0.329592	0.0856415	1
ENSORLG00000028234		0.582521	0.0858369	1
ENSORLG00000007205		-0.269336	0.0860357	1
ENSORLG00000014502		-0.350375	0.0863118	1
ENSORLG00000004185		-0.258474	0.0863309	1
ENSORLG00000010522		0.613391	0.0864892	1
ENSORLG00000004247		0.605798	0.0865674	1
ENSORLG00000017737		-0.220899	0.0865692	1
ENSORLG00000016273		-0.267621	0.0866295	1
ENSORLG00000017415		0.499692	0.0866389	1
ENSORLG00000016289		0.56425	0.086723	1
ENSORLG00000024067		-0.508801	0.0868797	1
ENSORLG00000010457		0.567251	0.0870149	1
ENSORLG00000024851		0.505167	0.0872352	1
ENSORLG00000002332		0.339755	0.0874366	1
ENSORLG00000027445		0.418542	0.087505	1
ENSORLG00000013684		-0.562468	0.0876719	1
ENSORLG00000010259		-0.285709	0.087724	1
ENSORLG00000011899		0.325683	0.0877398	1
ENSORLG00000000985		-0.377135	0.0877876	1
ENSORLG00000011405		2.11322	0.0879952	1
ENSORLG00000006145		0.393243	0.088072	1
ENSORLG00000005396		-0.288769	0.0881462	1
ENSORLG00000024811		-0.581785	0.0881654	1
ENSORLG00000010607		-0.278434	0.088169	1
ENSORLG00000019821		0.469767	0.0881867	1
ENSORLG00000028475		0.530651	0.0882813	1
ENSORLG00000030618		-0.297503	0.0882914	1
ENSORLG00000008660		-0.303836	0.0885427	1
ENSORLG00000011390		0.350865	0.0886918	1
ENSORLG00000006543		-0.435315	0.0886928	1
ENSORLG00000007952		-0.244853	0.088803	1
ENSORLG00000010219		-0.576243	0.0889659	1
ENSORLG00000028570		0.279562	0.0891458	1
ENSORLG00000006237		-0.429728	0.0891666	1
ENSORLG00000000072		0.246945	0.0893	1
ENSORLG00000022898		-0.364152	0.0894662	1
ENSORLG00000023701		1.66315	0.0898698	1
ENSORLG00000014928		0.587052	0.0901324	1
ENSORLG00000006333		0.240273	0.0903074	1
ENSORLG00000014527		0.537745	0.090821	1
ENSORLG00000030214		0.387932	0.0909693	1
ENSORLG00000013071		-0.287822	0.0910374	1
ENSORLG00000017914		-0.258338	0.0910719	1
ENSORLG00000011006		0.631305	0.0911681	1
ENSORLG00000016324		-0.240967	0.0914553	1
ENSORLG00000030295		-0.352701	0.0914926	1
ENSORLG00000017711		0.27789	0.0915565	1
ENSORLG00000004360		0.198361	0.0916259	1
ENSORLG00000023868		-0.277138	0.0918688	1
ENSORLG00000011466		-0.28183	0.0919065	1
ENSORLG00000025576		0.638573	0.0919599	1
ENSORLG00000011913		0.195466	0.0920184	1
ENSORLG00000014689		0.455069	0.0920273	1
ENSORLG00000015786		0.575017	0.0920309	1
ENSORLG00000016728		-0.195478	0.092054	1
ENSORLG00000029982		-1.32222	0.0921439	1
ENSORLG00000020076		0.277207	0.0922304	1
ENSORLG00000030000		-0.75758	0.0922341	1
ENSORLG00000006154		-0.360235	0.0923216	1
ENSORLG00000010712		0.272007	0.0923833	1
ENSORLG00000002346		-0.266131	0.0926895	1
ENSORLG00000008633		0.248709	0.0930057	1
ENSORLG00000008628		0.196593	0.0933053	1
ENSORLG00000016957		-0.301535	0.0933434	1
ENSORLG00000025357		-0.520222	0.0934348	1
ENSORLG00000014155		0.203815	0.093509	1
ENSORLG00000025700		-0.514666	0.0935418	1
ENSORLG00000008401		0.192027	0.0935624	1
ENSORLG00000002071		-0.539272	0.0936064	1
ENSORLG00000030550		0.622927	0.0937009	1
ENSORLG00000009496		-0.298234	0.0938544	1
ENSORLG00000002244		-0.339207	0.0938903	1
ENSORLG00000011777		0.434268	0.093993	1
ENSORLG00000025171		-0.389963	0.0941273	1
ENSORLG00000022243		0.682336	0.0943955	1
ENSORLG00000006640		-0.192696	0.0944339	1
ENSORLG00000014480		0.268247	0.0944956	1
ENSORLG00000007865		-0.290535	0.0947041	1
ENSORLG00000004221		0.250802	0.0947422	1
ENSORLG00000030221		0.723117	0.0948668	1
ENSORLG00000009254		0.191966	0.0948786	1
ENSORLG00000013572		0.27191	0.0948934	1
ENSORLG00000030122		-0.479347	0.0948958	1
ENSORLG00000010545		-0.218672	0.095024	1
ENSORLG00000019560		-0.458385	0.0950987	1
ENSORLG00000007740		0.261031	0.0951382	1
ENSORLG00000010058		0.304622	0.0951385	1
ENSORLG00000020333		0.221511	0.0952989	1
ENSORLG00000017648		0.270132	0.095476	1
ENSORLG00000018765		-0.247717	0.0956074	1
ENSORLG00000017615		0.417558	0.0958514	1
ENSORLG00000023106		0.18739	0.0959106	1
ENSORLG00000019342		0.266887	0.095941	1
ENSORLG00000028524		0.362835	0.0961317	1
ENSORLG00000000335		0.259577	0.0961499	1
ENSORLG00000003273		0.276599	0.0961996	1
ENSORLG00000028803		0.189075	0.0962217	1
ENSORLG00000006274		-0.820207	0.0962449	1
ENSORLG00000027284		0.650827	0.0966613	1
ENSORLG00000012115		0.545134	0.0967233	1
ENSORLG00000004099		-0.497025	0.0972293	1
ENSORLG00000024181		0.632602	0.0972464	1
ENSORLG00000016438		-0.468239	0.0978082	1
ENSORLG00000008828		-0.248925	0.0978774	1
ENSORLG00000011009		-0.351173	0.0978872	1
ENSORLG00000004483		0.65014	0.0980606	1
ENSORLG00000030568		-0.57461	0.0982176	1
ENSORLG00000017032		-0.216941	0.0983808	1
ENSORLG00000018298		0.340655	0.0986807	1
ENSORLG00000011642		-0.241005	0.098801	1
ENSORLG00000008161		-0.187178	0.0988397	1
ENSORLG00000017655		0.209663	0.098853	1
ENSORLG00000026524		-0.408506	0.0989942	1
ENSORLG00000015175		-0.194787	0.0990578	1
ENSORLG00000020647		-0.47596	0.0991031	1
ENSORLG00000009156		-0.370431	0.0992297	1
ENSORLG00000008292		-0.302701	0.0993605	1
ENSORLG00000006001		-0.192727	0.099401	1
ENSORLG00000029084		-0.275441	0.09949	1
ENSORLG00000014010		0.34672	0.0996363	1
ENSORLG00000001944		0.531207	0.0996529	1
ENSORLG00000005962		0.528646	0.0997132	1
ENSORLG00000015716		-0.311101	0.0997263	1
ENSORLG00000006689		0.451653	0.0999301	1
ENSORLG00000022618		0.193868	0.100035	1
ENSORLG00000005313		-0.30043	0.100144	1
ENSORLG00000025843		0.507514	0.100191	1
ENSORLG00000002627		0.193621	0.100225	1
ENSORLG00000019626		0.290357	0.100225	1
ENSORLG00000024408		-0.261119	0.100354	1
ENSORLG00000010699		0.408496	0.100409	1
ENSORLG00000026719		-0.223908	0.100483	1
ENSORLG00000015894		-0.447703	0.100512	1
ENSORLG00000009269		-0.230553	0.100528	1
ENSORLG00000027210		0.501363	0.100584	1
ENSORLG00000028949		-0.390661	0.100739	1
ENSORLG00000000987		0.337829	0.100834	1
ENSORLG00000029740		-0.250049	0.100982	1
ENSORLG00000017310		-0.309872	0.10133	1
ENSORLG00000006429		-0.215755	0.101429	1
ENSORLG00000008183		0.233655	0.101445	1
ENSORLG00000002580		0.561353	0.101474	1
ENSORLG00000025726		-0.341407	0.101609	1
ENSORLG00000015984		-0.22557	0.101812	1
ENSORLG00000006788		-0.270871	0.101815	1
ENSORLG00000008808		0.812766	0.101961	1
ENSORLG00000015079		-0.261322	0.101965	1
ENSORLG00000020724		0.58708	0.102102	1
ENSORLG00000028621		-0.64296	0.102633	1
ENSORLG00000026925		0.597273	0.102782	1
ENSORLG00000004174		0.34709	0.102935	1
ENSORLG00000007162		0.307234	0.10321	1
ENSORLG00000025688		-0.469288	0.103253	1
ENSORLG00000013884		0.227984	0.103494	1
ENSORLG00000018089		0.273312	0.103608	1
ENSORLG00000009044		-0.219269	0.103732	1
ENSORLG00000002350		0.429888	0.10376	1
ENSORLG00000012308		0.226648	0.103921	1
ENSORLG00000013447		-0.294916	0.104005	1
ENSORLG00000025956		-0.608443	0.104097	1
ENSORLG00000017044		-0.328451	0.1042	1
ENSORLG00000026674		0.232861	0.104214	1
ENSORLG00000030265		0.367987	0.104349	1
ENSORLG00000023896		0.342108	0.104383	1
ENSORLG00000014874		0.447945	0.104411	1
ENSORLG00000009946		-0.562643	0.104534	1
ENSORLG00000030097		0.52988	0.104707	1
ENSORLG00000001299		-0.295153	0.104987	1
ENSORLG00000022021		-0.587795	0.105343	1
ENSORLG00000016440		-0.194545	0.105545	1
ENSORLG00000020794		-0.20201	0.10564	1
ENSORLG00000029191		0.585239	0.105749	1
ENSORLG00000022471		-0.320036	0.10596	1
ENSORLG00000023343		-0.468889	0.106022	1
ENSORLG00000010903		0.353435	0.10603	1
ENSORLG00000016237		-0.21008	0.106235	1
ENSORLG00000003858		-0.182188	0.106257	1
ENSORLG00000026164		0.18567	0.106258	1
ENSORLG00000019987		0.609909	0.106276	1
ENSORLG00000018307		-0.6394	0.106348	1
ENSORLG00000005432		0.199926	0.106404	1
ENSORLG00000019566		0.343101	0.106547	1
ENSORLG00000028884		-0.264884	0.106624	1
ENSORLG00000022541		-0.490137	0.106649	1
ENSORLG00000024519		0.648155	0.106711	1
ENSORLG00000020536		0.387569	0.106962	1
ENSORLG00000002713		-0.521447	0.107172	1
ENSORLG00000024093		-0.590404	0.107172	1
ENSORLG00000025782		-0.242903	0.107304	1
ENSORLG00000012920		-0.209111	0.107464	1
ENSORLG00000027790		-0.321449	0.107478	1
ENSORLG00000011411		0.38514	0.107731	1
ENSORLG00000029580		-0.392842	0.10775	1
ENSORLG00000005891		0.356109	0.107766	1
ENSORLG00000024007		0.334294	0.107879	1
ENSORLG00000003736		0.195706	0.107912	1
ENSORLG00000030178		-0.482153	0.108176	1
ENSORLG00000017402		-0.24363	0.108267	1
ENSORLG00000012925		-0.193147	0.108328	1
ENSORLG00000016203		0.563938	0.108345	1
ENSORLG00000028767		-0.279052	0.108455	1
ENSORLG00000008572		-0.692104	0.108524	1
ENSORLG00000006618		0.592208	0.108571	1
ENSORLG00000008554		0.270548	0.108617	1
ENSORLG00000010367		-0.254623	0.108678	1
ENSORLG00000001622		0.298006	0.108848	1
ENSORLG00000030536		0.235265	0.108991	1
ENSORLG00000004165		-0.266539	0.109177	1
ENSORLG00000012033		0.581826	0.109187	1
ENSORLG00000016673		-0.21062	0.109386	1
ENSORLG00000022436		-0.28897	0.109447	1
ENSORLG00000012415		-0.371062	0.109608	1
ENSORLG00000015016		0.381513	0.109619	1
ENSORLG00000024517		0.311806	0.109619	1
ENSORLG00000030298		0.274653	0.109651	1
ENSORLG00000024471		0.51112	0.10971	1
ENSORLG00000010277		0.448485	0.110016	1
ENSORLG00000010557		-0.223109	0.110137	1
ENSORLG00000001129		0.227814	0.110439	1
ENSORLG00000016225		-0.580703	0.110537	1
ENSORLG00000024340		0.763415	0.110564	1
ENSORLG00000008987		-0.235888	0.110579	1
ENSORLG00000028235		-0.496375	0.110992	1
ENSORLG00000013094		-0.202421	0.111319	1
ENSORLG00000029320		-0.200576	0.11143	1
ENSORLG00000027025		0.263349	0.111631	1
ENSORLG00000005388		0.760981	0.111665	1
ENSORLG00000007070		0.401684	0.111887	1
ENSORLG00000012749		0.457381	0.111903	1
ENSORLG00000001005		-0.180709	0.111949	1
ENSORLG00000011483		-0.614196	0.112164	1
ENSORLG00000008680		-0.305207	0.112272	1
ENSORLG00000002644		0.464135	0.112337	1
ENSORLG00000025905		0.330339	0.112475	1
ENSORLG00000018140		0.374676	0.112597	1
ENSORLG00000006960		0.476269	0.112601	1
ENSORLG00000011117		-0.224622	0.112618	1
ENSORLG00000006361		0.280756	0.112648	1
ENSORLG00000011856		0.642409	0.112697	1
ENSORLG00000026345		-0.48335	0.11274	1
ENSORLG00000004961		-0.339592	0.112836	1
ENSORLG00000009088		-0.183279	0.113126	1
ENSORLG00000023987		-0.264234	0.113341	1
ENSORLG00000016815		0.512403	0.113461	1
ENSORLG00000005795		0.219143	0.113573	1
ENSORLG00000017705		-0.230424	0.113656	1
ENSORLG00000021879		-0.646603	0.113692	1
ENSORLG00000012219		-0.432976	0.113701	1
ENSORLG00000023725		0.266249	0.11384	1
ENSORLG00000015913		0.186975	0.113973	1
ENSORLG00000024066		-0.248996	0.114061	1
ENSORLG00000023838		0.393848	0.114152	1
ENSORLG00000024781		-0.787005	0.114283	1
ENSORLG00000012724		0.473938	0.114728	1
ENSORLG00000028118		0.204188	0.115029	1
ENSORLG00000004791		0.51244	0.115081	1
ENSORLG00000013325		0.288291	0.115109	1
ENSORLG00000014603		-0.291958	0.115335	1
ENSORLG00000009733		0.44726	0.115365	1
ENSORLG00000011896		0.478582	0.115483	1
ENSORLG00000012837		-0.529193	0.115552	1
ENSORLG00000022004		-0.625648	0.115613	1
ENSORLG00000024676		0.898685	0.115631	1
ENSORLG00000004723		0.641896	0.115687	1
ENSORLG00000001830		0.777743	0.115793	1
ENSORLG00000030077		-0.187803	0.115921	1
ENSORLG00000010816		-0.70717	0.115989	1
ENSORLG00000010002		-0.404619	0.116269	1
ENSORLG00000007166		-0.289256	0.116273	1
ENSORLG00000023225		0.199679	0.116291	1
ENSORLG00000029610		-0.196966	0.116357	1
ENSORLG00000022706		0.477188	0.116395	1
ENSORLG00000007450		0.321033	0.116785	1
ENSORLG00000003049		-0.188587	0.116904	1
ENSORLG00000016497		-0.200747	0.116935	1
ENSORLG00000016016		0.174736	0.11697	1
ENSORLG00000025695		-0.220716	0.117016	1
ENSORLG00000021643		0.507629	0.117096	1
ENSORLG00000028101		-0.237381	0.117117	1
ENSORLG00000029586		0.513397	0.117365	1
ENSORLG00000007754		-0.249497	0.117405	1
ENSORLG00000013183		-0.462982	0.117506	1
ENSORLG00000014750		0.448852	0.117702	1
ENSORLG00000001274		-0.276681	0.117821	1
ENSORLG00000014831		0.428268	0.117949	1
ENSORLG00000007852		0.618132	0.117961	1
ENSORLG00000009374		0.177448	0.118098	1
ENSORLG00000016281		-0.58851	0.118167	1
ENSORLG00000016442		0.176563	0.118187	1
ENSORLG00000029546		-0.219944	0.118199	1
ENSORLG00000013116		0.319429	0.118294	1
ENSORLG00000005626		0.323875	0.118297	1
ENSORLG00000000829		0.244912	0.118318	1
ENSORLG00000022220		-0.522212	0.118494	1
ENSORLG00000001577		-0.182089	0.118739	1
ENSORLG00000012128		-0.21635	0.118753	1
ENSORLG00000029812		-0.225535	0.118755	1
ENSORLG00000020604		-0.359419	0.11882	1
ENSORLG00000010233		0.252504	0.118888	1
ENSORLG00000007948		0.223331	0.118932	1
ENSORLG00000003327		0.262112	0.119206	1
ENSORLG00000010688		-0.331846	0.119399	1
ENSORLG00000008386		0.222986	0.119443	1
ENSORLG00000023578		-0.188661	0.119656	1
ENSORLG00000027394		-0.364553	0.11967	1
ENSORLG00000006393		0.239539	0.119801	1
ENSORLG00000015421		-0.360537	0.11985	1
ENSORLG00000011579		-0.587506	0.120051	1
ENSORLG00000009412		0.209581	0.120199	1
ENSORLG00000002108		0.243298	0.120256	1
ENSORLG00000028033		0.204942	0.120284	1
ENSORLG00000007934		0.249234	0.120323	1
ENSORLG00000002990		0.554423	0.12036	1
ENSORLG00000006928		0.255572	0.120586	1
ENSORLG00000025505		-0.290448	0.120702	1
ENSORLG00000009669		-0.201832	0.121011	1
ENSORLG00000022899		-0.349946	0.1212	1
ENSORLG00000015399		-0.470946	0.121265	1
ENSORLG00000017194		0.5445	0.121268	1
ENSORLG00000007448		0.209986	0.121309	1
ENSORLG00000018577		0.198077	0.121458	1
ENSORLG00000028826		-0.236717	0.121544	1
ENSORLG00000002254		0.531935	0.12163	1
ENSORLG00000008790		-0.180782	0.121662	1
ENSORLG00000002442		0.310127	0.121792	1
ENSORLG00000012125		-0.234372	0.121799	1
ENSORLG00000027410		0.307376	0.121852	1
ENSORLG00000010312		-0.255441	0.121884	1
ENSORLG00000014890		0.850918	0.121918	1
ENSORLG00000003974		-0.282921	0.122018	1
ENSORLG00000005108		-0.205936	0.122101	1
ENSORLG00000004960		-0.278584	0.122101	1
ENSORLG00000000720		0.273387	0.122123	1
ENSORLG00000009368		-0.511166	0.122179	1
ENSORLG00000023126		-0.550454	0.122184	1
ENSORLG00000022425		-0.496315	0.122282	1
ENSORLG00000003013		-0.308768	0.122354	1
ENSORLG00000004176		0.863447	0.122497	1
ENSORLG00000029971		0.617049	0.122688	1
ENSORLG00000004023		-0.491157	0.122704	1
ENSORLG00000002399		0.498175	0.122759	1
ENSORLG00000013410		-0.187807	0.122781	1
ENSORLG00000017276		0.282338	0.122789	1
ENSORLG00000011124		-0.224887	0.12282	1
ENSORLG00000016786		-0.20715	0.122901	1
ENSORLG00000020455		0.234559	0.122925	1
ENSORLG00000027285		-0.258175	0.123116	1
ENSORLG00000012820		0.234511	0.123224	1
ENSORLG00000020481		-0.227512	0.123267	1
ENSORLG00000017047		0.694346	0.123331	1
ENSORLG00000030424		-0.304075	0.123518	1
ENSORLG00000016885		-0.184023	0.12373	1
ENSORLG00000005653		0.764465	0.12375	1
ENSORLG00000007528		-0.215399	0.123943	1
ENSORLG00000028968		-0.446609	0.12397	1
ENSORLG00000027839		0.461686	0.124133	1
ENSORLG00000006127		-0.546213	0.124192	1
ENSORLG00000024918		0.39176	0.124208	1
ENSORLG00000007642		0.239185	0.124382	1
ENSORLG00000006532		0.526906	0.124649	1
ENSORLG00000016196		-0.189296	0.124749	1
ENSORLG00000015953		-0.291885	0.124772	1
ENSORLG00000016573		0.452748	0.12482	1
ENSORLG00000029312		-0.686189	0.124968	1
ENSORLG00000013216		-0.184682	0.125063	1
ENSORLG00000027457		-0.180668	0.125082	1
ENSORLG00000002995		0.365649	0.125124	1
ENSORLG00000030457		-0.512142	0.125205	1
ENSORLG00000029011		0.433258	0.125317	1
ENSORLG00000026901		-0.299894	0.125418	1
ENSORLG00000017308		-0.189911	0.125426	1
ENSORLG00000007257		0.206057	0.125431	1
ENSORLG00000012537		0.202634	0.125469	1
ENSORLG00000015438		0.310561	0.125599	1
ENSORLG00000027368		-0.231876	0.125604	1
ENSORLG00000022217		0.516483	0.125681	1
ENSORLG00000016679		0.218901	0.125711	1
ENSORLG00000007302		-0.30652	0.125727	1
ENSORLG00000005949		-0.38975	0.125768	1
ENSORLG00000027763		-0.200287	0.125788	1
ENSORLG00000027834		-0.268198	0.125952	1
ENSORLG00000016469		-0.280993	0.126108	1
ENSORLG00000000851		0.304125	0.126367	1
ENSORLG00000027633		0.279203	0.126395	1
ENSORLG00000008497		-0.245883	0.126447	1
ENSORLG00000002565		-0.386872	0.126481	1
ENSORLG00000006166		-0.487245	0.12657	1
ENSORLG00000028201		0.579341	0.126589	1
ENSORLG00000024388		-0.252807	0.126797	1
ENSORLG00000010468		-0.35431	0.126845	1
ENSORLG00000002582		-0.307752	0.12685	1
ENSORLG00000003424		0.316262	0.126946	1
ENSORLG00000014011		-0.209903	0.127041	1
ENSORLG00000018196		-0.218608	0.12714	1
ENSORLG00000023402		0.41257	0.127321	1
ENSORLG00000029600		-1.36125	0.127352	1
ENSORLG00000028084		0.253366	0.127476	1
ENSORLG00000005112		-0.240936	0.12757	1
ENSORLG00000010885		-0.431115	0.127647	1
ENSORLG00000030161		0.576266	0.127669	1
ENSORLG00000008905		-0.286831	0.127721	1
ENSORLG00000001048		-0.226995	0.127796	1
ENSORLG00000012129		-0.193397	0.12783	1
ENSORLG00000002920		-0.394865	0.128095	1
ENSORLG00000028339		0.178461	0.128177	1
ENSORLG00000017754		-0.227691	0.128343	1
ENSORLG00000013614		0.178566	0.128356	1
ENSORLG00000017079		-0.601629	0.128464	1
ENSORLG00000000092		-0.24929	0.12856	1
ENSORLG00000009851		-0.503182	0.128579	1
ENSORLG00000027412		-0.215556	0.128581	1
ENSORLG00000013380		-0.537066	0.12861	1
ENSORLG00000009913		-0.20949	0.128867	1
ENSORLG00000023963		0.228075	0.128934	1
ENSORLG00000026550		-0.579109	0.128966	1
ENSORLG00000027590		0.416206	0.128971	1
ENSORLG00000006911		0.342053	0.129094	1
ENSORLG00000009096		0.225335	0.129127	1
ENSORLG00000014059		1.04765	0.129131	1
ENSORLG00000017152		0.3439	0.129146	1
ENSORLG00000018068		-0.609955	0.12919	1
ENSORLG00000007717		-0.399567	0.129416	1
ENSORLG00000001503		-0.187114	0.129432	1
ENSORLG00000003886		0.440578	0.129522	1
ENSORLG00000028938		-0.194555	0.129529	1
ENSORLG00000007307		-0.23498	0.129544	1
ENSORLG00000008975		-0.392055	0.129606	1
ENSORLG00000022010		-0.316201	0.129826	1
ENSORLG00000017165		-0.217499	0.130166	1
ENSORLG00000007820		-0.20356	0.130314	1
ENSORLG00000030288		0.33462	0.130366	1
ENSORLG00000011211		0.415837	0.13038	1
ENSORLG00000024798		-0.269372	0.1304	1
ENSORLG00000013545		-0.234916	0.130419	1
ENSORLG00000006758		0.176847	0.130684	1
ENSORLG00000017874		-0.329803	0.130782	1
ENSORLG00000020444		-0.280878	0.130836	1
ENSORLG00000001481		-0.170793	0.130897	1
ENSORLG00000026062		-0.221003	0.130906	1
ENSORLG00000024160		0.412417	0.130944	1
ENSORLG00000012152		-0.489798	0.13098	1
ENSORLG00000010567		0.738393	0.131077	1
ENSORLG00000001352		-0.20047	0.131164	1
ENSORLG00000025141		0.212526	0.131338	1
ENSORLG00000007854		-0.364247	0.131466	1
ENSORLG00000005056		-0.227092	0.131642	1
ENSORLG00000002788		-0.324415	0.131649	1
ENSORLG00000000945		0.486246	0.131756	1
ENSORLG00000026526		0.205654	0.131848	1
ENSORLG00000023833		-0.209731	0.13193	1
ENSORLG00000006720		-0.593414	0.131989	1
ENSORLG00000027448		-0.346382	0.132	1
ENSORLG00000007859		-0.569409	0.132087	1
ENSORLG00000019914		-0.360908	0.132122	1
ENSORLG00000025636		0.337154	0.13227	1
ENSORLG00000012254		0.485345	0.132272	1
ENSORLG00000014684		0.285503	0.132371	1
ENSORLG00000018700		-0.24846	0.132371	1
ENSORLG00000026714		0.259987	0.132411	1
ENSORLG00000002242		-0.231599	0.132489	1
ENSORLG00000018015		-0.239326	0.132496	1
ENSORLG00000010517		0.239272	0.132532	1
ENSORLG00000015753		-0.378112	0.132571	1
ENSORLG00000030555		-1.23002	0.132686	1
ENSORLG00000027148		0.517384	0.132999	1
ENSORLG00000011884		0.221571	0.133249	1
ENSORLG00000007126		-0.500264	0.133279	1
ENSORLG00000001147		0.258365	0.133394	1
ENSORLG00000023863		-0.18419	0.133403	1
ENSORLG00000010531		-0.281319	0.13356	1
ENSORLG00000019271		-0.27011	0.133718	1
ENSORLG00000003363		-0.218989	0.133822	1
ENSORLG00000000990		-0.192664	0.133913	1
ENSORLG00000004948		0.212912	0.133986	1
ENSORLG00000018368		0.283662	0.134217	1
ENSORLG00000028907		-0.215667	0.134236	1
ENSORLG00000026970		0.181596	0.134256	1
ENSORLG00000012614		0.24024	0.134262	1
ENSORLG00000015725		-0.440438	0.134315	1
ENSORLG00000012566		0.191952	0.134351	1
ENSORLG00000009439		0.330591	0.134359	1
ENSORLG00000024047		0.63397	0.134536	1
ENSORLG00000007268		-0.20777	0.134636	1
ENSORLG00000020838		-0.308225	0.134651	1
ENSORLG00000010576		-0.296799	0.134733	1
ENSORLG00000027668		-0.314754	0.134754	1
ENSORLG00000016169		0.383993	0.134809	1
ENSORLG00000001701		0.200208	0.134841	1
ENSORLG00000011203		0.483224	0.134845	1
ENSORLG00000021937		-0.598986	0.135023	1
ENSORLG00000028375		-0.330935	0.135025	1
ENSORLG00000022569		0.216592	0.135115	1
ENSORLG00000017509		0.388286	0.13512	1
ENSORLG00000002522		-0.210042	0.135143	1
ENSORLG00000019926		-0.366801	0.135203	1
ENSORLG00000017649		-0.35514	0.135276	1
ENSORLG00000002804		0.223097	0.135504	1
ENSORLG00000027266		-0.24613	0.135555	1
ENSORLG00000012865		0.255032	0.135611	1
ENSORLG00000021873		0.49897	0.135718	1
ENSORLG00000013965		0.252498	0.135834	1
ENSORLG00000007369		-0.250889	0.135869	1
ENSORLG00000023792		-0.393524	0.135889	1
ENSORLG00000026224		-0.507108	0.135937	1
ENSORLG00000022400		0.298367	0.136132	1
ENSORLG00000017744		-0.244456	0.136155	1
ENSORLG00000029559		-0.433781	0.136224	1
ENSORLG00000027392		-0.30892	0.136225	1
ENSORLG00000015486		0.473917	0.136294	1
ENSORLG00000017261		-0.368892	0.13651	1
ENSORLG00000002472		-0.54034	0.136517	1
ENSORLG00000014616		-0.242565	0.136618	1
ENSORLG00000023511		0.604038	0.136641	1
ENSORLG00000029826		-0.180143	0.136786	1
ENSORLG00000011362		-0.202051	0.136944	1
ENSORLG00000005871		-0.231973	0.137009	1
ENSORLG00000017847		0.215545	0.13703	1
ENSORLG00000026789		0.310007	0.137205	1
ENSORLG00000026116		0.394063	0.137256	1
ENSORLG00000027433		-0.347724	0.137267	1
ENSORLG00000026115		0.620877	0.137487	1
ENSORLG00000011166		0.200296	0.137519	1
ENSORLG00000003719		-0.718206	0.137585	1
ENSORLG00000010714		-0.628389	0.137645	1
ENSORLG00000008872		-0.531807	0.137677	1
ENSORLG00000007848		-0.20637	0.137739	1
ENSORLG00000003493		-0.319842	0.137899	1
ENSORLG00000013046		-0.195807	0.137964	1
ENSORLG00000023672		-0.329776	0.138245	1
ENSORLG00000006342		-0.296703	0.138367	1
ENSORLG00000014963		0.520783	0.138558	1
ENSORLG00000001144		-0.18333	0.138657	1
ENSORLG00000014454		-0.185058	0.13866	1
ENSORLG00000016230		-0.300415	0.138723	1
ENSORLG00000005843		-0.516495	0.138764	1
ENSORLG00000014084		-0.493906	0.138889	1
ENSORLG00000013214		0.25367	0.138969	1
ENSORLG00000022975		0.253484	0.139004	1
ENSORLG00000017581		0.223459	0.13908	1
ENSORLG00000005725		-0.244986	0.13916	1
ENSORLG00000010252		-0.292144	0.139275	1
ENSORLG00000028500		-0.309318	0.139282	1
ENSORLG00000003198		-0.17602	0.139638	1
ENSORLG00000000009		-0.339701	0.139904	1
ENSORLG00000020897		0.207036	0.140086	1
ENSORLG00000026525		0.388026	0.140207	1
ENSORLG00000022091		0.615553	0.140272	1
ENSORLG00000014126		-0.169161	0.140391	1
ENSORLG00000012173		-0.478653	0.140532	1
ENSORLG00000015826		0.576483	0.14055	1
ENSORLG00000001107		0.472137	0.140553	1
ENSORLG00000008301		-0.45925	0.140587	1
ENSORLG00000010533		0.422046	0.140709	1
ENSORLG00000017135		-0.490331	0.140959	1
ENSORLG00000001542		-0.373801	0.140972	1
ENSORLG00000024503		-0.291819	0.141029	1
ENSORLG00000004112		-0.195041	0.141127	1
ENSORLG00000021554		0.431904	0.141131	1
ENSORLG00000015749		0.362536	0.141135	1
ENSORLG00000001283		0.229322	0.141292	1
ENSORLG00000000180		-0.190904	0.141395	1
ENSORLG00000009559		-0.292723	0.14146	1
ENSORLG00000019489		0.216396	0.14146	1
ENSORLG00000026750		-0.41659	0.141553	1
ENSORLG00000005797		-0.187818	0.141768	1
ENSORLG00000007430		-0.278815	0.141855	1
ENSORLG00000019565		-0.288197	0.14225	1
ENSORLG00000026246		-0.470214	0.14268	1
ENSORLG00000017168		-0.220025	0.14274	1
ENSORLG00000019405		-0.449157	0.142755	1
ENSORLG00000009935		0.344194	0.142817	1
ENSORLG00000017980		-0.29449	0.142833	1
ENSORLG00000029723		-0.260384	0.142876	1
ENSORLG00000012968		0.212349	0.143121	1
ENSORLG00000000956		-0.188778	0.143188	1
ENSORLG00000009841		-0.415655	0.143296	1
ENSORLG00000005296		-0.306868	0.143448	1
ENSORLG00000011953		0.300062	0.14346	1
ENSORLG00000010875		0.205845	0.143516	1
ENSORLG00000012761		-0.301289	0.143557	1
ENSORLG00000004238		0.422203	0.143585	1
ENSORLG00000009606		0.221663	0.143591	1
ENSORLG00000022610		0.505469	0.143649	1
ENSORLG00000016406		0.192362	0.143757	1
ENSORLG00000018086		-0.339506	0.143928	1
ENSORLG00000029956		0.477542	0.143979	1
ENSORLG00000006107		-0.171915	0.144299	1
ENSORLG00000005777		-0.233327	0.144426	1
ENSORLG00000027149		-0.410859	0.14446	1
ENSORLG00000011435		0.234693	0.144605	1
ENSORLG00000018206		0.23076	0.144702	1
ENSORLG00000017779		0.408769	0.14472	1
ENSORLG00000024841		-0.470576	0.144733	1
ENSORLG00000023929		-0.348149	0.144791	1
ENSORLG00000014762		0.246409	0.144852	1
ENSORLG00000003286		0.278327	0.144882	1
ENSORLG00000013450		-0.281822	0.145053	1
ENSORLG00000008188		0.226404	0.145101	1
ENSORLG00000030081		0.531886	0.145103	1
ENSORLG00000026002		0.439455	0.145146	1
ENSORLG00000014906		-0.170045	0.145178	1
ENSORLG00000011004		0.245511	0.145205	1
ENSORLG00000024016		-0.257039	0.145285	1
ENSORLG00000027720		0.431535	0.145291	1
ENSORLG00000023565		-0.210438	0.145333	1
ENSORLG00000000914		-0.183744	0.145376	1
ENSORLG00000022277		-0.828756	0.145463	1
ENSORLG00000015642		-0.180361	0.145488	1
ENSORLG00000007056		0.256505	0.145536	1
ENSORLG00000009284		0.181155	0.145611	1
ENSORLG00000003251		0.224211	0.145824	1
ENSORLG00000026871		-0.184814	0.14587	1
ENSORLG00000001361		-0.178256	0.145991	1
ENSORLG00000026580		-0.298879	0.146015	1
ENSORLG00000010564		-0.192305	0.146021	1
ENSORLG00000022348		0.163955	0.146267	1
ENSORLG00000007738		0.22821	0.146381	1
ENSORLG00000023815		0.42844	0.14655	1
ENSORLG00000028797		0.184587	0.146596	1
ENSORLG00000025710		-0.253784	0.146625	1
ENSORLG00000011317		-0.282987	0.146762	1
ENSORLG00000010315		-0.560569	0.146834	1
ENSORLG00000009090		-0.233198	0.14696	1
ENSORLG00000008076		0.190907	0.147053	1
ENSORLG00000010651		0.457384	0.147216	1
ENSORLG00000014013		-0.418126	0.147217	1
ENSORLG00000009275		-0.210803	0.147509	1
ENSORLG00000012671		-0.775282	0.147534	1
ENSORLG00000002835		-0.179367	0.147603	1
ENSORLG00000016053		0.329059	0.147695	1
ENSORLG00000005884		-0.371125	0.147697	1
ENSORLG00000024679		0.636903	0.147878	1
ENSORLG00000026141		0.496703	0.147919	1
ENSORLG00000011148		0.529547	0.147928	1
ENSORLG00000016721		0.359312	0.147934	1
ENSORLG00000003735		0.409376	0.148013	1
ENSORLG00000022093		-0.497769	0.148077	1
ENSORLG00000001484		0.26245	0.148106	1
ENSORLG00000017901		0.749808	0.148401	1
ENSORLG00000022310		0.307536	0.148542	1
ENSORLG00000025042		-0.208552	0.148765	1
ENSORLG00000010003		0.222555	0.148768	1
ENSORLG00000018125		0.263725	0.148856	1
ENSORLG00000017761		-0.295489	0.149075	1
ENSORLG00000014951		-0.222421	0.149161	1
ENSORLG00000023013		0.215461	0.149456	1
ENSORLG00000007249		-0.510677	0.14957	1
ENSORLG00000022654		0.37102	0.149719	1
ENSORLG00000010863		-0.306354	0.149739	1
ENSORLG00000021910		0.266235	0.150061	1
ENSORLG00000004492		0.270467	0.150085	1
ENSORLG00000003057		-0.345042	0.150105	1
ENSORLG00000024727		0.460296	0.150123	1
ENSORLG00000029940		-0.174511	0.150208	1
ENSORLG00000008044		-0.745082	0.150379	1
ENSORLG00000019133		0.209877	0.150419	1
ENSORLG00000023698		0.570309	0.150487	1
ENSORLG00000005143		0.440542	0.150612	1
ENSORLG00000011189		0.178719	0.150651	1
ENSORLG00000027940		-0.234048	0.150668	1
ENSORLG00000009728		-0.162224	0.15075	1
ENSORLG00000011150		0.209302	0.150858	1
ENSORLG00000000123		-0.186737	0.150871	1
ENSORLG00000002272		-0.2787	0.150882	1
ENSORLG00000026587		-0.200529	0.151324	1
ENSORLG00000013088		-0.367283	0.151339	1
ENSORLG00000010175		-0.254942	0.151378	1
ENSORLG00000014612		0.312641	0.15145	1
ENSORLG00000019849		0.314475	0.151848	1
ENSORLG00000029808		0.291224	0.151974	1
ENSORLG00000010653		-0.207647	0.1521	1
ENSORLG00000027471		0.35413	0.152138	1
ENSORLG00000004169		-0.183872	0.152243	1
ENSORLG00000016980		0.286614	0.152274	1
ENSORLG00000005122		-0.389351	0.152431	1
ENSORLG00000010275		0.452763	0.152945	1
ENSORLG00000016791		-0.196201	0.152969	1
ENSORLG00000013807		0.546747	0.153012	1
ENSORLG00000007940		0.486939	0.153311	1
ENSORLG00000005552		0.171115	0.153594	1
ENSORLG00000016402		-0.229181	0.154	1
ENSORLG00000028882		-0.517234	0.154012	1
ENSORLG00000004228		-0.212108	0.154095	1
ENSORLG00000004878		-0.240805	0.154098	1
ENSORLG00000006756		-0.203768	0.154162	1
ENSORLG00000001450		0.739441	0.154258	1
ENSORLG00000001943		0.17667	0.154314	1
ENSORLG00000021779		-0.186366	0.154408	1
ENSORLG00000028020		0.242862	0.154445	1
ENSORLG00000024779		0.339142	0.154675	1
ENSORLG00000027683		-0.26643	0.154751	1
ENSORLG00000014942		0.211766	0.154981	1
ENSORLG00000023476		-0.368686	0.155112	1
ENSORLG00000019617		-0.21311	0.155198	1
ENSORLG00000002991		-0.209979	0.15523	1
ENSORLG00000012499		0.205248	0.155285	1
ENSORLG00000028627		-0.163154	0.155534	1
ENSORLG00000013345		-0.354151	0.155597	1
ENSORLG00000008819		-0.168499	0.155597	1
ENSORLG00000016050		-0.183199	0.155766	1
ENSORLG00000030355		-0.819777	0.155785	1
ENSORLG00000012387		0.46777	0.155843	1
ENSORLG00000014296		0.21149	0.155863	1
ENSORLG00000002039		0.426603	0.155902	1
ENSORLG00000003989		0.347542	0.155939	1
ENSORLG00000021916		-0.185386	0.155997	1
ENSORLG00000027684		-0.441007	0.156079	1
ENSORLG00000029824		-0.178143	0.156318	1
ENSORLG00000000813		0.279078	0.156355	1
ENSORLG00000014040		0.203013	0.156501	1
ENSORLG00000015678		-0.276174	0.15664	1
ENSORLG00000023917		0.195922	0.156688	1
ENSORLG00000029783		0.941677	0.156761	1
ENSORLG00000004783		-0.158626	0.156984	1
ENSORLG00000024363		-0.466803	0.157017	1
ENSORLG00000016583		-0.329596	0.157033	1
ENSORLG00000029131		0.436737	0.157044	1
ENSORLG00000025522		0.327812	0.157047	1
ENSORLG00000006726		-0.200815	0.15712	1
ENSORLG00000012075		-0.251831	0.157282	1
ENSORLG00000016832		-0.258789	0.157326	1
ENSORLG00000003685		-0.402107	0.157364	1
ENSORLG00000005423		-0.353937	0.157407	1
ENSORLG00000023094		-0.187758	0.157452	1
ENSORLG00000004686		-0.252221	0.157589	1
ENSORLG00000011284		-0.160294	0.157702	1
ENSORLG00000013514		-0.241668	0.157756	1
ENSORLG00000013997		0.205049	0.157784	1
ENSORLG00000010155		-0.310167	0.157829	1
ENSORLG00000026926		-0.172655	0.157909	1
ENSORLG00000025248		-0.250565	0.158068	1
ENSORLG00000011920		0.559193	0.158491	1
ENSORLG00000019493		-0.196579	0.158805	1
ENSORLG00000021763		-0.186012	0.158823	1
ENSORLG00000019600		0.277959	0.158942	1
ENSORLG00000021975		-0.188035	0.159005	1
ENSORLG00000014972		0.408623	0.159105	1
ENSORLG00000022943		0.450542	0.159346	1
ENSORLG00000026339		-0.318107	0.159361	1
ENSORLG00000023989		0.336024	0.159392	1
ENSORLG00000018742		-0.461323	0.159404	1
ENSORLG00000004335		0.276622	0.159675	1
ENSORLG00000027781		0.24142	0.159832	1
ENSORLG00000004396		-0.283838	0.159943	1
ENSORLG00000003936		0.243021	0.15999	1
ENSORLG00000001707		-0.373909	0.16003	1
ENSORLG00000009762		-0.170414	0.160159	1
ENSORLG00000009899		-0.16312	0.160176	1
ENSORLG00000016434		-0.1562	0.160495	1
ENSORLG00000010847		0.276908	0.160502	1
ENSORLG00000020605		0.165329	0.160687	1
ENSORLG00000009017		-0.628681	0.160739	1
ENSORLG00000014731		0.214651	0.1608	1
ENSORLG00000014149		0.213265	0.161036	1
ENSORLG00000004042		0.408069	0.161153	1
ENSORLG00000016029		0.196653	0.161323	1
ENSORLG00000030507		-0.155875	0.161345	1
ENSORLG00000001728		-0.468634	0.161411	1
ENSORLG00000015478		0.291681	0.161466	1
ENSORLG00000015407		-0.597181	0.16169	1
ENSORLG00000010449		0.322472	0.161704	1
ENSORLG00000028910		0.393358	0.161896	1
ENSORLG00000012139		-0.3309	0.161933	1
ENSORLG00000009232		0.375299	0.162056	1
ENSORLG00000015388		-0.400352	0.16209	1
ENSORLG00000009465		-0.31745	0.162274	1
ENSORLG00000001111		0.160266	0.162307	1
ENSORLG00000028716		0.308778	0.162326	1
ENSORLG00000018778		0.327806	0.162342	1
ENSORLG00000012131		0.282445	0.162583	1
ENSORLG00000024739		0.314847	0.162593	1
ENSORLG00000027337		-0.497212	0.162604	1
ENSORLG00000005014		0.561326	0.162614	1
ENSORLG00000014109		-0.184237	0.162635	1
ENSORLG00000005407		-0.383225	0.162636	1
ENSORLG00000011552		-0.253831	0.162689	1
ENSORLG00000008849		-0.199583	0.162923	1
ENSORLG00000019555		-0.338309	0.163168	1
ENSORLG00000003740		0.162566	0.163259	1
ENSORLG00000014931		0.340195	0.163344	1
ENSORLG00000027216		0.246423	0.163422	1
ENSORLG00000004317		-0.163064	0.163481	1
ENSORLG00000027034		0.188852	0.163563	1
ENSORLG00000015117		0.423654	0.163602	1
ENSORLG00000005042		-0.199799	0.16365	1
ENSORLG00000026902		0.182255	0.163694	1
ENSORLG00000022815		-0.312454	0.163698	1
ENSORLG00000002513		-0.186762	0.163815	1
ENSORLG00000010603		0.181011	0.163933	1
ENSORLG00000013372		-0.156559	0.164201	1
ENSORLG00000011096		-0.549964	0.164263	1
ENSORLG00000012126		-0.199001	0.164401	1
ENSORLG00000019706		-0.164785	0.164414	1
ENSORLG00000007700		0.159289	0.164552	1
ENSORLG00000022723		0.252084	0.164574	1
ENSORLG00000026099		0.586863	0.164923	1
ENSORLG00000001867		0.253513	0.165157	1
ENSORLG00000023591		-0.339914	0.165384	1
ENSORLG00000020348		0.195488	0.165726	1
ENSORLG00000003334		0.293986	0.165838	1
ENSORLG00000023314		1.43357	0.165857	1
ENSORLG00000028003		0.534734	0.165877	1
ENSORLG00000020281		-0.253337	0.165883	1
ENSORLG00000011393		-0.35916	0.16594	1
ENSORLG00000028965		-0.505959	0.165955	1
ENSORLG00000026050		-0.188127	0.165974	1
ENSORLG00000007650		0.209752	0.16601	1
ENSORLG00000010339		0.265157	0.166133	1
ENSORLG00000024414		0.19629	0.166297	1
ENSORLG00000004647		0.234686	0.16632	1
ENSORLG00000025527		-0.5964	0.166331	1
ENSORLG00000025320		-0.431704	0.166388	1
ENSORLG00000016080		-0.161323	0.166464	1
ENSORLG00000003645		-0.523837	0.166465	1
ENSORLG00000008249		0.520788	0.166469	1
ENSORLG00000025133		-0.532702	0.166538	1
ENSORLG00000007018		-0.448273	0.166749	1
ENSORLG00000028371		-0.447241	0.166751	1
ENSORLG00000010195		-0.454802	0.166773	1
ENSORLG00000023112		-0.247239	0.166827	1
ENSORLG00000004471		-0.183901	0.166871	1
ENSORLG00000011066		-0.175314	0.16691	1
ENSORLG00000004296		-0.182108	0.166924	1
ENSORLG00000023039		-0.163441	0.167152	1
ENSORLG00000017103		0.185765	0.167206	1
ENSORLG00000028920		0.330556	0.167247	1
ENSORLG00000018176		0.190486	0.167351	1
ENSORLG00000025523		-0.200479	0.167455	1
ENSORLG00000002052		0.223084	0.167456	1
ENSORLG00000005326		0.423845	0.167659	1
ENSORLG00000000444		-0.468467	0.167746	1
ENSORLG00000002088		-0.77925	0.167756	1
ENSORLG00000024654		-0.259537	0.167816	1
ENSORLG00000003931		-0.224416	0.167831	1
ENSORLG00000008931		-0.478769	0.16786	1
ENSORLG00000017115		0.198107	0.167918	1
ENSORLG00000009240		0.213003	0.167962	1
ENSORLG00000023101		-0.220587	0.168251	1
ENSORLG00000011839		0.35456	0.168288	1
ENSORLG00000010678		-0.274579	0.168476	1
ENSORLG00000030348		-0.226482	0.168507	1
ENSORLG00000027176		0.216605	0.168544	1
ENSORLG00000011887		0.460955	0.168551	1
ENSORLG00000001541		-0.188897	0.168804	1
ENSORLG00000005745		0.155911	0.168854	1
ENSORLG00000017128		0.50905	0.168877	1
ENSORLG00000001382		0.365209	0.168901	1
ENSORLG00000013186		-0.211159	0.168968	1
ENSORLG00000022170		0.457431	0.168981	1
ENSORLG00000030075		-0.384181	0.169119	1
ENSORLG00000022137		-0.242456	0.169223	1
ENSORLG00000029844		-0.266291	0.169242	1
ENSORLG00000014022		-0.467148	0.169257	1
ENSORLG00000004136		-0.213838	0.169322	1
ENSORLG00000009680		0.256816	0.169338	1
ENSORLG00000030149		0.246522	0.169641	1
ENSORLG00000024301		-0.180336	0.169648	1
ENSORLG00000011791		0.330135	0.169753	1
ENSORLG00000006025		0.229052	0.169906	1
ENSORLG00000002419		0.310216	0.169932	1
ENSORLG00000013025		-0.289792	0.169945	1
ENSORLG00000019517		-0.171259	0.170001	1
ENSORLG00000029539		-0.208654	0.170059	1
ENSORLG00000029866		0.253573	0.170113	1
ENSORLG00000017494		-0.172221	0.170405	1
ENSORLG00000007701		-0.238452	0.170442	1
ENSORLG00000002691		-0.161771	0.170619	1
ENSORLG00000015093		0.214965	0.170675	1
ENSORLG00000013608		0.316361	0.170868	1
ENSORLG00000015156		0.259176	0.170875	1
ENSORLG00000018190		0.334729	0.170896	1
ENSORLG00000008963		-0.285242	0.170897	1
ENSORLG00000003789		-0.264691	0.171053	1
ENSORLG00000014181		-0.471649	0.171384	1
ENSORLG00000026697		-0.258553	0.171449	1
ENSORLG00000017600		0.509087	0.171493	1
ENSORLG00000006728		0.233365	0.171651	1
ENSORLG00000009198		-0.163862	0.171702	1
ENSORLG00000012969		-0.181356	0.171815	1
ENSORLG00000009493		0.248552	0.171842	1
ENSORLG00000003652		-0.427359	0.171875	1
ENSORLG00000011471		-0.187142	0.17205	1
ENSORLG00000025769		0.356965	0.172109	1
ENSORLG00000010036		0.217913	0.172202	1
ENSORLG00000025379		-0.26529	0.172319	1
ENSORLG00000017601		0.227004	0.1724	1
ENSORLG00000005330		-0.178339	0.172607	1
ENSORLG00000006363		0.280933	0.172653	1
ENSORLG00000014407		0.390514	0.17273	1
ENSORLG00000022524		0.610727	0.172834	1
ENSORLG00000025169		-0.415198	0.173076	1
ENSORLG00000013383		0.290008	0.173238	1
ENSORLG00000002877		0.182202	0.17325	1
ENSORLG00000002756		0.402137	0.173271	1
ENSORLG00000028715		0.21746	0.173395	1
ENSORLG00000018296		0.160533	0.173409	1
ENSORLG00000016621		-0.518922	0.173474	1
ENSORLG00000028901		0.311943	0.173566	1
ENSORLG00000012289		-0.186073	0.173629	1
ENSORLG00000009957		0.194097	0.173765	1
ENSORLG00000011230		0.583731	0.173903	1
ENSORLG00000011145		0.339344	0.173939	1
ENSORLG00000004418		-0.151376	0.174117	1
ENSORLG00000028642		0.650895	0.17416	1
ENSORLG00000023547		-0.393071	0.17417	1
ENSORLG00000011712		0.424207	0.174187	1
ENSORLG00000004036		-0.263237	0.174188	1
ENSORLG00000014145		-0.159069	0.174234	1
ENSORLG00000030189		-0.285769	0.174334	1
ENSORLG00000015792		-0.151547	0.174405	1
ENSORLG00000029769		-0.168192	0.174559	1
ENSORLG00000000140		-0.202114	0.174812	1
ENSORLG00000000100		-0.322557	0.174903	1
ENSORLG00000006137		0.889631	0.174909	1
ENSORLG00000017650		-0.251763	0.17493	1
ENSORLG00000000685		-0.194015	0.174982	1
ENSORLG00000022977		-0.383198	0.175009	1
ENSORLG00000017955		-0.366908	0.175136	1
ENSORLG00000026713		0.221671	0.175143	1
ENSORLG00000013038		0.158601	0.175159	1
ENSORLG00000005212		0.159083	0.175249	1
ENSORLG00000005464		-0.255288	0.17539	1
ENSORLG00000008471		-0.248832	0.175592	1
ENSORLG00000001627		0.361017	0.175661	1
ENSORLG00000000162		-0.256816	0.175951	1
ENSORLG00000000973		-0.171407	0.176146	1
ENSORLG00000016594		-0.17206	0.176169	1
ENSORLG00000025490		0.584821	0.17617	1
ENSORLG00000011535		-0.318463	0.1762	1
ENSORLG00000028620		0.300995	0.176239	1
ENSORLG00000011861		0.217357	0.176471	1
ENSORLG00000024917		-0.366973	0.176619	1
ENSORLG00000029088		-0.17592	0.17675	1
ENSORLG00000007792		-0.522162	0.176765	1
ENSORLG00000003956		-0.317038	0.176871	1
ENSORLG00000026092		-0.202909	0.176906	1
ENSORLG00000004737		-0.420362	0.176985	1
ENSORLG00000001408		-0.485604	0.177092	1
ENSORLG00000004114		0.380335	0.177172	1
ENSORLG00000013622		0.380766	0.17724	1
ENSORLG00000026419		-0.154205	0.177241	1
ENSORLG00000005125		-0.370736	0.17725	1
ENSORLG00000025723		0.392766	0.177327	1
ENSORLG00000024877		-0.28723	0.177353	1
ENSORLG00000028143		0.223658	0.177522	1
ENSORLG00000003829		-0.501481	0.177687	1
ENSORLG00000028883		0.527189	0.177688	1
ENSORLG00000021956		-0.183174	0.177833	1
ENSORLG00000007069		0.561112	0.177874	1
ENSORLG00000006576		0.323255	0.17789	1
ENSORLG00000012900		0.220301	0.177892	1
ENSORLG00000023952		0.536768	0.177947	1
ENSORLG00000016635		-0.170119	0.177959	1
ENSORLG00000024602		0.287363	0.177987	1
ENSORLG00000011445		-0.22271	0.178071	1
ENSORLG00000014691		-0.310853	0.178616	1
ENSORLG00000014169		-0.157279	0.17862	1
ENSORLG00000021967		-0.505971	0.178666	1
ENSORLG00000002018		-0.192202	0.178878	1
ENSORLG00000006016		0.246981	0.178964	1
ENSORLG00000027220		0.352311	0.178983	1
ENSORLG00000012462		0.433231	0.17915	1
ENSORLG00000012850		-0.224897	0.179311	1
ENSORLG00000023789		0.41539	0.179488	1
ENSORLG00000011478		0.268665	0.179497	1
ENSORLG00000003162		0.171194	0.179643	1
ENSORLG00000007367		-0.1805	0.179653	1
ENSORLG00000023595		-0.429092	0.179726	1
ENSORLG00000016094		-0.229875	0.179917	1
ENSORLG00000015600		0.171272	0.179924	1
ENSORLG00000011188		-0.319844	0.179951	1
ENSORLG00000003069		-0.186912	0.180013	1
ENSORLG00000011268		0.263421	0.180169	1
ENSORLG00000022995		-0.324433	0.180206	1
ENSORLG00000026875		0.302101	0.18022	1
ENSORLG00000029440		-0.160298	0.180232	1
ENSORLG00000009642		-0.671856	0.180234	1
ENSORLG00000014178		0.293674	0.180306	1
ENSORLG00000020228		0.159654	0.180388	1
ENSORLG00000026725		-0.40558	0.180393	1
ENSORLG00000004954		0.241707	0.180396	1
ENSORLG00000026217		0.387839	0.180571	1
ENSORLG00000001434		0.218361	0.18061	1
ENSORLG00000024822		0.512466	0.180782	1
ENSORLG00000010581		0.195551	0.180828	1
ENSORLG00000029537		0.378148	0.180848	1
ENSORLG00000014490		0.189388	0.180871	1
ENSORLG00000007465		-0.247501	0.180878	1
ENSORLG00000011084		-0.236967	0.180885	1
ENSORLG00000023635		0.494851	0.180931	1
ENSORLG00000003954		-0.296938	0.181182	1
ENSORLG00000011480		0.297138	0.181429	1
ENSORLG00000029834		-0.263179	0.181446	1
ENSORLG00000007414		-0.286171	0.18157	1
ENSORLG00000026822		0.211292	0.181598	1
ENSORLG00000017559		0.277979	0.181642	1
ENSORLG00000004179		0.253266	0.181708	1
ENSORLG00000005500		0.286279	0.181882	1
ENSORLG00000017518		-0.240431	0.181886	1
ENSORLG00000008781		0.500266	0.181954	1
ENSORLG00000015169		0.275502	0.181967	1
ENSORLG00000030533		0.356097	0.182009	1
ENSORLG00000017458		0.383321	0.182044	1
ENSORLG00000026098		-0.389964	0.18215	1
ENSORLG00000014892		0.213288	0.182167	1
ENSORLG00000008005		0.29515	0.182244	1
ENSORLG00000012355		0.201388	0.182381	1
ENSORLG00000016366		-0.370041	0.182385	1
ENSORLG00000010690		-0.965682	0.182396	1
ENSORLG00000022798		0.236569	0.182412	1
ENSORLG00000021897		0.213419	0.182443	1
ENSORLG00000013146		0.269347	0.182508	1
ENSORLG00000027344		-0.334053	0.182678	1
ENSORLG00000015115		-0.179898	0.182749	1
ENSORLG00000027726		-0.456088	0.182781	1
ENSORLG00000013121		-0.279383	0.182828	1
ENSORLG00000020219		-0.162543	0.182915	1
ENSORLG00000028563		-0.273155	0.182952	1
ENSORLG00000029153		0.205031	0.183057	1
ENSORLG00000003650		0.31345	0.18318	1
ENSORLG00000009313		-0.336744	0.183233	1
ENSORLG00000003690		-0.446645	0.183292	1
ENSORLG00000009787		-0.201547	0.18336	1
ENSORLG00000015395		0.41811	0.183646	1
ENSORLG00000002817		-0.238842	0.183658	1
ENSORLG00000005920		-0.283744	0.183695	1
ENSORLG00000020006		0.483675	0.183819	1
ENSORLG00000025908		0.296068	0.183877	1
ENSORLG00000004082		0.702073	0.184264	1
ENSORLG00000027553		0.701657	0.1843	1
ENSORLG00000019339		-0.167814	0.184336	1
ENSORLG00000019918		-0.161782	0.184346	1
ENSORLG00000027440		0.945683	0.184469	1
ENSORLG00000008949		0.18317	0.184488	1
ENSORLG00000030255		-0.184288	0.184553	1
ENSORLG00000026894		-0.246442	0.184744	1
ENSORLG00000006331		0.186955	0.184768	1
ENSORLG00000018526		-0.164497	0.184873	1
ENSORLG00000007601		-0.164859	0.184899	1
ENSORLG00000000006		0.265802	0.184934	1
ENSORLG00000022325		-0.167418	0.184988	1
ENSORLG00000024118		-0.503409	0.185004	1
ENSORLG00000012184		0.212219	0.185096	1
ENSORLG00000007143		0.188197	0.185234	1
ENSORLG00000003567		0.278806	0.185253	1
ENSORLG00000010888		-0.242826	0.185297	1
ENSORLG00000019141		-0.25314	0.185422	1
ENSORLG00000005357		0.18499	0.185489	1
ENSORLG00000022160		-0.158211	0.18549	1
ENSORLG00000006408		0.328964	0.185541	1
ENSORLG00000027923		0.172383	0.185659	1
ENSORLG00000025068		0.198041	0.18568	1
ENSORLG00000000201		-0.241693	0.18574	1
ENSORLG00000025851		-0.275364	0.185754	1
ENSORLG00000022608		-0.227662	0.185806	1
ENSORLG00000004372		0.402388	0.185822	1
ENSORLG00000017598		-0.236759	0.185824	1
ENSORLG00000018222		0.274684	0.186014	1
ENSORLG00000027582		0.28787	0.186078	1
ENSORLG00000002571		-0.165208	0.186134	1
ENSORLG00000004903		0.15638	0.186143	1
ENSORLG00000012522		0.287906	0.186257	1
ENSORLG00000016698		-0.503713	0.186335	1
ENSORLG00000027926		0.495622	0.186465	1
ENSORLG00000014716		0.484229	0.186605	1
ENSORLG00000010201		0.191942	0.186637	1
ENSORLG00000027806		-0.197009	0.186731	1
ENSORLG00000028954		-0.171337	0.186945	1
ENSORLG00000006919		-0.154665	0.186954	1
ENSORLG00000004230		0.201398	0.187034	1
ENSORLG00000007945		0.292217	0.187071	1
ENSORLG00000025793		0.307203	0.187164	1
ENSORLG00000025363		-0.217353	0.187379	1
ENSORLG00000004822		-0.204159	0.187397	1
ENSORLG00000005910		0.222288	0.187405	1
ENSORLG00000016997		-0.344641	0.187416	1
ENSORLG00000015327		0.218607	0.187433	1
ENSORLG00000008095		-0.35753	0.187513	1
ENSORLG00000025389		-0.240519	0.187578	1
ENSORLG00000013033		-0.196615	0.1876	1
ENSORLG00000001063		-0.179298	0.187634	1
ENSORLG00000025706		-0.455571	0.187658	1
ENSORLG00000027163		-0.219802	0.187692	1
ENSORLG00000008898		0.253087	0.187897	1
ENSORLG00000008281		0.447911	0.18797	1
ENSORLG00000016464		0.14661	0.187991	1
ENSORLG00000023743		-0.31093	0.187994	1
ENSORLG00000002431		-0.212589	0.188104	1
ENSORLG00000012881		-0.159438	0.188112	1
ENSORLG00000003477		-0.175439	0.188134	1
ENSORLG00000009367		-0.478276	0.18818	1
ENSORLG00000017981		-0.306197	0.188204	1
ENSORLG00000020763		0.171175	0.188483	1
ENSORLG00000012396		0.183847	0.188597	1
ENSORLG00000005132		-0.371416	0.188735	1
ENSORLG00000029400		0.231073	0.188836	1
ENSORLG00000020663		-0.1935	0.188918	1
ENSORLG00000007246		-0.36805	0.189004	1
ENSORLG00000012632		0.235157	0.189066	1
ENSORLG00000027496		0.835005	0.189139	1
ENSORLG00000026708		-0.165506	0.189166	1
ENSORLG00000015302		0.203191	0.189284	1
ENSORLG00000011232		-0.309575	0.189305	1
ENSORLG00000013934		0.175321	0.189362	1
ENSORLG00000017381		-0.379184	0.18947	1
ENSORLG00000023140		-0.200094	0.18955	1
ENSORLG00000010823		-0.215016	0.189713	1
ENSORLG00000028166		0.253308	0.189871	1
ENSORLG00000001311		-0.462666	0.189979	1
ENSORLG00000009035		-0.481067	0.190266	1
ENSORLG00000022139		0.148381	0.190292	1
ENSORLG00000014027		-0.180214	0.190332	1
ENSORLG00000006691		0.23505	0.190529	1
ENSORLG00000011392		0.21162	0.190667	1
ENSORLG00000022018		-0.161967	0.190721	1
ENSORLG00000005087		-0.181421	0.190738	1
ENSORLG00000000421		-0.212824	0.190783	1
ENSORLG00000004358		0.207525	0.190906	1
ENSORLG00000026233		0.251248	0.190907	1
ENSORLG00000009975		-0.240804	0.190932	1
ENSORLG00000023213		-0.363835	0.191301	1
ENSORLG00000018289		0.300448	0.191489	1
ENSORLG00000009016		0.595419	0.191647	1
ENSORLG00000028533		-0.49552	0.191697	1
ENSORLG00000027884		0.366543	0.191726	1
ENSORLG00000008902		-0.173499	0.191807	1
ENSORLG00000009989		-0.219488	0.19184	1
ENSORLG00000003257		-0.171998	0.191859	1
ENSORLG00000015914		-0.251764	0.191902	1
ENSORLG00000013858		0.260396	0.191939	1
ENSORLG00000009786		-0.225242	0.192127	1
ENSORLG00000005766		-0.454622	0.19218	1
ENSORLG00000003227		0.265715	0.192193	1
ENSORLG00000029796		-0.450093	0.192219	1
ENSORLG00000015514		-0.142442	0.192325	1
ENSORLG00000003844		-0.389273	0.192489	1
ENSORLG00000028682		0.73088	0.192494	1
ENSORLG00000002681		0.295064	0.192502	1
ENSORLG00000017343		-0.405823	0.192573	1
ENSORLG00000015520		0.410825	0.192573	1
ENSORLG00000011672		-0.497296	0.192606	1
ENSORLG00000026337		0.449646	0.192646	1
ENSORLG00000002245		-0.27383	0.192759	1
ENSORLG00000029941		-0.195433	0.192761	1
ENSORLG00000011255		0.189919	0.192831	1
ENSORLG00000012389		0.17443	0.192887	1
ENSORLG00000006031		-0.484863	0.19296	1
ENSORLG00000008036		0.160391	0.192963	1
[truncated: 14,976 more rows]
